# Supplementary material for: Genome sequences identify three families of Coleoptera as morphologically derived click beetles (Elateridae)
Source: Sci Rep. 2018 Nov 20;8:17084. doi: 10.1038/s41598-018-35328-0 (PMC6244081; doi:10.1038/s41598-018-35328-0)
Supplement: Supplementary file 2 — Supplementary Dataset 1 [file 41598_2018_35328_MOESM2_ESM.zip]

Archive with 15 entries (12 files):
- Supplementary_Data/
- Supplementary_Data/Outliers1.txt
- Supplementary_Data/Outliers2_refinement.txt
- Supplementary_Data/README.txt
- __MACOSX/
- __MACOSX/Supplementary_Data/
- __MACOSX/Supplementary_Data/._README.txt
- Supplementary_Data/Table1.xls
- Supplementary_Data/Table2.xls
- Supplementary_Data/Table3.xls
- Supplementary_Data/Table4.xls
- Supplementary_Data/Table5.xls
- Supplementary_Data/Table6.xls
- Supplementary_Data/Table7.xls
- Supplementary_Data/Table8.xls
