# Supplementary material for: Genome sequences identify three families of Coleoptera as morphologically derived click beetles (Elateridae)
Source: Sci Rep. 2018 Nov 20;8:17084. doi: 10.1038/s41598-018-35328-0 (PMC6244081; doi:10.1038/s41598-018-35328-0)
Supplement: Supplementary file 2 — Supplementary Dataset 1 [file 41598_2018_35328_MOESM2_ESM.zip › Supplementary_Data/Outliers1.txt]

file: EOG09120001	alignment length: 9111      
Aquatica                      	missing   
total number of taxa:         	18        
transcriptomes:               	12        
overlap length:               	9110      

min   	max   	median	Q1    	Q3    
2.0571	16.543	10.903	6.5471	14.595

transcriptome outlier dist: > 	24.8158008

taxon               	dist  	re.dis
Melanotus_cribricoll	13.814	1.2670
Ignelater_luminosus 	13.899	1.2748
Drilus =   	14.059	1.2894
Omalisus =	15.872	1.4557
Photinus =          	17.427	1.5983
Phrixothrix =       	12.623	1.1577
Platerodrilus_sp =  	18.459	1.6930
Asymmetricata =        	14.771	1.3548
Chauliognathus =    	15.140	1.3886
Plastocerus =	16.042	1.4714
Rhagophthalmus =     	16.653	1.5273
Pyrocoelia =        	15.433	1.4154

outliers counted: 0

file: EOG09120002	alignment length: 25618     
Chauliognathus                	missing   
Platerodrilus_sp              	missing   
Omalisus =ades      	missing   
Plastocerus =          	missing   
Ignelater_luminosus           	missing   
Drilus               	missing   
Melanotus_cribricollis        	missing   
Rhagophthalmus                 	missing   
Photinus                      	missing   
Pyrocoelia                    	missing   
Aquatica                      	missing   
Asymmetricata                    	missing   
total number of taxa:         	7         
transcriptomes:               	1         
overlap length:               	24870     

min   	max   	median	Q1    	Q3    
9.2492	51.123	13.622	11.627	17.297

transcriptome outlier dist: > 	76.6845479

taxon               	dist  	re.dis
Phrixothrix =       	40.303	2.9586

outliers counted: 0

file: EOG09120003	alignment length: 8623      
Plastocerus =          	missing   
total number of taxa:         	18        
transcriptomes:               	12        
overlap length:               	6806      

min   	max   	median	Q1    	Q3    
15.841	31.345	20.913	18.434	29.082

transcriptome outlier dist: > 	47.0185748

taxon               	dist  	re.dis
Drilus =   	13.694	0.6547
Melanotus_cribricoll	19.336	0.9245
Pyrocoelia =        	38.639	1.8475
Platerodrilus_sp =  	16.529	0.7903
Omalisus =	24.644	1.1783
Ignelater_luminosus 	18.687	0.8935
Asymmetricata =        	18.286	0.8743
Chauliognathus =    	18.973	0.9072
Aquatica =          	23.902	1.1429
Rhagophthalmus =     	21.609	1.0332
Photinus =          	24.388	1.1661
Phrixothrix =       	13.031	0.6230

outliers counted: 0

file: EOG09120006	alignment length: 5640      
total number of taxa:         	19        
transcriptomes:               	13        
overlap length:               	5568      

min   	max   	median	Q1    	Q3    
5.6905	12.830	11.046	10.162	11.687

transcriptome outlier dist: > 	19.2460771

taxon               	dist  	re.dis
Plastocerus =	8.5123	0.7705
Pyrocoelia =        	13.672	1.2377
Melanotus_cribricoll	12.633	1.1436
Phrixothrix =       	15.668	1.4183
Drilus =   	12.305	1.1139
Platerodrilus_sp =  	13.471	1.2194
Ignelater_luminosus 	9.1649	0.8296
Photinus =          	12.549	1.1359
Omalisus =	13.634	1.2342
Asymmetricata =        	13.615	1.2325
Chauliognathus =    	23.043	2.0859	out!  
Aquatica =          	12.946	1.1719
Rhagophthalmus =     	12.077	1.0932

outliers counted: 1

file: EOG09120008	alignment length: 5078      
Platerodrilus_sp              	missing   
Drilus               	missing   
Melanotus_cribricollis        	missing   
Phrixothrix                   	missing   
Rhagophthalmus                 	missing   
Photinus                      	missing   
Pyrocoelia                    	missing   
Asymmetricata                    	missing   
total number of taxa:         	11        
transcriptomes:               	5         
overlap length:               	4806      

min   	max   	median	Q1    	Q3    
12.005	27.044	24.931	19.377	26.115

transcriptome outlier dist: > 	40.5674829

taxon               	dist  	re.dis
Chauliognathus =    	23.459	0.9409
Omalisus =	47.376	1.9002	out!  
Aquatica =          	23.709	0.9509
Plastocerus =	23.421	0.9394
Ignelater_luminosus 	20.239	0.8118

outliers counted: 1

file: EOG0912000A	alignment length: 4667      
Platerodrilus_sp              	missing   
Melanotus_cribricollis        	missing   
Phrixothrix                   	missing   
Rhagophthalmus                 	missing   
Photinus                      	missing   
Pyrocoelia                    	missing   
Aquatica                      	missing   
Asymmetricata                    	missing   
total number of taxa:         	11        
transcriptomes:               	5         
overlap length:               	4640      

min   	max   	median	Q1    	Q3    
11.496	32.439	23.909	16.610	29.460

transcriptome outlier dist: > 	48.6593095

taxon               	dist  	re.dis
Ignelater_luminosus 	27.086	1.1329
Drilus =   	17.774	0.7434
Omalisus =	20.434	0.8546
Plastocerus =	15.818	0.6615
Chauliognathus =    	72.684	3.0400	out!  

outliers counted: 1

file: EOG0912000C	alignment length: 4943      
Platerodrilus_sp              	missing   
Melanotus_cribricollis        	missing   
Phrixothrix                   	missing   
Rhagophthalmus                 	missing   
Photinus                      	missing   
Pyrocoelia                    	missing   
Aquatica                      	missing   
Asymmetricata                    	missing   
total number of taxa:         	11        
transcriptomes:               	5         
overlap length:               	3922      

min   	max   	median	Q1    	Q3    
16.786	33.872	30.307	22.067	31.319

transcriptome outlier dist: > 	50.8085494

taxon               	dist  	re.dis
Drilus =   	28.662	0.9457
Omalisus =	27.802	0.9173
Plastocerus =	25.289	0.8344
Chauliognathus =    	22.733	0.7501
Ignelater_luminosus 	26.560	0.8763

outliers counted: 0

file: EOG0912000F	alignment length: 5772      
Chauliognathus                	missing   
Platerodrilus_sp              	missing   
Phrixothrix                   	missing   
Photinus                      	missing   
Asymmetricata                    	missing   
total number of taxa:         	14        
transcriptomes:               	8         
overlap length:               	5348      

min   	max   	median	Q1    	Q3    
15.085	38.518	28.191	23.382	30.932

transcriptome outlier dist: > 	57.7782852

taxon               	dist  	re.dis
Ignelater_luminosus 	16.730	0.5934
Drilus =   	21.445	0.7607
Plastocerus =	17.470	0.6197
Rhagophthalmus =     	18.627	0.6607
Melanotus_cribricoll	22.392	0.7942
Omalisus =	19.065	0.6762
Pyrocoelia =        	27.371	0.9709
Aquatica =          	99.572	3.5320	out!  

outliers counted: 1

file: EOG0912000K	alignment length: 4818      
Chauliognathus                	missing   
Platerodrilus_sp              	missing   
Melanotus_cribricollis        	missing   
Phrixothrix                   	missing   
Rhagophthalmus                 	missing   
Photinus                      	missing   
Pyrocoelia                    	missing   
Aquatica                      	missing   
Asymmetricata                    	missing   
total number of taxa:         	10        
transcriptomes:               	4         
overlap length:               	2615      

min   	max   	median	Q1    	Q3    
5.1245	16.860	10.811	9.1445	15.749

transcriptome outlier dist: > 	25.2906138

taxon               	dist  	re.dis
Plastocerus =	11.214	1.0372
Drilus =   	14.457	1.3372
Ignelater_luminosus 	14.847	1.3733
Omalisus =	12.512	1.1573

outliers counted: 0

file: EOG0912000O	alignment length: 5162      
Chauliognathus                	missing   
Platerodrilus_sp              	missing   
Ignelater_luminosus           	missing   
Rhagophthalmus                 	missing   
Photinus                      	missing   
Asymmetricata                    	missing   
total number of taxa:         	13        
transcriptomes:               	7         
overlap length:               	4831      

min   	max   	median	Q1    	Q3    
10.216	43.195	26.314	21.297	35.334

transcriptome outlier dist: > 	64.7933929

taxon               	dist  	re.dis
Omalisus =	36.393	1.3830
Aquatica =          	30.603	1.1630
Drilus =   	33.171	1.2605
Melanotus_cribricoll	34.596	1.3147
Plastocerus =	38.983	1.4814
Phrixothrix =       	34.027	1.2931
Pyrocoelia =        	36.456	1.3854

outliers counted: 0

file: EOG0912000P	alignment length: 4424      
total number of taxa:         	19        
transcriptomes:               	13        
overlap length:               	4170      

min   	max   	median	Q1    	Q3    
14.175	42.450	26.636	21.994	33.351

transcriptome outlier dist: > 	63.6758977

taxon               	dist  	re.dis
Phrixothrix =       	15.613	0.5861
Melanotus_cribricoll	15.178	0.5698
Plastocerus =	13.996	0.5254
Ignelater_luminosus 	11.432	0.4292
Aquatica =          	12.567	0.4718
Platerodrilus_sp =  	19.301	0.7246
Asymmetricata =        	17.645	0.6624
Rhagophthalmus =     	17.045	0.6399
Chauliognathus =    	30.713	1.1530
Drilus =   	16.660	0.6254
Omalisus =	14.170	0.5320
Pyrocoelia =        	17.004	0.6383
Photinus =          	14.481	0.5436

outliers counted: 0

file: EOG0912000T	alignment length: 3346      
Omalisus =ades      	missing   
Drilus               	missing   
total number of taxa:         	17        
transcriptomes:               	11        
overlap length:               	3345      

min   	max   	median	Q1    	Q3    
11.692	28.628	19.236	17.077	26.512

transcriptome outlier dist: > 	42.9420063

taxon               	dist  	re.dis
Pyrocoelia =        	13.291	0.6909
Chauliognathus =    	25.755	1.3388
Melanotus_cribricoll	14.838	0.7713
Phrixothrix =       	1.1293	0.0587
Platerodrilus_sp =  	12.497	0.6496
Rhagophthalmus =     	10.199	0.5302
Aquatica =          	20.737	1.0780
Plastocerus =	7.9206	0.4117
Asymmetricata =        	9.1681	0.4766
Ignelater_luminosus 	7.9386	0.4126
Photinus =          	11.882	0.6177

outliers counted: 0

file: EOG0912000V	alignment length: 4788      
Chauliognathus                	missing   
Phrixothrix                   	missing   
Rhagophthalmus                 	missing   
Photinus                      	missing   
total number of taxa:         	15        
transcriptomes:               	9         
overlap length:               	3482      

min   	max   	median	Q1    	Q3    
15.746	37.531	28.478	21.573	33.191

transcriptome outlier dist: > 	56.2969369

taxon               	dist  	re.dis
Asymmetricata =        	16.917	0.5940
Platerodrilus_sp =  	31.111	1.0924
Pyrocoelia =        	18.252	0.6409
Aquatica =          	22.151	0.7778
Melanotus_cribricoll	21.536	0.7562
Drilus =   	21.991	0.7721
Plastocerus =	21.186	0.7439
Omalisus =	23.294	0.8179
Ignelater_luminosus 	20.513	0.7202

outliers counted: 0

file: EOG0912000X	alignment length: 3473      
total number of taxa:         	19        
transcriptomes:               	13        
overlap length:               	3472      

min   	max   	median	Q1    	Q3    
9.8966	26.657	19.121	15.999	20.344

transcriptome outlier dist: > 	39.9866110

taxon               	dist  	re.dis
Ignelater_luminosus 	17.298	0.9046
Aquatica =          	25.112	1.3133
Rhagophthalmus =     	19.039	0.9957
Chauliognathus =    	19.297	1.0092
Platerodrilus_sp =  	25.793	1.3489
Drilus =   	15.477	0.8094
Plastocerus =	13.711	0.7170
Pyrocoelia =        	21.924	1.1466
Asymmetricata =        	15.853	0.8291
Melanotus_cribricoll	13.945	0.7293
Omalisus =	11.598	0.6065
Photinus =          	16.924	0.8851
Phrixothrix =       	9.3989	0.4915

outliers counted: 0

file: EOG09120010	alignment length: 4607      
total number of taxa:         	19        
transcriptomes:               	13        
overlap length:               	4591      

min   	max   	median	Q1    	Q3    
31.098	59.165	43.516	33.161	50.777

transcriptome outlier dist: > 	88.7488813

taxon               	dist  	re.dis
Asymmetricata =        	27.861	0.6402
Plastocerus =	33.416	0.7678
Platerodrilus_sp =  	31.188	0.7166
Chauliognathus =    	50.860	1.1687
Ignelater_luminosus 	37.240	0.8557
Omalisus =	36.002	0.8273
Pyrocoelia =        	25.974	0.5968
Phrixothrix =       	43.476	0.9990
Melanotus_cribricoll	31.168	0.7162
Drilus =   	30.715	0.7058
Rhagophthalmus =     	14.748	0.3389
Photinus =          	36.823	0.8461
Aquatica =          	19.821	0.4554

outliers counted: 0

file: EOG09120013	alignment length: 2821      
Plastocerus =          	missing   
Phrixothrix                   	missing   
total number of taxa:         	17        
transcriptomes:               	11        
overlap length:               	2807      

min   	max   	median	Q1    	Q3    
5.9306	27.331	13.843	10.647	26.648

transcriptome outlier dist: > 	40.9974622

taxon               	dist  	re.dis
Melanotus_cribricoll	6.3438	0.4582
Ignelater_luminosus 	6.1256	0.4425
Photinus =          	7.4147	0.5356
Drilus =   	10.457	0.7554
Asymmetricata =        	7.9693	0.5756
Platerodrilus_sp =  	26.268	1.8975
Omalisus =	10.846	0.7835
Rhagophthalmus =     	8.8694	0.6407
Pyrocoelia =        	5.2738	0.3809
Aquatica =          	9.1899	0.6638
Chauliognathus =    	9.8214	0.7094

outliers counted: 0

file: EOG09120016	alignment length: 3345      
Plastocerus =          	missing   
Phrixothrix                   	missing   
total number of taxa:         	17        
transcriptomes:               	11        
overlap length:               	3121      

min   	max   	median	Q1    	Q3    
9.9716	27.059	21.160	16.630	23.983

transcriptome outlier dist: > 	40.5898482

taxon               	dist  	re.dis
Photinus =          	18.071	0.8540
Omalisus =	18.744	0.8858
Rhagophthalmus =     	20.648	0.9757
Aquatica =          	23.701	1.1200
Drilus =   	12.927	0.6109
Melanotus_cribricoll	22.331	1.0553
Platerodrilus_sp =  	27.739	1.3108
Ignelater_luminosus 	21.182	1.0010
Pyrocoelia =        	19.211	0.9078
Asymmetricata =        	22.756	1.0754
Chauliognathus =    	45.865	2.1675	out!  

outliers counted: 1

file: EOG09120017	alignment length: 2507      
total number of taxa:         	19        
transcriptomes:               	13        
overlap length:               	2397      

min   	max   	median	Q1    	Q3    
2.8088	9.4954	7.0782	6.1704	8.0819

transcriptome outlier dist: > 	14.2432358

taxon               	dist  	re.dis
Asymmetricata =        	6.0277	0.8515
Aquatica =          	5.9488	0.8404
Drilus =   	4.6653	0.6591
Rhagophthalmus =     	4.8700	0.6880
Melanotus_cribricoll	4.7342	0.6688
Photinus =          	5.4033	0.7633
Pyrocoelia =        	6.1498	0.8688
Omalisus =	2.5889	0.3657
Ignelater_luminosus 	3.6943	0.5219
Plastocerus =	3.6791	0.5197
Chauliognathus =    	8.3328	1.1772
Platerodrilus_sp =  	5.5171	0.7794
Phrixothrix =       	4.8706	0.6881

outliers counted: 0

file: EOG09120019	alignment length: 3292      
Platerodrilus_sp              	missing   
Melanotus_cribricollis        	missing   
Phrixothrix                   	missing   
Asymmetricata                    	missing   
total number of taxa:         	15        
transcriptomes:               	9         
overlap length:               	3078      

min   	max   	median	Q1    	Q3    
9.7182	28.610	20.348	15.866	22.805

transcriptome outlier dist: > 	42.9150437

taxon               	dist  	re.dis
Omalisus =	11.324	0.5565
Chauliognathus =    	28.196	1.3856
Aquatica =          	8.4760	0.4165
Drilus =   	11.439	0.5621
Rhagophthalmus =     	11.042	0.5426
Photinus =          	14.654	0.7201
Plastocerus =	11.087	0.5448
Ignelater_luminosus 	12.007	0.5900
Pyrocoelia =        	16.533	0.8124

outliers counted: 0

file: EOG0912001B	alignment length: 5290      
Chauliognathus                	missing   
Phrixothrix                   	missing   
total number of taxa:         	17        
transcriptomes:               	11        
overlap length:               	4136      

min   	max   	median	Q1    	Q3    
13.423	47.812	28.554	19.368	39.526

transcriptome outlier dist: > 	71.7180910

taxon               	dist  	re.dis
Pyrocoelia =        	27.228	0.9535
Omalisus =	27.519	0.9637
Plastocerus =	23.670	0.8289
Asymmetricata =        	20.176	0.7065
Drilus =   	15.327	0.5367
Rhagophthalmus =     	28.192	0.9873
Melanotus_cribricoll	23.809	0.8338
Ignelater_luminosus 	34.696	1.2150
Platerodrilus_sp =  	22.318	0.7815
Photinus =          	18.439	0.6457
Aquatica =          	29.438	1.0309

outliers counted: 0

file: EOG0912001D	alignment length: 3221      
Platerodrilus_sp              	missing   
Phrixothrix                   	missing   
Rhagophthalmus                 	missing   
Photinus                      	missing   
Pyrocoelia                    	missing   
total number of taxa:         	14        
transcriptomes:               	8         
overlap length:               	2757      

min   	max   	median	Q1    	Q3    
20.355	38.361	32.034	27.244	33.898

transcriptome outlier dist: > 	57.5428822

taxon               	dist  	re.dis
Melanotus_cribricoll	25.729	0.8031
Drilus =   	29.203	0.9116
Omalisus =	27.913	0.8713
Asymmetricata =        	30.119	0.9402
Aquatica =          	30.590	0.9549
Plastocerus =	25.379	0.7922
Ignelater_luminosus 	27.661	0.8634
Chauliognathus =    	29.607	0.9242

outliers counted: 0

file: EOG0912001G	alignment length: 3376      
Omalisus =ades      	missing   
Plastocerus =          	missing   
Ignelater_luminosus           	missing   
Drilus               	missing   
Phrixothrix                   	missing   
Asymmetricata                    	missing   
total number of taxa:         	13        
transcriptomes:               	7         
overlap length:               	3207      

min   	max   	median	Q1    	Q3    
11.372	57.306	27.749	23.578	45.058

transcriptome outlier dist: > 	85.9594238

taxon               	dist  	re.dis
Pyrocoelia =        	20.062	0.7229
Aquatica =          	32.353	1.1659
Chauliognathus =    	20.033	0.7219
Melanotus_cribricoll	11.987	0.4319
Rhagophthalmus =     	24.681	0.8894
Platerodrilus_sp =  	36.521	1.3161
Photinus =          	24.010	0.8652

outliers counted: 0

file: EOG0912001H	alignment length: 2466      
Platerodrilus_sp              	missing   
Ignelater_luminosus           	missing   
Drilus               	missing   
total number of taxa:         	16        
transcriptomes:               	10        
overlap length:               	1421      

min   	max   	median	Q1    	Q3    
13.404	23.673	17.987	16.067	22.615

transcriptome outlier dist: > 	35.5103347

taxon               	dist  	re.dis
Omalisus =	12.928	0.7187
Phrixothrix =       	24.240	1.3476
Chauliognathus =    	16.798	0.9339
Melanotus_cribricoll	15.790	0.8778
Plastocerus =	14.740	0.8194
Pyrocoelia =        	23.069	1.2825
Asymmetricata =        	18.754	1.0426
Aquatica =          	17.552	0.9758
Photinus =          	22.407	1.2457
Rhagophthalmus =     	21.581	1.1998

outliers counted: 0

file: EOG0912001I	alignment length: 4091      
Chauliognathus                	missing   
Melanotus_cribricollis        	missing   
Phrixothrix                   	missing   
Rhagophthalmus                 	missing   
Photinus                      	missing   
Pyrocoelia                    	missing   
Aquatica                      	missing   
Asymmetricata                    	missing   
total number of taxa:         	11        
transcriptomes:               	5         
overlap length:               	4087      

min   	max   	median	Q1    	Q3    
17.932	64.661	43.350	39.143	58.483

transcriptome outlier dist: > 	96.9927794

taxon               	dist  	re.dis
Plastocerus =	38.660	0.8918
Drilus =   	39.116	0.9023
Ignelater_luminosus 	37.763	0.8711
Platerodrilus_sp =  	34.114	0.7869
Omalisus =	37.013	0.8538

outliers counted: 0

file: EOG0912001J	alignment length: 2552      
total number of taxa:         	19        
transcriptomes:               	13        
overlap length:               	2464      

min   	max   	median	Q1    	Q3    
14.411	28.447	23.313	21.085	24.181

transcriptome outlier dist: > 	42.6715545

taxon               	dist  	re.dis
Plastocerus =	25.420	1.0904
Aquatica =          	22.832	0.9793
Drilus =   	28.449	1.2203
Ignelater_luminosus 	24.523	1.0519
Pyrocoelia =        	24.313	1.0428
Omalisus =	29.560	1.2679
Asymmetricata =        	24.929	1.0693
Photinus =          	26.737	1.1468
Phrixothrix =       	20.943	0.8983
Platerodrilus_sp =  	30.391	1.3036
Chauliognathus =    	29.293	1.2565
Melanotus_cribricoll	24.332	1.0437
Rhagophthalmus =     	24.523	1.0518

outliers counted: 0

file: EOG0912001L	alignment length: 2829      
total number of taxa:         	19        
transcriptomes:               	13        
overlap length:               	2796      

min   	max   	median	Q1    	Q3    
15.249	64.789	44.930	21.754	54.204

transcriptome outlier dist: > 	97.1843737

taxon               	dist  	re.dis
Platerodrilus_sp =  	36.133	0.8042
Phrixothrix =       	25.277	0.5625
Drilus =   	32.722	0.7282
Omalisus =	27.606	0.6144
Chauliognathus =    	28.279	0.6294
Photinus =          	34.821	0.7750
Asymmetricata =        	36.257	0.8069
Plastocerus =	32.649	0.7266
Melanotus_cribricoll	28.389	0.6318
Rhagophthalmus =     	31.728	0.7061
Aquatica =          	35.382	0.7874
Ignelater_luminosus 	27.810	0.6189
Pyrocoelia =        	38.903	0.8658

outliers counted: 0

file: EOG0912001M	alignment length: 3070      
Chauliognathus                	missing   
Platerodrilus_sp              	missing   
Phrixothrix                   	missing   
Photinus                      	missing   
total number of taxa:         	15        
transcriptomes:               	9         
overlap length:               	3020      

min   	max   	median	Q1    	Q3    
14.561	39.427	34.953	26.283	37.000

transcriptome outlier dist: > 	59.1415892

taxon               	dist  	re.dis
Pyrocoelia =        	24.804	0.7096
Asymmetricata =        	62.752	1.7952	out!  
Melanotus_cribricoll	52.316	1.4967
Omalisus =	26.974	0.7717
Rhagophthalmus =     	21.313	0.6097
Ignelater_luminosus 	26.524	0.7588
Drilus =   	59.588	1.7047	out!  
Plastocerus =	53.687	1.5359
Aquatica =          	23.922	0.6843

outliers counted: 2

file: EOG0912001N	alignment length: 3451      
total number of taxa:         	19        
transcriptomes:               	13        
overlap length:               	3420      

min   	max   	median	Q1    	Q3    
30.871	74.803	55.500	46.436	60.325

transcriptome outlier dist: > 	112.205172

taxon               	dist  	re.dis
Drilus =   	51.158	0.9217
Melanotus_cribricoll	34.660	0.6245
Ignelater_luminosus 	48.755	0.8784
Platerodrilus_sp =  	35.865	0.6462
Aquatica =          	40.048	0.7215
Photinus =          	42.701	0.7693
Phrixothrix =       	26.187	0.4718
Omalisus =	37.693	0.6791
Plastocerus =	44.425	0.8004
Asymmetricata =        	50.319	0.9066
Chauliognathus =    	44.843	0.8079
Rhagophthalmus =     	30.328	0.5464
Pyrocoelia =        	56.545	1.0188

outliers counted: 0

file: EOG0912001O	alignment length: 2923      
total number of taxa:         	19        
transcriptomes:               	13        
overlap length:               	2922      

min   	max   	median	Q1    	Q3    
10.331	23.871	17.638	16.295	19.520

transcriptome outlier dist: > 	35.8079374

taxon               	dist  	re.dis
Asymmetricata =        	13.651	0.7739
Platerodrilus_sp =  	19.306	1.0945
Pyrocoelia =        	13.888	0.7873
Rhagophthalmus =     	13.796	0.7822
Photinus =          	13.834	0.7843
Phrixothrix =       	14.478	0.8208
Ignelater_luminosus 	14.769	0.8373
Melanotus_cribricoll	12.856	0.7288
Chauliognathus =    	16.810	0.9530
Plastocerus =	14.552	0.8250
Omalisus =	12.819	0.7267
Aquatica =          	13.823	0.7837
Drilus =   	16.954	0.9612

outliers counted: 0

file: EOG0912001Q	alignment length: 2517      
total number of taxa:         	19        
transcriptomes:               	13        
overlap length:               	2501      

min   	max   	median	Q1    	Q3    
5.9431	25.830	17.961	10.556	21.329

transcriptome outlier dist: > 	38.7453836

taxon               	dist  	re.dis
Ignelater_luminosus 	14.855	0.8270
Pyrocoelia =        	17.514	0.9751
Aquatica =          	17.936	0.9986
Platerodrilus_sp =  	22.656	1.2614
Plastocerus =	19.537	1.0877
Melanotus_cribricoll	16.065	0.8944
Drilus =   	17.824	0.9923
Rhagophthalmus =     	17.570	0.9782
Photinus =          	17.175	0.9562
Asymmetricata =        	17.135	0.9540
Chauliognathus =    	19.724	1.0981
Phrixothrix =       	21.189	1.1797
Omalisus =	13.476	0.7502

outliers counted: 0

file: EOG0912001S	alignment length: 3394      
total number of taxa:         	19        
transcriptomes:               	13        
overlap length:               	3032      

min   	max   	median	Q1    	Q3    
15.566	35.202	26.670	22.928	31.132

transcriptome outlier dist: > 	52.8043458

taxon               	dist  	re.dis
Ignelater_luminosus 	17.349	0.6505
Phrixothrix =       	22.296	0.8359
Omalisus =	17.994	0.6746
Platerodrilus_sp =  	21.460	0.8046
Pyrocoelia =        	19.432	0.7286
Rhagophthalmus =     	20.564	0.7710
Melanotus_cribricoll	17.361	0.6509
Drilus =   	27.445	1.0290
Photinus =          	25.119	0.9418
Asymmetricata =        	21.766	0.8161
Plastocerus =	17.322	0.6495
Chauliognathus =    	24.197	0.9072
Aquatica =          	20.855	0.7819

outliers counted: 0

file: EOG0912001U	alignment length: 2258      
total number of taxa:         	19        
transcriptomes:               	13        
overlap length:               	2254      

min   	max   	median	Q1    	Q3    
11.227	28.713	19.481	16.167	22.034

transcriptome outlier dist: > 	43.0702460

taxon               	dist  	re.dis
Platerodrilus_sp =  	20.015	1.0274
Ignelater_luminosus 	15.638	0.8027
Drilus =   	12.999	0.6673
Photinus =          	15.848	0.8135
Rhagophthalmus =     	15.781	0.8100
Asymmetricata =        	16.441	0.8439
Pyrocoelia =        	16.254	0.8343
Omalisus =	24.237	1.2441
Aquatica =          	17.962	0.9220
Chauliognathus =    	22.904	1.1757
Melanotus_cribricoll	14.840	0.7617
Phrixothrix =       	21.419	1.0994
Plastocerus =	11.787	0.6050

outliers counted: 0

file: EOG0912001V	alignment length: 2489      
Melanotus_cribricollis        	missing   
Rhagophthalmus                 	missing   
Photinus                      	missing   
total number of taxa:         	16        
transcriptomes:               	10        
overlap length:               	2096      

min   	max   	median	Q1    	Q3    
9.5629	28.587	19.868	16.108	22.889

transcriptome outlier dist: > 	42.8806068

taxon               	dist  	re.dis
Aquatica =          	13.666	0.6878
Phrixothrix =       	36.156	1.8197
Drilus =   	12.297	0.6189
Ignelater_luminosus 	32.777	1.6496
Omalisus =	14.899	0.7498
Chauliognathus =    	20.976	1.0557
Asymmetricata =        	7.5876	0.3818
Platerodrilus_sp =  	7.2166	0.3632
Plastocerus =	10.128	0.5097
Pyrocoelia =        	11.580	0.5828

outliers counted: 0

file: EOG0912001Y	alignment length: 4049      
Platerodrilus_sp              	missing   
Phrixothrix                   	missing   
Aquatica                      	missing   
total number of taxa:         	16        
transcriptomes:               	10        
overlap length:               	3722      

min   	max   	median	Q1    	Q3    
52.047	110.74	85.300	74.043	102.44

transcriptome outlier dist: > 	166.120173

taxon               	dist  	re.dis
Ignelater_luminosus 	59.835	0.7014
Pyrocoelia =        	73.763	0.8647
Omalisus =	68.100	0.7983
Photinus =          	81.483	0.9552
Asymmetricata =        	58.060	0.6806
Rhagophthalmus =     	64.021	0.7505
Melanotus_cribricoll	68.632	0.8046
Plastocerus =	74.753	0.8763
Drilus =   	76.973	0.9023
Chauliognathus =    	42.021	0.4926

outliers counted: 0

file: EOG0912001Z	alignment length: 4687      
Phrixothrix                   	missing   
total number of taxa:         	18        
transcriptomes:               	12        
overlap length:               	4520      

min   	max   	median	Q1    	Q3    
19.313	53.241	34.286	29.740	48.013

transcriptome outlier dist: > 	79.8626721

taxon               	dist  	re.dis
Platerodrilus_sp =  	19.756	0.5762
Melanotus_cribricoll	12.865	0.3752
Ignelater_luminosus 	18.766	0.5473
Pyrocoelia =        	16.922	0.4935
Omalisus =	41.291	1.2042
Drilus =   	35.512	1.0357
Rhagophthalmus =     	17.849	0.5205
Photinus =          	32.296	0.9419
Asymmetricata =        	19.913	0.5807
Chauliognathus =    	11.845	0.3454
Plastocerus =	37.542	1.0949
Aquatica =          	20.185	0.5887

outliers counted: 0

file: EOG09120021	alignment length: 3138      
Platerodrilus_sp              	missing   
Omalisus =ades      	missing   
Phrixothrix                   	missing   
Asymmetricata                    	missing   
total number of taxa:         	15        
transcriptomes:               	9         
overlap length:               	2509      

min   	max   	median	Q1    	Q3    
22.997	71.846	55.541	50.700	61.600

transcriptome outlier dist: > 	107.770421

taxon               	dist  	re.dis
Drilus =   	33.092	0.5958
Plastocerus =	45.198	0.8137
Chauliognathus =    	42.692	0.7686
Photinus =          	44.529	0.8017
Pyrocoelia =        	50.904	0.9165
Aquatica =          	70.785	1.2744
Rhagophthalmus =     	56.877	1.0240
Ignelater_luminosus 	55.820	1.0050
Melanotus_cribricoll	57.208	1.0300

outliers counted: 0

file: EOG09120022	alignment length: 2252      
Platerodrilus_sp              	missing   
Aquatica                      	missing   
total number of taxa:         	17        
transcriptomes:               	11        
overlap length:               	2234      

min   	max   	median	Q1    	Q3    
9.2631	21.270	15.463	13.160	19.176

transcriptome outlier dist: > 	31.9050071

taxon               	dist  	re.dis
Melanotus_cribricoll	13.947	0.9019
Rhagophthalmus =     	16.039	1.0372
Phrixothrix =       	59.465	3.8454	out!  
Ignelater_luminosus 	16.201	1.0476
Asymmetricata =        	16.954	1.0963
Pyrocoelia =        	15.683	1.0141
Chauliognathus =    	13.856	0.8960
Plastocerus =	16.003	1.0349
Omalisus =	16.723	1.0814
Drilus =   	10.668	0.6899
Photinus =          	21.225	1.3725

outliers counted: 1

file: EOG09120025	alignment length: 4930      
Plastocerus =          	missing   
Melanotus_cribricollis        	missing   
total number of taxa:         	17        
transcriptomes:               	11        
overlap length:               	4929      

min   	max   	median	Q1    	Q3    
21.579	39.379	32.866	30.469	35.530

transcriptome outlier dist: > 	59.0698428

taxon               	dist  	re.dis
Omalisus =	25.568	0.7779
Photinus =          	24.429	0.7433
Chauliognathus =    	25.615	0.7793
Asymmetricata =        	14.278	0.4344
Pyrocoelia =        	14.665	0.4462
Drilus =   	15.605	0.4748
Phrixothrix =       	36.052	1.0969
Aquatica =          	18.425	0.5606
Platerodrilus_sp =  	23.090	0.7025
Rhagophthalmus =     	23.859	0.7259
Ignelater_luminosus 	16.122	0.4905

outliers counted: 0

file: EOG09120026	alignment length: 3558      
total number of taxa:         	19        
transcriptomes:               	13        
overlap length:               	2946      

min   	max   	median	Q1    	Q3    
30.149	76.679	67.087	52.990	70.455

transcriptome outlier dist: > 	115.019774

taxon               	dist  	re.dis
Rhagophthalmus =     	59.873	0.8924
Chauliognathus =    	45.305	0.6753
Phrixothrix =       	62.706	0.9346
Asymmetricata =        	61.912	0.9228
Aquatica =          	63.394	0.9449
Melanotus_cribricoll	71.344	1.0634
Drilus =   	58.642	0.8741
Pyrocoelia =        	51.231	0.7636
Ignelater_luminosus 	52.158	0.7774
Photinus =          	52.928	0.7889
Omalisus =	41.161	0.6135
Plastocerus =	51.059	0.7610
Platerodrilus_sp =  	58.916	0.8782

outliers counted: 0

file: EOG09120027	alignment length: 5075      
Omalisus =ades      	missing   
Plastocerus =          	missing   
Ignelater_luminosus           	missing   
Rhagophthalmus                 	missing   
Photinus                      	missing   
Pyrocoelia                    	missing   
Aquatica                      	missing   
Asymmetricata                    	missing   
total number of taxa:         	11        
transcriptomes:               	5         
overlap length:               	4574      

min   	max   	median	Q1    	Q3    
24.597	137.50	50.247	45.403	135.18

transcriptome outlier dist: > 	206.262221

taxon               	dist  	re.dis
Chauliognathus =    	39.888	0.7938
Phrixothrix =       	40.369	0.8034
Melanotus_cribricoll	35.081	0.6981
Drilus =   	35.052	0.6975
Platerodrilus_sp =  	39.547	0.7870

outliers counted: 0

file: EOG0912002C	alignment length: 2255      
total number of taxa:         	19        
transcriptomes:               	13        
overlap length:               	1945      

min   	max   	median	Q1    	Q3    
13.364	32.332	17.698	14.649	28.711

transcriptome outlier dist: > 	48.4984543

taxon               	dist  	re.dis
Pyrocoelia =        	11.113	0.6279
Asymmetricata =        	7.2913	0.4119
Drilus =   	12.977	0.7332
Ignelater_luminosus 	11.599	0.6553
Plastocerus =	11.508	0.6502
Photinus =          	11.063	0.6250
Aquatica =          	12.623	0.7132
Chauliognathus =    	13.742	0.7764
Phrixothrix =       	41.391	2.3386
Platerodrilus_sp =  	12.059	0.6813
Omalisus =	15.836	0.8947
Melanotus_cribricoll	11.182	0.6318
Rhagophthalmus =     	11.830	0.6684

outliers counted: 0

file: EOG0912002F	alignment length: 2095      
total number of taxa:         	19        
transcriptomes:               	13        
overlap length:               	2084      

min   	max   	median	Q1    	Q3    
4.7827	34.405	17.810	12.386	29.755

transcriptome outlier dist: > 	51.6075930

taxon               	dist  	re.dis
Omalisus =	11.275	0.6330
Plastocerus =	8.7181	0.4894
Rhagophthalmus =     	11.120	0.6243
Asymmetricata =        	13.807	0.7752
Aquatica =          	11.604	0.6515
Photinus =          	26.676	1.4977
Phrixothrix =       	13.814	0.7756
Melanotus_cribricoll	11.210	0.6294
Ignelater_luminosus 	13.104	0.7357
Platerodrilus_sp =  	14.001	0.7861
Pyrocoelia =        	11.469	0.6439
Chauliognathus =    	10.104	0.5673
Drilus =   	11.803	0.6627

outliers counted: 0

file: EOG0912002H	alignment length: 2250      
Platerodrilus_sp              	missing   
Omalisus =ades      	missing   
Phrixothrix                   	missing   
total number of taxa:         	16        
transcriptomes:               	10        
overlap length:               	2159      

min   	max   	median	Q1    	Q3    
12.099	23.108	18.740	15.389	20.886

transcriptome outlier dist: > 	34.6623297

taxon               	dist  	re.dis
Drilus =   	19.429	1.0367
Aquatica =          	11.057	0.5900
Rhagophthalmus =     	12.111	0.6462
Pyrocoelia =        	12.843	0.6853
Chauliognathus =    	12.926	0.6897
Ignelater_luminosus 	11.402	0.6084
Asymmetricata =        	12.728	0.6791
Plastocerus =	10.043	0.5359
Photinus =          	13.624	0.7270
Melanotus_cribricoll	11.736	0.6262

outliers counted: 0

file: EOG0912002I	alignment length: 2615      
Platerodrilus_sp              	missing   
Ignelater_luminosus           	missing   
Drilus               	missing   
Melanotus_cribricollis        	missing   
Pyrocoelia                    	missing   
total number of taxa:         	14        
transcriptomes:               	8         
overlap length:               	2614      

min   	max   	median	Q1    	Q3    
17.439	44.419	33.188	25.578	39.565

transcriptome outlier dist: > 	66.6287060

taxon               	dist  	re.dis
Omalisus =	20.029	0.6034
Asymmetricata =        	23.851	0.7186
Plastocerus =	30.347	0.9143
Rhagophthalmus =     	30.644	0.9233
Aquatica =          	21.938	0.6610
Photinus =          	24.473	0.7374
Chauliognathus =    	14.604	0.4400
Phrixothrix =       	47.789	1.4399

outliers counted: 0

file: EOG0912002J	alignment length: 1972      
Ignelater_luminosus           	missing   
Drilus               	missing   
Melanotus_cribricollis        	missing   
Phrixothrix                   	missing   
Rhagophthalmus                 	missing   
Photinus                      	missing   
Pyrocoelia                    	missing   
Aquatica                      	missing   
Asymmetricata                    	missing   
total number of taxa:         	10        
transcriptomes:               	4         
overlap length:               	1878      

min   	max   	median	Q1    	Q3    
7.7582	23.534	17.902	12.887	21.499

transcriptome outlier dist: > 	35.3012683

taxon               	dist  	re.dis
Platerodrilus_sp =  	11.381	0.6357
Plastocerus =	10.904	0.6091
Chauliognathus =    	13.380	0.7474
Omalisus =	9.4921	0.5302

outliers counted: 0

file: EOG0912002L	alignment length: 2253      
Platerodrilus_sp              	missing   
Photinus                      	missing   
total number of taxa:         	17        
transcriptomes:               	11        
overlap length:               	2216      

min   	max   	median	Q1    	Q3    
7.1417	31.759	20.439	11.407	27.116

transcriptome outlier dist: > 	47.6398324

taxon               	dist  	re.dis
Chauliognathus =    	42.441	2.0764
Plastocerus =	12.670	0.6199
Melanotus_cribricoll	36.546	1.7880
Aquatica =          	33.075	1.6182
Pyrocoelia =        	18.183	0.8895
Phrixothrix =       	20.845	1.0198
Rhagophthalmus =     	26.917	1.3169
Drilus =   	18.797	0.9196
Ignelater_luminosus 	10.578	0.5175
Asymmetricata =        	29.824	1.4591
Omalisus =	17.921	0.8768

outliers counted: 0

file: EOG0912002R	alignment length: 3248      
Chauliognathus                	missing   
Platerodrilus_sp              	missing   
Omalisus =ades      	missing   
Plastocerus =          	missing   
Drilus               	missing   
Melanotus_cribricollis        	missing   
Phrixothrix                   	missing   
Photinus                      	missing   
Pyrocoelia                    	missing   
Aquatica                      	missing   
Asymmetricata                    	missing   
total number of taxa:         	8         
transcriptomes:               	2         
overlap length:               	1699      

min   	max   	median	Q1    	Q3    
9.3707	74.434	21.340	16.501	63.121

transcriptome outlier dist: > 	111.651311

taxon               	dist  	re.dis
Ignelater_luminosus 	17.659	0.8274
Rhagophthalmus =     	22.190	1.0398

outliers counted: 0

file: EOG0912002S	alignment length: 2148      
Chauliognathus                	missing   
Platerodrilus_sp              	missing   
Omalisus =ades      	missing   
Plastocerus =          	missing   
Phrixothrix                   	missing   
Rhagophthalmus                 	missing   
Photinus                      	missing   
Pyrocoelia                    	missing   
total number of taxa:         	11        
transcriptomes:               	5         
overlap length:               	2135      

min   	max   	median	Q1    	Q3    
24.945	41.290	35.741	32.089	39.574

transcriptome outlier dist: > 	61.9357113

taxon               	dist  	re.dis
Ignelater_luminosus 	26.240	0.7341
Asymmetricata =        	31.616	0.8845
Aquatica =          	34.685	0.9704
Drilus =   	41.351	1.1569
Melanotus_cribricoll	27.377	0.7659

outliers counted: 0

file: EOG0912002T	alignment length: 2629      
Platerodrilus_sp              	missing   
Plastocerus =          	missing   
Phrixothrix                   	missing   
Rhagophthalmus                 	missing   
Photinus                      	missing   
total number of taxa:         	14        
transcriptomes:               	8         
overlap length:               	2628      

min   	max   	median	Q1    	Q3    
11.336	28.071	21.722	17.705	25.170

transcriptome outlier dist: > 	42.1069469

taxon               	dist  	re.dis
Omalisus =	22.954	1.0567
Drilus =   	18.078	0.8322
Chauliognathus =    	22.661	1.0432
Pyrocoelia =        	23.117	1.0642
Ignelater_luminosus 	20.715	0.9536
Melanotus_cribricoll	26.402	1.2154
Aquatica =          	22.093	1.0170
Asymmetricata =        	17.310	0.7969

outliers counted: 0

file: EOG0912002V	alignment length: 2975      
Phrixothrix                   	missing   
total number of taxa:         	18        
transcriptomes:               	12        
overlap length:               	2974      

min   	max   	median	Q1    	Q3    
22.374	42.877	32.674	30.106	37.251

transcriptome outlier dist: > 	64.3159297

taxon               	dist  	re.dis
Photinus =          	33.847	1.0359
Asymmetricata =        	32.191	0.9852
Drilus =   	26.516	0.8115
Rhagophthalmus =     	32.200	0.9855
Pyrocoelia =        	32.557	0.9964
Melanotus_cribricoll	27.986	0.8565
Plastocerus =	29.403	0.8998
Platerodrilus_sp =  	46.767	1.4313
Chauliognathus =    	26.768	0.8192
Omalisus =	27.555	0.8433
Ignelater_luminosus 	28.417	0.8697
Aquatica =          	34.353	1.0513

outliers counted: 0

file: EOG0912002Y	alignment length: 2809      
Phrixothrix                   	missing   
total number of taxa:         	18        
transcriptomes:               	12        
overlap length:               	2808      

min   	max   	median	Q1    	Q3    
32.138	67.366	49.715	39.256	64.043

transcriptome outlier dist: > 	101.049164

taxon               	dist  	re.dis
Chauliognathus =    	95.325	1.9174
Asymmetricata =        	48.900	0.9836
Omalisus =	41.987	0.8445
Ignelater_luminosus 	34.067	0.6852
Melanotus_cribricoll	34.953	0.7030
Aquatica =          	46.579	0.9369
Pyrocoelia =        	56.299	1.1324
Plastocerus =	38.954	0.7835
Drilus =   	43.719	0.8793
Photinus =          	42.833	0.8615
Rhagophthalmus =     	35.616	0.7164
Platerodrilus_sp =  	30.463	0.6127

outliers counted: 0

file: EOG0912002Z	alignment length: 2436      
Omalisus =ades      	missing   
total number of taxa:         	18        
transcriptomes:               	12        
overlap length:               	2402      

min   	max   	median	Q1    	Q3    
7.6377	41.875	23.786	15.795	37.348

transcriptome outlier dist: > 	62.8129863

taxon               	dist  	re.dis
Asymmetricata =        	29.663	1.2470
Ignelater_luminosus 	9.5556	0.4017
Rhagophthalmus =     	29.635	1.2459
Plastocerus =	16.207	0.6813
Pyrocoelia =        	28.769	1.2095
Melanotus_cribricoll	27.535	1.1576
Drilus =   	32.511	1.3667
Photinus =          	18.089	0.7604
Aquatica =          	28.932	1.2163
Phrixothrix =       	9.3362	0.3925
Chauliognathus =    	25.404	1.0680
Platerodrilus_sp =  	29.994	1.2610

outliers counted: 0

file: EOG09120030	alignment length: 2002      
Chauliognathus                	missing   
Platerodrilus_sp              	missing   
Melanotus_cribricollis        	missing   
Phrixothrix                   	missing   
Photinus                      	missing   
Pyrocoelia                    	missing   
Aquatica                      	missing   
Asymmetricata                    	missing   
total number of taxa:         	11        
transcriptomes:               	5         
overlap length:               	1876      

min   	max   	median	Q1    	Q3    
11.493	24.327	19.571	14.502	22.493

transcriptome outlier dist: > 	36.4906924

taxon               	dist  	re.dis
Rhagophthalmus =     	15.136	0.7733
Plastocerus =	15.322	0.7828
Omalisus =	14.844	0.7584
Ignelater_luminosus 	15.032	0.7680
Drilus =   	15.439	0.7888

outliers counted: 0

file: EOG09120031	alignment length: 1724      
total number of taxa:         	19        
transcriptomes:               	13        
overlap length:               	1709      

min   	max   	median	Q1    	Q3    
2.3033	11.241	5.1205	2.9470	8.4596

transcriptome outlier dist: > 	16.8625839

taxon               	dist  	re.dis
Photinus =          	4.5614	0.8908
Chauliognathus =    	4.1291	0.8063
Ignelater_luminosus 	3.9107	0.7637
Phrixothrix =       	3.8639	0.7546
Drilus =   	3.8405	0.7500
Omalisus =	3.5868	0.7004
Pyrocoelia =        	4.9860	0.9737
Platerodrilus_sp =  	5.5630	1.0864
Aquatica =          	4.8593	0.9489
Rhagophthalmus =     	3.9920	0.7796
Melanotus_cribricoll	3.5665	0.6965
Plastocerus =	3.1646	0.6180
Asymmetricata =        	5.2734	1.0298

outliers counted: 0

file: EOG09120033	alignment length: 2244      
Omalisus =ades      	missing   
Plastocerus =          	missing   
Phrixothrix                   	missing   
Rhagophthalmus                 	missing   
Photinus                      	missing   
Pyrocoelia                    	missing   
Asymmetricata                    	missing   
total number of taxa:         	12        
transcriptomes:               	6         
overlap length:               	1828      

min   	max   	median	Q1    	Q3    
13.517	65.857	53.800	36.517	58.999

transcriptome outlier dist: > 	98.7865135

taxon               	dist  	re.dis
Platerodrilus_sp =  	43.419	0.8070
Ignelater_luminosus 	40.917	0.7605
Melanotus_cribricoll	42.172	0.7838
Drilus =   	42.022	0.7810
Aquatica =          	45.034	0.8370
Chauliognathus =    	23.901	0.4442

outliers counted: 0

file: EOG09120034	alignment length: 3430      
Drilus               	missing   
total number of taxa:         	18        
transcriptomes:               	12        
overlap length:               	2676      

min   	max   	median	Q1    	Q3    
33.039	73.946	50.974	41.012	65.513

transcriptome outlier dist: > 	110.919575

taxon               	dist  	re.dis
Plastocerus =	49.879	0.9785
Photinus =          	40.439	0.7933
Platerodrilus_sp =  	44.128	0.8656
Rhagophthalmus =     	66.916	1.3127
Ignelater_luminosus 	80.848	1.5860
Pyrocoelia =        	51.464	1.0096
Melanotus_cribricoll	40.054	0.7857
Asymmetricata =        	64.849	1.2721
Phrixothrix =       	82.142	1.6114
Chauliognathus =    	28.708	0.5632
Omalisus =	32.993	0.6472
Aquatica =          	48.494	0.9513

outliers counted: 0

file: EOG09120036	alignment length: 2797      
Chauliognathus                	missing   
Omalisus =ades      	missing   
Plastocerus =          	missing   
Ignelater_luminosus           	missing   
Melanotus_cribricollis        	missing   
Phrixothrix                   	missing   
Rhagophthalmus                 	missing   
Photinus                      	missing   
Asymmetricata                    	missing   
total number of taxa:         	10        
transcriptomes:               	4         
overlap length:               	2359      

min   	max   	median	Q1    	Q3    
2.3395	10.516	7.4669	6.0566	8.4948

transcriptome outlier dist: > 	15.7748872

taxon               	dist  	re.dis
Aquatica =          	21.294	2.8518	out!  
Drilus =   	8.0049	1.0720
Pyrocoelia =        	17.687	2.3687	out!  
Platerodrilus_sp =  	6.8789	0.9212

outliers counted: 2

file: EOG09120039	alignment length: 2171      
Chauliognathus                	missing   
Phrixothrix                   	missing   
Photinus                      	missing   
total number of taxa:         	16        
transcriptomes:               	10        
overlap length:               	2124      

min   	max   	median	Q1    	Q3    
8.8609	27.025	20.496	15.854	22.098

transcriptome outlier dist: > 	40.5385286

taxon               	dist  	re.dis
Ignelater_luminosus 	70.569	3.4429	out!  
Drilus =   	15.736	0.7677
Asymmetricata =        	21.381	1.0431
Rhagophthalmus =     	25.070	1.2231
Omalisus =	19.315	0.9423
Pyrocoelia =        	25.753	1.2564
Melanotus_cribricoll	7.9096	0.3858
Plastocerus =	16.194	0.7901
Aquatica =          	13.964	0.6813
Platerodrilus_sp =  	22.358	1.0908

outliers counted: 1

file: EOG0912003D	alignment length: 1694      
Chauliognathus                	missing   
Platerodrilus_sp              	missing   
Plastocerus =          	missing   
Ignelater_luminosus           	missing   
Drilus               	missing   
Melanotus_cribricollis        	missing   
Phrixothrix                   	missing   
Rhagophthalmus                 	missing   
Photinus                      	missing   
Pyrocoelia                    	missing   
Aquatica                      	missing   
Asymmetricata                    	missing   
total number of taxa:         	7         
transcriptomes:               	1         
overlap length:               	865       

min   	max   	median	Q1    	Q3    
3.9908	15.205	10.046	8.5148	12.539

transcriptome outlier dist: > 	22.8083525

taxon               	dist  	re.dis
Omalisus =	8.3983	0.8359

outliers counted: 0

file: EOG0912003E	alignment length: 3515      
total number of taxa:         	19        
transcriptomes:               	13        
overlap length:               	3493      

min   	max   	median	Q1    	Q3    
29.547	50.694	40.201	36.948	43.192

transcriptome outlier dist: > 	76.0416623

taxon               	dist  	re.dis
Ignelater_luminosus 	32.266	0.8026
Drilus =   	34.501	0.8582
Asymmetricata =        	34.676	0.8625
Chauliognathus =    	15.547	0.3867
Melanotus_cribricoll	32.300	0.8034
Rhagophthalmus =     	36.366	0.9045
Platerodrilus_sp =  	36.788	0.9150
Phrixothrix =       	40.715	1.0127
Aquatica =          	34.009	0.8459
Pyrocoelia =        	35.296	0.8779
Plastocerus =	31.053	0.7724
Photinus =          	35.012	0.8709
Omalisus =	7.5877	0.1887

outliers counted: 0

file: EOG0912003H	alignment length: 2152      
Drilus               	missing   
Phrixothrix                   	missing   
Rhagophthalmus                 	missing   
Asymmetricata                    	missing   
total number of taxa:         	15        
transcriptomes:               	9         
overlap length:               	2087      

min   	max   	median	Q1    	Q3    
16.293	51.273	40.941	35.173	46.932

transcriptome outlier dist: > 	76.9105144

taxon               	dist  	re.dis
Chauliognathus =    	83.366	2.0362	out!  
Omalisus =	25.604	0.6253
Melanotus_cribricoll	26.270	0.6416
Plastocerus =	25.762	0.6292
Photinus =          	30.844	0.7533
Ignelater_luminosus 	25.436	0.6212
Aquatica =          	22.699	0.5544
Pyrocoelia =        	29.352	0.7169
Platerodrilus_sp =  	35.862	0.8759

outliers counted: 1

file: EOG0912003I	alignment length: 2128      
Chauliognathus                	missing   
Platerodrilus_sp              	missing   
Ignelater_luminosus           	missing   
Phrixothrix                   	missing   
total number of taxa:         	15        
transcriptomes:               	9         
overlap length:               	2000      

min   	max   	median	Q1    	Q3    
23.551	46.734	40.082	32.264	43.170

transcriptome outlier dist: > 	70.1023305

taxon               	dist  	re.dis
Rhagophthalmus =     	27.861	0.6950
Plastocerus =	49.848	1.2436
Photinus =          	40.926	1.0210
Asymmetricata =        	37.734	0.9414
Drilus =   	33.285	0.8304
Omalisus =	24.356	0.6076
Pyrocoelia =        	20.470	0.5107
Aquatica =          	60.038	1.4978
Melanotus_cribricoll	31.397	0.7833

outliers counted: 0

file: EOG0912003M	alignment length: 4838      
total number of taxa:         	19        
transcriptomes:               	13        
overlap length:               	4837      

min   	max   	median	Q1    	Q3    
29.790	46.845	33.698	31.666	37.871

transcriptome outlier dist: > 	70.2678799

taxon               	dist  	re.dis
Pyrocoelia =        	30.999	0.9199
Ignelater_luminosus 	34.746	1.0310
Chauliognathus =    	25.690	0.7623
Omalisus =	38.126	1.1313
Phrixothrix =       	37.025	1.0987
Asymmetricata =        	33.486	0.9937
Photinus =          	30.890	0.9166
Drilus =   	36.934	1.0960
Platerodrilus_sp =  	37.816	1.1222
Aquatica =          	44.578	1.3228
Plastocerus =	30.052	0.8917
Rhagophthalmus =     	32.368	0.9605
Melanotus_cribricoll	28.704	0.8518

outliers counted: 0

file: EOG0912003N	alignment length: 2454      
total number of taxa:         	19        
transcriptomes:               	13        
overlap length:               	2446      

min   	max   	median	Q1    	Q3    
17.724	55.072	39.512	34.955	46.666

transcriptome outlier dist: > 	82.6080796

taxon               	dist  	re.dis
Phrixothrix =       	20.772	0.5257
Chauliognathus =    	30.620	0.7749
Drilus =   	48.271	1.2216
Melanotus_cribricoll	39.107	0.9897
Pyrocoelia =        	49.882	1.2624
Omalisus =	45.268	1.1456
Rhagophthalmus =     	50.834	1.2865
Asymmetricata =        	48.827	1.2357
Ignelater_luminosus 	32.517	0.8229
Platerodrilus_sp =  	58.765	1.4872
Photinus =          	43.485	1.1005
Aquatica =          	46.193	1.1690
Plastocerus =	44.046	1.1147

outliers counted: 0

file: EOG0912003O	alignment length: 2600      
total number of taxa:         	19        
transcriptomes:               	13        
overlap length:               	2599      

min   	max   	median	Q1    	Q3    
22.026	49.844	37.041	33.407	40.456

transcriptome outlier dist: > 	74.7661783

taxon               	dist  	re.dis
Photinus =          	17.512	0.4727
Chauliognathus =    	49.737	1.3427
Asymmetricata =        	55.715	1.5041
Platerodrilus_sp =  	20.102	0.5427
Melanotus_cribricoll	10.350	0.2794
Ignelater_luminosus 	10.513	0.2838
Pyrocoelia =        	15.209	0.4106
Plastocerus =	16.468	0.4445
Omalisus =	16.204	0.4374
Aquatica =          	15.048	0.4062
Phrixothrix =       	11.902	0.3213
Rhagophthalmus =     	13.707	0.3700
Drilus =   	44.271	1.1951

outliers counted: 0

file: EOG0912003R	alignment length: 5409      
total number of taxa:         	19        
transcriptomes:               	13        
overlap length:               	5190      

min   	max   	median	Q1    	Q3    
31.475	59.588	45.872	39.737	55.668

transcriptome outlier dist: > 	89.3826176

taxon               	dist  	re.dis
Aquatica =          	45.329	0.9881
Chauliognathus =    	50.643	1.1040
Drilus =   	53.546	1.1672
Platerodrilus_sp =  	51.625	1.1254
Ignelater_luminosus 	37.112	0.8090
Pyrocoelia =        	44.761	0.9757
Asymmetricata =        	47.265	1.0303
Plastocerus =	50.558	1.1021
Phrixothrix =       	46.685	1.0177
Photinus =          	24.683	0.5380
Melanotus_cribricoll	54.294	1.1835
Rhagophthalmus =     	45.885	1.0002
Omalisus =	21.085	0.4596

outliers counted: 0

file: EOG0912003S	alignment length: 1804      
Phrixothrix                   	missing   
Rhagophthalmus                 	missing   
total number of taxa:         	17        
transcriptomes:               	11        
overlap length:               	1766      

min   	max   	median	Q1    	Q3    
14.607	47.352	31.865	19.909	45.152

transcriptome outlier dist: > 	71.0289526

taxon               	dist  	re.dis
Asymmetricata =        	32.642	1.0243
Ignelater_luminosus 	24.633	0.7730
Aquatica =          	29.684	0.9315
Melanotus_cribricoll	25.029	0.7854
Plastocerus =	25.368	0.7961
Drilus =   	27.402	0.8599
Pyrocoelia =        	29.905	0.9384
Photinus =          	24.963	0.7833
Chauliognathus =    	23.946	0.7514
Platerodrilus_sp =  	22.577	0.7085
Omalisus =	30.655	0.9620

outliers counted: 0

file: EOG0912003U	alignment length: 1718      
total number of taxa:         	19        
transcriptomes:               	13        
overlap length:               	1688      

min   	max   	median	Q1    	Q3    
8.7217	25.605	21.815	14.631	24.333

transcriptome outlier dist: > 	38.4076744

taxon               	dist  	re.dis
Phrixothrix =       	6.3664	0.2918
Melanotus_cribricoll	14.604	0.6694
Rhagophthalmus =     	16.453	0.7542
Platerodrilus_sp =  	24.222	1.1103
Ignelater_luminosus 	14.982	0.6867
Aquatica =          	15.802	0.7243
Photinus =          	20.481	0.9388
Drilus =   	21.274	0.9751
Plastocerus =	15.039	0.6893
Pyrocoelia =        	15.618	0.7159
Asymmetricata =        	16.618	0.7617
Omalisus =	16.733	0.7670
Chauliognathus =    	17.140	0.7856

outliers counted: 0

file: EOG0912003V	alignment length: 1819      
Omalisus =ades      	missing   
Plastocerus =          	missing   
Drilus               	missing   
Pyrocoelia                    	missing   
Aquatica                      	missing   
total number of taxa:         	14        
transcriptomes:               	8         
overlap length:               	1818      

min   	max   	median	Q1    	Q3    
5.4420	16.340	10.366	7.4311	12.598

transcriptome outlier dist: > 	24.5104384

taxon               	dist  	re.dis
Rhagophthalmus =     	6.0062	0.5793
Chauliognathus =    	8.0819	0.7795
Phrixothrix =       	21.763	2.0993
Ignelater_luminosus 	10.098	0.9741
Melanotus_cribricoll	7.5480	0.7280
Platerodrilus_sp =  	10.957	1.0570
Asymmetricata =        	6.4901	0.6260
Photinus =          	5.9001	0.5691

outliers counted: 0

file: EOG0912003W	alignment length: 1732      
total number of taxa:         	19        
transcriptomes:               	13        
overlap length:               	1729      

min   	max   	median	Q1    	Q3    
12.898	22.760	15.005	14.392	17.263

transcriptome outlier dist: > 	34.1411342

taxon               	dist  	re.dis
Omalisus =	13.506	0.9000
Platerodrilus_sp =  	10.620	0.7077
Aquatica =          	9.1863	0.6122
Chauliognathus =    	7.4039	0.4934
Asymmetricata =        	13.574	0.9046
Plastocerus =	18.460	1.2302
Pyrocoelia =        	8.7148	0.5807
Rhagophthalmus =     	12.500	0.8330
Photinus =          	8.9697	0.5977
Melanotus_cribricoll	8.9139	0.5940
Phrixothrix =       	11.586	0.7721
Drilus =   	12.683	0.8452
Ignelater_luminosus 	11.922	0.7945

outliers counted: 0

file: EOG0912003X	alignment length: 3496      
Phrixothrix                   	missing   
total number of taxa:         	18        
transcriptomes:               	12        
overlap length:               	2198      

min   	max   	median	Q1    	Q3    
24.464	54.751	47.711	34.255	50.910

transcriptome outlier dist: > 	82.1273001

taxon               	dist  	re.dis
Melanotus_cribricoll	44.215	0.9267
Photinus =          	42.664	0.8942
Platerodrilus_sp =  	26.679	0.5591
Omalisus =	45.653	0.9568
Plastocerus =	46.632	0.9773
Chauliognathus =    	29.713	0.6227
Asymmetricata =        	33.461	0.7013
Ignelater_luminosus 	26.870	0.5631
Rhagophthalmus =     	54.200	1.1360
Aquatica =          	43.398	0.9096
Pyrocoelia =        	49.660	1.0408
Drilus =   	42.108	0.8825

outliers counted: 0

file: EOG09120040	alignment length: 2473      
total number of taxa:         	19        
transcriptomes:               	13        
overlap length:               	2327      

min   	max   	median	Q1    	Q3    
15.967	33.774	27.544	22.648	31.450

transcriptome outlier dist: > 	50.6620923

taxon               	dist  	re.dis
Phrixothrix =       	11.467	0.4163
Melanotus_cribricoll	20.742	0.7530
Omalisus =	30.944	1.1234
Photinus =          	16.019	0.5815
Plastocerus =	29.698	1.0781
Rhagophthalmus =     	21.311	0.7736
Asymmetricata =        	15.147	0.5499
Ignelater_luminosus 	21.775	0.7905
Aquatica =          	15.200	0.5518
Drilus =   	15.175	0.5509
Pyrocoelia =        	33.239	1.2067
Platerodrilus_sp =  	25.046	0.9092
Chauliognathus =    	21.484	0.7799

outliers counted: 0

file: EOG09120041	alignment length: 1957      
Platerodrilus_sp              	missing   
Photinus                      	missing   
Aquatica                      	missing   
Asymmetricata                    	missing   
total number of taxa:         	15        
transcriptomes:               	9         
overlap length:               	1951      

min   	max   	median	Q1    	Q3    
23.404	42.242	36.635	31.511	39.308

transcriptome outlier dist: > 	63.3636759

taxon               	dist  	re.dis
Chauliognathus =    	105.68	2.8847	out!  
Plastocerus =	26.165	0.7142
Pyrocoelia =        	31.861	0.8696
Drilus =   	32.700	0.8925
Rhagophthalmus =     	40.437	1.1038
Melanotus_cribricoll	28.165	0.7688
Ignelater_luminosus 	25.230	0.6886
Omalisus =	27.238	0.7434
Phrixothrix =       	62.554	1.7074

outliers counted: 1

file: EOG09120043	alignment length: 2073      
total number of taxa:         	19        
transcriptomes:               	13        
overlap length:               	2071      

min   	max   	median	Q1    	Q3    
15.968	62.248	40.433	31.122	47.291

transcriptome outlier dist: > 	93.3722931

taxon               	dist  	re.dis
Aquatica =          	41.480	1.0259
Phrixothrix =       	15.088	0.3731
Pyrocoelia =        	29.916	0.7398
Drilus =   	31.090	0.7689
Rhagophthalmus =     	26.853	0.6641
Photinus =          	21.703	0.5367
Omalisus =	36.103	0.8929
Melanotus_cribricoll	28.148	0.6961
Chauliognathus =    	45.433	1.1236
Platerodrilus_sp =  	43.558	1.0772
Plastocerus =	21.687	0.5363
Asymmetricata =        	33.955	0.8397
Ignelater_luminosus 	28.360	0.7014

outliers counted: 0

file: EOG09120044	alignment length: 4390      
Platerodrilus_sp              	missing   
Melanotus_cribricollis        	missing   
Phrixothrix                   	missing   
Photinus                      	missing   
Pyrocoelia                    	missing   
Aquatica                      	missing   
Asymmetricata                    	missing   
total number of taxa:         	12        
transcriptomes:               	6         
overlap length:               	4103      

min   	max   	median	Q1    	Q3    
32.294	59.356	43.785	40.133	51.614

transcriptome outlier dist: > 	89.0354808

taxon               	dist  	re.dis
Plastocerus =	35.591	0.8128
Rhagophthalmus =     	40.939	0.9350
Ignelater_luminosus 	63.832	1.4578
Drilus =   	34.972	0.7987
Omalisus =	44.155	1.0084
Chauliognathus =    	41.731	0.9530

outliers counted: 0

file: EOG09120046	alignment length: 3080      
Omalisus =ades      	missing   
Ignelater_luminosus           	missing   
Drilus               	missing   
Melanotus_cribricollis        	missing   
Photinus                      	missing   
Pyrocoelia                    	missing   
Asymmetricata                    	missing   
total number of taxa:         	12        
transcriptomes:               	6         
overlap length:               	1925      

min   	max   	median	Q1    	Q3    
39.501	80.044	58.331	50.802	65.590

transcriptome outlier dist: > 	120.066678

taxon               	dist  	re.dis
Platerodrilus_sp =  	39.325	0.6741
Rhagophthalmus =     	27.721	0.4752
Chauliognathus =    	54.410	0.9327
Aquatica =          	35.485	0.6083
Phrixothrix =       	21.901	0.3754
Plastocerus =	54.704	0.9378

outliers counted: 0

file: EOG09120047	alignment length: 1802      
Chauliognathus                	missing   
Omalisus =ades      	missing   
Plastocerus =          	missing   
Ignelater_luminosus           	missing   
Melanotus_cribricollis        	missing   
Phrixothrix                   	missing   
Rhagophthalmus                 	missing   
Aquatica                      	missing   
Asymmetricata                    	missing   
total number of taxa:         	10        
transcriptomes:               	4         
overlap length:               	1111      

min   	max   	median	Q1    	Q3    
5.7515	15.185	12.368	9.0199	13.139

transcriptome outlier dist: > 	22.7789799

taxon               	dist  	re.dis
Drilus =   	13.119	1.0607
Photinus =          	27.529	2.2257	out!  
Platerodrilus_sp =  	8.9577	0.7242
Pyrocoelia =        	17.779	1.4374

outliers counted: 1

file: EOG09120048	alignment length: 2254      
Chauliognathus                	missing   
Platerodrilus_sp              	missing   
Plastocerus =          	missing   
Pyrocoelia                    	missing   
Asymmetricata                    	missing   
total number of taxa:         	14        
transcriptomes:               	8         
overlap length:               	2243      

min   	max   	median	Q1    	Q3    
15.423	38.873	30.340	26.588	34.307

transcriptome outlier dist: > 	58.3096121

taxon               	dist  	re.dis
Melanotus_cribricoll	23.045	0.7595
Ignelater_luminosus 	49.970	1.6469
Omalisus =	16.642	0.5485
Drilus =   	18.483	0.6091
Rhagophthalmus =     	25.204	0.8307
Phrixothrix =       	2.8065	0.0925
Aquatica =          	19.350	0.6377
Photinus =          	20.898	0.6887

outliers counted: 0

file: EOG0912004A	alignment length: 2008      
Phrixothrix                   	missing   
total number of taxa:         	18        
transcriptomes:               	12        
overlap length:               	1865      

min   	max   	median	Q1    	Q3    
6.3370	12.304	9.7649	8.0222	11.548

transcriptome outlier dist: > 	18.4570291

taxon               	dist  	re.dis
Photinus =          	9.4779	0.9706
Aquatica =          	9.3463	0.9571
Drilus =   	9.3730	0.9598
Omalisus =	9.3885	0.9614
Melanotus_cribricoll	9.1836	0.9404
Chauliognathus =    	12.977	1.3289
Asymmetricata =        	9.6277	0.9859
Ignelater_luminosus 	8.5891	0.8795
Rhagophthalmus =     	9.6520	0.9884
Pyrocoelia =        	10.304	1.0552
Platerodrilus_sp =  	10.710	1.0968
Plastocerus =	5.2338	0.5359

outliers counted: 0

file: EOG0912004C	alignment length: 3034      
Phrixothrix                   	missing   
total number of taxa:         	18        
transcriptomes:               	12        
overlap length:               	2211      

min   	max   	median	Q1    	Q3    
45.035	105.32	90.252	68.366	97.671

transcriptome outlier dist: > 	157.980255

taxon               	dist  	re.dis
Aquatica =          	77.935	0.8635
Photinus =          	30.216	0.3347
Ignelater_luminosus 	93.526	1.0362
Platerodrilus_sp =  	50.020	0.5542
Asymmetricata =        	67.006	0.7424
Plastocerus =	81.432	0.9022
Melanotus_cribricoll	70.289	0.7788
Omalisus =	72.054	0.7983
Chauliognathus =    	33.230	0.3681
Pyrocoelia =        	86.269	0.9558
Rhagophthalmus =     	69.470	0.7697
Drilus =   	59.587	0.6602

outliers counted: 0

file: EOG0912004E	alignment length: 3193      
Phrixothrix                   	missing   
total number of taxa:         	18        
transcriptomes:               	12        
overlap length:               	3185      

min   	max   	median	Q1    	Q3    
28.492	59.645	45.889	39.953	51.579

transcriptome outlier dist: > 	89.4688399

taxon               	dist  	re.dis
Pyrocoelia =        	22.906	0.4991
Asymmetricata =        	30.421	0.6629
Rhagophthalmus =     	25.248	0.5502
Aquatica =          	27.435	0.5978
Chauliognathus =    	55.586	1.2113
Photinus =          	43.841	0.9553
Omalisus =	31.607	0.6887
Platerodrilus_sp =  	24.347	0.5305
Ignelater_luminosus 	28.998	0.6319
Melanotus_cribricoll	25.232	0.5498
Drilus =   	26.577	0.5791
Plastocerus =	19.131	0.4168

outliers counted: 0

file: EOG0912004J	alignment length: 1620      
Chauliognathus                	missing   
Omalisus =ades      	missing   
Melanotus_cribricollis        	missing   
Phrixothrix                   	missing   
Rhagophthalmus                 	missing   
Asymmetricata                    	missing   
total number of taxa:         	13        
transcriptomes:               	7         
overlap length:               	1456      

min   	max   	median	Q1    	Q3    
6.8883	40.714	16.456	10.674	19.141

transcriptome outlier dist: > 	61.0715145

taxon               	dist  	re.dis
Ignelater_luminosus 	24.540	1.4912
Drilus =   	13.138	0.7983
Aquatica =          	14.048	0.8536
Pyrocoelia =        	11.414	0.6936
Platerodrilus_sp =  	17.305	1.0515
Photinus =          	13.567	0.8244
Plastocerus =	9.5995	0.5833

outliers counted: 0

file: EOG0912004M	alignment length: 1537      
Chauliognathus                	missing   
Platerodrilus_sp              	missing   
Melanotus_cribricollis        	missing   
Asymmetricata                    	missing   
total number of taxa:         	15        
transcriptomes:               	9         
overlap length:               	1486      

min   	max   	median	Q1    	Q3    
6.6878	17.632	13.361	11.728	15.153

transcriptome outlier dist: > 	26.4491508

taxon               	dist  	re.dis
Phrixothrix =       	50.059	3.7465	out!  
Pyrocoelia =        	13.249	0.9916
Aquatica =          	10.873	0.8137
Omalisus =	11.009	0.8239
Photinus =          	41.962	3.1405	out!  
Ignelater_luminosus 	11.969	0.8958
Drilus =   	12.523	0.9372
Rhagophthalmus =     	12.490	0.9348
Plastocerus =	16.623	1.2441

outliers counted: 2

file: EOG0912004V	alignment length: 2169      
Phrixothrix                   	missing   
Aquatica                      	missing   
total number of taxa:         	17        
transcriptomes:               	11        
overlap length:               	2038      

min   	max   	median	Q1    	Q3    
8.2823	21.894	13.141	11.637	15.555

transcriptome outlier dist: > 	32.8416684

taxon               	dist  	re.dis
Platerodrilus_sp =  	12.445	0.9470
Omalisus =	16.157	1.2294
Drilus =   	9.5084	0.7235
Melanotus_cribricoll	14.807	1.1268
Pyrocoelia =        	16.775	1.2765
Ignelater_luminosus 	13.599	1.0348
Plastocerus =	12.206	0.9288
Chauliognathus =    	8.8320	0.6720
Photinus =          	20.239	1.5401
Rhagophthalmus =     	15.761	1.1993
Asymmetricata =        	17.552	1.3357

outliers counted: 0

file: EOG0912004W	alignment length: 2099      
Phrixothrix                   	missing   
total number of taxa:         	18        
transcriptomes:               	12        
overlap length:               	2098      

min   	max   	median	Q1    	Q3    
14.729	45.722	33.319	30.784	36.191

transcriptome outlier dist: > 	68.5831238

taxon               	dist  	re.dis
Platerodrilus_sp =  	38.327	1.1502
Omalisus =	22.930	0.6882
Plastocerus =	24.520	0.7359
Asymmetricata =        	25.467	0.7643
Melanotus_cribricoll	28.074	0.8425
Aquatica =          	22.115	0.6637
Drilus =   	28.502	0.8554
Photinus =          	26.463	0.7942
Chauliognathus =    	29.552	0.8869
Rhagophthalmus =     	22.678	0.6806
Ignelater_luminosus 	23.643	0.7095
Pyrocoelia =        	28.197	0.8462

outliers counted: 0

file: EOG0912004Y	alignment length: 2394      
total number of taxa:         	19        
transcriptomes:               	13        
overlap length:               	2250      

min   	max   	median	Q1    	Q3    
17.356	64.424	50.473	43.244	54.565

transcriptome outlier dist: > 	96.6374162

taxon               	dist  	re.dis
Photinus =          	39.188	0.7764
Melanotus_cribricoll	46.502	0.9213
Phrixothrix =       	29.122	0.5769
Plastocerus =	45.283	0.8971
Asymmetricata =        	46.996	0.9311
Platerodrilus_sp =  	52.187	1.0339
Chauliognathus =    	46.389	0.9190
Ignelater_luminosus 	44.765	0.8869
Pyrocoelia =        	49.641	0.9835
Aquatica =          	50.381	0.9981
Omalisus =	61.944	1.2272
Rhagophthalmus =     	35.627	0.7058
Drilus =   	50.305	0.9966

outliers counted: 0

file: EOG0912004Z	alignment length: 1350      
total number of taxa:         	19        
transcriptomes:               	13        
overlap length:               	1302      

min   	max   	median	Q1    	Q3    
1.5477	9.2680	6.4821	4.3920	7.5836

transcriptome outlier dist: > 	13.9021158

taxon               	dist  	re.dis
Melanotus_cribricoll	2.7418	0.4229
Omalisus =	3.5849	0.5530
Aquatica =          	3.4439	0.5312
Plastocerus =	3.4093	0.5259
Rhagophthalmus =     	3.5903	0.5538
Platerodrilus_sp =  	5.0657	0.7814
Chauliognathus =    	4.7884	0.7387
Phrixothrix =       	2.6822	0.4137
Photinus =          	3.4223	0.5279
Drilus =   	2.3263	0.3588
Pyrocoelia =        	3.5405	0.5461
Ignelater_luminosus 	2.6347	0.4064
Asymmetricata =        	3.1943	0.4927

outliers counted: 0

file: EOG09120051	alignment length: 1838      
Platerodrilus_sp              	missing   
Melanotus_cribricollis        	missing   
Phrixothrix                   	missing   
Rhagophthalmus                 	missing   
Photinus                      	missing   
Pyrocoelia                    	missing   
Asymmetricata                    	missing   
total number of taxa:         	12        
transcriptomes:               	6         
overlap length:               	1290      

min   	max   	median	Q1    	Q3    
8.2444	24.076	13.252	10.795	17.534

transcriptome outlier dist: > 	36.1150616

taxon               	dist  	re.dis
Omalisus =	13.539	1.0216
Chauliognathus =    	7.7754	0.5867
Drilus =   	12.528	0.9453
Plastocerus =	10.554	0.7963
Aquatica =          	9.2529	0.6981
Ignelater_luminosus 	11.885	0.8968

outliers counted: 0

file: EOG09120052	alignment length: 2087      
Chauliognathus                	missing   
Platerodrilus_sp              	missing   
Omalisus =ades      	missing   
Plastocerus =          	missing   
Ignelater_luminosus           	missing   
Drilus               	missing   
Melanotus_cribricollis        	missing   
Phrixothrix                   	missing   
Rhagophthalmus                 	missing   
Pyrocoelia                    	missing   
Aquatica                      	missing   
Asymmetricata                    	missing   
total number of taxa:         	7         
transcriptomes:               	1         
overlap length:               	1772      

min   	max   	median	Q1    	Q3    
2.6035	1000  	23.300	18.111	31.200

transcriptome outlier dist: > 	1500      

taxon               	dist  	re.dis
Photinus =          	11.287	0.4844

outliers counted: 0

file: EOG09120053	alignment length: 3389      
Platerodrilus_sp              	missing   
total number of taxa:         	18        
transcriptomes:               	12        
overlap length:               	2320      

min   	max   	median	Q1    	Q3    
28.541	64.454	44.477	37.954	53.945

transcriptome outlier dist: > 	96.6813089

taxon               	dist  	re.dis
Aquatica =          	35.041	0.7878
Drilus =   	30.222	0.6795
Rhagophthalmus =     	37.365	0.8400
Pyrocoelia =        	32.710	0.7354
Omalisus =	44.226	0.9943
Asymmetricata =        	31.146	0.7002
Melanotus_cribricoll	32.542	0.7316
Ignelater_luminosus 	33.602	0.7554
Photinus =          	36.338	0.8169
Phrixothrix =       	51.659	1.1614
Plastocerus =	33.901	0.7622
Chauliognathus =    	22.348	0.5024

outliers counted: 0

file: EOG09120054	alignment length: 1886      
Platerodrilus_sp              	missing   
Phrixothrix                   	missing   
total number of taxa:         	17        
transcriptomes:               	11        
overlap length:               	1877      

min   	max   	median	Q1    	Q3    
17.411	37.522	29.239	25.560	30.943

transcriptome outlier dist: > 	56.2833111

taxon               	dist  	re.dis
Chauliognathus =    	22.871	0.7822
Ignelater_luminosus 	22.467	0.7684
Rhagophthalmus =     	20.839	0.7127
Plastocerus =	23.099	0.7900
Aquatica =          	20.838	0.7126
Asymmetricata =        	28.065	0.9598
Omalisus =	19.953	0.6824
Pyrocoelia =        	25.746	0.8805
Drilus =   	24.855	0.8500
Photinus =          	36.857	1.2605
Melanotus_cribricoll	22.450	0.7678

outliers counted: 0

file: EOG09120055	alignment length: 1789      
total number of taxa:         	19        
transcriptomes:               	13        
overlap length:               	1739      

min   	max   	median	Q1    	Q3    
6.0396	19.524	12.891	10.947	15.490

transcriptome outlier dist: > 	29.2872901

taxon               	dist  	re.dis
Ignelater_luminosus 	28.459	2.2075
Omalisus =	7.1384	0.5537
Phrixothrix =       	14.651	1.1364
Platerodrilus_sp =  	16.755	1.2996
Photinus =          	15.065	1.1686
Asymmetricata =        	15.376	1.1927
Rhagophthalmus =     	14.559	1.1293
Pyrocoelia =        	15.091	1.1706
Aquatica =          	15.242	1.1823
Plastocerus =	14.280	1.1077
Chauliognathus =    	16.275	1.2624
Melanotus_cribricoll	14.484	1.1235
Drilus =   	23.523	1.8247

outliers counted: 0

file: EOG09120058	alignment length: 1934      
total number of taxa:         	19        
transcriptomes:               	13        
overlap length:               	1921      

min   	max   	median	Q1    	Q3    
3.9588	6.9869	5.4986	4.7374	6.0685

transcriptome outlier dist: > 	10.4804098

taxon               	dist  	re.dis
Phrixothrix =       	2.7557	0.5011
Aquatica =          	2.4723	0.4496
Plastocerus =	5.2332	0.9517
Asymmetricata =        	3.6057	0.6557
Melanotus_cribricoll	3.0430	0.5534
Rhagophthalmus =     	3.3053	0.6011
Chauliognathus =    	3.7229	0.6770
Omalisus =	5.5663	1.0123
Photinus =          	3.7707	0.6857
Platerodrilus_sp =  	3.1709	0.5766
Ignelater_luminosus 	2.5282	0.4597
Drilus =   	1.7334	0.3152
Pyrocoelia =        	2.6500	0.4819

outliers counted: 0

file: EOG09120059	alignment length: 2237      
Platerodrilus_sp              	missing   
Omalisus =ades      	missing   
Plastocerus =          	missing   
Ignelater_luminosus           	missing   
Drilus               	missing   
Rhagophthalmus                 	missing   
Photinus                      	missing   
Asymmetricata                    	missing   
total number of taxa:         	11        
transcriptomes:               	5         
overlap length:               	1281      

min   	max   	median	Q1    	Q3    
8.7637	121.29	19.051	13.168	114.12

transcriptome outlier dist: > 	181.942768

taxon               	dist  	re.dis
Melanotus_cribricoll	15.766	0.8275
Chauliognathus =    	14.663	0.7696
Pyrocoelia =        	14.077	0.7389
Aquatica =          	16.592	0.8709
Phrixothrix =       	13.664	0.7172

outliers counted: 0

file: EOG0912005C	alignment length: 2240      
Chauliognathus                	missing   
Platerodrilus_sp              	missing   
Phrixothrix                   	missing   
Photinus                      	missing   
total number of taxa:         	15        
transcriptomes:               	9         
overlap length:               	1418      

min   	max   	median	Q1    	Q3    
12.197	30.590	21.350	18.668	23.169

transcriptome outlier dist: > 	45.8858275

taxon               	dist  	re.dis
Omalisus =	13.036	0.6106
Plastocerus =	14.685	0.6878
Melanotus_cribricoll	13.982	0.6549
Aquatica =          	13.573	0.6357
Asymmetricata =        	15.025	0.7037
Pyrocoelia =        	15.469	0.7245
Rhagophthalmus =     	16.354	0.7660
Ignelater_luminosus 	15.458	0.7240
Drilus =   	28.699	1.3441

outliers counted: 0

file: EOG0912005D	alignment length: 1932      
total number of taxa:         	19        
transcriptomes:               	13        
overlap length:               	1915      

min   	max   	median	Q1    	Q3    
13.294	26.462	19.086	15.186	21.173

transcriptome outlier dist: > 	39.6940687

taxon               	dist  	re.dis
Drilus =   	14.817	0.7763
Melanotus_cribricoll	12.641	0.6623
Asymmetricata =        	13.039	0.6831
Phrixothrix =       	8.9206	0.4673
Aquatica =          	13.901	0.7283
Omalisus =	17.640	0.9242
Platerodrilus_sp =  	19.307	1.0115
Ignelater_luminosus 	13.336	0.6987
Rhagophthalmus =     	12.219	0.6401
Plastocerus =	8.4040	0.4403
Pyrocoelia =        	12.811	0.6712
Chauliognathus =    	19.080	0.9996
Photinus =          	13.204	0.6917

outliers counted: 0

file: EOG0912005E	alignment length: 2120      
total number of taxa:         	19        
transcriptomes:               	13        
overlap length:               	1865      

min   	max   	median	Q1    	Q3    
10.602	31.386	26.461	20.624	30.642

transcriptome outlier dist: > 	47.0790825

taxon               	dist  	re.dis
Drilus =   	21.292	0.8046
Phrixothrix =       	22.039	0.8328
Ignelater_luminosus 	19.730	0.7456
Photinus =          	19.913	0.7525
Pyrocoelia =        	20.275	0.7662
Platerodrilus_sp =  	27.065	1.0228
Omalisus =	20.565	0.7771
Aquatica =          	21.369	0.8075
Rhagophthalmus =     	20.810	0.7864
Plastocerus =	17.847	0.6744
Asymmetricata =        	21.989	0.8309
Melanotus_cribricoll	18.028	0.6813
Chauliognathus =    	26.054	0.9846

outliers counted: 0

file: EOG0912005G	alignment length: 3077      
Plastocerus =          	missing   
Drilus               	missing   
Melanotus_cribricollis        	missing   
Phrixothrix                   	missing   
Asymmetricata                    	missing   
total number of taxa:         	14        
transcriptomes:               	8         
overlap length:               	2757      

min   	max   	median	Q1    	Q3    
17.425	44.245	34.670	27.097	38.892

transcriptome outlier dist: > 	66.3684076

taxon               	dist  	re.dis
Platerodrilus_sp =  	33.342	0.9617
Pyrocoelia =        	25.253	0.7283
Rhagophthalmus =     	20.743	0.5983
Ignelater_luminosus 	20.947	0.6041
Chauliognathus =    	35.657	1.0284
Omalisus =	32.071	0.9250
Aquatica =          	24.041	0.6934
Photinus =          	15.681	0.4523

outliers counted: 0

file: EOG0912005J	alignment length: 2302      
total number of taxa:         	19        
transcriptomes:               	13        
overlap length:               	1956      

min   	max   	median	Q1    	Q3    
9.6676	25.781	19.735	16.623	23.005

transcriptome outlier dist: > 	38.6722765

taxon               	dist  	re.dis
Rhagophthalmus =     	17.893	0.9066
Photinus =          	16.274	0.8246
Plastocerus =	13.367	0.6773
Omalisus =	17.398	0.8815
Ignelater_luminosus 	14.094	0.7141
Platerodrilus_sp =  	21.410	1.0848
Melanotus_cribricoll	15.953	0.8083
Phrixothrix =       	13.667	0.6925
Pyrocoelia =        	11.951	0.6055
Chauliognathus =    	19.147	0.9702
Asymmetricata =        	17.505	0.8869
Aquatica =          	16.594	0.8408
Drilus =   	14.899	0.7549

outliers counted: 0

file: EOG0912005L	alignment length: 1965      
total number of taxa:         	19        
transcriptomes:               	13        
overlap length:               	1964      

min   	max   	median	Q1    	Q3    
18.566	58.814	46.387	34.598	49.386

transcriptome outlier dist: > 	88.2220414

taxon               	dist  	re.dis
Ignelater_luminosus 	46.937	1.0118
Platerodrilus_sp =  	68.140	1.4689
Chauliognathus =    	29.437	0.6345
Photinus =          	54.561	1.1762
Rhagophthalmus =     	38.927	0.8391
Phrixothrix =       	35.266	0.7602
Melanotus_cribricoll	38.612	0.8323
Omalisus =	53.400	1.1511
Asymmetricata =        	38.472	0.8293
Aquatica =          	55.664	1.1999
Drilus =   	47.577	1.0256
Pyrocoelia =        	44.173	0.9522
Plastocerus =	41.765	0.9003

outliers counted: 0

file: EOG0912005N	alignment length: 1560      
total number of taxa:         	19        
transcriptomes:               	13        
overlap length:               	1528      

min   	max   	median	Q1    	Q3    
10.096	33.130	25.324	22.514	26.394

transcriptome outlier dist: > 	49.6954042

taxon               	dist  	re.dis
Aquatica =          	26.573	1.0493
Pyrocoelia =        	25.252	0.9971
Melanotus_cribricoll	23.109	0.9125
Omalisus =	24.906	0.9835
Rhagophthalmus =     	23.603	0.9320
Plastocerus =	19.990	0.7893
Ignelater_luminosus 	20.061	0.7921
Phrixothrix =       	6.7095	0.2649
Chauliognathus =    	18.123	0.7156
Drilus =   	20.110	0.7941
Asymmetricata =        	24.468	0.9662
Photinus =          	20.442	0.8072
Platerodrilus_sp =  	20.771	0.8202

outliers counted: 0

file: EOG0912005P	alignment length: 2626      
Phrixothrix                   	missing   
total number of taxa:         	18        
transcriptomes:               	12        
overlap length:               	1512      

min   	max   	median	Q1    	Q3    
10.280	27.605	19.786	17.388	23.225

transcriptome outlier dist: > 	41.4079591

taxon               	dist  	re.dis
Photinus =          	17.176	0.8680
Chauliognathus =    	22.135	1.1186
Ignelater_luminosus 	17.208	0.8697
Platerodrilus_sp =  	21.547	1.0889
Plastocerus =	15.469	0.7818
Melanotus_cribricoll	15.059	0.7610
Pyrocoelia =        	18.648	0.9424
Drilus =   	19.292	0.9750
Asymmetricata =        	17.838	0.9015
Rhagophthalmus =     	16.249	0.8212
Omalisus =	18.416	0.9307
Aquatica =          	15.824	0.7997

outliers counted: 0

file: EOG0912005S	alignment length: 1429      
total number of taxa:         	19        
transcriptomes:               	13        
overlap length:               	1428      

min   	max   	median	Q1    	Q3    
9.1821	22.009	17.055	15.648	18.158

transcriptome outlier dist: > 	33.0143976

taxon               	dist  	re.dis
Rhagophthalmus =     	17.901	1.0495
Photinus =          	15.783	0.9253
Chauliognathus =    	16.560	0.9709
Pyrocoelia =        	15.084	0.8844
Plastocerus =	14.035	0.8229
Ignelater_luminosus 	13.730	0.8050
Omalisus =	15.713	0.9212
Phrixothrix =       	7.7882	0.4566
Drilus =   	17.070	1.0008
Platerodrilus_sp =  	9.8214	0.5758
Aquatica =          	15.609	0.9152
Asymmetricata =        	17.299	1.0143
Melanotus_cribricoll	14.233	0.8345

outliers counted: 0

file: EOG0912005U	alignment length: 1955      
total number of taxa:         	19        
transcriptomes:               	13        
overlap length:               	1949      

min   	max   	median	Q1    	Q3    
26.494	74.082	48.966	39.439	55.103

transcriptome outlier dist: > 	111.123314

taxon               	dist  	re.dis
Chauliognathus =    	50.466	1.0306
Ignelater_luminosus 	34.105	0.6965
Aquatica =          	46.641	0.9525
Asymmetricata =        	39.150	0.7995
Pyrocoelia =        	41.688	0.8513
Melanotus_cribricoll	35.011	0.7150
Plastocerus =	35.206	0.7189
Phrixothrix =       	10.794	0.2204
Platerodrilus_sp =  	39.227	0.8011
Drilus =   	39.823	0.8132
Photinus =          	47.140	0.9627
Rhagophthalmus =     	37.286	0.7614
Omalisus =	40.362	0.8242

outliers counted: 0

file: EOG0912005W	alignment length: 2314      
Platerodrilus_sp              	missing   
Phrixothrix                   	missing   
Aquatica                      	missing   
Asymmetricata                    	missing   
total number of taxa:         	15        
transcriptomes:               	9         
overlap length:               	2303      

min   	max   	median	Q1    	Q3    
21.504	52.628	32.812	26.137	46.166

transcriptome outlier dist: > 	78.9428376

taxon               	dist  	re.dis
Melanotus_cribricoll	26.976	0.8221
Chauliognathus =    	29.354	0.8946
Rhagophthalmus =     	21.765	0.6633
Plastocerus =	22.180	0.6759
Ignelater_luminosus 	32.107	0.9785
Pyrocoelia =        	21.007	0.6402
Photinus =          	44.069	1.3430
Drilus =   	26.557	0.8093
Omalisus =	26.820	0.8174

outliers counted: 0

file: EOG0912005X	alignment length: 1405      
Phrixothrix                   	missing   
Pyrocoelia                    	missing   
total number of taxa:         	17        
transcriptomes:               	11        
overlap length:               	1404      

min   	max   	median	Q1    	Q3    
1.2726	15.582	6.6930	4.5055	9.4523

transcriptome outlier dist: > 	23.3739561

taxon               	dist  	re.dis
Ignelater_luminosus 	4.3712	0.6531
Asymmetricata =        	2.8422	0.4246
Chauliognathus =    	3.2493	0.4854
Drilus =   	7.1510	1.0684
Photinus =          	5.5831	0.8341
Rhagophthalmus =     	13.523	2.0205
Melanotus_cribricoll	4.6185	0.6900
Aquatica =          	2.9635	0.4427
Plastocerus =	6.1895	0.9247
Omalisus =	4.0151	0.5999
Platerodrilus_sp =  	9.0315	1.3493

outliers counted: 0

file: EOG0912005Y	alignment length: 1324      
Platerodrilus_sp              	missing   
Phrixothrix                   	missing   
Rhagophthalmus                 	missing   
Aquatica                      	missing   
total number of taxa:         	15        
transcriptomes:               	9         
overlap length:               	1264      

min   	max   	median	Q1    	Q3    
6.9103	29.163	16.420	14.246	25.354

transcriptome outlier dist: > 	43.7449370

taxon               	dist  	re.dis
Ignelater_luminosus 	10.274	0.6257
Asymmetricata =        	71.795	4.3722	out!  
Melanotus_cribricoll	10.153	0.6183
Chauliognathus =    	13.889	0.8458
Plastocerus =	10.762	0.6553
Omalisus =	12.092	0.7363
Pyrocoelia =        	11.325	0.6896
Drilus =   	11.763	0.7163
Photinus =          	29.198	1.7781

outliers counted: 1

file: EOG09120060	alignment length: 2051      
Melanotus_cribricollis        	missing   
Phrixothrix                   	missing   
Rhagophthalmus                 	missing   
total number of taxa:         	16        
transcriptomes:               	10        
overlap length:               	2036      

min   	max   	median	Q1    	Q3    
5.8505	22.917	16.250	10.376	19.579

transcriptome outlier dist: > 	34.3760828

taxon               	dist  	re.dis
Drilus =   	17.328	1.0663
Asymmetricata =        	13.826	0.8508
Ignelater_luminosus 	12.191	0.7502
Pyrocoelia =        	19.598	1.2060
Platerodrilus_sp =  	14.094	0.8673
Omalisus =	18.795	1.1566
Photinus =          	20.400	1.2553
Chauliognathus =    	18.911	1.1637
Aquatica =          	18.572	1.1428
Plastocerus =	26.767	1.6471

outliers counted: 0

file: EOG09120061	alignment length: 1493      
total number of taxa:         	19        
transcriptomes:               	13        
overlap length:               	1363      

min   	max   	median	Q1    	Q3    
1.2092	4.5392	2.7041	2.2415	3.6353

transcriptome outlier dist: > 	6.80880192

taxon               	dist  	re.dis
Omalisus =	1.7650	0.6527
Pyrocoelia =        	1.5226	0.5630
Platerodrilus_sp =  	2.0001	0.7396
Aquatica =          	2.0071	0.7422
Photinus =          	1.4270	0.5277
Drilus =   	1.9817	0.7328
Rhagophthalmus =     	1.3797	0.5102
Plastocerus =	1.5226	0.5630
Phrixothrix =       	0.9289	0.3435
Asymmetricata =        	1.8476	0.6832
Chauliognathus =    	8.4513	3.1252	out!  
Melanotus_cribricoll	1.3129	0.4855
Ignelater_luminosus 	1.8914	0.6994

outliers counted: 1

file: EOG09120062	alignment length: 2127      
total number of taxa:         	19        
transcriptomes:               	13        
overlap length:               	2084      

min   	max   	median	Q1    	Q3    
14.072	57.681	35.606	31.891	52.566

transcriptome outlier dist: > 	86.5218712

taxon               	dist  	re.dis
Melanotus_cribricoll	31.613	0.8878
Phrixothrix =       	13.415	0.3767
Rhagophthalmus =     	40.518	1.1379
Plastocerus =	47.527	1.3347
Photinus =          	45.066	1.2656
Aquatica =          	55.268	1.5521
Platerodrilus_sp =  	49.814	1.3990
Drilus =   	51.844	1.4560
Omalisus =	64.205	1.8031
Asymmetricata =        	32.848	0.9225
Pyrocoelia =        	45.055	1.2653
Chauliognathus =    	31.780	0.8925
Ignelater_luminosus 	42.240	1.1862

outliers counted: 0

file: EOG09120063	alignment length: 1763      
total number of taxa:         	19        
transcriptomes:               	13        
overlap length:               	1553      

min   	max   	median	Q1    	Q3    
10.946	27.779	21.040	15.931	24.590

transcriptome outlier dist: > 	41.6690579

taxon               	dist  	re.dis
Chauliognathus =    	15.020	0.7138
Platerodrilus_sp =  	15.332	0.7287
Plastocerus =	10.088	0.4794
Photinus =          	13.007	0.6182
Phrixothrix =       	7.1382	0.3392
Asymmetricata =        	11.382	0.5409
Drilus =   	11.647	0.5535
Ignelater_luminosus 	10.271	0.4881
Melanotus_cribricoll	10.259	0.4875
Pyrocoelia =        	12.863	0.6113
Rhagophthalmus =     	11.355	0.5397
Omalisus =	8.9086	0.4234
Aquatica =          	11.319	0.5379

outliers counted: 0

file: EOG09120065	alignment length: 2253      
Platerodrilus_sp              	missing   
Omalisus =ades      	missing   
Plastocerus =          	missing   
Ignelater_luminosus           	missing   
Melanotus_cribricollis        	missing   
Phrixothrix                   	missing   
Photinus                      	missing   
Pyrocoelia                    	missing   
Asymmetricata                    	missing   
total number of taxa:         	10        
transcriptomes:               	4         
overlap length:               	1877      

min   	max   	median	Q1    	Q3    
11.617	171.93	29.121	22.767	150.65

transcriptome outlier dist: > 	257.907629

taxon               	dist  	re.dis
Rhagophthalmus =     	13.840	0.4752
Aquatica =          	18.707	0.6424
Drilus =   	18.519	0.6359
Chauliognathus =    	21.533	0.7394

outliers counted: 0

file: EOG09120067	alignment length: 1980      
Phrixothrix                   	missing   
total number of taxa:         	18        
transcriptomes:               	12        
overlap length:               	1872      

min   	max   	median	Q1    	Q3    
16.991	87.942	61.701	42.454	81.999

transcriptome outlier dist: > 	131.914049

taxon               	dist  	re.dis
Plastocerus =	48.924	0.7929
Chauliognathus =    	45.780	0.7419
Ignelater_luminosus 	53.946	0.8743
Rhagophthalmus =     	64.335	1.0426
Melanotus_cribricoll	59.132	0.9583
Asymmetricata =        	58.472	0.9476
Drilus =   	57.341	0.9293
Omalisus =	60.280	0.9769
Platerodrilus_sp =  	78.310	1.2691
Aquatica =          	89.724	1.4541
Pyrocoelia =        	88.803	1.4392
Photinus =          	71.193	1.1538

outliers counted: 0

file: EOG09120069	alignment length: 1891      
total number of taxa:         	19        
transcriptomes:               	13        
overlap length:               	1867      

min   	max   	median	Q1    	Q3    
20.815	46.536	36.429	32.506	41.464

transcriptome outlier dist: > 	69.8050536

taxon               	dist  	re.dis
Melanotus_cribricoll	26.076	0.7158
Aquatica =          	30.858	0.8470
Ignelater_luminosus 	25.527	0.7007
Rhagophthalmus =     	28.683	0.7873
Chauliognathus =    	28.135	0.7723
Pyrocoelia =        	34.709	0.9527
Drilus =   	34.621	0.9503
Omalisus =	22.860	0.6275
Plastocerus =	25.724	0.7061
Platerodrilus_sp =  	33.118	0.9091
Asymmetricata =        	33.707	0.9252
Photinus =          	40.986	1.1250
Phrixothrix =       	22.817	0.6263

outliers counted: 0

file: EOG0912006D	alignment length: 1284      
total number of taxa:         	19        
transcriptomes:               	13        
overlap length:               	1265      

min   	max   	median	Q1    	Q3    
7.0347	17.808	11.853	9.9551	15.207

transcriptome outlier dist: > 	26.7132994

taxon               	dist  	re.dis
Melanotus_cribricoll	10.093	0.8515
Asymmetricata =        	11.554	0.9748
Ignelater_luminosus 	10.168	0.8578
Drilus =   	8.5790	0.7237
Rhagophthalmus =     	10.965	0.9251
Phrixothrix =       	13.848	1.1683
Plastocerus =	11.233	0.9477
Chauliognathus =    	15.097	1.2737
Pyrocoelia =        	11.579	0.9768
Omalisus =	11.301	0.9534
Aquatica =          	11.531	0.9728
Photinus =          	11.564	0.9756
Platerodrilus_sp =  	13.630	1.1499

outliers counted: 0

file: EOG0912006F	alignment length: 2002      
total number of taxa:         	19        
transcriptomes:               	13        
overlap length:               	1932      

min   	max   	median	Q1    	Q3    
1.9531	41.407	28.098	14.489	37.728

transcriptome outlier dist: > 	62.1115185

taxon               	dist  	re.dis
Phrixothrix =       	51.824	1.8443
Photinus =          	44.537	1.5850
Plastocerus =	26.186	0.9319
Pyrocoelia =        	37.749	1.3434
Drilus =   	46.372	1.6503
Aquatica =          	36.137	1.2861
Ignelater_luminosus 	33.959	1.2085
Omalisus =	47.893	1.7044
Chauliognathus =    	22.925	0.8158
Asymmetricata =        	35.970	1.2801
Rhagophthalmus =     	33.452	1.1905
Melanotus_cribricoll	32.740	1.1652
Platerodrilus_sp =  	51.197	1.8220

outliers counted: 0

file: EOG0912006G	alignment length: 2183      
Chauliognathus                	missing   
Platerodrilus_sp              	missing   
Phrixothrix                   	missing   
Photinus                      	missing   
Aquatica                      	missing   
total number of taxa:         	14        
transcriptomes:               	8         
overlap length:               	1973      

min   	max   	median	Q1    	Q3    
26.234	67.591	52.653	33.474	65.116

transcriptome outlier dist: > 	101.387983

taxon               	dist  	re.dis
Plastocerus =	56.117	1.0657
Melanotus_cribricoll	61.017	1.1588
Rhagophthalmus =     	66.155	1.2564
Omalisus =	57.041	1.0833
Drilus =   	54.750	1.0398
Pyrocoelia =        	63.290	1.2020
Asymmetricata =        	54.153	1.0284
Ignelater_luminosus 	49.263	0.9356

outliers counted: 0

file: EOG0912006I	alignment length: 2011      
Platerodrilus_sp              	missing   
Phrixothrix                   	missing   
total number of taxa:         	17        
transcriptomes:               	11        
overlap length:               	1510      

min   	max   	median	Q1    	Q3    
24.927	58.178	39.553	33.536	42.795

transcriptome outlier dist: > 	87.2679777

taxon               	dist  	re.dis
Asymmetricata =        	37.467	0.9472
Ignelater_luminosus 	20.368	0.5149
Rhagophthalmus =     	26.355	0.6663
Plastocerus =	18.711	0.4730
Drilus =   	24.636	0.6228
Omalisus =	45.166	1.1418
Pyrocoelia =        	40.668	1.0281
Chauliognathus =    	19.289	0.4876
Aquatica =          	29.058	0.7346
Photinus =          	48.169	1.2178
Melanotus_cribricoll	39.898	1.0087

outliers counted: 0

file: EOG0912006J	alignment length: 1289      
Chauliognathus                	missing   
Platerodrilus_sp              	missing   
Ignelater_luminosus           	missing   
Melanotus_cribricollis        	missing   
Phrixothrix                   	missing   
Photinus                      	missing   
Pyrocoelia                    	missing   
Aquatica                      	missing   
Asymmetricata                    	missing   
total number of taxa:         	10        
transcriptomes:               	4         
overlap length:               	1141      

min   	max   	median	Q1    	Q3    
8.7545	23.605	16.180	12.422	20.535

transcriptome outlier dist: > 	35.4085445

taxon               	dist  	re.dis
Rhagophthalmus =     	10.960	0.6774
Drilus =   	15.643	0.9667
Omalisus =	17.074	1.0552
Plastocerus =	13.144	0.8123

outliers counted: 0

file: EOG0912006K	alignment length: 1722      
total number of taxa:         	19        
transcriptomes:               	13        
overlap length:               	1357      

min   	max   	median	Q1    	Q3    
6.6470	19.027	13.736	11.720	15.941

transcriptome outlier dist: > 	28.5413570

taxon               	dist  	re.dis
Omalisus =	7.8134	0.5688
Asymmetricata =        	12.366	0.9002
Aquatica =          	12.411	0.9035
Photinus =          	8.1644	0.5943
Ignelater_luminosus 	10.725	0.7808
Phrixothrix =       	5.7184	0.4162
Chauliognathus =    	14.933	1.0871
Pyrocoelia =        	7.9812	0.5810
Drilus =   	15.978	1.1632
Rhagophthalmus =     	12.209	0.8888
Plastocerus =	8.8308	0.6428
Platerodrilus_sp =  	12.973	0.9444
Melanotus_cribricoll	11.392	0.8293

outliers counted: 0

file: EOG0912006L	alignment length: 2263      
Chauliognathus                	missing   
Phrixothrix                   	missing   
total number of taxa:         	17        
transcriptomes:               	11        
overlap length:               	2206      

min   	max   	median	Q1    	Q3    
43.395	93.604	64.459	57.097	85.318

transcriptome outlier dist: > 	140.406539

taxon               	dist  	re.dis
Drilus =   	50.926	0.7900
Rhagophthalmus =     	44.447	0.6895
Melanotus_cribricoll	46.615	0.7231
Omalisus =	40.804	0.6330
Pyrocoelia =        	35.217	0.5463
Ignelater_luminosus 	41.381	0.6419
Aquatica =          	40.128	0.6225
Platerodrilus_sp =  	40.664	0.6308
Plastocerus =	36.685	0.5691
Photinus =          	34.362	0.5330
Asymmetricata =        	45.425	0.7047

outliers counted: 0

file: EOG0912006O	alignment length: 3056      
Plastocerus =          	missing   
Drilus               	missing   
total number of taxa:         	17        
transcriptomes:               	11        
overlap length:               	2974      

min   	max   	median	Q1    	Q3    
18.672	42.982	33.362	28.366	39.075

transcriptome outlier dist: > 	64.4735111

taxon               	dist  	re.dis
Phrixothrix =       	15.495	0.4644
Rhagophthalmus =     	27.667	0.8292
Ignelater_luminosus 	25.180	0.7547
Pyrocoelia =        	26.790	0.8030
Aquatica =          	29.277	0.8775
Chauliognathus =    	39.486	1.1835
Melanotus_cribricoll	24.237	0.7264
Photinus =          	24.472	0.7335
Omalisus =	28.457	0.8529
Asymmetricata =        	26.023	0.7800
Platerodrilus_sp =  	42.735	1.2809

outliers counted: 0

file: EOG0912006P	alignment length: 2183      
total number of taxa:         	19        
transcriptomes:               	13        
overlap length:               	1966      

min   	max   	median	Q1    	Q3    
31.942	59.967	49.703	40.820	52.809

transcriptome outlier dist: > 	89.9508463

taxon               	dist  	re.dis
Aquatica =          	36.914	0.7426
Phrixothrix =       	20.759	0.4176
Platerodrilus_sp =  	35.057	0.7053
Rhagophthalmus =     	36.947	0.7433
Photinus =          	33.141	0.6667
Plastocerus =	33.156	0.6670
Ignelater_luminosus 	33.089	0.6657
Pyrocoelia =        	35.979	0.7238
Drilus =   	38.430	0.7731
Asymmetricata =        	32.743	0.6587
Omalisus =	34.111	0.6862
Chauliognathus =    	39.752	0.7997
Melanotus_cribricoll	32.844	0.6608

outliers counted: 0

file: EOG0912006Q	alignment length: 2027      
total number of taxa:         	19        
transcriptomes:               	13        
overlap length:               	2007      

min   	max   	median	Q1    	Q3    
9.2283	43.965	32.486	21.116	39.262

transcriptome outlier dist: > 	65.9476455

taxon               	dist  	re.dis
Drilus =   	42.650	1.3128
Aquatica =          	32.366	0.9963
Photinus =          	29.422	0.9056
Phrixothrix =       	23.451	0.7218
Chauliognathus =    	32.543	1.0017
Plastocerus =	23.561	0.7252
Omalisus =	24.592	0.7569
Pyrocoelia =        	22.423	0.6902
Melanotus_cribricoll	25.332	0.7797
Rhagophthalmus =     	31.083	0.9568
Asymmetricata =        	32.438	0.9985
Ignelater_luminosus 	25.617	0.7885
Platerodrilus_sp =  	31.104	0.9574

outliers counted: 0

file: EOG0912006R	alignment length: 1245      
total number of taxa:         	19        
transcriptomes:               	13        
overlap length:               	1244      

min   	max   	median	Q1    	Q3    
2.6884	25.666	13.594	10.032	20.307

transcriptome outlier dist: > 	38.4990382

taxon               	dist  	re.dis
Platerodrilus_sp =  	19.034	1.4001
Aquatica =          	17.484	1.2861
Melanotus_cribricoll	15.650	1.1512
Drilus =   	36.691	2.6989
Omalisus =	18.243	1.3419
Ignelater_luminosus 	16.457	1.2105
Rhagophthalmus =     	18.757	1.3797
Chauliognathus =    	17.515	1.2883
Photinus =          	22.393	1.6471
Pyrocoelia =        	18.304	1.3464
Phrixothrix =       	19.231	1.4145
Asymmetricata =        	18.520	1.3623
Plastocerus =	18.650	1.3718

outliers counted: 0

file: EOG0912006S	alignment length: 1286      
Chauliognathus                	missing   
total number of taxa:         	18        
transcriptomes:               	12        
overlap length:               	1269      

min   	max   	median	Q1    	Q3    
16.516	38.193	30.107	26.009	34.810

transcriptome outlier dist: > 	57.2899988

taxon               	dist  	re.dis
Photinus =          	20.867	0.6930
Platerodrilus_sp =  	20.244	0.6723
Melanotus_cribricoll	18.226	0.6053
Aquatica =          	19.695	0.6541
Drilus =   	16.905	0.5615
Pyrocoelia =        	20.554	0.6826
Asymmetricata =        	20.528	0.6818
Plastocerus =	18.395	0.6109
Rhagophthalmus =     	18.683	0.6205
Omalisus =	17.022	0.5653
Ignelater_luminosus 	19.172	0.6367
Phrixothrix =       	27.583	0.9161

outliers counted: 0

file: EOG0912006T	alignment length: 1527      
total number of taxa:         	19        
transcriptomes:               	13        
overlap length:               	1462      

min   	max   	median	Q1    	Q3    
16.602	34.613	26.875	21.876	31.152

transcriptome outlier dist: > 	51.9197234

taxon               	dist  	re.dis
Omalisus =	16.318	0.6071
Aquatica =          	17.748	0.6603
Rhagophthalmus =     	15.989	0.5949
Drilus =   	19.109	0.7110
Phrixothrix =       	14.892	0.5541
Pyrocoelia =        	23.022	0.8566
Chauliognathus =    	20.103	0.7480
Ignelater_luminosus 	15.097	0.5617
Asymmetricata =        	18.811	0.6999
Plastocerus =	15.017	0.5587
Platerodrilus_sp =  	23.422	0.8715
Photinus =          	20.579	0.7657
Melanotus_cribricoll	15.195	0.5653

outliers counted: 0

file: EOG0912006U	alignment length: 1330      
Phrixothrix                   	missing   
Photinus                      	missing   
total number of taxa:         	17        
transcriptomes:               	11        
overlap length:               	1329      

min   	max   	median	Q1    	Q3    
11.824	30.602	21.637	20.721	24.716

transcriptome outlier dist: > 	45.9030368

taxon               	dist  	re.dis
Asymmetricata =        	11.193	0.5172
Pyrocoelia =        	15.846	0.7323
Rhagophthalmus =     	15.495	0.7161
Plastocerus =	14.908	0.6889
Chauliognathus =    	14.341	0.6627
Ignelater_luminosus 	14.535	0.6717
Melanotus_cribricoll	14.474	0.6689
Omalisus =	16.059	0.7421
Aquatica =          	11.860	0.5481
Drilus =   	15.743	0.7275
Platerodrilus_sp =  	18.300	0.8457

outliers counted: 0

file: EOG0912006W	alignment length: 1292      
total number of taxa:         	19        
transcriptomes:               	13        
overlap length:               	1291      

min   	max   	median	Q1    	Q3    
7.0681	23.573	21.556	18.110	22.685

transcriptome outlier dist: > 	35.3604562

taxon               	dist  	re.dis
Chauliognathus =    	19.483	0.9038
Omalisus =	16.658	0.7727
Plastocerus =	14.484	0.6719
Platerodrilus_sp =  	21.250	0.9858
Phrixothrix =       	21.798	1.0112
Aquatica =          	17.355	0.8051
Photinus =          	18.446	0.8557
Drilus =   	38.303	1.7769	out!  
Asymmetricata =        	17.692	0.8207
Pyrocoelia =        	18.348	0.8511
Ignelater_luminosus 	14.648	0.6795
Rhagophthalmus =     	20.241	0.9390
Melanotus_cribricoll	14.503	0.6728

outliers counted: 1

file: EOG0912006Z	alignment length: 1319      
total number of taxa:         	19        
transcriptomes:               	13        
overlap length:               	1129      

min   	max   	median	Q1    	Q3    
3.6655	25.757	15.240	13.830	18.632

transcriptome outlier dist: > 	38.6356727

taxon               	dist  	re.dis
Rhagophthalmus =     	6.6377	0.4355
Asymmetricata =        	6.9994	0.4592
Omalisus =	7.7304	0.5072
Photinus =          	9.0250	0.5921
Drilus =   	7.2308	0.4744
Phrixothrix =       	6.1698	0.4048
Plastocerus =	6.3297	0.4153
Pyrocoelia =        	8.4344	0.5534
Melanotus_cribricoll	6.4912	0.4259
Chauliognathus =    	10.461	0.6864
Platerodrilus_sp =  	10.407	0.6829
Aquatica =          	4.0699	0.2670
Ignelater_luminosus 	6.5892	0.4323

outliers counted: 0

file: EOG09120070	alignment length: 1508      
Platerodrilus_sp              	missing   
Phrixothrix                   	missing   
total number of taxa:         	17        
transcriptomes:               	11        
overlap length:               	1451      

min   	max   	median	Q1    	Q3    
17.886	41.203	31.040	28.064	37.027

transcriptome outlier dist: > 	61.8054661

taxon               	dist  	re.dis
Asymmetricata =        	24.085	0.7759
Pyrocoelia =        	21.307	0.6864
Omalisus =	22.736	0.7324
Aquatica =          	20.124	0.6483
Photinus =          	21.102	0.6798
Rhagophthalmus =     	20.709	0.6671
Chauliognathus =    	18.901	0.6089
Ignelater_luminosus 	23.951	0.7716
Plastocerus =	19.366	0.6239
Melanotus_cribricoll	20.218	0.6513
Drilus =   	22.762	0.7333

outliers counted: 0

file: EOG09120072	alignment length: 2700      
Phrixothrix                   	missing   
total number of taxa:         	18        
transcriptomes:               	12        
overlap length:               	2316      

min   	max   	median	Q1    	Q3    
6.6119	33.122	13.854	10.016	22.918

transcriptome outlier dist: > 	49.6833940

taxon               	dist  	re.dis
Rhagophthalmus =     	20.893	1.5080
Aquatica =          	23.437	1.6917
Drilus =   	27.475	1.9831
Melanotus_cribricoll	29.574	2.1346
Pyrocoelia =        	24.114	1.7405
Chauliognathus =    	10.380	0.7492
Ignelater_luminosus 	24.853	1.7938
Platerodrilus_sp =  	15.937	1.1503
Photinus =          	12.598	0.9093
Asymmetricata =        	17.388	1.2551
Omalisus =	5.3453	0.3858
Plastocerus =	33.305	2.4039

outliers counted: 0

file: EOG09120073	alignment length: 2027      
Phrixothrix                   	missing   
total number of taxa:         	18        
transcriptomes:               	12        
overlap length:               	1669      

min   	max   	median	Q1    	Q3    
19.814	32.617	29.257	21.660	32.127

transcriptome outlier dist: > 	48.9261514

taxon               	dist  	re.dis
Aquatica =          	6.9290	0.2368
Asymmetricata =        	17.222	0.5886
Drilus =   	19.063	0.6515
Ignelater_luminosus 	16.028	0.5478
Rhagophthalmus =     	26.774	0.9151
Pyrocoelia =        	26.558	0.9077
Omalisus =	26.401	0.9023
Melanotus_cribricoll	25.927	0.8861
Chauliognathus =    	23.852	0.8152
Photinus =          	28.486	0.9736
Plastocerus =	21.100	0.7211
Platerodrilus_sp =  	19.295	0.6595

outliers counted: 0

file: EOG09120076	alignment length: 1935      
total number of taxa:         	19        
transcriptomes:               	13        
overlap length:               	1797      

min   	max   	median	Q1    	Q3    
25.002	43.331	35.134	27.886	37.895

transcriptome outlier dist: > 	64.9966065

taxon               	dist  	re.dis
Omalisus =	26.453	0.7529
Platerodrilus_sp =  	25.853	0.7358
Melanotus_cribricoll	25.981	0.7394
Plastocerus =	23.073	0.6567
Pyrocoelia =        	24.276	0.6909
Rhagophthalmus =     	28.045	0.7982
Phrixothrix =       	35.891	1.0215
Aquatica =          	24.092	0.6857
Chauliognathus =    	20.693	0.5889
Ignelater_luminosus 	24.093	0.6857
Asymmetricata =        	27.627	0.7863
Drilus =   	24.030	0.6839
Photinus =          	23.594	0.6715

outliers counted: 0

file: EOG09120078	alignment length: 1163      
total number of taxa:         	19        
transcriptomes:               	13        
overlap length:               	1127      

min   	max   	median	Q1    	Q3    
3.4029	7.9648	5.9885	5.3694	7.1735

transcriptome outlier dist: > 	11.9473193

taxon               	dist  	re.dis
Platerodrilus_sp =  	4.9880	0.8329
Ignelater_luminosus 	4.5868	0.7659
Asymmetricata =        	4.5392	0.7579
Melanotus_cribricoll	4.1752	0.6972
Chauliognathus =    	4.4402	0.7414
Omalisus =	4.2361	0.7073
Rhagophthalmus =     	5.3320	0.8903
Photinus =          	4.6602	0.7781
Phrixothrix =       	5.0274	0.8395
Pyrocoelia =        	4.7616	0.7951
Plastocerus =	4.1390	0.6911
Aquatica =          	4.4780	0.7477
Drilus =   	4.6272	0.7726

outliers counted: 0

file: EOG0912007B	alignment length: 1438      
total number of taxa:         	19        
transcriptomes:               	13        
overlap length:               	1401      

min   	max   	median	Q1    	Q3    
10.784	19.753	15.776	13.042	17.507

transcriptome outlier dist: > 	29.6303003

taxon               	dist  	re.dis
Chauliognathus =    	12.366	0.7838
Photinus =          	17.984	1.1399
Omalisus =	13.234	0.8388
Phrixothrix =       	14.380	0.9115
Aquatica =          	14.507	0.9195
Melanotus_cribricoll	11.256	0.7134
Ignelater_luminosus 	11.819	0.7491
Asymmetricata =        	14.651	0.9286
Drilus =   	13.922	0.8824
Plastocerus =	12.477	0.7909
Rhagophthalmus =     	13.484	0.8547
Pyrocoelia =        	15.185	0.9625
Platerodrilus_sp =  	13.854	0.8782

outliers counted: 0

file: EOG0912007C	alignment length: 1430      
Phrixothrix                   	missing   
total number of taxa:         	18        
transcriptomes:               	12        
overlap length:               	1385      

min   	max   	median	Q1    	Q3    
13.560	36.291	28.358	23.919	29.755

transcriptome outlier dist: > 	54.4369272

taxon               	dist  	re.dis
Aquatica =          	22.082	0.7786
Ignelater_luminosus 	19.134	0.6747
Photinus =          	19.824	0.6990
Asymmetricata =        	22.021	0.7765
Plastocerus =	18.773	0.6619
Omalisus =	16.980	0.5987
Rhagophthalmus =     	20.958	0.7390
Melanotus_cribricoll	19.815	0.6987
Chauliognathus =    	19.733	0.6958
Platerodrilus_sp =  	18.148	0.6399
Drilus =   	21.645	0.7632
Pyrocoelia =        	22.429	0.7909

outliers counted: 0

file: EOG0912007D	alignment length: 2618      
total number of taxa:         	19        
transcriptomes:               	13        
overlap length:               	2392      

min   	max   	median	Q1    	Q3    
24.384	56.276	49.852	37.884	52.436

transcriptome outlier dist: > 	84.4150927

taxon               	dist  	re.dis
Rhagophthalmus =     	45.460	0.9119
Photinus =          	61.118	1.2260
Phrixothrix =       	41.258	0.8276
Omalisus =	42.238	0.8472
Ignelater_luminosus 	46.510	0.9329
Aquatica =          	27.062	0.5428
Chauliognathus =    	80.453	1.6138
Drilus =   	37.128	0.7447
Plastocerus =	46.629	0.9353
Platerodrilus_sp =  	66.946	1.3429
Melanotus_cribricoll	40.434	0.8110
Asymmetricata =        	34.208	0.6861
Pyrocoelia =        	42.093	0.8443

outliers counted: 0

file: EOG0912007E	alignment length: 1651      
Platerodrilus_sp              	missing   
Plastocerus =          	missing   
Ignelater_luminosus           	missing   
Phrixothrix                   	missing   
Pyrocoelia                    	missing   
Aquatica                      	missing   
total number of taxa:         	13        
transcriptomes:               	7         
overlap length:               	1540      

min   	max   	median	Q1    	Q3    
8.1440	1000  	28.541	13.402	33.204

transcriptome outlier dist: > 	1500      

taxon               	dist  	re.dis
Omalisus =	43.499	1.5240
Drilus =   	37.881	1.3272
Photinus =          	20.460	0.7168
Rhagophthalmus =     	26.203	0.9180
Chauliognathus =    	27.028	0.9469
Melanotus_cribricoll	23.156	0.8113
Asymmetricata =        	20.151	0.7060

outliers counted: 0

file: EOG0912007G	alignment length: 1486      
total number of taxa:         	19        
transcriptomes:               	13        
overlap length:               	1213      

min   	max   	median	Q1    	Q3    
7.6360	16.684	12.929	10.704	14.288

transcriptome outlier dist: > 	25.0271781

taxon               	dist  	re.dis
Phrixothrix =       	39.407	3.0478	out!  
Asymmetricata =        	8.5387	0.6604
Platerodrilus_sp =  	12.029	0.9303
Plastocerus =	8.9478	0.6920
Photinus =          	22.928	1.7733
Aquatica =          	8.8899	0.6875
Rhagophthalmus =     	9.2297	0.7138
Drilus =   	11.328	0.8761
Pyrocoelia =        	9.6195	0.7439
Melanotus_cribricoll	22.085	1.7081
Omalisus =	10.223	0.7906
Ignelater_luminosus 	8.4773	0.6556
Chauliognathus =    	7.9549	0.6152

outliers counted: 1

file: EOG0912007I	alignment length: 1243      
total number of taxa:         	19        
transcriptomes:               	13        
overlap length:               	1242      

min   	max   	median	Q1    	Q3    
8.2479	12.471	9.7517	8.8582	10.841

transcriptome outlier dist: > 	18.7071866

taxon               	dist  	re.dis
Rhagophthalmus =     	9.0487	0.9279
Omalisus =	13.611	1.3958
Chauliognathus =    	6.5870	0.6754
Ignelater_luminosus 	7.0452	0.7224
Drilus =   	10.544	1.0812
Asymmetricata =        	7.4229	0.7611
Photinus =          	9.0149	0.9244
Plastocerus =	7.6928	0.7888
Platerodrilus_sp =  	7.3524	0.7539
Melanotus_cribricoll	9.1520	0.9385
Aquatica =          	6.0605	0.6214
Phrixothrix =       	8.3168	0.8528
Pyrocoelia =        	9.9903	1.0244

outliers counted: 0

file: EOG0912007J	alignment length: 2252      
Chauliognathus                	missing   
Omalisus =ades      	missing   
Photinus                      	missing   
Aquatica                      	missing   
total number of taxa:         	15        
transcriptomes:               	9         
overlap length:               	2220      

min   	max   	median	Q1    	Q3    
36.657	67.454	56.478	47.880	64.194

transcriptome outlier dist: > 	101.182135

taxon               	dist  	re.dis
Plastocerus =	56.885	1.0072
Rhagophthalmus =     	68.642	1.2153
Melanotus_cribricoll	55.284	0.9788
Phrixothrix =       	37.078	0.6564
Ignelater_luminosus 	41.982	0.7433
Drilus =   	127.69	2.2609	out!  
Pyrocoelia =        	45.103	0.7985
Asymmetricata =        	54.947	0.9728
Platerodrilus_sp =  	67.095	1.1879

outliers counted: 1

file: EOG0912007K	alignment length: 1447      
total number of taxa:         	19        
transcriptomes:               	13        
overlap length:               	1360      

min   	max   	median	Q1    	Q3    
13.638	45.611	35.671	24.060	42.081

transcriptome outlier dist: > 	68.4165151

taxon               	dist  	re.dis
Asymmetricata =        	28.527	0.7997
Aquatica =          	31.328	0.8782
Drilus =   	33.188	0.9303
Ignelater_luminosus 	22.684	0.6359
Platerodrilus_sp =  	28.783	0.8069
Chauliognathus =    	22.461	0.6296
Phrixothrix =       	19.958	0.5595
Rhagophthalmus =     	27.359	0.7669
Photinus =          	23.646	0.6629
Pyrocoelia =        	29.591	0.8295
Melanotus_cribricoll	23.736	0.6654
Plastocerus =	18.819	0.5275
Omalisus =	25.866	0.7251

outliers counted: 0

file: EOG0912007M	alignment length: 1586      
total number of taxa:         	19        
transcriptomes:               	13        
overlap length:               	1517      

min   	max   	median	Q1    	Q3    
8.8351	29.765	16.537	14.271	25.240

transcriptome outlier dist: > 	44.6480940

taxon               	dist  	re.dis
Melanotus_cribricoll	28.342	1.7138
Ignelater_luminosus 	31.812	1.9236
Pyrocoelia =        	27.318	1.6519
Plastocerus =	24.496	1.4812
Chauliognathus =    	15.886	0.9606
Omalisus =	29.975	1.8126
Photinus =          	26.560	1.6061
Rhagophthalmus =     	29.032	1.7555
Aquatica =          	38.561	2.3318
Drilus =   	23.942	1.4478
Asymmetricata =        	25.576	1.5466
Platerodrilus_sp =  	32.690	1.9767
Phrixothrix =       	11.625	0.7029

outliers counted: 0

file: EOG0912007O	alignment length: 3022      
Chauliognathus                	missing   
Platerodrilus_sp              	missing   
Omalisus =ades      	missing   
Phrixothrix                   	missing   
Aquatica                      	missing   
total number of taxa:         	14        
transcriptomes:               	8         
overlap length:               	3008      

min   	max   	median	Q1    	Q3    
3.1084	19.781	7.0069	4.9781	13.502

transcriptome outlier dist: > 	29.6725341

taxon               	dist  	re.dis
Rhagophthalmus =     	2.3866	0.3406
Ignelater_luminosus 	3.2156	0.4589
Asymmetricata =        	2.7690	0.3951
Photinus =          	15.304	2.1842
Pyrocoelia =        	2.1872	0.3121
Melanotus_cribricoll	5.2438	0.7483
Plastocerus =	2.3288	0.3323
Drilus =   	4.3380	0.6191

outliers counted: 0

file: EOG0912007Q	alignment length: 1369      
Chauliognathus                	missing   
Platerodrilus_sp              	missing   
Omalisus =ades      	missing   
Ignelater_luminosus           	missing   
Drilus               	missing   
Melanotus_cribricollis        	missing   
Rhagophthalmus                 	missing   
Photinus                      	missing   
Pyrocoelia                    	missing   
Aquatica                      	missing   
Asymmetricata                    	missing   
total number of taxa:         	8         
transcriptomes:               	2         
overlap length:               	1199      

min   	max   	median	Q1    	Q3    
10.320	1000  	12.764	11.088	16.379

transcriptome outlier dist: > 	1500      

taxon               	dist  	re.dis
Phrixothrix =       	7.0068	0.5489
Plastocerus =	11.805	0.9249

outliers counted: 0

file: EOG0912007R	alignment length: 1470      
total number of taxa:         	19        
transcriptomes:               	13        
overlap length:               	1428      

min   	max   	median	Q1    	Q3    
14.693	30.380	21.591	17.639	22.140

transcriptome outlier dist: > 	45.5704436

taxon               	dist  	re.dis
Phrixothrix =       	48.221	2.2333	out!  
Ignelater_luminosus 	10.144	0.4698
Rhagophthalmus =     	10.879	0.5038
Omalisus =	13.310	0.6164
Melanotus_cribricoll	10.113	0.4683
Platerodrilus_sp =  	14.752	0.6832
Photinus =          	19.140	0.8864
Pyrocoelia =        	12.670	0.5868
Plastocerus =	9.7471	0.4514
Drilus =   	11.762	0.5447
Asymmetricata =        	12.738	0.5899
Chauliognathus =    	14.753	0.6832
Aquatica =          	12.896	0.5972

outliers counted: 1

file: EOG0912007S	alignment length: 1697      
total number of taxa:         	19        
transcriptomes:               	13        
overlap length:               	1660      

min   	max   	median	Q1    	Q3    
24.912	54.172	40.831	34.677	48.659

transcriptome outlier dist: > 	81.2593091

taxon               	dist  	re.dis
Rhagophthalmus =     	34.884	0.8543
Drilus =   	40.395	0.9893
Omalisus =	18.554	0.4544
Ignelater_luminosus 	34.964	0.8563
Plastocerus =	32.473	0.7953
Aquatica =          	36.573	0.8957
Melanotus_cribricoll	33.285	0.8152
Pyrocoelia =        	35.419	0.8674
Chauliognathus =    	40.600	0.9943
Phrixothrix =       	36.230	0.8873
Photinus =          	39.225	0.9606
Asymmetricata =        	37.726	0.9239
Platerodrilus_sp =  	33.558	0.8218

outliers counted: 0

file: EOG0912007U	alignment length: 1219      
Phrixothrix                   	missing   
total number of taxa:         	18        
transcriptomes:               	12        
overlap length:               	1202      

min   	max   	median	Q1    	Q3    
5.2399	20.325	13.907	12.462	16.584

transcriptome outlier dist: > 	30.4878231

taxon               	dist  	re.dis
Platerodrilus_sp =  	11.782	0.8471
Pyrocoelia =        	9.2820	0.6674
Asymmetricata =        	9.3807	0.6745
Plastocerus =	9.1000	0.6543
Ignelater_luminosus 	8.7830	0.6315
Aquatica =          	8.9569	0.6440
Drilus =   	9.0736	0.6524
Omalisus =	14.626	1.0516
Photinus =          	9.4393	0.6787
Rhagophthalmus =     	8.6271	0.6203
Chauliognathus =    	11.490	0.8261
Melanotus_cribricoll	8.3968	0.6037

outliers counted: 0

file: EOG0912007V	alignment length: 2019      
Phrixothrix                   	missing   
Aquatica                      	missing   
total number of taxa:         	17        
transcriptomes:               	11        
overlap length:               	1838      

min   	max   	median	Q1    	Q3    
22.299	49.903	33.512	29.587	41.104

transcriptome outlier dist: > 	74.8548088

taxon               	dist  	re.dis
Platerodrilus_sp =  	29.200	0.8713
Ignelater_luminosus 	33.063	0.9865
Omalisus =	35.839	1.0694
Photinus =          	19.284	0.5754
Asymmetricata =        	19.006	0.5671
Pyrocoelia =        	28.217	0.8420
Rhagophthalmus =     	15.942	0.4757
Melanotus_cribricoll	25.740	0.7680
Plastocerus =	46.273	1.3807
Chauliognathus =    	16.167	0.4824
Drilus =   	22.909	0.6836

outliers counted: 0

file: EOG0912007W	alignment length: 1503      
total number of taxa:         	19        
transcriptomes:               	13        
overlap length:               	1495      

min   	max   	median	Q1    	Q3    
4.1703	37.370	14.900	13.101	24.184

transcriptome outlier dist: > 	56.0564394

taxon               	dist  	re.dis
Aquatica =          	42.926	2.8808
Pyrocoelia =        	21.690	1.4556
Plastocerus =	11.461	0.7692
Rhagophthalmus =     	27.906	1.8728
Platerodrilus_sp =  	24.476	1.6426
Photinus =          	48.997	3.2883
Drilus =   	27.811	1.8664
Phrixothrix =       	36.811	2.4704
Chauliognathus =    	37.530	2.5187
Melanotus_cribricoll	27.471	1.8436
Asymmetricata =        	29.217	1.9608
Ignelater_luminosus 	26.167	1.7561
Omalisus =	19.968	1.3401

outliers counted: 0

file: EOG0912007X	alignment length: 1378      
total number of taxa:         	19        
transcriptomes:               	13        
overlap length:               	1156      

min   	max   	median	Q1    	Q3    
15.115	36.045	28.561	22.577	32.942

transcriptome outlier dist: > 	54.0679623

taxon               	dist  	re.dis
Plastocerus =	23.137	0.8101
Melanotus_cribricoll	20.270	0.7097
Photinus =          	24.941	0.8732
Platerodrilus_sp =  	28.552	0.9996
Asymmetricata =        	25.632	0.8974
Aquatica =          	30.130	1.0549
Pyrocoelia =        	28.380	0.9936
Ignelater_luminosus 	21.319	0.7464
Chauliognathus =    	34.973	1.2245
Omalisus =	25.350	0.8875
Rhagophthalmus =     	27.056	0.9472
Drilus =   	28.077	0.9830
Phrixothrix =       	29.417	1.0299

outliers counted: 0

file: EOG0912007Y	alignment length: 1603      
Platerodrilus_sp              	missing   
Phrixothrix                   	missing   
total number of taxa:         	17        
transcriptomes:               	11        
overlap length:               	1600      

min   	max   	median	Q1    	Q3    
22.010	47.784	30.166	27.870	42.842

transcriptome outlier dist: > 	71.6763043

taxon               	dist  	re.dis
Melanotus_cribricoll	26.626	0.8826
Asymmetricata =        	25.580	0.8479
Drilus =   	24.465	0.8110
Pyrocoelia =        	28.041	0.9295
Omalisus =	26.759	0.8870
Chauliognathus =    	13.435	0.4453
Aquatica =          	25.010	0.8290
Ignelater_luminosus 	22.624	0.7499
Plastocerus =	20.979	0.6954
Rhagophthalmus =     	22.376	0.7417
Photinus =          	26.171	0.8675

outliers counted: 0

file: EOG09120080	alignment length: 2231      
Platerodrilus_sp              	missing   
Melanotus_cribricollis        	missing   
Phrixothrix                   	missing   
Rhagophthalmus                 	missing   
Photinus                      	missing   
Asymmetricata                    	missing   
total number of taxa:         	13        
transcriptomes:               	7         
overlap length:               	2077      

min   	max   	median	Q1    	Q3    
5.0429	37.171	22.673	15.376	27.645

transcriptome outlier dist: > 	55.7572723

taxon               	dist  	re.dis
Ignelater_luminosus 	20.352	0.8976
Pyrocoelia =        	39.624	1.7475
Drilus =   	24.893	1.0979
Chauliognathus =    	10.257	0.4523
Omalisus =	21.686	0.9564
Aquatica =          	37.811	1.6676
Plastocerus =	25.457	1.1227

outliers counted: 0

file: EOG09120081	alignment length: 1686      
Phrixothrix                   	missing   
total number of taxa:         	18        
transcriptomes:               	12        
overlap length:               	1305      

min   	max   	median	Q1    	Q3    
8.2187	35.287	20.821	17.659	30.597

transcriptome outlier dist: > 	52.9305755

taxon               	dist  	re.dis
Pyrocoelia =        	19.167	0.9205
Ignelater_luminosus 	18.241	0.8761
Drilus =   	19.065	0.9156
Omalisus =	17.742	0.8521
Melanotus_cribricoll	17.848	0.8572
Aquatica =          	20.497	0.9844
Platerodrilus_sp =  	27.359	1.3140
Chauliognathus =    	17.924	0.8608
Asymmetricata =        	21.026	1.0098
Photinus =          	9.1380	0.4388
Plastocerus =	16.425	0.7888
Rhagophthalmus =     	15.273	0.7335

outliers counted: 0

file: EOG09120086	alignment length: 1764      
total number of taxa:         	19        
transcriptomes:               	13        
overlap length:               	1754      

min   	max   	median	Q1    	Q3    
25.406	42.885	31.126	28.632	39.779

transcriptome outlier dist: > 	64.3278182

taxon               	dist  	re.dis
Drilus =   	18.043	0.5796
Melanotus_cribricoll	25.538	0.8204
Platerodrilus_sp =  	30.846	0.9910
Photinus =          	23.927	0.7687
Asymmetricata =        	21.901	0.7036
Ignelater_luminosus 	20.774	0.6674
Pyrocoelia =        	33.894	1.0889
Chauliognathus =    	24.031	0.7720
Omalisus =	15.084	0.4846
Plastocerus =	40.882	1.3134
Aquatica =          	18.931	0.6082
Rhagophthalmus =     	21.532	0.6917
Phrixothrix =       	31.016	0.9964

outliers counted: 0

file: EOG0912008A	alignment length: 1101      
total number of taxa:         	19        
transcriptomes:               	13        
overlap length:               	1097      

min   	max   	median	Q1    	Q3    
5.0070	14.229	10.532	8.0626	12.282

transcriptome outlier dist: > 	21.3441745

taxon               	dist  	re.dis
Drilus =   	8.4173	0.7991
Asymmetricata =        	8.9467	0.8494
Chauliognathus =    	8.5585	0.8126
Omalisus =	6.9460	0.6594
Photinus =          	7.8611	0.7463
Plastocerus =	5.6736	0.5386
Pyrocoelia =        	7.6004	0.7216
Rhagophthalmus =     	6.4705	0.6143
Aquatica =          	9.1014	0.8641
Phrixothrix =       	7.2597	0.6892
Melanotus_cribricoll	5.7384	0.5448
Ignelater_luminosus 	5.8754	0.5578
Platerodrilus_sp =  	9.2518	0.8784

outliers counted: 0

file: EOG0912008D	alignment length: 1923      
Phrixothrix                   	missing   
total number of taxa:         	18        
transcriptomes:               	12        
overlap length:               	1502      

min   	max   	median	Q1    	Q3    
26.070	56.305	48.405	30.958	53.624

transcriptome outlier dist: > 	84.4585832

taxon               	dist  	re.dis
Ignelater_luminosus 	35.888	0.7414
Pyrocoelia =        	38.196	0.7890
Rhagophthalmus =     	33.625	0.6946
Drilus =   	39.115	0.8080
Omalisus =	28.864	0.5963
Chauliognathus =    	49.243	1.0173
Platerodrilus_sp =  	37.755	0.7799
Melanotus_cribricoll	33.465	0.6913
Asymmetricata =        	36.528	0.7546
Aquatica =          	39.123	0.8082
Photinus =          	40.334	0.8332
Plastocerus =	30.214	0.6241

outliers counted: 0

file: EOG0912008E	alignment length: 1296      
total number of taxa:         	19        
transcriptomes:               	13        
overlap length:               	1265      

min   	max   	median	Q1    	Q3    
4.8255	21.233	13.934	10.877	15.659

transcriptome outlier dist: > 	31.8507918

taxon               	dist  	re.dis
Melanotus_cribricoll	8.1683	0.5862
Chauliognathus =    	14.417	1.0347
Drilus =   	14.956	1.0733
Rhagophthalmus =     	11.980	0.8598
Photinus =          	13.509	0.9695
Phrixothrix =       	10.631	0.7629
Ignelater_luminosus 	7.9819	0.5728
Omalisus =	11.719	0.8410
Asymmetricata =        	10.147	0.7282
Aquatica =          	8.9349	0.6412
Platerodrilus_sp =  	20.121	1.4440
Pyrocoelia =        	10.281	0.7378
Plastocerus =	8.3818	0.6015

outliers counted: 0

file: EOG0912008G	alignment length: 1679      
Platerodrilus_sp              	missing   
total number of taxa:         	18        
transcriptomes:               	12        
overlap length:               	1255      

min   	max   	median	Q1    	Q3    
21.687	44.121	29.737	22.702	36.238

transcriptome outlier dist: > 	66.1826639

taxon               	dist  	re.dis
Rhagophthalmus =     	18.681	0.6282
Chauliognathus =    	23.178	0.7794
Drilus =   	18.874	0.6347
Phrixothrix =       	18.461	0.6208
Pyrocoelia =        	15.805	0.5314
Aquatica =          	16.050	0.5397
Photinus =          	20.021	0.6732
Melanotus_cribricoll	17.063	0.5738
Asymmetricata =        	35.930	1.2082
Omalisus =	17.532	0.5895
Plastocerus =	23.331	0.7845
Ignelater_luminosus 	23.818	0.8009

outliers counted: 0

file: EOG0912008H	alignment length: 2172      
Platerodrilus_sp              	missing   
Pyrocoelia                    	missing   
total number of taxa:         	17        
transcriptomes:               	11        
overlap length:               	2127      

min   	max   	median	Q1    	Q3    
25.663	58.656	39.792	31.146	49.278

transcriptome outlier dist: > 	87.9843634

taxon               	dist  	re.dis
Photinus =          	43.579	1.0951
Plastocerus =	36.850	0.9260
Omalisus =	42.114	1.0583
Melanotus_cribricoll	33.759	0.8484
Chauliognathus =    	38.442	0.9660
Asymmetricata =        	41.863	1.0520
Ignelater_luminosus 	34.860	0.8760
Rhagophthalmus =     	40.100	1.0077
Phrixothrix =       	35.896	0.9020
Aquatica =          	44.953	1.1297
Drilus =   	38.254	0.9613

outliers counted: 0

file: EOG0912008I	alignment length: 2448      
total number of taxa:         	19        
transcriptomes:               	13        
overlap length:               	1624      

min   	max   	median	Q1    	Q3    
35.191	80.876	62.259	43.232	75.070

transcriptome outlier dist: > 	121.314418

taxon               	dist  	re.dis
Platerodrilus_sp =  	61.848	0.9934
Phrixothrix =       	37.163	0.5969
Omalisus =	50.182	0.8060
Asymmetricata =        	81.447	1.3081
Drilus =   	71.345	1.1459
Rhagophthalmus =     	47.944	0.7700
Melanotus_cribricoll	46.614	0.7487
Pyrocoelia =        	84.204	1.3524
Plastocerus =	46.516	0.7471
Aquatica =          	71.976	1.1560
Ignelater_luminosus 	73.272	1.1768
Photinus =          	51.757	0.8313
Chauliognathus =    	56.340	0.9049

outliers counted: 0

file: EOG0912008J	alignment length: 1391      
total number of taxa:         	19        
transcriptomes:               	13        
overlap length:               	1336      

min   	max   	median	Q1    	Q3    
15.741	27.470	25.121	20.434	26.011

transcriptome outlier dist: > 	41.2055984

taxon               	dist  	re.dis
Phrixothrix =       	18.101	0.7205
Photinus =          	22.495	0.8954
Omalisus =	16.671	0.6636
Plastocerus =	16.883	0.6720
Asymmetricata =        	23.208	0.9238
Drilus =   	20.382	0.8113
Rhagophthalmus =     	21.478	0.8549
Aquatica =          	23.386	0.9309
Ignelater_luminosus 	19.920	0.7929
Melanotus_cribricoll	21.460	0.8542
Pyrocoelia =        	22.138	0.8812
Platerodrilus_sp =  	19.294	0.7680
Chauliognathus =    	15.473	0.6159

outliers counted: 0

file: EOG0912008K	alignment length: 1929      
Phrixothrix                   	missing   
Pyrocoelia                    	missing   
total number of taxa:         	17        
transcriptomes:               	11        
overlap length:               	1922      

min   	max   	median	Q1    	Q3    
5.7766	32.838	23.131	11.349	24.443

transcriptome outlier dist: > 	49.2576023

taxon               	dist  	re.dis
Ignelater_luminosus 	13.129	0.5676
Drilus =   	21.468	0.9280
Aquatica =          	19.567	0.8459
Melanotus_cribricoll	19.089	0.8252
Photinus =          	19.063	0.8241
Asymmetricata =        	21.360	0.9234
Platerodrilus_sp =  	33.862	1.4638
Rhagophthalmus =     	20.284	0.8769
Plastocerus =	12.629	0.5459
Chauliognathus =    	11.773	0.5089
Omalisus =	9.9272	0.4291

outliers counted: 0

file: EOG0912008L	alignment length: 2298      
Platerodrilus_sp              	missing   
Omalisus =ades      	missing   
Melanotus_cribricollis        	missing   
Rhagophthalmus                 	missing   
Photinus                      	missing   
Pyrocoelia                    	missing   
Aquatica                      	missing   
Asymmetricata                    	missing   
total number of taxa:         	11        
transcriptomes:               	5         
overlap length:               	1744      

min   	max   	median	Q1    	Q3    
7.2193	28.797	20.862	14.622	23.348

transcriptome outlier dist: > 	43.1966331

taxon               	dist  	re.dis
Phrixothrix =       	18.138	0.8694
Chauliognathus =    	4.8598	0.2329
Drilus =   	4.3156	0.2068
Ignelater_luminosus 	2.6501	0.1270
Plastocerus =	12.383	0.5935

outliers counted: 0

file: EOG0912008N	alignment length: 1861      
total number of taxa:         	19        
transcriptomes:               	13        
overlap length:               	1811      

min   	max   	median	Q1    	Q3    
3.7687	32.662	9.9739	8.3945	16.771

transcriptome outlier dist: > 	48.9942940

taxon               	dist  	re.dis
Pyrocoelia =        	10.083	1.0110
Ignelater_luminosus 	9.2258	0.9249
Rhagophthalmus =     	8.7983	0.8821
Melanotus_cribricoll	10.300	1.0327
Platerodrilus_sp =  	8.2548	0.8276
Photinus =          	10.830	1.0859
Aquatica =          	11.438	1.1468
Chauliognathus =    	25.920	2.5987
Plastocerus =	54.142	5.4284	out!  
Drilus =   	9.6429	0.9668
Phrixothrix =       	13.060	1.3094
Asymmetricata =        	17.889	1.7936
Omalisus =	12.188	1.2220

outliers counted: 1

file: EOG0912008P	alignment length: 1447      
Phrixothrix                   	missing   
total number of taxa:         	18        
transcriptomes:               	12        
overlap length:               	1381      

min   	max   	median	Q1    	Q3    
16.166	42.114	29.699	24.006	34.641

transcriptome outlier dist: > 	63.1713772

taxon               	dist  	re.dis
Aquatica =          	29.469	0.9922
Chauliognathus =    	20.335	0.6847
Plastocerus =	25.161	0.8472
Pyrocoelia =        	31.703	1.0674
Platerodrilus_sp =  	31.066	1.0460
Rhagophthalmus =     	29.620	0.9973
Omalisus =	25.053	0.8435
Drilus =   	28.520	0.9602
Asymmetricata =        	27.328	0.9201
Photinus =          	28.176	0.9487
Melanotus_cribricoll	23.412	0.7883
Ignelater_luminosus 	27.562	0.9280

outliers counted: 0

file: EOG0912008R	alignment length: 1510      
Chauliognathus                	missing   
Platerodrilus_sp              	missing   
Phrixothrix                   	missing   
total number of taxa:         	16        
transcriptomes:               	10        
overlap length:               	1464      

min   	max   	median	Q1    	Q3    
10.004	19.171	15.190	12.788	16.308

transcriptome outlier dist: > 	28.7572419

taxon               	dist  	re.dis
Melanotus_cribricoll	10.192	0.6710
Rhagophthalmus =     	11.177	0.7358
Photinus =          	12.963	0.8534
Omalisus =	12.532	0.8250
Aquatica =          	13.242	0.8717
Ignelater_luminosus 	12.388	0.8155
Drilus =   	10.433	0.6868
Plastocerus =	10.346	0.6811
Asymmetricata =        	12.593	0.8290
Pyrocoelia =        	12.487	0.8221

outliers counted: 0

file: EOG0912008T	alignment length: 1267      
total number of taxa:         	19        
transcriptomes:               	13        
overlap length:               	1088      

min   	max   	median	Q1    	Q3    
2.8733	8.9068	5.8056	4.2108	7.2933

transcriptome outlier dist: > 	13.3603137

taxon               	dist  	re.dis
Phrixothrix =       	3.5769	0.6161
Aquatica =          	3.9136	0.6741
Drilus =   	3.9390	0.6784
Platerodrilus_sp =  	3.7315	0.6427
Rhagophthalmus =     	3.7245	0.6415
Plastocerus =	4.1125	0.7083
Melanotus_cribricoll	3.8061	0.6555
Chauliognathus =    	4.0762	0.7021
Asymmetricata =        	4.0772	0.7022
Pyrocoelia =        	4.7277	0.8143
Omalisus =	4.3463	0.7486
Photinus =          	3.9438	0.6793
Ignelater_luminosus 	3.2564	0.5609

outliers counted: 0

file: EOG0912008W	alignment length: 2102      
Chauliognathus                	missing   
Platerodrilus_sp              	missing   
Plastocerus =          	missing   
Drilus               	missing   
Melanotus_cribricollis        	missing   
Rhagophthalmus                 	missing   
Photinus                      	missing   
Aquatica                      	missing   
total number of taxa:         	11        
transcriptomes:               	5         
overlap length:               	2100      

min   	max   	median	Q1    	Q3    
16.259	44.270	32.949	26.711	39.940

transcriptome outlier dist: > 	66.4051019

taxon               	dist  	re.dis
Omalisus =	30.508	0.9259
Phrixothrix =       	24.388	0.7401
Asymmetricata =        	27.193	0.8253
Pyrocoelia =        	28.404	0.8620
Ignelater_luminosus 	26.119	0.7927

outliers counted: 0

file: EOG09120090	alignment length: 1922      
Chauliognathus                	missing   
Rhagophthalmus                 	missing   
total number of taxa:         	17        
transcriptomes:               	11        
overlap length:               	1921      

min   	max   	median	Q1    	Q3    
18.874	42.231	34.654	30.964	37.475

transcriptome outlier dist: > 	63.3474111

taxon               	dist  	re.dis
Asymmetricata =        	29.561	0.8530
Melanotus_cribricoll	27.802	0.8022
Ignelater_luminosus 	26.501	0.7647
Aquatica =          	31.967	0.9224
Platerodrilus_sp =  	26.575	0.7668
Phrixothrix =       	39.972	1.1534
Drilus =   	31.014	0.8949
Pyrocoelia =        	33.683	0.9719
Plastocerus =	34.862	1.0060
Photinus =          	29.588	0.8538
Omalisus =	36.847	1.0632

outliers counted: 0

file: EOG09120093	alignment length: 1516      
Phrixothrix                   	missing   
Asymmetricata                    	missing   
total number of taxa:         	17        
transcriptomes:               	11        
overlap length:               	1514      

min   	max   	median	Q1    	Q3    
10.048	30.141	21.995	17.112	25.987

transcriptome outlier dist: > 	45.2124081

taxon               	dist  	re.dis
Chauliognathus =    	60.270	2.7400	out!  
Ignelater_luminosus 	6.6041	0.3002
Rhagophthalmus =     	13.943	0.6339
Plastocerus =	28.113	1.2781
Photinus =          	24.717	1.1237
Pyrocoelia =        	25.884	1.1768
Drilus =   	9.5382	0.4336
Aquatica =          	16.901	0.7684
Platerodrilus_sp =  	18.501	0.8411
Melanotus_cribricoll	12.478	0.5673
Omalisus =	13.585	0.6176

outliers counted: 1

file: EOG09120094	alignment length: 1530      
Phrixothrix                   	missing   
total number of taxa:         	18        
transcriptomes:               	12        
overlap length:               	1210      

min   	max   	median	Q1    	Q3    
16.381	43.788	36.513	23.987	39.740

transcriptome outlier dist: > 	65.6822160

taxon               	dist  	re.dis
Rhagophthalmus =     	46.330	1.2688
Chauliognathus =    	13.725	0.3759
Aquatica =          	70.850	1.9404	out!  
Plastocerus =	28.761	0.7876
Drilus =   	32.087	0.8787
Omalisus =	35.239	0.9651
Ignelater_luminosus 	39.040	1.0692
Melanotus_cribricoll	42.645	1.1679
Asymmetricata =        	28.967	0.7933
Platerodrilus_sp =  	48.504	1.3284
Photinus =          	26.025	0.7127
Pyrocoelia =        	54.362	1.4888

outliers counted: 1

file: EOG09120096	alignment length: 1091      
total number of taxa:         	19        
transcriptomes:               	13        
overlap length:               	1088      

min   	max   	median	Q1    	Q3    
9.2127	27.788	17.904	15.157	23.016

transcriptome outlier dist: > 	41.6833351

taxon               	dist  	re.dis
Rhagophthalmus =     	11.968	0.6684
Plastocerus =	12.282	0.6859
Photinus =          	13.248	0.7399
Aquatica =          	12.998	0.7260
Pyrocoelia =        	13.118	0.7326
Omalisus =	11.618	0.6489
Ignelater_luminosus 	12.094	0.6755
Platerodrilus_sp =  	10.736	0.5996
Drilus =   	12.632	0.7055
Chauliognathus =    	9.1881	0.5131
Phrixothrix =       	10.748	0.6003
Melanotus_cribricoll	11.667	0.6516
Asymmetricata =        	12.820	0.7160

outliers counted: 0

file: EOG09120097	alignment length: 1399      
Platerodrilus_sp              	missing   
Ignelater_luminosus           	missing   
Melanotus_cribricollis        	missing   
Rhagophthalmus                 	missing   
Photinus                      	missing   
Pyrocoelia                    	missing   
total number of taxa:         	13        
transcriptomes:               	7         
overlap length:               	1007      

min   	max   	median	Q1    	Q3    
5.0900	19.215	10.418	8.8328	13.240

transcriptome outlier dist: > 	28.8229953

taxon               	dist  	re.dis
Plastocerus =	4.5037	0.4322
Chauliognathus =    	6.2298	0.5979
Aquatica =          	6.0406	0.5797
Phrixothrix =       	5.6075	0.5382
Asymmetricata =        	5.2684	0.5056
Drilus =   	6.7716	0.6499
Omalisus =	6.4298	0.6171

outliers counted: 0

file: EOG09120098	alignment length: 1489      
total number of taxa:         	19        
transcriptomes:               	13        
overlap length:               	1481      

min   	max   	median	Q1    	Q3    
7.9402	24.275	13.252	10.134	16.991

transcriptome outlier dist: > 	36.4137948

taxon               	dist  	re.dis
Chauliognathus =    	16.035	1.2099
Asymmetricata =        	16.809	1.2684
Omalisus =	14.785	1.1156
Phrixothrix =       	15.053	1.1359
Pyrocoelia =        	13.716	1.0350
Plastocerus =	11.052	0.8339
Melanotus_cribricoll	13.936	1.0516
Ignelater_luminosus 	14.765	1.1141
Drilus =   	16.279	1.2284
Photinus =          	9.4685	0.7144
Platerodrilus_sp =  	41.140	3.1043	out!  
Aquatica =          	15.389	1.1612
Rhagophthalmus =     	14.839	1.1197

outliers counted: 1

file: EOG0912009A	alignment length: 1165      
total number of taxa:         	19        
transcriptomes:               	13        
overlap length:               	1152      

min   	max   	median	Q1    	Q3    
7.3031	20.183	14.531	11.750	16.696

transcriptome outlier dist: > 	30.2755716

taxon               	dist  	re.dis
Melanotus_cribricoll	13.009	0.8952
Pyrocoelia =        	13.906	0.9570
Rhagophthalmus =     	13.952	0.9601
Omalisus =	15.896	1.0939
Phrixothrix =       	13.190	0.9077
Photinus =          	11.786	0.8111
Ignelater_luminosus 	9.0561	0.6232
Plastocerus =	11.792	0.8115
Chauliognathus =    	11.277	0.7760
Asymmetricata =        	14.287	0.9832
Platerodrilus_sp =  	13.899	0.9565
Drilus =   	13.845	0.9528
Aquatica =          	14.553	1.0015

outliers counted: 0

file: EOG0912009B	alignment length: 1298      
total number of taxa:         	19        
transcriptomes:               	13        
overlap length:               	1297      

min   	max   	median	Q1    	Q3    
23.631	54.955	42.032	34.224	49.506

transcriptome outlier dist: > 	82.4330218

taxon               	dist  	re.dis
Omalisus =	20.089	0.4779
Platerodrilus_sp =  	40.463	0.9626
Rhagophthalmus =     	33.491	0.7968
Asymmetricata =        	34.318	0.8164
Melanotus_cribricoll	32.270	0.7677
Aquatica =          	34.990	0.8324
Ignelater_luminosus 	30.109	0.7163
Plastocerus =	35.055	0.8340
Chauliognathus =    	29.441	0.7004
Photinus =          	34.420	0.8188
Drilus =   	39.014	0.9282
Pyrocoelia =        	33.833	0.8049
Phrixothrix =       	9.3166	0.2216

outliers counted: 0

file: EOG0912009C	alignment length: 1885      
Omalisus =ades      	missing   
Plastocerus =          	missing   
Ignelater_luminosus           	missing   
Drilus               	missing   
Rhagophthalmus                 	missing   
Asymmetricata                    	missing   
total number of taxa:         	13        
transcriptomes:               	7         
overlap length:               	1884      

min   	max   	median	Q1    	Q3    
10.778	21.723	17.607	15.195	18.903

transcriptome outlier dist: > 	32.5858560

taxon               	dist  	re.dis
Photinus =          	12.157	0.6904
Platerodrilus_sp =  	22.252	1.2638
Pyrocoelia =        	7.5359	0.4279
Aquatica =          	11.201	0.6362
Phrixothrix =       	5.7336	0.3256
Melanotus_cribricoll	11.629	0.6605
Chauliognathus =    	9.9659	0.5660

outliers counted: 0

file: EOG0912009D	alignment length: 1426      
Chauliognathus                	missing   
Omalisus =ades      	missing   
Ignelater_luminosus           	missing   
Phrixothrix                   	missing   
Rhagophthalmus                 	missing   
Photinus                      	missing   
Asymmetricata                    	missing   
total number of taxa:         	12        
transcriptomes:               	6         
overlap length:               	1423      

min   	max   	median	Q1    	Q3    
5.8305	17.927	13.166	10.899	14.755

transcriptome outlier dist: > 	26.8914721

taxon               	dist  	re.dis
Plastocerus =	14.589	1.1080
Drilus =   	11.119	0.8444
Melanotus_cribricoll	9.7425	0.7399
Pyrocoelia =        	13.025	0.9892
Platerodrilus_sp =  	13.599	1.0328
Aquatica =          	13.589	1.0320

outliers counted: 0

file: EOG0912009G	alignment length: 1319      
total number of taxa:         	19        
transcriptomes:               	13        
overlap length:               	1230      

min   	max   	median	Q1    	Q3    
23.467	42.150	27.863	24.766	36.628

transcriptome outlier dist: > 	63.2253190

taxon               	dist  	re.dis
Ignelater_luminosus 	21.406	0.7682
Asymmetricata =        	17.870	0.6413
Photinus =          	17.333	0.6220
Pyrocoelia =        	18.506	0.6641
Aquatica =          	17.049	0.6118
Rhagophthalmus =     	19.229	0.6901
Platerodrilus_sp =  	19.474	0.6989
Omalisus =	19.232	0.6902
Drilus =   	17.994	0.6458
Chauliognathus =    	21.750	0.7805
Plastocerus =	14.444	0.5183
Melanotus_cribricoll	13.958	0.5009
Phrixothrix =       	19.682	0.7063

outliers counted: 0

file: EOG0912009I	alignment length: 1397      
Phrixothrix                   	missing   
total number of taxa:         	18        
transcriptomes:               	12        
overlap length:               	1367      

min   	max   	median	Q1    	Q3    
15.360	42.616	28.790	24.201	37.953

transcriptome outlier dist: > 	63.9244499

taxon               	dist  	re.dis
Drilus =   	24.632	0.8555
Pyrocoelia =        	20.402	0.7086
Aquatica =          	22.608	0.7852
Ignelater_luminosus 	21.391	0.7430
Platerodrilus_sp =  	22.168	0.7699
Rhagophthalmus =     	21.682	0.7531
Omalisus =	19.592	0.6805
Chauliognathus =    	16.785	0.5830
Photinus =          	23.994	0.8334
Asymmetricata =        	22.308	0.7748
Plastocerus =	12.053	0.4186
Melanotus_cribricoll	16.373	0.5687

outliers counted: 0

file: EOG0912009J	alignment length: 1786      
total number of taxa:         	19        
transcriptomes:               	13        
overlap length:               	1459      

min   	max   	median	Q1    	Q3    
14.260	32.598	29.359	19.902	32.359

transcriptome outlier dist: > 	48.8979420

taxon               	dist  	re.dis
Rhagophthalmus =     	17.478	0.5953
Pyrocoelia =        	17.689	0.6024
Plastocerus =	28.936	0.9855
Ignelater_luminosus 	16.777	0.5714
Photinus =          	18.265	0.6221
Platerodrilus_sp =  	18.849	0.6420
Melanotus_cribricoll	17.256	0.5877
Omalisus =	7.2236	0.2460
Chauliognathus =    	19.539	0.6655
Drilus =   	17.619	0.6001
Phrixothrix =       	1.0342	0.0352
Asymmetricata =        	18.087	0.6160
Aquatica =          	24.142	0.8222

outliers counted: 0

file: EOG0912009Q	alignment length: 1284      
total number of taxa:         	19        
transcriptomes:               	13        
overlap length:               	1225      

min   	max   	median	Q1    	Q3    
9.6202	36.256	17.562	13.745	24.612

transcriptome outlier dist: > 	54.3848643

taxon               	dist  	re.dis
Drilus =   	11.490	0.6542
Omalisus =	12.662	0.7210
Rhagophthalmus =     	14.003	0.7973
Platerodrilus_sp =  	21.653	1.2329
Plastocerus =	11.967	0.6814
Asymmetricata =        	11.342	0.6458
Melanotus_cribricoll	15.872	0.9037
Aquatica =          	13.420	0.7641
Phrixothrix =       	22.542	1.2835
Chauliognathus =    	13.709	0.7806
Pyrocoelia =        	13.863	0.7893
Photinus =          	40.346	2.2973
Ignelater_luminosus 	10.907	0.6210

outliers counted: 0

file: EOG0912009R	alignment length: 1845      
Phrixothrix                   	missing   
total number of taxa:         	18        
transcriptomes:               	12        
overlap length:               	1813      

min   	max   	median	Q1    	Q3    
22.563	52.016	44.611	32.348	47.058

transcriptome outlier dist: > 	78.0252673

taxon               	dist  	re.dis
Platerodrilus_sp =  	58.565	1.3127
Aquatica =          	30.876	0.6921
Drilus =   	43.589	0.9770
Omalisus =	45.935	1.0296
Ignelater_luminosus 	39.654	0.8888
Plastocerus =	37.805	0.8474
Chauliognathus =    	43.815	0.9821
Asymmetricata =        	51.784	1.1607
Melanotus_cribricoll	38.441	0.8616
Rhagophthalmus =     	44.334	0.9937
Photinus =          	42.605	0.9550
Pyrocoelia =        	49.063	1.0997

outliers counted: 0

file: EOG0912009S	alignment length: 3925      
total number of taxa:         	19        
transcriptomes:               	13        
overlap length:               	3863      

min   	max   	median	Q1    	Q3    
52.966	100.74	79.032	68.945	88.751

transcriptome outlier dist: > 	151.111229

taxon               	dist  	re.dis
Platerodrilus_sp =  	61.239	0.7748
Pyrocoelia =        	63.990	0.8096
Ignelater_luminosus 	60.175	0.7614
Chauliognathus =    	50.760	0.6422
Plastocerus =	61.007	0.7719
Phrixothrix =       	58.726	0.7430
Melanotus_cribricoll	68.247	0.8635
Asymmetricata =        	69.586	0.8804
Aquatica =          	66.876	0.8461
Rhagophthalmus =     	59.198	0.7490
Omalisus =	67.628	0.8557
Drilus =   	65.258	0.8257
Photinus =          	63.665	0.8055

outliers counted: 0

file: EOG0912009T	alignment length: 972       
Phrixothrix                   	missing   
total number of taxa:         	18        
transcriptomes:               	12        
overlap length:               	971       

min   	max   	median	Q1    	Q3    
1.9498	7.4298	4.7288	2.3483	6.7349

transcriptome outlier dist: > 	11.1447092

taxon               	dist  	re.dis
Plastocerus =	5.9552	1.2593
Chauliognathus =    	10.854	2.2954
Ignelater_luminosus 	5.6854	1.2022
Omalisus =	6.5035	1.3752
Photinus =          	8.9430	1.8911
Platerodrilus_sp =  	4.8837	1.0327
Aquatica =          	5.4009	1.1421
Asymmetricata =        	6.3602	1.3449
Melanotus_cribricoll	5.8949	1.2465
Drilus =   	6.1728	1.3053
Rhagophthalmus =     	6.4951	1.3735
Pyrocoelia =        	6.2561	1.3229

outliers counted: 0

file: EOG0912009U	alignment length: 1130      
total number of taxa:         	19        
transcriptomes:               	13        
overlap length:               	1127      

min   	max   	median	Q1    	Q3    
8.2094	16.824	12.609	11.547	14.563

transcriptome outlier dist: > 	25.2368851

taxon               	dist  	re.dis
Photinus =          	12.158	0.9642
Phrixothrix =       	8.8996	0.7057
Rhagophthalmus =     	12.997	1.0307
Plastocerus =	7.3175	0.5803
Omalisus =	13.489	1.0697
Chauliognathus =    	9.4446	0.7489
Drilus =   	7.7645	0.6157
Asymmetricata =        	8.1668	0.6476
Pyrocoelia =        	10.360	0.8216
Melanotus_cribricoll	11.290	0.8953
Aquatica =          	9.4371	0.7484
Platerodrilus_sp =  	12.680	1.0056
Ignelater_luminosus 	11.749	0.9317

outliers counted: 0

file: EOG0912009Y	alignment length: 1295      
Chauliognathus                	missing   
Ignelater_luminosus           	missing   
Phrixothrix                   	missing   
Aquatica                      	missing   
Asymmetricata                    	missing   
total number of taxa:         	14        
transcriptomes:               	8         
overlap length:               	1249      

min   	max   	median	Q1    	Q3    
9.7951	1000  	23.577	14.946	26.749

transcriptome outlier dist: > 	1500      

taxon               	dist  	re.dis
Melanotus_cribricoll	13.151	0.5577
Pyrocoelia =        	15.586	0.6610
Photinus =          	16.707	0.7086
Omalisus =	15.598	0.6615
Platerodrilus_sp =  	18.021	0.7643
Plastocerus =	17.324	0.7347
Rhagophthalmus =     	14.232	0.6036
Drilus =   	19.675	0.8345

outliers counted: 0

file: EOG091200A0	alignment length: 1217      
Platerodrilus_sp              	missing   
Phrixothrix                   	missing   
total number of taxa:         	17        
transcriptomes:               	11        
overlap length:               	1194      

min   	max   	median	Q1    	Q3    
10.420	25.384	19.041	17.598	21.759

transcriptome outlier dist: > 	38.0772290

taxon               	dist  	re.dis
Chauliognathus =    	21.065	1.1062
Pyrocoelia =        	18.439	0.9683
Melanotus_cribricoll	16.641	0.8739
Drilus =   	21.159	1.1112
Photinus =          	12.131	0.6370
Plastocerus =	16.912	0.8881
Asymmetricata =        	17.370	0.9122
Aquatica =          	22.540	1.1837
Rhagophthalmus =     	18.423	0.9675
Omalisus =	18.103	0.9507
Ignelater_luminosus 	17.558	0.9220

outliers counted: 0

file: EOG091200A2	alignment length: 1124      
total number of taxa:         	19        
transcriptomes:               	13        
overlap length:               	1111      

min   	max   	median	Q1    	Q3    
6.8121	27.536	18.624	15.660	21.638

transcriptome outlier dist: > 	41.3041633

taxon               	dist  	re.dis
Rhagophthalmus =     	19.065	1.0236
Ignelater_luminosus 	15.289	0.8209
Omalisus =	17.058	0.9159
Pyrocoelia =        	16.981	0.9117
Phrixothrix =       	18.581	0.9976
Asymmetricata =        	16.911	0.9080
Melanotus_cribricoll	15.727	0.8444
Aquatica =          	16.508	0.8863
Drilus =   	17.576	0.9437
Photinus =          	16.744	0.8990
Platerodrilus_sp =  	20.890	1.1216
Chauliognathus =    	18.071	0.9702
Plastocerus =	14.670	0.7877

outliers counted: 0

file: EOG091200A4	alignment length: 2254      
Phrixothrix                   	missing   
total number of taxa:         	18        
transcriptomes:               	12        
overlap length:               	2204      

min   	max   	median	Q1    	Q3    
20.276	66.246	29.154	24.695	43.913

transcriptome outlier dist: > 	99.3690705

taxon               	dist  	re.dis
Photinus =          	23.997	0.8231
Drilus =   	13.808	0.4736
Ignelater_luminosus 	47.230	1.6200
Omalisus =	17.000	0.5831
Platerodrilus_sp =  	17.478	0.5995
Plastocerus =	70.357	2.4133
Aquatica =          	30.615	1.0501
Melanotus_cribricoll	13.600	0.4665
Pyrocoelia =        	19.778	0.6784
Chauliognathus =    	22.036	0.7558
Asymmetricata =        	29.489	1.0115
Rhagophthalmus =     	13.668	0.4688

outliers counted: 0

file: EOG091200A5	alignment length: 1398      
total number of taxa:         	19        
transcriptomes:               	13        
overlap length:               	1367      

min   	max   	median	Q1    	Q3    
30.632	55.587	42.518	39.510	49.014

transcriptome outlier dist: > 	83.3805028

taxon               	dist  	re.dis
Aquatica =          	29.919	0.7036
Rhagophthalmus =     	35.149	0.8266
Drilus =   	39.077	0.9190
Pyrocoelia =        	32.854	0.7727
Ignelater_luminosus 	34.743	0.8171
Phrixothrix =       	33.953	0.7985
Photinus =          	37.868	0.8906
Platerodrilus_sp =  	39.061	0.9186
Melanotus_cribricoll	27.375	0.6438
Plastocerus =	31.216	0.7342
Asymmetricata =        	29.565	0.6953
Chauliognathus =    	47.547	1.1182
Omalisus =	34.905	0.8209

outliers counted: 0

file: EOG091200A6	alignment length: 1359      
total number of taxa:         	19        
transcriptomes:               	13        
overlap length:               	1355      

min   	max   	median	Q1    	Q3    
15.229	47.886	33.948	21.572	40.524

transcriptome outlier dist: > 	71.8292686

taxon               	dist  	re.dis
Drilus =   	22.972	0.6766
Platerodrilus_sp =  	51.454	1.5156
Chauliognathus =    	43.720	1.2878
Plastocerus =	17.987	0.5298
Asymmetricata =        	16.376	0.4824
Omalisus =	41.905	1.2343
Photinus =          	41.820	1.2318
Ignelater_luminosus 	28.952	0.8528
Rhagophthalmus =     	25.419	0.7487
Pyrocoelia =        	11.885	0.3501
Aquatica =          	14.705	0.4331
Phrixothrix =       	40.994	1.2075
Melanotus_cribricoll	22.652	0.6672

outliers counted: 0

file: EOG091200A7	alignment length: 1578      
total number of taxa:         	19        
transcriptomes:               	13        
overlap length:               	1273      

min   	max   	median	Q1    	Q3    
11.610	32.616	23.010	18.896	28.543

transcriptome outlier dist: > 	48.9250469

taxon               	dist  	re.dis
Platerodrilus_sp =  	22.507	0.9781
Plastocerus =	18.521	0.8049
Pyrocoelia =        	19.658	0.8543
Asymmetricata =        	17.414	0.7568
Melanotus_cribricoll	12.408	0.5392
Aquatica =          	15.930	0.6923
Ignelater_luminosus 	12.311	0.5350
Chauliognathus =    	13.597	0.5909
Phrixothrix =       	13.111	0.5698
Drilus =   	22.981	0.9987
Photinus =          	15.268	0.6635
Omalisus =	13.085	0.5686
Rhagophthalmus =     	12.883	0.5599

outliers counted: 0

file: EOG091200A8	alignment length: 1103      
total number of taxa:         	19        
transcriptomes:               	13        
overlap length:               	1046      

min   	max   	median	Q1    	Q3    
10.033	22.842	16.721	14.350	18.556

transcriptome outlier dist: > 	34.2636659

taxon               	dist  	re.dis
Phrixothrix =       	17.120	1.0238
Rhagophthalmus =     	16.655	0.9960
Melanotus_cribricoll	15.172	0.9073
Drilus =   	15.645	0.9356
Aquatica =          	12.120	0.7248
Asymmetricata =        	16.356	0.9781
Pyrocoelia =        	15.696	0.9387
Omalisus =	10.881	0.6507
Chauliognathus =    	22.458	1.3431
Photinus =          	15.738	0.9412
Ignelater_luminosus 	14.358	0.8587
Platerodrilus_sp =  	18.696	1.1181
Plastocerus =	13.183	0.7883

outliers counted: 0

file: EOG091200A9	alignment length: 1542      
total number of taxa:         	19        
transcriptomes:               	13        
overlap length:               	1524      

min   	max   	median	Q1    	Q3    
24.134	61.800	33.989	29.128	47.468

transcriptome outlier dist: > 	92.7005685

taxon               	dist  	re.dis
Photinus =          	19.979	0.5878
Platerodrilus_sp =  	28.904	0.8504
Plastocerus =	23.677	0.6966
Rhagophthalmus =     	25.428	0.7481
Melanotus_cribricoll	23.994	0.7059
Asymmetricata =        	22.943	0.6750
Pyrocoelia =        	23.029	0.6775
Omalisus =	19.074	0.5611
Ignelater_luminosus 	29.812	0.8771
Phrixothrix =       	20.952	0.6164
Drilus =   	31.694	0.9324
Aquatica =          	22.675	0.6671
Chauliognathus =    	49.612	1.4596

outliers counted: 0

file: EOG091200AA	alignment length: 1798      
Phrixothrix                   	missing   
total number of taxa:         	18        
transcriptomes:               	12        
overlap length:               	1785      

min   	max   	median	Q1    	Q3    
23.788	63.317	49.384	44.238	57.382

transcriptome outlier dist: > 	94.9765668

taxon               	dist  	re.dis
Photinus =          	34.154	0.6916
Pyrocoelia =        	34.050	0.6894
Plastocerus =	31.555	0.6389
Platerodrilus_sp =  	50.372	1.0200
Melanotus_cribricoll	47.643	0.9647
Chauliognathus =    	61.185	1.2389
Drilus =   	34.584	0.7003
Ignelater_luminosus 	52.055	1.0540
Omalisus =	38.171	0.7729
Aquatica =          	43.544	0.8817
Rhagophthalmus =     	34.669	0.7020
Asymmetricata =        	34.388	0.6963

outliers counted: 0

file: EOG091200AB	alignment length: 943       
total number of taxa:         	19        
transcriptomes:               	13        
overlap length:               	942       

min   	max   	median	Q1    	Q3    
3.9792	8.9950	6.2084	4.6182	7.1858

transcriptome outlier dist: > 	13.4925798

taxon               	dist  	re.dis
Plastocerus =	4.7938	0.7721
Platerodrilus_sp =  	6.9142	1.1136
Pyrocoelia =        	5.1056	0.8223
Aquatica =          	4.8250	0.7771
Phrixothrix =       	5.7502	0.9262
Drilus =   	6.0176	0.9692
Rhagophthalmus =     	5.2060	0.8385
Asymmetricata =        	5.1737	0.8333
Ignelater_luminosus 	4.9884	0.8034
Photinus =          	5.1566	0.8305
Melanotus_cribricoll	5.2502	0.8456
Omalisus =	1.9693	0.3171
Chauliognathus =    	6.0345	0.9719

outliers counted: 0

file: EOG091200AC	alignment length: 1030      
total number of taxa:         	19        
transcriptomes:               	13        
overlap length:               	998       

min   	max   	median	Q1    	Q3    
4.1802	10.183	7.4812	6.3856	9.1951

transcriptome outlier dist: > 	15.2759518

taxon               	dist  	re.dis
Phrixothrix =       	7.0357	0.9404
Aquatica =          	5.6473	0.7548
Chauliognathus =    	7.1275	0.9527
Rhagophthalmus =     	5.4225	0.7248
Ignelater_luminosus 	5.4655	0.7305
Drilus =   	5.3472	0.7147
Photinus =          	5.8946	0.7879
Asymmetricata =        	5.9935	0.8011
Omalisus =	5.5036	0.7356
Plastocerus =	6.2543	0.8360
Melanotus_cribricoll	6.1369	0.8203
Platerodrilus_sp =  	6.2061	0.8295
Pyrocoelia =        	4.5118	0.6030

outliers counted: 0

file: EOG091200AD	alignment length: 3123      
Phrixothrix                   	missing   
total number of taxa:         	18        
transcriptomes:               	12        
overlap length:               	3109      

min   	max   	median	Q1    	Q3    
38.333	68.270	52.003	42.915	58.916

transcriptome outlier dist: > 	102.406338

taxon               	dist  	re.dis
Plastocerus =	58.933	1.1332
Ignelater_luminosus 	22.750	0.4374
Melanotus_cribricoll	36.016	0.6925
Asymmetricata =        	32.169	0.6185
Pyrocoelia =        	28.257	0.5433
Platerodrilus_sp =  	30.782	0.5919
Chauliognathus =    	28.920	0.5561
Rhagophthalmus =     	46.766	0.8992
Omalisus =	37.753	0.7259
Aquatica =          	110.42	2.1233	out!  
Drilus =   	31.449	0.6047
Photinus =          	64.251	1.2355

outliers counted: 1

file: EOG091200AE	alignment length: 1264      
Phrixothrix                   	missing   
total number of taxa:         	18        
transcriptomes:               	12        
overlap length:               	1261      

min   	max   	median	Q1    	Q3    
2.1135	20.338	4.8268	4.3683	17.271

transcriptome outlier dist: > 	30.5077949

taxon               	dist  	re.dis
Chauliognathus =    	12.030	2.4922
Aquatica =          	7.9571	1.6485
Omalisus =	5.2486	1.0873
Platerodrilus_sp =  	7.8133	1.6187
Asymmetricata =        	8.4123	1.7428
Drilus =   	22.758	4.7149
Melanotus_cribricoll	13.467	2.7900
Plastocerus =	9.1191	1.8892
Ignelater_luminosus 	13.803	2.8597
Rhagophthalmus =     	12.282	2.5444
Photinus =          	6.4608	1.3385
Pyrocoelia =        	12.668	2.6245

outliers counted: 0

file: EOG091200AF	alignment length: 1671      
Platerodrilus_sp              	missing   
total number of taxa:         	18        
transcriptomes:               	12        
overlap length:               	1197      

min   	max   	median	Q1    	Q3    
12.905	39.319	27.104	18.501	31.624

transcriptome outlier dist: > 	58.9793665

taxon               	dist  	re.dis
Phrixothrix =       	5.4778	0.2020
Omalisus =	20.745	0.7653
Asymmetricata =        	36.977	1.3642
Drilus =   	21.881	0.8073
Photinus =          	25.350	0.9352
Pyrocoelia =        	22.313	0.8232
Ignelater_luminosus 	19.458	0.7178
Aquatica =          	16.312	0.6018
Chauliognathus =    	30.005	1.1070
Plastocerus =	26.072	0.9619
Rhagophthalmus =     	19.346	0.7137
Melanotus_cribricoll	18.061	0.6663

outliers counted: 0

file: EOG091200AG	alignment length: 1616      
total number of taxa:         	19        
transcriptomes:               	13        
overlap length:               	1262      

min   	max   	median	Q1    	Q3    
17.917	1000  	28.642	26.176	33.571

transcriptome outlier dist: > 	1500      

taxon               	dist  	re.dis
Drilus =   	22.237	0.7763
Chauliognathus =    	31.018	1.0829
Omalisus =	26.560	0.9273
Platerodrilus_sp =  	25.591	0.8934
Melanotus_cribricoll	22.016	0.7686
Photinus =          	12.834	0.4481
Ignelater_luminosus 	21.320	0.7443
Plastocerus =	20.136	0.7030
Rhagophthalmus =     	21.510	0.7510
Phrixothrix =       	19.763	0.6900
Asymmetricata =        	22.652	0.7908
Pyrocoelia =        	22.034	0.7692
Aquatica =          	17.258	0.6025

outliers counted: 0

file: EOG091200AH	alignment length: 1882      
total number of taxa:         	19        
transcriptomes:               	13        
overlap length:               	1807      

min   	max   	median	Q1    	Q3    
20.498	43.032	31.287	23.512	34.104

transcriptome outlier dist: > 	64.5489176

taxon               	dist  	re.dis
Asymmetricata =        	21.375	0.6831
Phrixothrix =       	22.467	0.7181
Melanotus_cribricoll	24.365	0.7787
Aquatica =          	29.545	0.9443
Rhagophthalmus =     	32.947	1.0530
Ignelater_luminosus 	27.507	0.8791
Photinus =          	23.881	0.7632
Chauliognathus =    	32.421	1.0362
Drilus =   	26.198	0.8373
Platerodrilus_sp =  	38.903	1.2434
Pyrocoelia =        	22.395	0.7157
Plastocerus =	22.539	0.7204
Omalisus =	33.387	1.0671

outliers counted: 0

file: EOG091200AO	alignment length: 1488      
total number of taxa:         	19        
transcriptomes:               	13        
overlap length:               	1457      

min   	max   	median	Q1    	Q3    
19.300	35.344	28.140	22.687	31.134

transcriptome outlier dist: > 	53.0172164

taxon               	dist  	re.dis
Melanotus_cribricoll	12.529	0.4452
Photinus =          	12.221	0.4342
Asymmetricata =        	17.702	0.6290
Platerodrilus_sp =  	25.440	0.9040
Rhagophthalmus =     	10.003	0.3554
Plastocerus =	23.379	0.8308
Omalisus =	25.113	0.8924
Drilus =   	15.345	0.5453
Aquatica =          	18.809	0.6684
Chauliognathus =    	17.801	0.6326
Phrixothrix =       	33.582	1.1933
Pyrocoelia =        	19.263	0.6845
Ignelater_luminosus 	11.318	0.4022

outliers counted: 0

file: EOG091200AQ	alignment length: 1127      
Plastocerus =          	missing   
Drilus               	missing   
Phrixothrix                   	missing   
Rhagophthalmus                 	missing   
Photinus                      	missing   
Pyrocoelia                    	missing   
total number of taxa:         	13        
transcriptomes:               	7         
overlap length:               	963       

min   	max   	median	Q1    	Q3    
5.8790	20.413	11.558	10.298	17.836

transcriptome outlier dist: > 	30.6205558

taxon               	dist  	re.dis
Asymmetricata =        	12.636	1.0932
Platerodrilus_sp =  	9.5118	0.8229
Chauliognathus =    	11.886	1.0284
Omalisus =	66.880	5.7861	out!  
Aquatica =          	12.815	1.1087
Ignelater_luminosus 	8.9169	0.7714
Melanotus_cribricoll	11.502	0.9951

outliers counted: 1

file: EOG091200AR	alignment length: 1243      
Phrixothrix                   	missing   
total number of taxa:         	18        
transcriptomes:               	12        
overlap length:               	790       

min   	max   	median	Q1    	Q3    
20.122	46.114	30.704	26.503	37.746

transcriptome outlier dist: > 	69.1724100

taxon               	dist  	re.dis
Drilus =   	14.253	0.4641
Melanotus_cribricoll	16.832	0.5481
Platerodrilus_sp =  	15.355	0.5000
Asymmetricata =        	15.779	0.5139
Ignelater_luminosus 	17.905	0.5831
Rhagophthalmus =     	17.489	0.5695
Omalisus =	15.820	0.5152
Photinus =          	18.030	0.5872
Aquatica =          	16.794	0.5469
Pyrocoelia =        	17.373	0.5658
Plastocerus =	12.955	0.4219
Chauliognathus =    	14.782	0.4814

outliers counted: 0

file: EOG091200AS	alignment length: 1671      
Phrixothrix                   	missing   
total number of taxa:         	18        
transcriptomes:               	12        
overlap length:               	1473      

min   	max   	median	Q1    	Q3    
18.278	33.732	27.432	25.438	32.157

transcriptome outlier dist: > 	50.5981707

taxon               	dist  	re.dis
Drilus =   	21.040	0.7669
Plastocerus =	33.261	1.2125
Asymmetricata =        	16.659	0.6072
Melanotus_cribricoll	16.928	0.6171
Aquatica =          	19.260	0.7020
Photinus =          	20.039	0.7305
Rhagophthalmus =     	18.712	0.6821
Platerodrilus_sp =  	38.987	1.4212
Pyrocoelia =        	19.509	0.7112
Ignelater_luminosus 	16.475	0.6005
Chauliognathus =    	18.906	0.6892
Omalisus =	18.542	0.6759

outliers counted: 0

file: EOG091200AV	alignment length: 1419      
total number of taxa:         	19        
transcriptomes:               	13        
overlap length:               	1388      

min   	max   	median	Q1    	Q3    
20.631	48.492	42.731	36.803	46.455

transcriptome outlier dist: > 	72.7385162

taxon               	dist  	re.dis
Ignelater_luminosus 	36.330	0.8502
Photinus =          	29.510	0.6906
Omalisus =	40.616	0.9505
Phrixothrix =       	22.622	0.5294
Drilus =   	37.600	0.8799
Melanotus_cribricoll	22.197	0.5194
Chauliognathus =    	32.094	0.7510
Plastocerus =	29.869	0.6990
Aquatica =          	35.865	0.8393
Platerodrilus_sp =  	38.283	0.8958
Asymmetricata =        	28.233	0.6607
Rhagophthalmus =     	29.584	0.6923
Pyrocoelia =        	35.234	0.8245

outliers counted: 0

file: EOG091200AX	alignment length: 1162      
Chauliognathus                	missing   
Platerodrilus_sp              	missing   
Omalisus =ades      	missing   
Melanotus_cribricollis        	missing   
Phrixothrix                   	missing   
Photinus                      	missing   
Pyrocoelia                    	missing   
Aquatica                      	missing   
Asymmetricata                    	missing   
total number of taxa:         	10        
transcriptomes:               	4         
overlap length:               	1119      

min   	max   	median	Q1    	Q3    
10.225	29.948	22.974	14.965	25.522

transcriptome outlier dist: > 	44.9225500

taxon               	dist  	re.dis
Drilus =   	10.216	0.4447
Rhagophthalmus =     	10.468	0.4556
Plastocerus =	16.234	0.7066
Ignelater_luminosus 	11.849	0.5157

outliers counted: 0

file: EOG091200B1	alignment length: 1557      
Phrixothrix                   	missing   
total number of taxa:         	18        
transcriptomes:               	12        
overlap length:               	1154      

min   	max   	median	Q1    	Q3    
10.832	37.535	30.290	21.844	33.059

transcriptome outlier dist: > 	56.3039539

taxon               	dist  	re.dis
Asymmetricata =        	37.782	1.2473
Chauliognathus =    	29.047	0.9589
Ignelater_luminosus 	24.196	0.7988
Pyrocoelia =        	11.754	0.3880
Plastocerus =	23.015	0.7598
Aquatica =          	36.734	1.2127
Rhagophthalmus =     	26.013	0.8587
Platerodrilus_sp =  	29.978	0.9896
Photinus =          	12.314	0.4065
Omalisus =	51.347	1.6951
Drilus =   	25.768	0.8507
Melanotus_cribricoll	22.323	0.7369

outliers counted: 0

file: EOG091200B4	alignment length: 1150      
total number of taxa:         	19        
transcriptomes:               	13        
overlap length:               	1021      

min   	max   	median	Q1    	Q3    
14.482	26.306	23.052	18.370	24.414

transcriptome outlier dist: > 	39.4604746

taxon               	dist  	re.dis
Omalisus =	20.424	0.8860
Drilus =   	19.030	0.8255
Pyrocoelia =        	22.377	0.9706
Ignelater_luminosus 	20.660	0.8962
Platerodrilus_sp =  	21.359	0.9265
Aquatica =          	21.200	0.9196
Chauliognathus =    	18.298	0.7937
Asymmetricata =        	21.376	0.9272
Phrixothrix =       	23.414	1.0156
Photinus =          	22.471	0.9748
Rhagophthalmus =     	22.266	0.9658
Plastocerus =	20.499	0.8892
Melanotus_cribricoll	21.564	0.9354

outliers counted: 0

file: EOG091200B5	alignment length: 1104      
total number of taxa:         	19        
transcriptomes:               	13        
overlap length:               	1082      

min   	max   	median	Q1    	Q3    
10.772	21.899	16.289	12.485	17.696

transcriptome outlier dist: > 	32.8490186

taxon               	dist  	re.dis
Plastocerus =	14.602	0.8964
Drilus =   	17.767	1.0907
Photinus =          	18.409	1.1301
Platerodrilus_sp =  	20.297	1.2460
Ignelater_luminosus 	14.337	0.8801
Phrixothrix =       	18.288	1.1227
Melanotus_cribricoll	14.739	0.9048
Rhagophthalmus =     	17.217	1.0569
Pyrocoelia =        	19.054	1.1697
Omalisus =	18.801	1.1541
Asymmetricata =        	20.270	1.2443
Chauliognathus =    	18.240	1.1197
Aquatica =          	17.359	1.0656

outliers counted: 0

file: EOG091200B8	alignment length: 1715      
Phrixothrix                   	missing   
total number of taxa:         	18        
transcriptomes:               	12        
overlap length:               	1225      

min   	max   	median	Q1    	Q3    
18.175	63.987	32.193	25.926	58.779

transcriptome outlier dist: > 	95.9818107

taxon               	dist  	re.dis
Omalisus =	21.697	0.6739
Ignelater_luminosus 	17.359	0.5392
Aquatica =          	19.472	0.6048
Melanotus_cribricoll	17.288	0.5370
Asymmetricata =        	92.400	2.8701
Pyrocoelia =        	19.449	0.6041
Rhagophthalmus =     	21.177	0.6578
Photinus =          	19.540	0.6069
Chauliognathus =    	29.422	0.9139
Drilus =   	24.383	0.7573
Platerodrilus_sp =  	40.445	1.2563
Plastocerus =	25.644	0.7965

outliers counted: 0

file: EOG091200B9	alignment length: 1547      
total number of taxa:         	19        
transcriptomes:               	13        
overlap length:               	1120      

min   	max   	median	Q1    	Q3    
21.356	55.963	29.446	25.181	48.801

transcriptome outlier dist: > 	83.9447750

taxon               	dist  	re.dis
Aquatica =          	19.719	0.6696
Chauliognathus =    	22.284	0.7567
Asymmetricata =        	31.122	1.0569
Ignelater_luminosus 	24.389	0.8282
Drilus =   	26.940	0.9149
Plastocerus =	20.489	0.6958
Melanotus_cribricoll	24.235	0.8230
Omalisus =	25.350	0.8609
Platerodrilus_sp =  	60.636	2.0592
Photinus =          	18.841	0.6398
Phrixothrix =       	21.171	0.7190
Rhagophthalmus =     	28.863	0.9801
Pyrocoelia =        	26.022	0.8837

outliers counted: 0

file: EOG091200BB	alignment length: 1315      
Chauliognathus                	missing   
Platerodrilus_sp              	missing   
Plastocerus =          	missing   
Melanotus_cribricollis        	missing   
Phrixothrix                   	missing   
Photinus                      	missing   
Pyrocoelia                    	missing   
Aquatica                      	missing   
Asymmetricata                    	missing   
total number of taxa:         	10        
transcriptomes:               	4         
overlap length:               	1276      

min   	max   	median	Q1    	Q3    
9.5080	37.223	27.121	20.728	32.227

transcriptome outlier dist: > 	55.8350241

taxon               	dist  	re.dis
Drilus =   	22.739	0.8384
Omalisus =	23.502	0.8665
Rhagophthalmus =     	21.250	0.7835
Ignelater_luminosus 	21.025	0.7752

outliers counted: 0

file: EOG091200BD	alignment length: 1222      
Drilus               	missing   
Phrixothrix                   	missing   
Aquatica                      	missing   
Asymmetricata                    	missing   
total number of taxa:         	15        
transcriptomes:               	9         
overlap length:               	1190      

min   	max   	median	Q1    	Q3    
12.963	36.008	23.149	18.954	32.044

transcriptome outlier dist: > 	54.0125750

taxon               	dist  	re.dis
Omalisus =	19.146	0.8270
Platerodrilus_sp =  	19.877	0.8586
Photinus =          	20.485	0.8849
Pyrocoelia =        	21.071	0.9102
Chauliognathus =    	42.950	1.8553
Plastocerus =	18.094	0.7816
Rhagophthalmus =     	17.664	0.7630
Ignelater_luminosus 	17.439	0.7533
Melanotus_cribricoll	17.044	0.7362

outliers counted: 0

file: EOG091200BE	alignment length: 1111      
total number of taxa:         	19        
transcriptomes:               	13        
overlap length:               	1096      

min   	max   	median	Q1    	Q3    
5.7861	25.610	17.285	10.574	24.658

transcriptome outlier dist: > 	38.4156612

taxon               	dist  	re.dis
Photinus =          	21.467	1.2419
Platerodrilus_sp =  	20.259	1.1720
Pyrocoelia =        	20.163	1.1664
Chauliognathus =    	23.514	1.3603
Melanotus_cribricoll	16.859	0.9753
Ignelater_luminosus 	17.882	1.0344
Drilus =   	13.784	0.7974
Omalisus =	16.949	0.9805
Aquatica =          	14.115	0.8165
Phrixothrix =       	25.074	1.4505
Asymmetricata =        	20.280	1.1732
Rhagophthalmus =     	21.417	1.2389
Plastocerus =	12.536	0.7252

outliers counted: 0

file: EOG091200BF	alignment length: 1496      
Phrixothrix                   	missing   
total number of taxa:         	18        
transcriptomes:               	12        
overlap length:               	1386      

min   	max   	median	Q1    	Q3    
23.697	43.568	35.620	28.981	38.691

transcriptome outlier dist: > 	65.3524193

taxon               	dist  	re.dis
Chauliognathus =    	32.620	0.9157
Pyrocoelia =        	21.772	0.6112
Omalisus =	25.666	0.7205
Asymmetricata =        	22.957	0.6445
Aquatica =          	30.192	0.8476
Drilus =   	26.923	0.7558
Rhagophthalmus =     	25.009	0.7021
Photinus =          	24.500	0.6878
Platerodrilus_sp =  	31.181	0.8753
Plastocerus =	24.588	0.6903
Melanotus_cribricoll	23.878	0.6703
Ignelater_luminosus 	22.728	0.6380

outliers counted: 0

file: EOG091200BH	alignment length: 1180      
Platerodrilus_sp              	missing   
Phrixothrix                   	missing   
Pyrocoelia                    	missing   
Asymmetricata                    	missing   
total number of taxa:         	15        
transcriptomes:               	9         
overlap length:               	1104      

min   	max   	median	Q1    	Q3    
13.649	38.791	28.633	22.834	32.556

transcriptome outlier dist: > 	58.1873667

taxon               	dist  	re.dis
Omalisus =	25.513	0.8910
Ignelater_luminosus 	22.045	0.7699
Plastocerus =	17.805	0.6218
Melanotus_cribricoll	15.547	0.5429
Drilus =   	20.459	0.7145
Photinus =          	55.758	1.9473
Rhagophthalmus =     	22.040	0.7697
Chauliognathus =    	87.227	3.0463	out!  
Aquatica =          	22.762	0.7949

outliers counted: 1

file: EOG091200BI	alignment length: 992       
total number of taxa:         	19        
transcriptomes:               	13        
overlap length:               	991       

min   	max   	median	Q1    	Q3    
10.909	20.390	15.967	13.119	18.726

transcriptome outlier dist: > 	30.5859132

taxon               	dist  	re.dis
Plastocerus =	12.733	0.7974
Photinus =          	11.529	0.7220
Pyrocoelia =        	13.274	0.8313
Omalisus =	13.833	0.8663
Melanotus_cribricoll	12.642	0.7917
Aquatica =          	13.775	0.8627
Platerodrilus_sp =  	12.493	0.7824
Drilus =   	14.896	0.9329
Chauliognathus =    	12.703	0.7956
Asymmetricata =        	13.029	0.8159
Ignelater_luminosus 	8.3420	0.5224
Phrixothrix =       	12.354	0.7737
Rhagophthalmus =     	10.151	0.6357

outliers counted: 0

file: EOG091200BJ	alignment length: 1352      
Platerodrilus_sp              	missing   
Phrixothrix                   	missing   
Rhagophthalmus                 	missing   
total number of taxa:         	16        
transcriptomes:               	10        
overlap length:               	1244      

min   	max   	median	Q1    	Q3    
5.2920	27.481	15.302	11.803	22.046

transcriptome outlier dist: > 	41.2229904

taxon               	dist  	re.dis
Plastocerus =	10.984	0.7177
Pyrocoelia =        	16.472	1.0764
Drilus =   	10.435	0.6819
Photinus =          	40.588	2.6524
Ignelater_luminosus 	13.929	0.9102
Omalisus =	10.873	0.7105
Aquatica =          	11.434	0.7472
Melanotus_cribricoll	25.104	1.6405
Chauliognathus =    	41.503	2.7122	out!  
Asymmetricata =        	50.115	3.2750	out!  

outliers counted: 2

file: EOG091200BL	alignment length: 2373      
total number of taxa:         	19        
transcriptomes:               	13        
overlap length:               	2190      

min   	max   	median	Q1    	Q3    
16.852	36.548	25.422	21.760	31.970

transcriptome outlier dist: > 	54.8231703

taxon               	dist  	re.dis
Phrixothrix =       	32.143	1.2643
Platerodrilus_sp =  	26.302	1.0346
Rhagophthalmus =     	23.875	0.9391
Chauliognathus =    	19.784	0.7782
Omalisus =	23.134	0.9100
Ignelater_luminosus 	20.902	0.8222
Aquatica =          	22.374	0.8801
Drilus =   	21.956	0.8636
Melanotus_cribricoll	20.732	0.8155
Asymmetricata =        	26.448	1.0403
Photinus =          	15.242	0.5995
Plastocerus =	20.583	0.8096
Pyrocoelia =        	26.078	1.0258

outliers counted: 0

file: EOG091200BN	alignment length: 1595      
Platerodrilus_sp              	missing   
Phrixothrix                   	missing   
total number of taxa:         	17        
transcriptomes:               	11        
overlap length:               	1590      

min   	max   	median	Q1    	Q3    
18.831	50.052	39.351	34.061	42.973

transcriptome outlier dist: > 	75.0783799

taxon               	dist  	re.dis
Rhagophthalmus =     	40.960	1.0408
Plastocerus =	37.692	0.9578
Asymmetricata =        	44.614	1.1337
Drilus =   	42.453	1.0788
Melanotus_cribricoll	37.419	0.9509
Photinus =          	39.547	1.0049
Ignelater_luminosus 	39.320	0.9992
Omalisus =	34.260	0.8706
Aquatica =          	42.966	1.0918
Chauliognathus =    	45.096	1.1460
Pyrocoelia =        	43.795	1.1129

outliers counted: 0

file: EOG091200BO	alignment length: 1154      
Plastocerus =          	missing   
Phrixothrix                   	missing   
Rhagophthalmus                 	missing   
Photinus                      	missing   
Aquatica                      	missing   
Asymmetricata                    	missing   
total number of taxa:         	13        
transcriptomes:               	7         
overlap length:               	1115      

min   	max   	median	Q1    	Q3    
11.889	24.085	17.418	13.830	21.927

transcriptome outlier dist: > 	36.1275463

taxon               	dist  	re.dis
Melanotus_cribricoll	14.058	0.8071
Chauliognathus =    	12.312	0.7068
Platerodrilus_sp =  	17.655	1.0135
Omalisus =	15.211	0.8732
Ignelater_luminosus 	13.767	0.7903
Drilus =   	20.236	1.1617
Pyrocoelia =        	11.973	0.6873

outliers counted: 0

file: EOG091200BS	alignment length: 1389      
Platerodrilus_sp              	missing   
Plastocerus =          	missing   
Ignelater_luminosus           	missing   
Melanotus_cribricollis        	missing   
Phrixothrix                   	missing   
Rhagophthalmus                 	missing   
Pyrocoelia                    	missing   
Aquatica                      	missing   
Asymmetricata                    	missing   
total number of taxa:         	10        
transcriptomes:               	4         
overlap length:               	1382      

min   	max   	median	Q1    	Q3    
4.4600	14.935	6.9667	5.6805	8.8426

transcriptome outlier dist: > 	22.4029106

taxon               	dist  	re.dis
Chauliognathus =    	1.4309	0.2054
Drilus =   	16.065	2.3060
Omalisus =	13.021	1.8691
Photinus =          	15.542	2.2308

outliers counted: 0

file: EOG091200BT	alignment length: 1113      
total number of taxa:         	19        
transcriptomes:               	13        
overlap length:               	1086      

min   	max   	median	Q1    	Q3    
18.215	49.682	34.578	28.114	40.116

transcriptome outlier dist: > 	74.5230192

taxon               	dist  	re.dis
Rhagophthalmus =     	26.708	0.7723
Phrixothrix =       	28.678	0.8293
Omalisus =	26.044	0.7532
Platerodrilus_sp =  	21.028	0.6081
Plastocerus =	27.503	0.7954
Drilus =   	26.514	0.7667
Aquatica =          	26.780	0.7745
Ignelater_luminosus 	24.113	0.6973
Melanotus_cribricoll	25.119	0.7264
Chauliognathus =    	26.400	0.7634
Asymmetricata =        	28.966	0.8377
Photinus =          	28.645	0.8284
Pyrocoelia =        	28.765	0.8318

outliers counted: 0

file: EOG091200BU	alignment length: 1130      
total number of taxa:         	19        
transcriptomes:               	13        
overlap length:               	1129      

min   	max   	median	Q1    	Q3    
9.3059	18.399	14.149	12.940	15.566

transcriptome outlier dist: > 	27.5986494

taxon               	dist  	re.dis
Chauliognathus =    	7.9722	0.5634
Pyrocoelia =        	9.6113	0.6792
Omalisus =	10.949	0.7738
Aquatica =          	8.8259	0.6237
Platerodrilus_sp =  	9.4401	0.6671
Drilus =   	13.185	0.9318
Phrixothrix =       	10.111	0.7145
Rhagophthalmus =     	7.4923	0.5295
Asymmetricata =        	8.9885	0.6352
Photinus =          	9.3628	0.6616
Plastocerus =	10.948	0.7737
Ignelater_luminosus 	8.1844	0.5784
Melanotus_cribricoll	7.8711	0.5562

outliers counted: 0

file: EOG091200BV	alignment length: 1200      
Platerodrilus_sp              	missing   
Omalisus =ades      	missing   
Plastocerus =          	missing   
Ignelater_luminosus           	missing   
Drilus               	missing   
Melanotus_cribricollis        	missing   
Phrixothrix                   	missing   
Rhagophthalmus                 	missing   
Photinus                      	missing   
Pyrocoelia                    	missing   
Aquatica                      	missing   
Asymmetricata                    	missing   
total number of taxa:         	7         
transcriptomes:               	1         
overlap length:               	515       

min   	max   	median	Q1    	Q3    
1.5923	1000  	19.630	6.3897	26.897

transcriptome outlier dist: > 	1500      

taxon               	dist  	re.dis
Chauliognathus =    	11.632	0.5925

outliers counted: 0

file: EOG091200BW	alignment length: 995       
Platerodrilus_sp              	missing   
Omalisus =ades      	missing   
Ignelater_luminosus           	missing   
Drilus               	missing   
Melanotus_cribricollis        	missing   
Phrixothrix                   	missing   
Rhagophthalmus                 	missing   
Photinus                      	missing   
Pyrocoelia                    	missing   
Aquatica                      	missing   
Asymmetricata                    	missing   
total number of taxa:         	8         
transcriptomes:               	2         
overlap length:               	885       

min   	max   	median	Q1    	Q3    
0.2397	12.703	4.2444	1.1698	11.550

transcriptome outlier dist: > 	19.0553075

taxon               	dist  	re.dis
Chauliognathus =    	1.9486	0.4591
Plastocerus =	0.2981	0.0702

outliers counted: 0

file: EOG091200BX	alignment length: 1669      
total number of taxa:         	19        
transcriptomes:               	13        
overlap length:               	1224      

min   	max   	median	Q1    	Q3    
10.866	39.144	26.102	23.320	31.782

transcriptome outlier dist: > 	58.7168957

taxon               	dist  	re.dis
Phrixothrix =       	14.603	0.5594
Chauliognathus =    	13.816	0.5293
Aquatica =          	15.496	0.5936
Omalisus =	11.951	0.4578
Pyrocoelia =        	13.917	0.5331
Platerodrilus_sp =  	18.894	0.7238
Ignelater_luminosus 	22.092	0.8463
Plastocerus =	16.785	0.6430
Drilus =   	13.622	0.5218
Rhagophthalmus =     	17.025	0.6522
Melanotus_cribricoll	22.271	0.8532
Asymmetricata =        	14.559	0.5577
Photinus =          	14.987	0.5741

outliers counted: 0

file: EOG091200BY	alignment length: 1915      
Platerodrilus_sp              	missing   
Phrixothrix                   	missing   
Photinus                      	missing   
total number of taxa:         	16        
transcriptomes:               	10        
overlap length:               	1740      

min   	max   	median	Q1    	Q3    
51.102	97.275	83.849	68.218	89.646

transcriptome outlier dist: > 	145.913911

taxon               	dist  	re.dis
Plastocerus =	80.230	0.9568
Rhagophthalmus =     	75.684	0.9026
Aquatica =          	62.242	0.7423
Chauliognathus =    	107.29	1.2795
Omalisus =	65.741	0.7840
Melanotus_cribricoll	73.728	0.8792
Drilus =   	81.713	0.9745
Ignelater_luminosus 	70.477	0.8405
Pyrocoelia =        	85.475	1.0193
Asymmetricata =        	65.113	0.7765

outliers counted: 0

file: EOG091200C0	alignment length: 1594      
Phrixothrix                   	missing   
total number of taxa:         	18        
transcriptomes:               	12        
overlap length:               	1554      

min   	max   	median	Q1    	Q3    
14.224	40.820	31.162	26.918	34.709

transcriptome outlier dist: > 	61.2309001

taxon               	dist  	re.dis
Rhagophthalmus =     	23.719	0.7611
Omalisus =	24.513	0.7866
Melanotus_cribricoll	24.296	0.7796
Ignelater_luminosus 	22.628	0.7261
Drilus =   	23.234	0.7455
Platerodrilus_sp =  	29.568	0.9488
Chauliognathus =    	57.573	1.8474
Pyrocoelia =        	22.897	0.7347
Aquatica =          	22.253	0.7140
Plastocerus =	23.800	0.7637
Photinus =          	12.469	0.4001
Asymmetricata =        	32.899	1.0557

outliers counted: 0

file: EOG091200C1	alignment length: 1753      
Platerodrilus_sp              	missing   
Ignelater_luminosus           	missing   
Melanotus_cribricollis        	missing   
Photinus                      	missing   
Asymmetricata                    	missing   
total number of taxa:         	14        
transcriptomes:               	8         
overlap length:               	1628      

min   	max   	median	Q1    	Q3    
13.874	33.252	21.795	19.922	26.079

transcriptome outlier dist: > 	49.8781382

taxon               	dist  	re.dis
Drilus =   	10.221	0.4689
Rhagophthalmus =     	20.107	0.9225
Phrixothrix =       	2.2280	0.1022
Plastocerus =	16.115	0.7393
Aquatica =          	23.125	1.0610
Pyrocoelia =        	14.673	0.6732
Omalisus =	24.031	1.1025
Chauliognathus =    	21.332	0.9787

outliers counted: 0

file: EOG091200C3	alignment length: 1173      
total number of taxa:         	19        
transcriptomes:               	13        
overlap length:               	1172      

min   	max   	median	Q1    	Q3    
13.900	33.786	21.587	20.422	28.841

transcriptome outlier dist: > 	50.6793237

taxon               	dist  	re.dis
Pyrocoelia =        	23.430	1.0853
Chauliognathus =    	14.186	0.6571
Rhagophthalmus =     	19.996	0.9263
Photinus =          	17.076	0.7910
Platerodrilus_sp =  	22.682	1.0507
Omalisus =	30.384	1.4075
Plastocerus =	18.580	0.8607
Drilus =   	20.885	0.9674
Phrixothrix =       	24.455	1.1328
Asymmetricata =        	23.666	1.0963
Aquatica =          	18.381	0.8515
Ignelater_luminosus 	18.582	0.8608
Melanotus_cribricoll	18.500	0.8570

outliers counted: 0

file: EOG091200C7	alignment length: 3462      
Phrixothrix                   	missing   
total number of taxa:         	18        
transcriptomes:               	12        
overlap length:               	2602      

min   	max   	median	Q1    	Q3    
23.913	72.168	37.269	33.065	67.244

transcriptome outlier dist: > 	108.253048

taxon               	dist  	re.dis
Omalisus =	29.829	0.8003
Plastocerus =	53.035	1.4230
Aquatica =          	32.036	0.8596
Chauliognathus =    	5.0000	0.1341
Drilus =   	22.819	0.6122
Melanotus_cribricoll	24.421	0.6552
Photinus =          	25.570	0.6861
Asymmetricata =        	27.096	0.7270
Platerodrilus_sp =  	33.784	0.9065
Rhagophthalmus =     	32.092	0.8611
Pyrocoelia =        	15.103	0.4052
Ignelater_luminosus 	25.786	0.6919

outliers counted: 0

file: EOG091200C8	alignment length: 984       
total number of taxa:         	19        
transcriptomes:               	13        
overlap length:               	894       

min   	max   	median	Q1    	Q3    
2.8295	13.329	6.3978	4.1777	11.750

transcriptome outlier dist: > 	19.9936314

taxon               	dist  	re.dis
Phrixothrix =       	0.6481	0.1013
Omalisus =	0.2209	0.0345
Aquatica =          	3.7985	0.5937
Chauliognathus =    	10.218	1.5971
Plastocerus =	0.5111	0.0799
Photinus =          	0.3930	0.0614
Ignelater_luminosus 	3.7370	0.5841
Melanotus_cribricoll	3.3349	0.5212
Pyrocoelia =        	3.8060	0.5948
Rhagophthalmus =     	3.8365	0.5996
Asymmetricata =        	3.5866	0.5606
Platerodrilus_sp =  	6.0753	0.9495
Drilus =   	0.3624	0.0566

outliers counted: 0

file: EOG091200C9	alignment length: 1614      
total number of taxa:         	19        
transcriptomes:               	13        
overlap length:               	1613      

min   	max   	median	Q1    	Q3    
10.247	44.146	20.848	16.501	32.930

transcriptome outlier dist: > 	66.2200490

taxon               	dist  	re.dis
Rhagophthalmus =     	15.383	0.7378
Photinus =          	16.240	0.7789
Asymmetricata =        	14.880	0.7137
Omalisus =	16.973	0.8141
Chauliognathus =    	14.014	0.6722
Aquatica =          	14.515	0.6962
Melanotus_cribricoll	14.346	0.6880
Platerodrilus_sp =  	27.667	1.3270
Phrixothrix =       	10.801	0.5180
Plastocerus =	21.166	1.0152
Pyrocoelia =        	27.287	1.3088
Ignelater_luminosus 	14.376	0.6895
Drilus =   	21.996	1.0550

outliers counted: 0

file: EOG091200CA	alignment length: 1040      
Phrixothrix                   	missing   
total number of taxa:         	18        
transcriptomes:               	12        
overlap length:               	1033      

min   	max   	median	Q1    	Q3    
5.0649	11.557	7.5668	6.7627	9.8127

transcriptome outlier dist: > 	17.3355104

taxon               	dist  	re.dis
Photinus =          	7.8676	1.0397
Asymmetricata =        	8.3154	1.0989
Rhagophthalmus =     	8.9593	1.1840
Platerodrilus_sp =  	9.8880	1.3067
Plastocerus =	8.3946	1.1093
Aquatica =          	8.1933	1.0827
Drilus =   	8.2360	1.0884
Pyrocoelia =        	13.204	1.7450
Omalisus =	8.4030	1.1104
Chauliognathus =    	6.5186	0.8614
Ignelater_luminosus 	7.7539	1.0247
Melanotus_cribricoll	8.0290	1.0610

outliers counted: 0

file: EOG091200CC	alignment length: 1153      
Phrixothrix                   	missing   
total number of taxa:         	18        
transcriptomes:               	12        
overlap length:               	1152      

min   	max   	median	Q1    	Q3    
25.018	66.477	44.326	37.824	54.070

transcriptome outlier dist: > 	99.7159301

taxon               	dist  	re.dis
Rhagophthalmus =     	39.960	0.9014
Asymmetricata =        	36.163	0.8158
Omalisus =	36.264	0.8181
Aquatica =          	28.623	0.6457
Drilus =   	47.332	1.0678
Ignelater_luminosus 	31.967	0.7211
Melanotus_cribricoll	31.625	0.7134
Chauliognathus =    	57.388	1.2946
Pyrocoelia =        	37.084	0.8366
Plastocerus =	32.514	0.7335
Platerodrilus_sp =  	49.031	1.1061
Photinus =          	36.997	0.8346

outliers counted: 0

file: EOG091200CD	alignment length: 1343      
total number of taxa:         	19        
transcriptomes:               	13        
overlap length:               	1341      

min   	max   	median	Q1    	Q3    
18.673	37.422	30.178	26.338	33.408

transcriptome outlier dist: > 	56.1341867

taxon               	dist  	re.dis
Omalisus =	18.203	0.6031
Melanotus_cribricoll	20.787	0.6887
Platerodrilus_sp =  	24.432	0.8095
Pyrocoelia =        	26.717	0.8853
Aquatica =          	19.586	0.6489
Ignelater_luminosus 	20.085	0.6655
Phrixothrix =       	22.241	0.7369
Drilus =   	23.432	0.7764
Chauliognathus =    	10.442	0.3460
Rhagophthalmus =     	20.509	0.6795
Photinus =          	31.476	1.0429
Asymmetricata =        	20.985	0.6953
Plastocerus =	17.753	0.5882

outliers counted: 0

file: EOG091200CE	alignment length: 1307      
total number of taxa:         	19        
transcriptomes:               	13        
overlap length:               	1293      

min   	max   	median	Q1    	Q3    
7.3758	19.327	13.294	9.7012	15.779

transcriptome outlier dist: > 	28.9919855

taxon               	dist  	re.dis
Melanotus_cribricoll	11.773	0.8855
Ignelater_luminosus 	12.377	0.9310
Chauliognathus =    	12.469	0.9379
Photinus =          	12.648	0.9513
Platerodrilus_sp =  	13.209	0.9935
Pyrocoelia =        	12.596	0.9475
Rhagophthalmus =     	5.3349	0.4012
Omalisus =	6.2530	0.4703
Aquatica =          	6.1903	0.4656
Drilus =   	20.943	1.5753
Plastocerus =	8.0741	0.6073
Phrixothrix =       	8.3864	0.6308
Asymmetricata =        	14.523	1.0924

outliers counted: 0

file: EOG091200CJ	alignment length: 1319      
Phrixothrix                   	missing   
total number of taxa:         	18        
transcriptomes:               	12        
overlap length:               	1300      

min   	max   	median	Q1    	Q3    
10.545	1000  	32.853	15.476	41.138

transcriptome outlier dist: > 	1500      

taxon               	dist  	re.dis
Photinus =          	38.010	1.1569
Pyrocoelia =        	28.468	0.8665
Plastocerus =	23.505	0.7154
Rhagophthalmus =     	26.170	0.7965
Chauliognathus =    	32.747	0.9967
Asymmetricata =        	27.725	0.8439
Omalisus =	14.566	0.4433
Aquatica =          	33.968	1.0339
Ignelater_luminosus 	24.184	0.7361
Platerodrilus_sp =  	26.959	0.8206
Drilus =   	27.033	0.8228
Melanotus_cribricoll	25.518	0.7767

outliers counted: 0

file: EOG091200CL	alignment length: 1735      
Platerodrilus_sp              	missing   
total number of taxa:         	18        
transcriptomes:               	12        
overlap length:               	1445      

min   	max   	median	Q1    	Q3    
18.923	65.429	52.439	41.023	57.455

transcriptome outlier dist: > 	98.1440741

taxon               	dist  	re.dis
Melanotus_cribricoll	38.140	0.7273
Rhagophthalmus =     	43.604	0.8315
Ignelater_luminosus 	37.099	0.7074
Plastocerus =	36.778	0.7013
Aquatica =          	48.106	0.9173
Drilus =   	47.622	0.9081
Chauliognathus =    	60.185	1.1477
Phrixothrix =       	24.556	0.4682
Omalisus =	40.314	0.7687
Asymmetricata =        	57.874	1.1036
Photinus =          	58.670	1.1188
Pyrocoelia =        	57.351	1.0936

outliers counted: 0

file: EOG091200CP	alignment length: 1079      
Chauliognathus                	missing   
Platerodrilus_sp              	missing   
Plastocerus =          	missing   
Ignelater_luminosus           	missing   
Drilus               	missing   
Melanotus_cribricollis        	missing   
Phrixothrix                   	missing   
Rhagophthalmus                 	missing   
Photinus                      	missing   
Pyrocoelia                    	missing   
Aquatica                      	missing   
Asymmetricata                    	missing   
total number of taxa:         	7         
transcriptomes:               	1         
overlap length:               	852       

min   	max   	median	Q1    	Q3    
19.096	37.020	26.523	23.728	31.639

transcriptome outlier dist: > 	55.5303517

taxon               	dist  	re.dis
Omalisus =	23.679	0.8927

outliers counted: 0

file: EOG091200CQ	alignment length: 1713      
Chauliognathus                	missing   
Platerodrilus_sp              	missing   
Phrixothrix                   	missing   
Photinus                      	missing   
total number of taxa:         	15        
transcriptomes:               	9         
overlap length:               	1664      

min   	max   	median	Q1    	Q3    
20.186	59.004	38.720	29.301	51.353

transcriptome outlier dist: > 	88.5071915

taxon               	dist  	re.dis
Rhagophthalmus =     	35.628	0.9201
Asymmetricata =        	33.063	0.8538
Melanotus_cribricoll	33.217	0.8578
Drilus =   	20.611	0.5323
Plastocerus =	36.769	0.9496
Aquatica =          	27.727	0.7160
Pyrocoelia =        	36.038	0.9307
Ignelater_luminosus 	34.284	0.8854
Omalisus =	30.005	0.7749

outliers counted: 0

file: EOG091200CS	alignment length: 1973      
total number of taxa:         	19        
transcriptomes:               	13        
overlap length:               	1050      

min   	max   	median	Q1    	Q3    
19.952	33.668	26.443	25.058	29.204

transcriptome outlier dist: > 	50.5023662

taxon               	dist  	re.dis
Asymmetricata =        	22.496	0.8507
Drilus =   	20.980	0.7934
Platerodrilus_sp =  	22.701	0.8584
Melanotus_cribricoll	18.242	0.6898
Omalisus =	19.537	0.7388
Ignelater_luminosus 	17.828	0.6742
Plastocerus =	20.236	0.7652
Phrixothrix =       	34.970	1.3224
Chauliognathus =    	27.500	1.0399
Rhagophthalmus =     	23.250	0.8792
Pyrocoelia =        	22.897	0.8658
Aquatica =          	23.774	0.8990
Photinus =          	23.004	0.8699

outliers counted: 0

file: EOG091200CT	alignment length: 1733      
total number of taxa:         	19        
transcriptomes:               	13        
overlap length:               	1171      

min   	max   	median	Q1    	Q3    
19.956	48.763	33.963	26.894	41.874

transcriptome outlier dist: > 	73.1448185

taxon               	dist  	re.dis
Plastocerus =	34.672	1.0208
Aquatica =          	45.350	1.3352
Platerodrilus_sp =  	52.757	1.5533
Photinus =          	56.343	1.6589
Drilus =   	35.810	1.0543
Rhagophthalmus =     	34.446	1.0142
Pyrocoelia =        	40.462	1.1913
Omalisus =	38.850	1.1438
Melanotus_cribricoll	36.392	1.0715
Chauliognathus =    	74.780	2.2017	out!  
Phrixothrix =       	25.699	0.7566
Asymmetricata =        	35.639	1.0493
Ignelater_luminosus 	33.936	0.9991

outliers counted: 1

file: EOG091200CV	alignment length: 1082      
Platerodrilus_sp              	missing   
Phrixothrix                   	missing   
Rhagophthalmus                 	missing   
Photinus                      	missing   
Asymmetricata                    	missing   
total number of taxa:         	14        
transcriptomes:               	8         
overlap length:               	1065      

min   	max   	median	Q1    	Q3    
11.806	51.743	34.796	17.652	37.109

transcriptome outlier dist: > 	77.6146915

taxon               	dist  	re.dis
Melanotus_cribricoll	17.873	0.5136
Drilus =   	19.867	0.5709
Ignelater_luminosus 	18.653	0.5360
Aquatica =          	22.208	0.6382
Plastocerus =	18.573	0.5337
Pyrocoelia =        	31.887	0.9164
Omalisus =	15.679	0.4506
Chauliognathus =    	22.581	0.6489

outliers counted: 0

file: EOG091200CX	alignment length: 1756      
total number of taxa:         	19        
transcriptomes:               	13        
overlap length:               	1755      

min   	max   	median	Q1    	Q3    
12.804	35.757	24.163	23.160	32.362

transcriptome outlier dist: > 	53.6365828

taxon               	dist  	re.dis
Phrixothrix =       	21.232	0.8787
Photinus =          	16.293	0.6743
Aquatica =          	18.438	0.7630
Asymmetricata =        	19.288	0.7982
Omalisus =	15.049	0.6228
Platerodrilus_sp =  	17.164	0.7103
Rhagophthalmus =     	19.669	0.8140
Ignelater_luminosus 	15.995	0.6619
Plastocerus =	19.210	0.7950
Chauliognathus =    	13.417	0.5552
Drilus =   	14.111	0.5840
Melanotus_cribricoll	15.934	0.6594
Pyrocoelia =        	20.187	0.8354

outliers counted: 0

file: EOG091200CY	alignment length: 1186      
total number of taxa:         	19        
transcriptomes:               	13        
overlap length:               	1151      

min   	max   	median	Q1    	Q3    
20.236	31.021	28.639	25.959	29.592

transcriptome outlier dist: > 	46.5328019

taxon               	dist  	re.dis
Drilus =   	21.021	0.7340
Photinus =          	34.242	1.1956
Phrixothrix =       	13.003	0.4540
Omalisus =	30.135	1.0522
Platerodrilus_sp =  	18.740	0.6543
Pyrocoelia =        	23.750	0.8292
Chauliognathus =    	26.349	0.9200
Ignelater_luminosus 	17.059	0.5956
Asymmetricata =        	34.235	1.1954
Plastocerus =	17.017	0.5942
Rhagophthalmus =     	18.390	0.6421
Aquatica =          	21.508	0.7509
Melanotus_cribricoll	19.928	0.6958

outliers counted: 0

file: EOG091200CZ	alignment length: 1106      
Plastocerus =          	missing   
Melanotus_cribricollis        	missing   
Pyrocoelia                    	missing   
total number of taxa:         	16        
transcriptomes:               	10        
overlap length:               	1097      

min   	max   	median	Q1    	Q3    
6.8558	1000  	14.262	8.2850	16.100

transcriptome outlier dist: > 	1500      

taxon               	dist  	re.dis
Drilus =   	15.122	1.0603
Rhagophthalmus =     	13.534	0.9489
Aquatica =          	13.772	0.9656
Photinus =          	15.236	1.0682
Phrixothrix =       	14.281	1.0013
Chauliognathus =    	12.779	0.8960
Asymmetricata =        	13.343	0.9355
Ignelater_luminosus 	11.521	0.8077
Omalisus =	15.559	1.0909
Platerodrilus_sp =  	12.406	0.8698

outliers counted: 0

file: EOG091200D0	alignment length: 1643      
Phrixothrix                   	missing   
Photinus                      	missing   
total number of taxa:         	17        
transcriptomes:               	11        
overlap length:               	1463      

min   	max   	median	Q1    	Q3    
18.312	44.088	28.337	22.243	35.035

transcriptome outlier dist: > 	66.1326128

taxon               	dist  	re.dis
Melanotus_cribricoll	38.816	1.3697
Chauliognathus =    	48.119	1.6980
Plastocerus =	16.369	0.5776
Asymmetricata =        	6.4628	0.2280
Rhagophthalmus =     	17.204	0.6071
Platerodrilus_sp =  	26.263	0.9268
Drilus =   	14.010	0.4944
Omalisus =	18.281	0.6451
Ignelater_luminosus 	24.469	0.8635
Aquatica =          	35.048	1.2368
Pyrocoelia =        	21.814	0.7698

outliers counted: 0

file: EOG091200D2	alignment length: 1783      
Chauliognathus                	missing   
Ignelater_luminosus           	missing   
Phrixothrix                   	missing   
Photinus                      	missing   
total number of taxa:         	15        
transcriptomes:               	9         
overlap length:               	1504      

min   	max   	median	Q1    	Q3    
9.5260	27.962	20.407	15.176	25.103

transcriptome outlier dist: > 	41.9444273

taxon               	dist  	re.dis
Platerodrilus_sp =  	19.676	0.9642
Pyrocoelia =        	23.017	1.1279
Melanotus_cribricoll	16.219	0.7947
Asymmetricata =        	25.881	1.2682
Rhagophthalmus =     	18.787	0.9206
Omalisus =	28.579	1.4004
Aquatica =          	27.332	1.3393
Plastocerus =	22.019	1.0789
Drilus =   	24.427	1.1970

outliers counted: 0

file: EOG091200D3	alignment length: 1563      
Platerodrilus_sp              	missing   
Omalisus =ades      	missing   
Phrixothrix                   	missing   
total number of taxa:         	16        
transcriptomes:               	10        
overlap length:               	1511      

min   	max   	median	Q1    	Q3    
32.034	56.596	52.182	46.314	55.248

transcriptome outlier dist: > 	84.8951267

taxon               	dist  	re.dis
Chauliognathus =    	37.819	0.7247
Melanotus_cribricoll	36.687	0.7030
Drilus =   	33.817	0.6480
Rhagophthalmus =     	35.943	0.6887
Aquatica =          	31.521	0.6040
Asymmetricata =        	37.962	0.7274
Ignelater_luminosus 	34.599	0.6630
Plastocerus =	28.172	0.5398
Pyrocoelia =        	38.256	0.7331
Photinus =          	38.527	0.7383

outliers counted: 0

file: EOG091200D4	alignment length: 1019      
Melanotus_cribricollis        	missing   
Photinus                      	missing   
Pyrocoelia                    	missing   
total number of taxa:         	16        
transcriptomes:               	10        
overlap length:               	987       

min   	max   	median	Q1    	Q3    
5.0279	24.230	13.471	10.012	19.898

transcriptome outlier dist: > 	36.3463872

taxon               	dist  	re.dis
Phrixothrix =       	13.555	1.0062
Aquatica =          	13.980	1.0377
Drilus =   	13.965	1.0366
Plastocerus =	12.875	0.9557
Asymmetricata =        	13.086	0.9714
Ignelater_luminosus 	13.749	1.0205
Omalisus =	13.864	1.0291
Platerodrilus_sp =  	14.255	1.0581
Rhagophthalmus =     	13.267	0.9848
Chauliognathus =    	11.273	0.8368

outliers counted: 0

file: EOG091200D5	alignment length: 1351      
total number of taxa:         	19        
transcriptomes:               	13        
overlap length:               	1247      

min   	max   	median	Q1    	Q3    
24.542	51.230	42.027	36.249	47.433

transcriptome outlier dist: > 	76.8450443

taxon               	dist  	re.dis
Platerodrilus_sp =  	38.440	0.9146
Omalisus =	49.285	1.1726
Aquatica =          	39.207	0.9328
Photinus =          	44.025	1.0475
Chauliognathus =    	41.079	0.9774
Phrixothrix =       	32.089	0.7635
Plastocerus =	31.955	0.7603
Pyrocoelia =        	42.984	1.0227
Drilus =   	37.617	0.8950
Rhagophthalmus =     	38.817	0.9236
Asymmetricata =        	36.374	0.8654
Melanotus_cribricoll	36.519	0.8689
Ignelater_luminosus 	36.402	0.8661

outliers counted: 0

file: EOG091200D6	alignment length: 1305      
Platerodrilus_sp              	missing   
Melanotus_cribricollis        	missing   
total number of taxa:         	17        
transcriptomes:               	11        
overlap length:               	958       

min   	max   	median	Q1    	Q3    
7.8603	31.302	20.391	14.386	22.456

transcriptome outlier dist: > 	46.9542418

taxon               	dist  	re.dis
Pyrocoelia =        	15.777	0.7737
Photinus =          	18.244	0.8947
Asymmetricata =        	16.965	0.8320
Rhagophthalmus =     	15.218	0.7463
Ignelater_luminosus 	17.992	0.8823
Aquatica =          	14.655	0.7186
Chauliognathus =    	17.096	0.8384
Omalisus =	15.569	0.7635
Plastocerus =	10.824	0.5308
Phrixothrix =       	67.698	3.3199	out!  
Drilus =   	14.336	0.7030

outliers counted: 1

file: EOG091200D7	alignment length: 1150      
Ignelater_luminosus           	missing   
Photinus                      	missing   
total number of taxa:         	17        
transcriptomes:               	11        
overlap length:               	1043      

min   	max   	median	Q1    	Q3    
18.977	30.747	25.110	20.622	26.130

transcriptome outlier dist: > 	46.1219823

taxon               	dist  	re.dis
Pyrocoelia =        	18.233	0.7261
Plastocerus =	18.903	0.7528
Asymmetricata =        	17.368	0.6916
Phrixothrix =       	18.135	0.7222
Melanotus_cribricoll	17.292	0.6886
Omalisus =	19.898	0.7924
Aquatica =          	18.386	0.7322
Drilus =   	16.836	0.6704
Rhagophthalmus =     	16.118	0.6419
Platerodrilus_sp =  	21.581	0.8594
Chauliognathus =    	40.913	1.6293

outliers counted: 0

file: EOG091200D8	alignment length: 2631      
total number of taxa:         	19        
transcriptomes:               	13        
overlap length:               	2630      

min   	max   	median	Q1    	Q3    
16.748	64.442	40.339	28.193	53.033

transcriptome outlier dist: > 	96.6637361

taxon               	dist  	re.dis
Rhagophthalmus =     	29.665	0.7353
Pyrocoelia =        	36.736	0.9106
Ignelater_luminosus 	31.762	0.7873
Aquatica =          	32.506	0.8058
Phrixothrix =       	31.591	0.7831
Omalisus =	28.546	0.7076
Plastocerus =	21.305	0.5281
Chauliognathus =    	37.924	0.9401
Asymmetricata =        	37.295	0.9245
Drilus =   	64.880	1.6083
Melanotus_cribricoll	31.124	0.7715
Photinus =          	27.977	0.6935
Platerodrilus_sp =  	29.747	0.7374

outliers counted: 0

file: EOG091200DA	alignment length: 1673      
total number of taxa:         	19        
transcriptomes:               	13        
overlap length:               	1514      

min   	max   	median	Q1    	Q3    
20.637	54.454	38.136	31.578	46.091

transcriptome outlier dist: > 	81.6823267

taxon               	dist  	re.dis
Chauliognathus =    	36.884	0.9671
Platerodrilus_sp =  	41.501	1.0882
Pyrocoelia =        	39.299	1.0305
Melanotus_cribricoll	33.519	0.8789
Rhagophthalmus =     	37.419	0.9811
Omalisus =	48.283	1.2660
Asymmetricata =        	41.126	1.0784
Phrixothrix =       	42.528	1.1151
Photinus =          	41.911	1.0989
Aquatica =          	41.388	1.0852
Ignelater_luminosus 	35.767	0.9378
Plastocerus =	36.090	0.9463
Drilus =   	38.249	1.0029

outliers counted: 0

file: EOG091200DB	alignment length: 1903      
Phrixothrix                   	missing   
total number of taxa:         	18        
transcriptomes:               	12        
overlap length:               	1873      

min   	max   	median	Q1    	Q3    
17.401	52.932	44.373	35.525	50.607

transcriptome outlier dist: > 	79.3981114

taxon               	dist  	re.dis
Melanotus_cribricoll	40.475	0.9121
Photinus =          	41.481	0.9348
Platerodrilus_sp =  	30.079	0.6778
Aquatica =          	40.368	0.9097
Drilus =   	44.670	1.0066
Pyrocoelia =        	43.178	0.9730
Asymmetricata =        	30.397	0.6850
Rhagophthalmus =     	45.046	1.0151
Plastocerus =	44.354	0.9995
Chauliognathus =    	45.898	1.0343
Ignelater_luminosus 	45.197	1.0185
Omalisus =	31.425	0.7082

outliers counted: 0

file: EOG091200DD	alignment length: 978       
total number of taxa:         	19        
transcriptomes:               	13        
overlap length:               	963       

min   	max   	median	Q1    	Q3    
9.2748	19.212	15.102	12.889	15.613

transcriptome outlier dist: > 	28.8189727

taxon               	dist  	re.dis
Melanotus_cribricoll	10.903	0.7219
Aquatica =          	11.199	0.7415
Asymmetricata =        	11.236	0.7440
Chauliognathus =    	14.324	0.9484
Rhagophthalmus =     	11.262	0.7457
Drilus =   	14.110	0.9343
Platerodrilus_sp =  	12.137	0.8036
Phrixothrix =       	14.117	0.9347
Pyrocoelia =        	13.625	0.9022
Omalisus =	12.989	0.8600
Plastocerus =	10.332	0.6841
Photinus =          	11.394	0.7544
Ignelater_luminosus 	10.036	0.6645

outliers counted: 0

file: EOG091200DE	alignment length: 1255      
total number of taxa:         	19        
transcriptomes:               	13        
overlap length:               	1213      

min   	max   	median	Q1    	Q3    
12.034	48.453	30.288	21.576	41.238

transcriptome outlier dist: > 	72.6800846

taxon               	dist  	re.dis
Aquatica =          	14.760	0.4873
Platerodrilus_sp =  	37.166	1.2270
Chauliognathus =    	31.917	1.0537
Phrixothrix =       	14.161	0.4675
Asymmetricata =        	23.527	0.7768
Plastocerus =	31.191	1.0298
Photinus =          	26.495	0.8747
Rhagophthalmus =     	29.753	0.9823
Melanotus_cribricoll	23.138	0.7639
Ignelater_luminosus 	22.501	0.7429
Drilus =   	24.028	0.7933
Pyrocoelia =        	20.194	0.6667
Omalisus =	35.882	1.1847

outliers counted: 0

file: EOG091200DF	alignment length: 3029      
total number of taxa:         	19        
transcriptomes:               	13        
overlap length:               	2897      

min   	max   	median	Q1    	Q3    
19.136	56.554	35.124	26.592	48.564

transcriptome outlier dist: > 	84.8314137

taxon               	dist  	re.dis
Rhagophthalmus =     	29.312	0.8345
Ignelater_luminosus 	81.583	2.3226
Melanotus_cribricoll	26.820	0.7635
Chauliognathus =    	103.75	2.9539	out!  
Omalisus =	16.143	0.4595
Phrixothrix =       	43.121	1.2276
Drilus =   	39.243	1.1172
Pyrocoelia =        	28.915	0.8232
Aquatica =          	25.874	0.7366
Asymmetricata =        	41.367	1.1777
Photinus =          	19.441	0.5535
Plastocerus =	32.579	0.9275
Platerodrilus_sp =  	40.594	1.1557

outliers counted: 1

file: EOG091200DH	alignment length: 1179      
total number of taxa:         	19        
transcriptomes:               	13        
overlap length:               	1052      

min   	max   	median	Q1    	Q3    
13.578	41.506	33.717	25.835	35.885

transcriptome outlier dist: > 	62.2595308

taxon               	dist  	re.dis
Melanotus_cribricoll	24.132	0.7157
Chauliognathus =    	65.083	1.9302	out!  
Photinus =          	30.260	0.8974
Pyrocoelia =        	29.658	0.8796
Omalisus =	35.275	1.0462
Aquatica =          	28.715	0.8516
Phrixothrix =       	19.994	0.5930
Ignelater_luminosus 	13.069	0.3876
Asymmetricata =        	28.338	0.8404
Platerodrilus_sp =  	22.349	0.6628
Drilus =   	15.161	0.4496
Rhagophthalmus =     	25.646	0.7606
Plastocerus =	25.749	0.7636

outliers counted: 1

file: EOG091200DJ	alignment length: 952       
total number of taxa:         	19        
transcriptomes:               	13        
overlap length:               	951       

min   	max   	median	Q1    	Q3    
3.3611	18.293	11.486	9.4410	15.762

transcriptome outlier dist: > 	27.4395577

taxon               	dist  	re.dis
Plastocerus =	6.6879	0.5822
Pyrocoelia =        	7.8587	0.6841
Omalisus =	8.9132	0.7759
Aquatica =          	6.3645	0.5540
Drilus =   	7.4803	0.6512
Platerodrilus_sp =  	8.9189	0.7764
Chauliognathus =    	4.6860	0.4079
Phrixothrix =       	8.4685	0.7372
Photinus =          	6.7842	0.5906
Rhagophthalmus =     	6.9510	0.6051
Melanotus_cribricoll	6.4764	0.5638
Asymmetricata =        	6.5975	0.5743
Ignelater_luminosus 	6.9168	0.6021

outliers counted: 0

file: EOG091200DL	alignment length: 1218      
total number of taxa:         	19        
transcriptomes:               	13        
overlap length:               	1208      

min   	max   	median	Q1    	Q3    
14.314	25.592	16.995	16.323	20.400

transcriptome outlier dist: > 	38.3883058

taxon               	dist  	re.dis
Chauliognathus =    	24.144	1.4206
Ignelater_luminosus 	13.620	0.8013
Aquatica =          	14.300	0.8414
Rhagophthalmus =     	14.247	0.8382
Pyrocoelia =        	14.490	0.8526
Phrixothrix =       	12.997	0.7647
Omalisus =	16.082	0.9462
Melanotus_cribricoll	13.516	0.7952
Photinus =          	13.826	0.8135
Asymmetricata =        	12.041	0.7084
Plastocerus =	14.663	0.8627
Platerodrilus_sp =  	18.270	1.0749
Drilus =   	13.773	0.8103

outliers counted: 0

file: EOG091200DM	alignment length: 2381      
total number of taxa:         	19        
transcriptomes:               	13        
overlap length:               	2380      

min   	max   	median	Q1    	Q3    
21.005	54.559	48.037	42.968	52.815

transcriptome outlier dist: > 	81.8397644

taxon               	dist  	re.dis
Pyrocoelia =        	55.529	1.1559
Photinus =          	41.111	0.8558
Drilus =   	36.184	0.7532
Aquatica =          	37.900	0.7889
Ignelater_luminosus 	42.540	0.8855
Melanotus_cribricoll	46.135	0.9604
Platerodrilus_sp =  	49.081	1.0217
Plastocerus =	35.882	0.7469
Phrixothrix =       	34.093	0.7097
Asymmetricata =        	38.857	0.8088
Chauliognathus =    	37.317	0.7768
Rhagophthalmus =     	46.292	0.9636
Omalisus =	57.712	1.2014

outliers counted: 0

file: EOG091200DN	alignment length: 1271      
Phrixothrix                   	missing   
total number of taxa:         	18        
transcriptomes:               	12        
overlap length:               	1051      

min   	max   	median	Q1    	Q3    
14.376	36.922	26.247	19.672	28.792

transcriptome outlier dist: > 	55.3833147

taxon               	dist  	re.dis
Platerodrilus_sp =  	16.060	0.6118
Asymmetricata =        	17.230	0.6564
Melanotus_cribricoll	14.795	0.5637
Pyrocoelia =        	16.778	0.6392
Omalisus =	13.817	0.5264
Chauliognathus =    	12.886	0.4909
Plastocerus =	12.719	0.4846
Ignelater_luminosus 	13.602	0.5182
Drilus =   	16.260	0.6195
Rhagophthalmus =     	14.498	0.5523
Photinus =          	18.087	0.6890
Aquatica =          	17.155	0.6536

outliers counted: 0

file: EOG091200DO	alignment length: 1232      
total number of taxa:         	19        
transcriptomes:               	13        
overlap length:               	1231      

min   	max   	median	Q1    	Q3    
25.100	52.210	37.217	31.015	44.179

transcriptome outlier dist: > 	78.3164836

taxon               	dist  	re.dis
Ignelater_luminosus 	29.692	0.7978
Chauliognathus =    	32.122	0.8630
Photinus =          	56.571	1.5200
Melanotus_cribricoll	29.473	0.7919
Phrixothrix =       	14.110	0.3791
Plastocerus =	38.800	1.0425
Drilus =   	42.706	1.1474
Rhagophthalmus =     	25.286	0.6794
Omalisus =	42.986	1.1550
Asymmetricata =        	24.407	0.6558
Pyrocoelia =        	34.696	0.9322
Aquatica =          	32.718	0.8791
Platerodrilus_sp =  	25.698	0.6905

outliers counted: 0

file: EOG091200DP	alignment length: 2776      
total number of taxa:         	19        
transcriptomes:               	13        
overlap length:               	2238      

min   	max   	median	Q1    	Q3    
15.463	36.233	28.323	23.481	33.527

transcriptome outlier dist: > 	54.3497747

taxon               	dist  	re.dis
Phrixothrix =       	9.9101	0.3498
Drilus =   	14.115	0.4983
Plastocerus =	13.272	0.4686
Platerodrilus_sp =  	32.195	1.1367
Pyrocoelia =        	20.505	0.7239
Aquatica =          	19.822	0.6998
Melanotus_cribricoll	18.047	0.6371
Asymmetricata =        	20.348	0.7184
Chauliognathus =    	28.464	1.0049
Photinus =          	21.029	0.7424
Ignelater_luminosus 	17.969	0.6344
Rhagophthalmus =     	20.502	0.7238
Omalisus =	15.199	0.5366

outliers counted: 0

file: EOG091200DQ	alignment length: 1577      
Platerodrilus_sp              	missing   
Phrixothrix                   	missing   
total number of taxa:         	17        
transcriptomes:               	11        
overlap length:               	1140      

min   	max   	median	Q1    	Q3    
6.8924	23.512	15.449	10.350	23.257

transcriptome outlier dist: > 	35.2693756

taxon               	dist  	re.dis
Rhagophthalmus =     	23.092	1.4946
Asymmetricata =        	22.486	1.4554
Drilus =   	21.083	1.3646
Photinus =          	20.956	1.3564
Chauliognathus =    	23.792	1.5399
Pyrocoelia =        	22.592	1.4622
Ignelater_luminosus 	12.889	0.8343
Melanotus_cribricoll	20.644	1.3362
Aquatica =          	21.875	1.4158
Plastocerus =	20.130	1.3029
Omalisus =	21.650	1.4013

outliers counted: 0

file: EOG091200DR	alignment length: 1421      
Ignelater_luminosus           	missing   
Phrixothrix                   	missing   
total number of taxa:         	17        
transcriptomes:               	11        
overlap length:               	1402      

min   	max   	median	Q1    	Q3    
15.033	49.706	31.884	20.702	43.234

transcriptome outlier dist: > 	74.5596387

taxon               	dist  	re.dis
Plastocerus =	27.334	0.8573
Platerodrilus_sp =  	34.779	1.0908
Chauliognathus =    	25.590	0.8025
Pyrocoelia =        	32.632	1.0234
Rhagophthalmus =     	31.556	0.9897
Omalisus =	33.257	1.0430
Drilus =   	32.187	1.0095
Asymmetricata =        	30.673	0.9620
Melanotus_cribricoll	29.224	0.9165
Photinus =          	13.808	0.4330
Aquatica =          	36.928	1.1582

outliers counted: 0

file: EOG091200DS	alignment length: 2273      
Phrixothrix                   	missing   
total number of taxa:         	18        
transcriptomes:               	12        
overlap length:               	1719      

min   	max   	median	Q1    	Q3    
22.430	49.199	35.017	28.808	43.428

transcriptome outlier dist: > 	73.7992282

taxon               	dist  	re.dis
Platerodrilus_sp =  	35.614	1.0170
Asymmetricata =        	35.339	1.0092
Drilus =   	23.404	0.6683
Omalisus =	21.590	0.6165
Melanotus_cribricoll	20.453	0.5840
Ignelater_luminosus 	23.938	0.6836
Photinus =          	30.100	0.8595
Pyrocoelia =        	32.284	0.9219
Rhagophthalmus =     	25.012	0.7142
Aquatica =          	28.049	0.8010
Chauliognathus =    	33.955	0.9696
Plastocerus =	23.250	0.6639

outliers counted: 0

file: EOG091200DT	alignment length: 2238      
Platerodrilus_sp              	missing   
Melanotus_cribricollis        	missing   
Phrixothrix                   	missing   
Rhagophthalmus                 	missing   
Photinus                      	missing   
Pyrocoelia                    	missing   
total number of taxa:         	13        
transcriptomes:               	7         
overlap length:               	2168      

min   	max   	median	Q1    	Q3    
44.662	77.093	64.869	60.663	67.872

transcriptome outlier dist: > 	115.639957

taxon               	dist  	re.dis
Asymmetricata =        	55.665	0.8581
Ignelater_luminosus 	55.642	0.8577
Plastocerus =	63.897	0.9850
Drilus =   	55.947	0.8624
Omalisus =	68.258	1.0522
Aquatica =          	37.832	0.5832
Chauliognathus =    	64.146	0.9888

outliers counted: 0

file: EOG091200DW	alignment length: 2889      
total number of taxa:         	19        
transcriptomes:               	13        
overlap length:               	2869      

min   	max   	median	Q1    	Q3    
21.439	55.240	46.258	35.277	48.593

transcriptome outlier dist: > 	82.8607434

taxon               	dist  	re.dis
Platerodrilus_sp =  	35.279	0.7626
Pyrocoelia =        	38.572	0.8338
Ignelater_luminosus 	28.791	0.6224
Phrixothrix =       	25.850	0.5588
Omalisus =	34.352	0.7426
Chauliognathus =    	31.139	0.6731
Rhagophthalmus =     	35.009	0.7568
Photinus =          	29.392	0.6353
Drilus =   	31.912	0.6898
Melanotus_cribricoll	24.002	0.5188
Plastocerus =	29.215	0.6315
Aquatica =          	32.660	0.7060
Asymmetricata =        	39.508	0.8540

outliers counted: 0

file: EOG091200DY	alignment length: 1017      
total number of taxa:         	19        
transcriptomes:               	13        
overlap length:               	983       

min   	max   	median	Q1    	Q3    
8.2421	17.333	13.106	10.292	14.497

transcriptome outlier dist: > 	26.0004182

taxon               	dist  	re.dis
Asymmetricata =        	6.2047	0.4734
Pyrocoelia =        	4.0800	0.3112
Chauliognathus =    	6.3677	0.4858
Omalisus =	6.2910	0.4799
Ignelater_luminosus 	5.1777	0.3950
Aquatica =          	3.9547	0.3017
Platerodrilus_sp =  	8.7079	0.6643
Phrixothrix =       	6.1310	0.4677
Melanotus_cribricoll	5.0948	0.3887
Drilus =   	4.2863	0.3270
Rhagophthalmus =     	5.5932	0.4267
Plastocerus =	4.5417	0.3465
Photinus =          	6.4771	0.4941

outliers counted: 0

file: EOG091200DZ	alignment length: 3954      
total number of taxa:         	19        
transcriptomes:               	13        
overlap length:               	3591      

min   	max   	median	Q1    	Q3    
29.871	83.262	56.838	38.906	78.483

transcriptome outlier dist: > 	124.893572

taxon               	dist  	re.dis
Plastocerus =	56.335	0.9911
Ignelater_luminosus 	47.000	0.8269
Asymmetricata =        	33.595	0.5910
Chauliognathus =    	32.558	0.5728
Omalisus =	32.912	0.5790
Platerodrilus_sp =  	40.798	0.7177
Pyrocoelia =        	66.387	1.1679
Rhagophthalmus =     	29.733	0.5231
Aquatica =          	35.564	0.6257
Drilus =   	28.753	0.5058
Melanotus_cribricoll	29.594	0.5206
Phrixothrix =       	10.517	0.1850
Photinus =          	49.747	0.8752

outliers counted: 0

file: EOG091200E0	alignment length: 1165      
total number of taxa:         	19        
transcriptomes:               	13        
overlap length:               	1162      

min   	max   	median	Q1    	Q3    
5.4291	17.845	11.731	8.5619	13.533

transcriptome outlier dist: > 	26.7683483

taxon               	dist  	re.dis
Phrixothrix =       	9.3568	0.7975
Chauliognathus =    	8.9578	0.7635
Omalisus =	11.105	0.9466
Drilus =   	10.571	0.9010
Ignelater_luminosus 	9.8363	0.8384
Melanotus_cribricoll	9.6075	0.8189
Photinus =          	9.9804	0.8507
Pyrocoelia =        	11.340	0.9666
Aquatica =          	6.6695	0.5685
Platerodrilus_sp =  	11.060	0.9428
Rhagophthalmus =     	9.1265	0.7779
Asymmetricata =        	12.162	1.0366
Plastocerus =	7.4644	0.6362

outliers counted: 0

file: EOG091200E4	alignment length: 956       
Phrixothrix                   	missing   
total number of taxa:         	18        
transcriptomes:               	12        
overlap length:               	943       

min   	max   	median	Q1    	Q3    
13.805	25.853	22.137	15.697	23.902

transcriptome outlier dist: > 	38.7801635

taxon               	dist  	re.dis
Chauliognathus =    	4.7763	0.2157
Pyrocoelia =        	24.500	1.1067
Photinus =          	30.811	1.3917
Drilus =   	18.663	0.8430
Ignelater_luminosus 	15.582	0.7038
Plastocerus =	17.304	0.7816
Melanotus_cribricoll	16.042	0.7246
Asymmetricata =        	11.292	0.5101
Omalisus =	13.262	0.5991
Platerodrilus_sp =  	26.647	1.2036
Aquatica =          	10.566	0.4772
Rhagophthalmus =     	16.490	0.7448

outliers counted: 0

file: EOG091200E6	alignment length: 1345      
Chauliognathus                	missing   
Platerodrilus_sp              	missing   
Melanotus_cribricollis        	missing   
Phrixothrix                   	missing   
Rhagophthalmus                 	missing   
Photinus                      	missing   
Asymmetricata                    	missing   
total number of taxa:         	12        
transcriptomes:               	6         
overlap length:               	1286      

min   	max   	median	Q1    	Q3    
4.2280	32.756	17.446	6.2356	25.676

transcriptome outlier dist: > 	49.1341328

taxon               	dist  	re.dis
Pyrocoelia =        	22.183	1.2714
Aquatica =          	14.489	0.8305
Drilus =   	17.962	1.0295
Plastocerus =	9.7327	0.5578
Omalisus =	7.6273	0.4371
Ignelater_luminosus 	24.022	1.3769

outliers counted: 0

file: EOG091200E7	alignment length: 4467      
Omalisus =ades      	missing   
Drilus               	missing   
Phrixothrix                   	missing   
total number of taxa:         	16        
transcriptomes:               	10        
overlap length:               	4447      

min   	max   	median	Q1    	Q3    
16.336	74.323	23.783	21.077	56.067

transcriptome outlier dist: > 	111.485339

taxon               	dist  	re.dis
Aquatica =          	32.074	1.3486
Plastocerus =	1000  	42.045	out!  
Platerodrilus_sp =  	18.989	0.7984
Asymmetricata =        	37.673	1.5840
Melanotus_cribricoll	23.709	0.9968
Ignelater_luminosus 	28.700	1.2067
Rhagophthalmus =     	25.608	1.0767
Chauliognathus =    	16.980	0.7139
Photinus =          	36.281	1.5254
Pyrocoelia =        	28.039	1.1789

outliers counted: 1

file: EOG091200E8	alignment length: 2446      
Melanotus_cribricollis        	missing   
Phrixothrix                   	missing   
Rhagophthalmus                 	missing   
Photinus                      	missing   
Pyrocoelia                    	missing   
Aquatica                      	missing   
total number of taxa:         	13        
transcriptomes:               	7         
overlap length:               	2385      

min   	max   	median	Q1    	Q3    
5.8646	16.384	12.667	10.121	14.568

transcriptome outlier dist: > 	24.5773636

taxon               	dist  	re.dis
Chauliognathus =    	5.3654	0.4235
Ignelater_luminosus 	8.3819	0.6616
Asymmetricata =        	7.3437	0.5797
Platerodrilus_sp =  	10.731	0.8472
Plastocerus =	8.2196	0.6488
Drilus =   	10.639	0.8399
Omalisus =	2.6712	0.2108

outliers counted: 0

file: EOG091200EA	alignment length: 1620      
Platerodrilus_sp              	missing   
Phrixothrix                   	missing   
Photinus                      	missing   
Pyrocoelia                    	missing   
Asymmetricata                    	missing   
total number of taxa:         	14        
transcriptomes:               	8         
overlap length:               	1478      

min   	max   	median	Q1    	Q3    
18.740	36.667	25.176	20.345	26.876

transcriptome outlier dist: > 	55.0010011

taxon               	dist  	re.dis
Rhagophthalmus =     	13.944	0.5538
Chauliognathus =    	20.032	0.7956
Plastocerus =	10.045	0.3989
Drilus =   	18.253	0.7249
Omalisus =	17.527	0.6961
Aquatica =          	19.788	0.7859
Melanotus_cribricoll	12.427	0.4936
Ignelater_luminosus 	15.447	0.6135

outliers counted: 0

file: EOG091200ED	alignment length: 1488      
total number of taxa:         	19        
transcriptomes:               	13        
overlap length:               	1032      

min   	max   	median	Q1    	Q3    
21.956	70.905	44.456	34.926	64.177

transcriptome outlier dist: > 	106.358337

taxon               	dist  	re.dis
Ignelater_luminosus 	28.840	0.6487
Asymmetricata =        	30.712	0.6908
Melanotus_cribricoll	34.654	0.7795
Pyrocoelia =        	31.770	0.7146
Chauliognathus =    	38.967	0.8765
Omalisus =	37.220	0.8372
Aquatica =          	30.959	0.6963
Rhagophthalmus =     	28.547	0.6421
Plastocerus =	31.188	0.7015
Drilus =   	36.969	0.8315
Platerodrilus_sp =  	33.500	0.7535
Photinus =          	31.411	0.7065
Phrixothrix =       	26.157	0.5883

outliers counted: 0

file: EOG091200EH	alignment length: 1030      
Platerodrilus_sp              	missing   
Phrixothrix                   	missing   
total number of taxa:         	17        
transcriptomes:               	11        
overlap length:               	977       

min   	max   	median	Q1    	Q3    
9.7775	30.276	22.070	18.166	27.047

transcriptome outlier dist: > 	45.4147472

taxon               	dist  	re.dis
Aquatica =          	20.051	0.9084
Photinus =          	23.112	1.0472
Omalisus =	19.119	0.8662
Rhagophthalmus =     	21.174	0.9593
Asymmetricata =        	22.158	1.0039
Ignelater_luminosus 	22.372	1.0136
Pyrocoelia =        	22.801	1.0331
Chauliognathus =    	17.888	0.8104
Plastocerus =	21.753	0.9856
Melanotus_cribricoll	22.172	1.0046
Drilus =   	22.813	1.0336

outliers counted: 0

file: EOG091200EL	alignment length: 1346      
total number of taxa:         	19        
transcriptomes:               	13        
overlap length:               	1106      

min   	max   	median	Q1    	Q3    
15.878	34.074	23.877	21.400	29.779

transcriptome outlier dist: > 	51.1119926

taxon               	dist  	re.dis
Photinus =          	28.277	1.1842
Rhagophthalmus =     	25.842	1.0823
Phrixothrix =       	26.954	1.1288
Plastocerus =	23.586	0.9878
Pyrocoelia =        	28.152	1.1790
Platerodrilus_sp =  	28.606	1.1980
Omalisus =	25.785	1.0799
Ignelater_luminosus 	23.431	0.9813
Chauliognathus =    	15.344	0.6426
Melanotus_cribricoll	22.249	0.9318
Asymmetricata =        	27.009	1.1311
Drilus =   	25.254	1.0576
Aquatica =          	27.601	1.1559

outliers counted: 0

file: EOG091200EM	alignment length: 1234      
Ignelater_luminosus           	missing   
total number of taxa:         	18        
transcriptomes:               	12        
overlap length:               	1210      

min   	max   	median	Q1    	Q3    
26.330	78.067	60.971	48.255	64.258

transcriptome outlier dist: > 	117.101637

taxon               	dist  	re.dis
Phrixothrix =       	45.513	0.7464
Chauliognathus =    	64.369	1.0557
Asymmetricata =        	50.820	0.8335
Omalisus =	44.521	0.7302
Aquatica =          	49.030	0.8041
Pyrocoelia =        	51.133	0.8386
Platerodrilus_sp =  	67.427	1.1058
Rhagophthalmus =     	51.654	0.8471
Drilus =   	56.858	0.9325
Melanotus_cribricoll	42.655	0.6996
Photinus =          	50.650	0.8307
Plastocerus =	44.886	0.7361

outliers counted: 0

file: EOG091200EN	alignment length: 1511      
Phrixothrix                   	missing   
Rhagophthalmus                 	missing   
Photinus                      	missing   
Aquatica                      	missing   
Asymmetricata                    	missing   
total number of taxa:         	14        
transcriptomes:               	8         
overlap length:               	1284      

min   	max   	median	Q1    	Q3    
21.010	71.046	42.206	36.227	49.572

transcriptome outlier dist: > 	106.570409

taxon               	dist  	re.dis
Pyrocoelia =        	51.824	1.2278
Platerodrilus_sp =  	53.111	1.2583
Plastocerus =	45.582	1.0799
Ignelater_luminosus 	42.835	1.0148
Omalisus =	44.270	1.0489
Chauliognathus =    	51.989	1.2317
Melanotus_cribricoll	112.36	2.6623	out!  
Drilus =   	54.043	1.2804

outliers counted: 1

file: EOG091200EO	alignment length: 953       
Platerodrilus_sp              	missing   
total number of taxa:         	18        
transcriptomes:               	12        
overlap length:               	930       

min   	max   	median	Q1    	Q3    
12.714	36.247	29.050	21.846	31.800

transcriptome outlier dist: > 	54.3710561

taxon               	dist  	re.dis
Phrixothrix =       	19.488	0.6708
Drilus =   	26.635	0.9168
Chauliognathus =    	28.231	0.9718
Rhagophthalmus =     	28.389	0.9772
Plastocerus =	22.450	0.7727
Melanotus_cribricoll	25.558	0.8797
Photinus =          	25.717	0.8852
Aquatica =          	28.365	0.9764
Pyrocoelia =        	28.946	0.9964
Omalisus =	26.003	0.8950
Ignelater_luminosus 	23.717	0.8164
Asymmetricata =        	27.186	0.9358

outliers counted: 0

file: EOG091200EQ	alignment length: 1168      
Platerodrilus_sp              	missing   
Phrixothrix                   	missing   
total number of taxa:         	17        
transcriptomes:               	11        
overlap length:               	1165      

min   	max   	median	Q1    	Q3    
12.499	42.658	29.183	19.898	36.130

transcriptome outlier dist: > 	63.9882666

taxon               	dist  	re.dis
Plastocerus =	20.794	0.7125
Chauliognathus =    	20.700	0.7093
Drilus =   	17.762	0.6086
Melanotus_cribricoll	13.466	0.4614
Rhagophthalmus =     	9.6564	0.3308
Ignelater_luminosus 	32.066	1.0987
Pyrocoelia =        	14.053	0.4815
Aquatica =          	18.958	0.6496
Omalisus =	19.351	0.6631
Photinus =          	19.453	0.6666
Asymmetricata =        	32.652	1.1188

outliers counted: 0

file: EOG091200ER	alignment length: 1140      
Phrixothrix                   	missing   
total number of taxa:         	18        
transcriptomes:               	12        
overlap length:               	1108      

min   	max   	median	Q1    	Q3    
19.956	56.998	41.708	32.948	52.021

transcriptome outlier dist: > 	85.4976151

taxon               	dist  	re.dis
Drilus =   	35.959	0.8621
Plastocerus =	33.664	0.8071
Melanotus_cribricoll	34.512	0.8274
Pyrocoelia =        	36.444	0.8737
Platerodrilus_sp =  	20.849	0.4998
Omalisus =	28.516	0.6837
Chauliognathus =    	31.811	0.7627
Rhagophthalmus =     	41.896	1.0045
Ignelater_luminosus 	32.148	0.7707
Photinus =          	36.372	0.8720
Aquatica =          	23.693	0.5680
Asymmetricata =        	21.097	0.5058

outliers counted: 0

file: EOG091200ES	alignment length: 941       
total number of taxa:         	19        
transcriptomes:               	13        
overlap length:               	929       

min   	max   	median	Q1    	Q3    
8.0523	23.885	13.455	10.814	22.025

transcriptome outlier dist: > 	35.8282185

taxon               	dist  	re.dis
Photinus =          	9.3621	0.6957
Chauliognathus =    	10.899	0.8099
Pyrocoelia =        	10.280	0.7639
Aquatica =          	8.8940	0.6609
Phrixothrix =       	10.962	0.8147
Platerodrilus_sp =  	9.9612	0.7402
Melanotus_cribricoll	7.7018	0.5723
Ignelater_luminosus 	7.2745	0.5406
Drilus =   	8.6567	0.6433
Asymmetricata =        	10.322	0.7671
Omalisus =	9.5849	0.7123
Plastocerus =	7.4189	0.5513
Rhagophthalmus =     	9.0314	0.6711

outliers counted: 0

file: EOG091200ET	alignment length: 2309      
total number of taxa:         	19        
transcriptomes:               	13        
overlap length:               	1391      

min   	max   	median	Q1    	Q3    
14.313	28.998	19.604	16.273	25.885

transcriptome outlier dist: > 	43.4983141

taxon               	dist  	re.dis
Omalisus =	15.302	0.7805
Plastocerus =	19.945	1.0174
Drilus =   	19.316	0.9853
Melanotus_cribricoll	11.132	0.5678
Asymmetricata =        	19.167	0.9777
Phrixothrix =       	11.219	0.5722
Pyrocoelia =        	14.284	0.7286
Platerodrilus_sp =  	16.409	0.8370
Photinus =          	16.803	0.8571
Rhagophthalmus =     	14.874	0.7587
Ignelater_luminosus 	19.136	0.9761
Aquatica =          	16.795	0.8567
Chauliognathus =    	19.113	0.9749

outliers counted: 0

file: EOG091200EV	alignment length: 2884      
Platerodrilus_sp              	missing   
Phrixothrix                   	missing   
Photinus                      	missing   
Asymmetricata                    	missing   
total number of taxa:         	15        
transcriptomes:               	9         
overlap length:               	1445      

min   	max   	median	Q1    	Q3    
36.044	58.795	48.296	42.570	53.353

transcriptome outlier dist: > 	88.1936721

taxon               	dist  	re.dis
Pyrocoelia =        	27.045	0.5599
Plastocerus =	38.887	0.8051
Aquatica =          	32.178	0.6662
Melanotus_cribricoll	34.566	0.7157
Drilus =   	20.217	0.4186
Rhagophthalmus =     	35.856	0.7424
Omalisus =	38.570	0.7986
Chauliognathus =    	27.272	0.5646
Ignelater_luminosus 	30.338	0.6281

outliers counted: 0

file: EOG091200EX	alignment length: 1101      
total number of taxa:         	19        
transcriptomes:               	13        
overlap length:               	945       

min   	max   	median	Q1    	Q3    
5.7432	13.393	9.2428	8.4913	10.293

transcriptome outlier dist: > 	20.0898894

taxon               	dist  	re.dis
Drilus =   	6.7120	0.7261
Rhagophthalmus =     	7.0356	0.7612
Ignelater_luminosus 	9.1770	0.9928
Phrixothrix =       	3.5344	0.3823
Photinus =          	9.6596	1.0450
Asymmetricata =        	7.3940	0.7999
Melanotus_cribricoll	6.1788	0.6685
Plastocerus =	5.9148	0.6399
Chauliognathus =    	5.2868	0.5719
Omalisus =	4.4985	0.4867
Pyrocoelia =        	7.1714	0.7758
Aquatica =          	4.4940	0.4862
Platerodrilus_sp =  	7.6030	0.8225

outliers counted: 0

file: EOG091200F2	alignment length: 1103      
total number of taxa:         	19        
transcriptomes:               	13        
overlap length:               	1100      

min   	max   	median	Q1    	Q3    
14.792	37.482	30.542	21.359	32.561

transcriptome outlier dist: > 	56.2231376

taxon               	dist  	re.dis
Plastocerus =	26.516	0.8682
Platerodrilus_sp =  	34.178	1.1190
Pyrocoelia =        	29.886	0.9785
Omalisus =	33.652	1.1018
Ignelater_luminosus 	25.342	0.8297
Phrixothrix =       	21.223	0.6949
Rhagophthalmus =     	27.859	0.9121
Drilus =   	29.392	0.9623
Melanotus_cribricoll	25.582	0.8376
Asymmetricata =        	30.582	1.0013
Aquatica =          	26.623	0.8716
Photinus =          	28.260	0.9252
Chauliognathus =    	54.953	1.7992

outliers counted: 0

file: EOG091200F4	alignment length: 1761      
total number of taxa:         	19        
transcriptomes:               	13        
overlap length:               	1733      

min   	max   	median	Q1    	Q3    
37.175	107.19	77.729	67.528	85.055

transcriptome outlier dist: > 	160.794399

taxon               	dist  	re.dis
Photinus =          	74.556	0.9591
Omalisus =	54.401	0.6998
Plastocerus =	58.191	0.7486
Chauliognathus =    	45.716	0.5881
Platerodrilus_sp =  	61.425	0.7902
Melanotus_cribricoll	57.393	0.7383
Aquatica =          	53.826	0.6924
Rhagophthalmus =     	63.255	0.8137
Drilus =   	68.837	0.8856
Asymmetricata =        	72.869	0.9374
Pyrocoelia =        	67.837	0.8727
Phrixothrix =       	17.115	0.2201
Ignelater_luminosus 	54.926	0.7066

outliers counted: 0

file: EOG091200F5	alignment length: 1051      
Phrixothrix                   	missing   
total number of taxa:         	18        
transcriptomes:               	12        
overlap length:               	1019      

min   	max   	median	Q1    	Q3    
6.8977	24.135	19.617	14.216	20.772

transcriptome outlier dist: > 	36.2037723

taxon               	dist  	re.dis
Pyrocoelia =        	16.625	0.8474
Chauliognathus =    	23.925	1.2196
Ignelater_luminosus 	17.184	0.8759
Plastocerus =	15.028	0.7660
Photinus =          	27.874	1.4208
Rhagophthalmus =     	17.608	0.8975
Aquatica =          	15.913	0.8111
Asymmetricata =        	18.288	0.9322
Drilus =   	16.161	0.8238
Melanotus_cribricoll	16.146	0.8230
Omalisus =	16.199	0.8257
Platerodrilus_sp =  	17.958	0.9154

outliers counted: 0

file: EOG091200F7	alignment length: 1789      
total number of taxa:         	19        
transcriptomes:               	13        
overlap length:               	1427      

min   	max   	median	Q1    	Q3    
11.393	53.450	32.311	25.341	44.669

transcriptome outlier dist: > 	80.1758538

taxon               	dist  	re.dis
Plastocerus =	18.629	0.5765
Pyrocoelia =        	20.782	0.6431
Asymmetricata =        	24.099	0.7458
Phrixothrix =       	34.769	1.0760
Platerodrilus_sp =  	28.395	0.8788
Drilus =   	29.927	0.9262
Omalisus =	17.347	0.5368
Photinus =          	23.729	0.7343
Ignelater_luminosus 	28.391	0.8786
Chauliognathus =    	36.737	1.1369
Melanotus_cribricoll	23.309	0.7213
Rhagophthalmus =     	28.285	0.8754
Aquatica =          	23.484	0.7268

outliers counted: 0

file: EOG091200FC	alignment length: 1783      
Omalisus =ades      	missing   
total number of taxa:         	18        
transcriptomes:               	12        
overlap length:               	1782      

min   	max   	median	Q1    	Q3    
11.689	39.110	28.709	26.966	33.884

transcriptome outlier dist: > 	58.6661696

taxon               	dist  	re.dis
Drilus =   	25.871	0.9011
Pyrocoelia =        	23.872	0.8315
Platerodrilus_sp =  	26.996	0.9403
Plastocerus =	19.873	0.6922
Asymmetricata =        	26.488	0.9226
Chauliognathus =    	26.689	0.9296
Phrixothrix =       	28.803	1.0033
Aquatica =          	25.159	0.8763
Rhagophthalmus =     	27.912	0.9722
Ignelater_luminosus 	25.104	0.8744
Photinus =          	26.396	0.9194
Melanotus_cribricoll	29.071	1.0126

outliers counted: 0

file: EOG091200FE	alignment length: 3948      
total number of taxa:         	19        
transcriptomes:               	13        
overlap length:               	3862      

min   	max   	median	Q1    	Q3    
48.054	82.005	65.241	55.172	71.437

transcriptome outlier dist: > 	123.008759

taxon               	dist  	re.dis
Photinus =          	35.132	0.5384
Pyrocoelia =        	52.279	0.8013
Chauliognathus =    	46.357	0.7105
Aquatica =          	29.318	0.4493
Asymmetricata =        	40.403	0.6192
Platerodrilus_sp =  	69.113	1.0593
Melanotus_cribricoll	48.146	0.7379
Drilus =   	38.647	0.5923
Omalisus =	45.722	0.7008
Ignelater_luminosus 	28.697	0.4398
Rhagophthalmus =     	29.779	0.4564
Plastocerus =	38.187	0.5853
Phrixothrix =       	62.653	0.9603

outliers counted: 0

file: EOG091200FF	alignment length: 1625      
total number of taxa:         	19        
transcriptomes:               	13        
overlap length:               	1562      

min   	max   	median	Q1    	Q3    
8.4817	34.949	20.203	17.222	32.640

transcriptome outlier dist: > 	52.4243171

taxon               	dist  	re.dis
Ignelater_luminosus 	18.397	0.9106
Drilus =   	15.727	0.7784
Omalisus =	26.212	1.2974
Chauliognathus =    	14.808	0.7329
Aquatica =          	15.935	0.7887
Pyrocoelia =        	14.273	0.7064
Photinus =          	14.057	0.6958
Platerodrilus_sp =  	17.248	0.8537
Phrixothrix =       	2.5617	0.1267
Plastocerus =	16.512	0.8172
Asymmetricata =        	16.265	0.8050
Rhagophthalmus =     	18.340	0.9077
Melanotus_cribricoll	18.412	0.9113

outliers counted: 0

file: EOG091200FG	alignment length: 1743      
Phrixothrix                   	missing   
Photinus                      	missing   
total number of taxa:         	17        
transcriptomes:               	11        
overlap length:               	1697      

min   	max   	median	Q1    	Q3    
6.4901	32.881	23.974	17.232	29.527

transcriptome outlier dist: > 	49.3215216

taxon               	dist  	re.dis
Drilus =   	19.626	0.8186
Pyrocoelia =        	13.653	0.5694
Aquatica =          	14.349	0.5985
Ignelater_luminosus 	36.086	1.5052
Platerodrilus_sp =  	13.620	0.5681
Melanotus_cribricoll	13.616	0.5679
Rhagophthalmus =     	13.479	0.5622
Plastocerus =	9.2374	0.3853
Chauliognathus =    	56.995	2.3773	out!  
Asymmetricata =        	16.772	0.6996
Omalisus =	17.414	0.7263

outliers counted: 1

file: EOG091200FH	alignment length: 966       
Platerodrilus_sp              	missing   
Phrixothrix                   	missing   
Photinus                      	missing   
total number of taxa:         	16        
transcriptomes:               	10        
overlap length:               	952       

min   	max   	median	Q1    	Q3    
8.9940	37.442	27.658	15.240	30.269

transcriptome outlier dist: > 	56.1630292

taxon               	dist  	re.dis
Asymmetricata =        	35.296	1.2761
Pyrocoelia =        	13.904	0.5027
Melanotus_cribricoll	13.475	0.4872
Chauliognathus =    	16.708	0.6040
Rhagophthalmus =     	5.8402	0.2111
Omalisus =	20.240	0.7317
Ignelater_luminosus 	14.217	0.5140
Plastocerus =	20.047	0.7248
Drilus =   	11.379	0.4114
Aquatica =          	13.991	0.5058

outliers counted: 0

file: EOG091200FL	alignment length: 1693      
total number of taxa:         	19        
transcriptomes:               	13        
overlap length:               	1438      

min   	max   	median	Q1    	Q3    
22.919	68.432	59.532	34.462	63.332

transcriptome outlier dist: > 	102.648898

taxon               	dist  	re.dis
Phrixothrix =       	37.411	0.6284
Ignelater_luminosus 	43.681	0.7337
Rhagophthalmus =     	54.834	0.9210
Aquatica =          	56.024	0.9410
Drilus =   	48.348	0.8121
Photinus =          	50.756	0.8525
Melanotus_cribricoll	44.288	0.7439
Plastocerus =	43.386	0.7287
Omalisus =	43.037	0.7229
Pyrocoelia =        	50.609	0.8501
Platerodrilus_sp =  	49.898	0.8381
Asymmetricata =        	58.161	0.9769
Chauliognathus =    	47.544	0.7986

outliers counted: 0

file: EOG091200FM	alignment length: 2213      
Platerodrilus_sp              	missing   
Photinus                      	missing   
Pyrocoelia                    	missing   
total number of taxa:         	16        
transcriptomes:               	10        
overlap length:               	2041      

min   	max   	median	Q1    	Q3    
33.287	64.940	51.798	43.933	54.419

transcriptome outlier dist: > 	97.4109352

taxon               	dist  	re.dis
Melanotus_cribricoll	30.874	0.5960
Chauliognathus =    	42.595	0.8223
Omalisus =	38.884	0.7506
Drilus =   	29.516	0.5698
Phrixothrix =       	28.080	0.5421
Rhagophthalmus =     	25.947	0.5009
Ignelater_luminosus 	30.849	0.5955
Asymmetricata =        	44.096	0.8513
Plastocerus =	23.729	0.4581
Aquatica =          	45.919	0.8865

outliers counted: 0

file: EOG091200FN	alignment length: 989       
total number of taxa:         	19        
transcriptomes:               	13        
overlap length:               	983       

min   	max   	median	Q1    	Q3    
5.6154	18.233	10.499	8.8340	15.303

transcriptome outlier dist: > 	27.3504697

taxon               	dist  	re.dis
Phrixothrix =       	2.2090	0.2103
Platerodrilus_sp =  	14.066	1.3396
Omalisus =	6.8583	0.6531
Drilus =   	12.135	1.1558
Aquatica =          	12.995	1.2377
Plastocerus =	11.629	1.1076
Photinus =          	21.312	2.0298
Chauliognathus =    	9.6907	0.9229
Rhagophthalmus =     	11.698	1.1141
Melanotus_cribricoll	11.614	1.1062
Asymmetricata =        	15.532	1.4793
Pyrocoelia =        	13.234	1.2605
Ignelater_luminosus 	11.114	1.0585

outliers counted: 0

file: EOG091200FP	alignment length: 1440      
Phrixothrix                   	missing   
total number of taxa:         	18        
transcriptomes:               	12        
overlap length:               	1360      

min   	max   	median	Q1    	Q3    
35.457	94.183	60.829	52.903	76.104

transcriptome outlier dist: > 	141.275868

taxon               	dist  	re.dis
Chauliognathus =    	51.074	0.8396
Aquatica =          	72.540	1.1925
Rhagophthalmus =     	53.861	0.8854
Photinus =          	73.386	1.2064
Asymmetricata =        	39.062	0.6421
Pyrocoelia =        	46.200	0.7595
Plastocerus =	50.492	0.8300
Melanotus_cribricoll	61.143	1.0051
Drilus =   	54.362	0.8936
Ignelater_luminosus 	73.305	1.2050
Platerodrilus_sp =  	49.013	0.8057
Omalisus =	71.552	1.1762

outliers counted: 0

file: EOG091200FR	alignment length: 1242      
Phrixothrix                   	missing   
total number of taxa:         	18        
transcriptomes:               	12        
overlap length:               	1241      

min   	max   	median	Q1    	Q3    
22.393	64.902	47.784	39.901	54.521

transcriptome outlier dist: > 	97.3532818

taxon               	dist  	re.dis
Rhagophthalmus =     	57.298	1.1990
Ignelater_luminosus 	54.553	1.1416
Platerodrilus_sp =  	57.885	1.2113
Asymmetricata =        	55.589	1.1633
Drilus =   	49.715	1.0404
Melanotus_cribricoll	53.469	1.1189
Pyrocoelia =        	55.131	1.1537
Chauliognathus =    	69.083	1.4457
Omalisus =	40.931	0.8565
Aquatica =          	43.101	0.9020
Plastocerus =	49.514	1.0362
Photinus =          	62.785	1.3139

outliers counted: 0

file: EOG091200FT	alignment length: 964       
Chauliognathus                	missing   
Melanotus_cribricollis        	missing   
Photinus                      	missing   
Aquatica                      	missing   
Asymmetricata                    	missing   
total number of taxa:         	14        
transcriptomes:               	8         
overlap length:               	901       

min   	max   	median	Q1    	Q3    
12.676	64.503	55.840	39.101	59.691

transcriptome outlier dist: > 	96.7559472

taxon               	dist  	re.dis
Phrixothrix =       	59.510	1.0657
Drilus =   	41.245	0.7386
Platerodrilus_sp =  	37.500	0.6715
Ignelater_luminosus 	28.094	0.5031
Plastocerus =	28.343	0.5075
Omalisus =	32.617	0.5841
Rhagophthalmus =     	45.364	0.8123
Pyrocoelia =        	55.793	0.9991

outliers counted: 0

file: EOG091200FU	alignment length: 1066      
total number of taxa:         	19        
transcriptomes:               	13        
overlap length:               	1065      

min   	max   	median	Q1    	Q3    
11.503	30.791	20.429	16.156	24.769

transcriptome outlier dist: > 	46.1872014

taxon               	dist  	re.dis
Plastocerus =	12.590	0.6162
Omalisus =	6.7323	0.3295
Ignelater_luminosus 	11.182	0.5473
Rhagophthalmus =     	11.816	0.5784
Aquatica =          	12.199	0.5971
Drilus =   	6.6762	0.3267
Photinus =          	11.324	0.5543
Platerodrilus_sp =  	13.407	0.6562
Phrixothrix =       	66.879	3.2737	out!  
Asymmetricata =        	13.084	0.6404
Chauliognathus =    	14.924	0.7305
Melanotus_cribricoll	12.115	0.5930
Pyrocoelia =        	11.853	0.5802

outliers counted: 1

file: EOG091200FV	alignment length: 1289      
Chauliognathus                	missing   
Platerodrilus_sp              	missing   
Phrixothrix                   	missing   
Photinus                      	missing   
Aquatica                      	missing   
Asymmetricata                    	missing   
total number of taxa:         	13        
transcriptomes:               	7         
overlap length:               	1151      

min   	max   	median	Q1    	Q3    
18.983	53.473	32.707	26.925	48.264

transcriptome outlier dist: > 	80.2096580

taxon               	dist  	re.dis
Ignelater_luminosus 	19.337	0.5912
Plastocerus =	17.192	0.5256
Drilus =   	30.673	0.9378
Rhagophthalmus =     	24.960	0.7631
Melanotus_cribricoll	15.114	0.4621
Omalisus =	22.563	0.6898
Pyrocoelia =        	25.209	0.7707

outliers counted: 0

file: EOG091200FW	alignment length: 927       
total number of taxa:         	19        
transcriptomes:               	13        
overlap length:               	926       

min   	max   	median	Q1    	Q3    
8.8714	20.091	14.721	13.345	15.261

transcriptome outlier dist: > 	30.1370055

taxon               	dist  	re.dis
Platerodrilus_sp =  	17.404	1.1822
Melanotus_cribricoll	15.892	1.0795
Photinus =          	16.116	1.0947
Plastocerus =	14.937	1.0146
Asymmetricata =        	15.144	1.0286
Drilus =   	17.206	1.1687
Phrixothrix =       	15.830	1.0753
Aquatica =          	15.519	1.0541
Chauliognathus =    	16.049	1.0902
Ignelater_luminosus 	15.400	1.0460
Pyrocoelia =        	11.840	0.8043
Rhagophthalmus =     	14.715	0.9995
Omalisus =	12.993	0.8825

outliers counted: 0

file: EOG091200FY	alignment length: 2498      
total number of taxa:         	19        
transcriptomes:               	13        
overlap length:               	2490      

min   	max   	median	Q1    	Q3    
8.1012	53.725	31.828	25.327	38.492

transcriptome outlier dist: > 	80.5886750

taxon               	dist  	re.dis
Asymmetricata =        	36.619	1.1505
Pyrocoelia =        	23.233	0.7299
Photinus =          	26.585	0.8352
Plastocerus =	20.537	0.6452
Platerodrilus_sp =  	44.716	1.4049
Ignelater_luminosus 	20.340	0.6390
Rhagophthalmus =     	26.948	0.8466
Chauliognathus =    	24.909	0.7826
Aquatica =          	39.528	1.2419
Drilus =   	25.808	0.8108
Melanotus_cribricoll	46.632	1.4651
Phrixothrix =       	18.919	0.5944
Omalisus =	69.158	2.1728

outliers counted: 0

file: EOG091200FZ	alignment length: 1245      
Chauliognathus                	missing   
Platerodrilus_sp              	missing   
Melanotus_cribricollis        	missing   
Phrixothrix                   	missing   
Rhagophthalmus                 	missing   
Photinus                      	missing   
Pyrocoelia                    	missing   
Aquatica                      	missing   
Asymmetricata                    	missing   
total number of taxa:         	10        
transcriptomes:               	4         
overlap length:               	1105      

min   	max   	median	Q1    	Q3    
18.479	38.810	29.876	21.582	35.140

transcriptome outlier dist: > 	58.2158744

taxon               	dist  	re.dis
Omalisus =	23.240	0.7778
Plastocerus =	21.187	0.7091
Drilus =   	25.264	0.8456
Ignelater_luminosus 	23.728	0.7942

outliers counted: 0

file: EOG091200G0	alignment length: 1148      
total number of taxa:         	19        
transcriptomes:               	13        
overlap length:               	1136      

min   	max   	median	Q1    	Q3    
23.602	52.735	39.396	36.287	45.001

transcriptome outlier dist: > 	79.1025015

taxon               	dist  	re.dis
Platerodrilus_sp =  	39.074	0.9918
Melanotus_cribricoll	21.286	0.5403
Plastocerus =	16.830	0.4271
Aquatica =          	37.578	0.9538
Rhagophthalmus =     	23.022	0.5843
Ignelater_luminosus 	22.573	0.5729
Chauliognathus =    	25.737	0.6533
Asymmetricata =        	23.284	0.5910
Omalisus =	15.117	0.3837
Phrixothrix =       	6.9283	0.1758
Pyrocoelia =        	23.453	0.5953
Drilus =   	26.733	0.6785
Photinus =          	25.958	0.6589

outliers counted: 0

file: EOG091200G5	alignment length: 1431      
Phrixothrix                   	missing   
total number of taxa:         	18        
transcriptomes:               	12        
overlap length:               	1409      

min   	max   	median	Q1    	Q3    
6.9570	63.142	24.954	9.8250	51.457

transcriptome outlier dist: > 	94.7141738

taxon               	dist  	re.dis
Platerodrilus_sp =  	7.4635	0.2990
Rhagophthalmus =     	12.175	0.4879
Plastocerus =	4.5197	0.1811
Drilus =   	15.569	0.6239
Chauliognathus =    	7.4417	0.2982
Asymmetricata =        	10.529	0.4219
Pyrocoelia =        	21.056	0.8438
Aquatica =          	6.6754	0.2675
Photinus =          	27.609	1.1064
Omalisus =	11.703	0.4690
Melanotus_cribricoll	10.734	0.4301
Ignelater_luminosus 	9.5501	0.3827

outliers counted: 0

file: EOG091200G6	alignment length: 1426      
Chauliognathus                	missing   
Melanotus_cribricollis        	missing   
Photinus                      	missing   
Asymmetricata                    	missing   
total number of taxa:         	15        
transcriptomes:               	9         
overlap length:               	1358      

min   	max   	median	Q1    	Q3    
21.102	47.706	35.072	28.557	39.663

transcriptome outlier dist: > 	71.5593399

taxon               	dist  	re.dis
Omalisus =	30.848	0.8795
Rhagophthalmus =     	36.175	1.0314
Pyrocoelia =        	35.033	0.9989
Aquatica =          	29.432	0.8391
Ignelater_luminosus 	28.397	0.8096
Plastocerus =	21.606	0.6160
Drilus =   	36.675	1.0457
Platerodrilus_sp =  	28.853	0.8226
Phrixothrix =       	26.138	0.7452

outliers counted: 0

file: EOG091200G7	alignment length: 1231      
Chauliognathus                	missing   
Platerodrilus_sp              	missing   
Melanotus_cribricollis        	missing   
Rhagophthalmus                 	missing   
Photinus                      	missing   
Pyrocoelia                    	missing   
Aquatica                      	missing   
Asymmetricata                    	missing   
total number of taxa:         	11        
transcriptomes:               	5         
overlap length:               	976       

min   	max   	median	Q1    	Q3    
8.8950	43.215	20.137	13.693	23.465

transcriptome outlier dist: > 	64.8232000

taxon               	dist  	re.dis
Plastocerus =	16.948	0.8415
Omalisus =	17.034	0.8458
Drilus =   	23.470	1.1654
Ignelater_luminosus 	14.025	0.6964
Phrixothrix =       	19.338	0.9603

outliers counted: 0

file: EOG091200G8	alignment length: 1749      
Platerodrilus_sp              	missing   
Asymmetricata                    	missing   
total number of taxa:         	17        
transcriptomes:               	11        
overlap length:               	1637      

min   	max   	median	Q1    	Q3    
21.220	60.942	38.661	26.265	48.546

transcriptome outlier dist: > 	91.4143821

taxon               	dist  	re.dis
Pyrocoelia =        	19.579	0.5064
Melanotus_cribricoll	41.347	1.0694
Chauliognathus =    	19.640	0.5080
Ignelater_luminosus 	17.291	0.4472
Omalisus =	17.172	0.4441
Drilus =   	24.666	0.6380
Plastocerus =	28.034	0.7251
Phrixothrix =       	54.768	1.4166
Rhagophthalmus =     	20.145	0.5210
Photinus =          	20.575	0.5322
Aquatica =          	18.972	0.4907

outliers counted: 0

file: EOG091200G9	alignment length: 1431      
total number of taxa:         	19        
transcriptomes:               	13        
overlap length:               	917       

min   	max   	median	Q1    	Q3    
7.2930	24.306	16.591	11.310	22.306

transcriptome outlier dist: > 	36.4590050

taxon               	dist  	re.dis
Asymmetricata =        	18.381	1.1078
Platerodrilus_sp =  	20.539	1.2379
Aquatica =          	17.809	1.0733
Photinus =          	13.998	0.8436
Chauliognathus =    	8.2287	0.4959
Omalisus =	24.670	1.4869
Pyrocoelia =        	19.834	1.1954
Ignelater_luminosus 	15.811	0.9529
Melanotus_cribricoll	16.370	0.9866
Phrixothrix =       	16.811	1.0132
Rhagophthalmus =     	21.756	1.3112
Drilus =   	16.702	1.0067
Plastocerus =	16.471	0.9927

outliers counted: 0

file: EOG091200GE	alignment length: 1378      
total number of taxa:         	19        
transcriptomes:               	13        
overlap length:               	1365      

min   	max   	median	Q1    	Q3    
5.4304	59.589	32.661	14.198	52.894

transcriptome outlier dist: > 	89.3835995

taxon               	dist  	re.dis
Platerodrilus_sp =  	26.239	0.8033
Pyrocoelia =        	26.420	0.8089
Plastocerus =	15.583	0.4771
Aquatica =          	25.910	0.7933
Asymmetricata =        	23.003	0.7042
Drilus =   	13.936	0.4266
Melanotus_cribricoll	20.145	0.6167
Phrixothrix =       	15.978	0.4892
Ignelater_luminosus 	24.329	0.7449
Chauliognathus =    	35.148	1.0761
Rhagophthalmus =     	21.256	0.6508
Omalisus =	13.273	0.4063
Photinus =          	22.566	0.6909

outliers counted: 0

file: EOG091200GG	alignment length: 1590      
Phrixothrix                   	missing   
total number of taxa:         	18        
transcriptomes:               	12        
overlap length:               	1445      

min   	max   	median	Q1    	Q3    
17.855	57.278	36.067	30.077	40.689

transcriptome outlier dist: > 	85.9181537

taxon               	dist  	re.dis
Plastocerus =	25.043	0.6943
Ignelater_luminosus 	17.583	0.4875
Asymmetricata =        	28.335	0.7856
Pyrocoelia =        	7.0009	0.1941
Chauliognathus =    	19.021	0.5273
Omalisus =	26.212	0.7267
Drilus =   	20.948	0.5808
Melanotus_cribricoll	26.819	0.7436
Photinus =          	20.752	0.5753
Aquatica =          	37.408	1.0372
Rhagophthalmus =     	24.399	0.6764
Platerodrilus_sp =  	50.527	1.4009

outliers counted: 0

file: EOG091200GI	alignment length: 2477      
total number of taxa:         	19        
transcriptomes:               	13        
overlap length:               	2418      

min   	max   	median	Q1    	Q3    
33.403	110.45	49.873	42.004	82.062

transcriptome outlier dist: > 	165.679002

taxon               	dist  	re.dis
Photinus =          	54.315	1.0890
Drilus =   	35.056	0.7029
Pyrocoelia =        	46.604	0.9344
Aquatica =          	45.210	0.9064
Platerodrilus_sp =  	41.701	0.8361
Phrixothrix =       	52.632	1.0553
Melanotus_cribricoll	42.825	0.8586
Plastocerus =	59.514	1.1933
Omalisus =	37.403	0.7499
Chauliognathus =    	65.815	1.3196
Asymmetricata =        	49.455	0.9916
Ignelater_luminosus 	39.270	0.7873
Rhagophthalmus =     	43.510	0.8724

outliers counted: 0

file: EOG091200GO	alignment length: 832       
Platerodrilus_sp              	missing   
Omalisus =ades      	missing   
Plastocerus =          	missing   
Ignelater_luminosus           	missing   
Drilus               	missing   
Phrixothrix                   	missing   
Rhagophthalmus                 	missing   
Photinus                      	missing   
Aquatica                      	missing   
Asymmetricata                    	missing   
total number of taxa:         	9         
transcriptomes:               	3         
overlap length:               	760       

min   	max   	median	Q1    	Q3    
3.9513	11.851	8.1925	6.4864	8.6325

transcriptome outlier dist: > 	17.7767108

taxon               	dist  	re.dis
Pyrocoelia =        	8.9747	1.0954
Chauliognathus =    	10.850	1.3244
Melanotus_cribricoll	5.1256	0.6256

outliers counted: 0

file: EOG091200GR	alignment length: 1868      
Platerodrilus_sp              	missing   
total number of taxa:         	18        
transcriptomes:               	12        
overlap length:               	1840      

min   	max   	median	Q1    	Q3    
25.823	47.641	35.801	26.299	41.314

transcriptome outlier dist: > 	71.4615811

taxon               	dist  	re.dis
Aquatica =          	33.571	0.9377
Plastocerus =	29.254	0.8171
Photinus =          	26.674	0.7450
Drilus =   	31.849	0.8896
Chauliognathus =    	58.957	1.6467
Melanotus_cribricoll	41.033	1.1461
Rhagophthalmus =     	40.628	1.1348
Ignelater_luminosus 	42.624	1.1905
Asymmetricata =        	34.474	0.9629
Phrixothrix =       	28.076	0.7842
Omalisus =	22.754	0.6355
Pyrocoelia =        	25.917	0.7239

outliers counted: 0

file: EOG091200GS	alignment length: 2167      
Chauliognathus                	missing   
Platerodrilus_sp              	missing   
Melanotus_cribricollis        	missing   
Phrixothrix                   	missing   
Rhagophthalmus                 	missing   
Photinus                      	missing   
Pyrocoelia                    	missing   
Aquatica                      	missing   
Asymmetricata                    	missing   
total number of taxa:         	10        
transcriptomes:               	4         
overlap length:               	2014      

min   	max   	median	Q1    	Q3    
34.396	68.561	48.313	43.409	54.758

transcriptome outlier dist: > 	102.842084

taxon               	dist  	re.dis
Omalisus =	33.134	0.6858
Ignelater_luminosus 	28.299	0.5857
Drilus =   	22.592	0.4676
Plastocerus =	31.490	0.6517

outliers counted: 0

file: EOG091200GT	alignment length: 1111      
total number of taxa:         	19        
transcriptomes:               	13        
overlap length:               	958       

min   	max   	median	Q1    	Q3    
5.9130	13.682	10.231	8.6772	11.900

transcriptome outlier dist: > 	20.5236170

taxon               	dist  	re.dis
Rhagophthalmus =     	7.4770	0.7308
Ignelater_luminosus 	6.6875	0.6536
Platerodrilus_sp =  	8.2830	0.8095
Pyrocoelia =        	7.3143	0.7148
Plastocerus =	3.9619	0.3872
Aquatica =          	8.8921	0.8691
Photinus =          	7.0578	0.6898
Omalisus =	5.7391	0.5609
Melanotus_cribricoll	6.5946	0.6445
Chauliognathus =    	9.8636	0.9640
Phrixothrix =       	8.7248	0.8527
Drilus =   	7.5529	0.7382
Asymmetricata =        	9.0223	0.8818

outliers counted: 0

file: EOG091200GU	alignment length: 1023      
Platerodrilus_sp              	missing   
Omalisus =ades      	missing   
Melanotus_cribricollis        	missing   
Phrixothrix                   	missing   
Rhagophthalmus                 	missing   
Pyrocoelia                    	missing   
Aquatica                      	missing   
Asymmetricata                    	missing   
total number of taxa:         	11        
transcriptomes:               	5         
overlap length:               	1009      

min   	max   	median	Q1    	Q3    
7.1806	21.686	13.304	11.348	16.927

transcriptome outlier dist: > 	32.5301295

taxon               	dist  	re.dis
Plastocerus =	15.374	1.1556
Chauliognathus =    	26.088	1.9609
Drilus =   	22.736	1.7089
Ignelater_luminosus 	17.424	1.3096
Photinus =          	18.415	1.3841

outliers counted: 0

file: EOG091200GV	alignment length: 1609      
Chauliognathus                	missing   
Platerodrilus_sp              	missing   
Plastocerus =          	missing   
Phrixothrix                   	missing   
total number of taxa:         	15        
transcriptomes:               	9         
overlap length:               	1399      

min   	max   	median	Q1    	Q3    
34.981	58.857	49.307	42.987	54.331

transcriptome outlier dist: > 	88.2865598

taxon               	dist  	re.dis
Asymmetricata =        	58.667	1.1898
Drilus =   	52.851	1.0718
Omalisus =	30.810	0.6248
Rhagophthalmus =     	21.568	0.4374
Melanotus_cribricoll	35.557	0.7211
Ignelater_luminosus 	41.194	0.8354
Photinus =          	37.093	0.7522
Aquatica =          	53.793	1.0909
Pyrocoelia =        	35.564	0.7212

outliers counted: 0

file: EOG091200GY	alignment length: 1080      
total number of taxa:         	19        
transcriptomes:               	13        
overlap length:               	1035      

min   	max   	median	Q1    	Q3    
8.2534	23.129	17.536	12.858	18.703

transcriptome outlier dist: > 	34.6939603

taxon               	dist  	re.dis
Chauliognathus =    	22.467	1.2811
Photinus =          	28.875	1.6465
Drilus =   	15.193	0.8663
Pyrocoelia =        	13.336	0.7604
Phrixothrix =       	18.851	1.0749
Melanotus_cribricoll	12.160	0.6934
Ignelater_luminosus 	13.847	0.7896
Omalisus =	13.997	0.7981
Asymmetricata =        	16.377	0.9338
Plastocerus =	10.332	0.5892
Platerodrilus_sp =  	25.968	1.4807
Rhagophthalmus =     	14.014	0.7991
Aquatica =          	15.786	0.9001

outliers counted: 0

file: EOG091200GZ	alignment length: 1209      
Chauliognathus                	missing   
total number of taxa:         	18        
transcriptomes:               	12        
overlap length:               	894       

min   	max   	median	Q1    	Q3    
3.2197	14.616	11.259	9.1772	13.969

transcriptome outlier dist: > 	21.9246293

taxon               	dist  	re.dis
Ignelater_luminosus 	10.320	0.9166
Asymmetricata =        	12.026	1.0680
Photinus =          	14.981	1.3305
Omalisus =	6.8088	0.6047
Platerodrilus_sp =  	12.768	1.1339
Rhagophthalmus =     	11.773	1.0456
Melanotus_cribricoll	11.229	0.9973
Phrixothrix =       	7.9448	0.7055
Plastocerus =	10.895	0.9676
Pyrocoelia =        	13.979	1.2415
Drilus =   	8.6537	0.7685
Aquatica =          	13.627	1.2102

outliers counted: 0

file: EOG091200H2	alignment length: 1638      
Chauliognathus                	missing   
total number of taxa:         	18        
transcriptomes:               	12        
overlap length:               	941       

min   	max   	median	Q1    	Q3    
3.0860	9.4188	7.5923	5.7682	8.3527

transcriptome outlier dist: > 	14.1282385

taxon               	dist  	re.dis
Platerodrilus_sp =  	8.6918	1.1448
Phrixothrix =       	7.1176	0.9374
Melanotus_cribricoll	6.9571	0.9163
Aquatica =          	6.1067	0.8043
Photinus =          	6.4329	0.8472
Ignelater_luminosus 	5.8674	0.7728
Plastocerus =	3.7859	0.4986
Drilus =   	3.8707	0.5098
Omalisus =	4.6079	0.6069
Asymmetricata =        	5.9365	0.7819
Pyrocoelia =        	6.8222	0.8985
Rhagophthalmus =     	6.2077	0.8176

outliers counted: 0

file: EOG091200H4	alignment length: 1041      
total number of taxa:         	19        
transcriptomes:               	13        
overlap length:               	1033      

min   	max   	median	Q1    	Q3    
10.636	27.288	19.282	15.647	21.599

transcriptome outlier dist: > 	40.9334050

taxon               	dist  	re.dis
Ignelater_luminosus 	14.631	0.7588
Melanotus_cribricoll	4.9936	0.2589
Phrixothrix =       	16.153	0.8377
Photinus =          	6.3810	0.3309
Plastocerus =	5.3908	0.2795
Asymmetricata =        	5.6110	0.2909
Chauliognathus =    	18.765	0.9732
Rhagophthalmus =     	4.9546	0.2569
Aquatica =          	15.092	0.7827
Pyrocoelia =        	6.1393	0.3183
Platerodrilus_sp =  	10.741	0.5570
Omalisus =	5.2760	0.2736
Drilus =   	4.9985	0.2592

outliers counted: 0

file: EOG091200H5	alignment length: 1488      
total number of taxa:         	19        
transcriptomes:               	13        
overlap length:               	1472      

min   	max   	median	Q1    	Q3    
26.159	64.092	47.534	33.339	55.560

transcriptome outlier dist: > 	96.1382278

taxon               	dist  	re.dis
Melanotus_cribricoll	28.688	0.6035
Pyrocoelia =        	35.395	0.7446
Drilus =   	34.548	0.7268
Phrixothrix =       	37.602	0.7910
Omalisus =	41.395	0.8708
Rhagophthalmus =     	30.249	0.6363
Chauliognathus =    	45.391	0.9549
Plastocerus =	33.088	0.6960
Ignelater_luminosus 	31.694	0.6667
Platerodrilus_sp =  	35.154	0.7395
Asymmetricata =        	33.179	0.6979
Photinus =          	49.189	1.0348
Aquatica =          	34.715	0.7303

outliers counted: 0

file: EOG091200H7	alignment length: 1223      
total number of taxa:         	19        
transcriptomes:               	13        
overlap length:               	1196      

min   	max   	median	Q1    	Q3    
29.134	78.645	61.377	43.264	67.303

transcriptome outlier dist: > 	117.968048

taxon               	dist  	re.dis
Melanotus_cribricoll	57.721	0.9404
Ignelater_luminosus 	54.478	0.8876
Drilus =   	44.321	0.7221
Chauliognathus =    	68.152	1.1103
Omalisus =	56.511	0.9207
Platerodrilus_sp =  	55.899	0.9107
Photinus =          	53.337	0.8690
Aquatica =          	57.993	0.9448
Rhagophthalmus =     	57.554	0.9377
Pyrocoelia =        	58.097	0.9465
Phrixothrix =       	46.925	0.7645
Asymmetricata =        	62.755	1.0224
Plastocerus =	56.229	0.9161

outliers counted: 0

file: EOG091200HA	alignment length: 1179      
Platerodrilus_sp              	missing   
total number of taxa:         	18        
transcriptomes:               	12        
overlap length:               	1152      

min   	max   	median	Q1    	Q3    
20.999	81.923	55.787	42.624	62.799

transcriptome outlier dist: > 	122.885328

taxon               	dist  	re.dis
Omalisus =	35.448	0.6354
Pyrocoelia =        	55.179	0.9890
Plastocerus =	44.619	0.7998
Phrixothrix =       	26.243	0.4704
Melanotus_cribricoll	36.960	0.6625
Asymmetricata =        	34.512	0.6186
Chauliognathus =    	44.079	0.7901
Aquatica =          	52.202	0.9357
Ignelater_luminosus 	37.704	0.6758
Rhagophthalmus =     	41.817	0.7495
Photinus =          	42.561	0.7629
Drilus =   	42.581	0.7632

outliers counted: 0

file: EOG091200HC	alignment length: 897       
Chauliognathus                	missing   
Platerodrilus_sp              	missing   
Melanotus_cribricollis        	missing   
Phrixothrix                   	missing   
Photinus                      	missing   
Pyrocoelia                    	missing   
Asymmetricata                    	missing   
total number of taxa:         	12        
transcriptomes:               	6         
overlap length:               	869       

min   	max   	median	Q1    	Q3    
3.0829	1000  	11.402	7.9832	12.396

transcriptome outlier dist: > 	1500      

taxon               	dist  	re.dis
Ignelater_luminosus 	6.7194	0.5893
Aquatica =          	6.3665	0.5583
Omalisus =	1000  	87.701
Drilus =   	6.8864	0.6039
Plastocerus =	10.695	0.9380
Rhagophthalmus =     	7.4154	0.6503

outliers counted: 0

file: EOG091200HD	alignment length: 1362      
total number of taxa:         	19        
transcriptomes:               	13        
overlap length:               	1361      

min   	max   	median	Q1    	Q3    
18.194	49.968	26.957	24.810	43.734

transcriptome outlier dist: > 	74.9523153

taxon               	dist  	re.dis
Melanotus_cribricoll	33.054	1.2261
Drilus =   	37.011	1.3729
Ignelater_luminosus 	32.414	1.2024
Plastocerus =	33.006	1.2244
Asymmetricata =        	24.602	0.9126
Platerodrilus_sp =  	31.589	1.1718
Omalisus =	47.313	1.7551
Phrixothrix =       	25.234	0.9360
Pyrocoelia =        	22.903	0.8496
Aquatica =          	56.242	2.0863
Chauliognathus =    	52.398	1.9437
Photinus =          	51.379	1.9059
Rhagophthalmus =     	33.165	1.2302

outliers counted: 0

file: EOG091200HH	alignment length: 1046      
total number of taxa:         	19        
transcriptomes:               	13        
overlap length:               	970       

min   	max   	median	Q1    	Q3    
5.9056	27.798	18.923	12.328	24.422

transcriptome outlier dist: > 	41.6971116

taxon               	dist  	re.dis
Asymmetricata =        	14.771	0.7805
Phrixothrix =       	10.156	0.5367
Photinus =          	14.110	0.7456
Ignelater_luminosus 	13.696	0.7237
Chauliognathus =    	17.723	0.9365
Platerodrilus_sp =  	22.122	1.1690
Aquatica =          	9.7518	0.5153
Rhagophthalmus =     	14.895	0.7871
Melanotus_cribricoll	8.6475	0.4569
Plastocerus =	13.621	0.7197
Omalisus =	13.675	0.7226
Pyrocoelia =        	15.248	0.8057
Drilus =   	15.850	0.8375

outliers counted: 0

file: EOG091200HI	alignment length: 1826      
total number of taxa:         	19        
transcriptomes:               	13        
overlap length:               	1176      

min   	max   	median	Q1    	Q3    
15.822	36.481	25.746	22.098	31.211

transcriptome outlier dist: > 	54.7217360

taxon               	dist  	re.dis
Chauliognathus =    	23.675	0.9195
Omalisus =	29.636	1.1511
Melanotus_cribricoll	25.432	0.9878
Phrixothrix =       	12.004	0.4662
Rhagophthalmus =     	27.295	1.0601
Aquatica =          	28.872	1.1214
Drilus =   	27.003	1.0488
Plastocerus =	23.751	0.9225
Ignelater_luminosus 	24.020	0.9329
Photinus =          	21.939	0.8521
Platerodrilus_sp =  	30.282	1.1762
Asymmetricata =        	28.768	1.1174
Pyrocoelia =        	27.581	1.0712

outliers counted: 0

file: EOG091200HL	alignment length: 1240      
Chauliognathus                	missing   
Platerodrilus_sp              	missing   
Melanotus_cribricollis        	missing   
Phrixothrix                   	missing   
Rhagophthalmus                 	missing   
Photinus                      	missing   
Pyrocoelia                    	missing   
Aquatica                      	missing   
total number of taxa:         	11        
transcriptomes:               	5         
overlap length:               	1201      

min   	max   	median	Q1    	Q3    
22.749	68.221	47.062	37.641	59.055

transcriptome outlier dist: > 	102.331839

taxon               	dist  	re.dis
Omalisus =	21.327	0.4531
Plastocerus =	32.756	0.6960
Ignelater_luminosus 	34.290	0.7286
Drilus =   	41.784	0.8878
Asymmetricata =        	31.035	0.6594

outliers counted: 0

file: EOG091200HN	alignment length: 988       
total number of taxa:         	19        
transcriptomes:               	13        
overlap length:               	986       

min   	max   	median	Q1    	Q3    
8.0893	22.303	13.350	11.037	15.812

transcriptome outlier dist: > 	33.4548902

taxon               	dist  	re.dis
Plastocerus =	23.168	1.7354
Drilus =   	24.402	1.8278
Platerodrilus_sp =  	19.357	1.4500
Omalisus =	24.699	1.8501
Melanotus_cribricoll	17.198	1.2882
Rhagophthalmus =     	19.499	1.4606
Pyrocoelia =        	24.046	1.8012
Phrixothrix =       	19.274	1.4437
Ignelater_luminosus 	16.343	1.2241
Photinus =          	23.758	1.7796
Aquatica =          	19.091	1.4300
Asymmetricata =        	21.586	1.6169
Chauliognathus =    	32.228	2.4141

outliers counted: 0

file: EOG091200HO	alignment length: 1137      
total number of taxa:         	19        
transcriptomes:               	13        
overlap length:               	1087      

min   	max   	median	Q1    	Q3    
15.378	37.576	30.590	22.530	33.884

transcriptome outlier dist: > 	56.3651505

taxon               	dist  	re.dis
Ignelater_luminosus 	24.017	0.7851
Chauliognathus =    	15.813	0.5169
Photinus =          	25.795	0.8432
Plastocerus =	23.311	0.7620
Pyrocoelia =        	26.378	0.8622
Aquatica =          	25.742	0.8415
Rhagophthalmus =     	29.529	0.9653
Phrixothrix =       	33.427	1.0927
Asymmetricata =        	25.687	0.8397
Drilus =   	29.634	0.9687
Omalisus =	23.145	0.7566
Melanotus_cribricoll	22.880	0.7479
Platerodrilus_sp =  	30.780	1.0062

outliers counted: 0

file: EOG091200HP	alignment length: 1877      
Omalisus =ades      	missing   
Photinus                      	missing   
Aquatica                      	missing   
total number of taxa:         	16        
transcriptomes:               	10        
overlap length:               	1829      

min   	max   	median	Q1    	Q3    
35.678	92.064	72.828	52.197	89.094

transcriptome outlier dist: > 	138.096351

taxon               	dist  	re.dis
Ignelater_luminosus 	62.219	0.8543
Melanotus_cribricoll	60.885	0.8360
Platerodrilus_sp =  	50.561	0.6942
Drilus =   	67.008	0.9200
Chauliognathus =    	81.172	1.1145
Phrixothrix =       	55.565	0.7629
Rhagophthalmus =     	63.283	0.8689
Pyrocoelia =        	51.942	0.7132
Asymmetricata =        	67.394	0.9253
Plastocerus =	69.603	0.9557

outliers counted: 0

file: EOG091200HR	alignment length: 1303      
total number of taxa:         	19        
transcriptomes:               	13        
overlap length:               	1198      

min   	max   	median	Q1    	Q3    
20.118	33.790	26.093	21.391	29.132

transcriptome outlier dist: > 	50.6851787

taxon               	dist  	re.dis
Phrixothrix =       	50.804	1.9470	out!  
Photinus =          	19.834	0.7601
Ignelater_luminosus 	13.006	0.4984
Pyrocoelia =        	19.651	0.7531
Melanotus_cribricoll	16.144	0.6187
Plastocerus =	27.091	1.0382
Rhagophthalmus =     	15.239	0.5840
Chauliognathus =    	7.2159	0.2765
Platerodrilus_sp =  	21.848	0.8373
Aquatica =          	18.945	0.7260
Asymmetricata =        	11.414	0.4374
Drilus =   	18.419	0.7059
Omalisus =	20.364	0.7804

outliers counted: 1

file: EOG091200HS	alignment length: 1552      
total number of taxa:         	19        
transcriptomes:               	13        
overlap length:               	1295      

min   	max   	median	Q1    	Q3    
11.335	60.501	30.719	26.272	46.722

transcriptome outlier dist: > 	90.7519518

taxon               	dist  	re.dis
Rhagophthalmus =     	15.556	0.5064
Ignelater_luminosus 	15.889	0.5172
Omalisus =	17.879	0.5820
Aquatica =          	16.942	0.5515
Plastocerus =	21.502	0.6999
Drilus =   	14.128	0.4599
Chauliognathus =    	32.855	1.0695
Photinus =          	21.456	0.6984
Phrixothrix =       	20.900	0.6803
Melanotus_cribricoll	15.334	0.4991
Platerodrilus_sp =  	16.781	0.5462
Asymmetricata =        	17.638	0.5741
Pyrocoelia =        	19.620	0.6386

outliers counted: 0

file: EOG091200HT	alignment length: 1144      
Photinus                      	missing   
Aquatica                      	missing   
total number of taxa:         	17        
transcriptomes:               	11        
overlap length:               	839       

min   	max   	median	Q1    	Q3    
9.9065	24.213	15.684	13.295	17.065

transcriptome outlier dist: > 	36.3201594

taxon               	dist  	re.dis
Plastocerus =	9.7293	0.6203
Asymmetricata =        	13.324	0.8494
Rhagophthalmus =     	11.855	0.7558
Omalisus =	11.905	0.7590
Pyrocoelia =        	16.979	1.0825
Drilus =   	10.263	0.6543
Phrixothrix =       	12.502	0.7971
Ignelater_luminosus 	10.632	0.6778
Chauliognathus =    	9.2995	0.5929
Melanotus_cribricoll	9.7161	0.6194
Platerodrilus_sp =  	13.215	0.8425

outliers counted: 0

file: EOG091200HU	alignment length: 1086      
total number of taxa:         	19        
transcriptomes:               	13        
overlap length:               	1084      

min   	max   	median	Q1    	Q3    
19.166	50.114	37.098	22.980	46.033

transcriptome outlier dist: > 	75.1717284

taxon               	dist  	re.dis
Aquatica =          	33.760	0.9100
Asymmetricata =        	35.007	0.9436
Omalisus =	11.199	0.3018
Chauliognathus =    	27.399	0.7385
Platerodrilus_sp =  	29.874	0.8052
Melanotus_cribricoll	31.427	0.8471
Pyrocoelia =        	35.360	0.9531
Ignelater_luminosus 	30.018	0.8091
Photinus =          	35.854	0.9664
Rhagophthalmus =     	36.582	0.9860
Phrixothrix =       	19.385	0.5225
Plastocerus =	35.956	0.9692
Drilus =   	34.057	0.9180

outliers counted: 0

file: EOG091200HW	alignment length: 1149      
Platerodrilus_sp              	missing   
total number of taxa:         	18        
transcriptomes:               	12        
overlap length:               	1144      

min   	max   	median	Q1    	Q3    
7.4371	29.123	23.798	13.780	28.050

transcriptome outlier dist: > 	43.6854915

taxon               	dist  	re.dis
Omalisus =	17.977	0.7553
Ignelater_luminosus 	21.478	0.9025
Aquatica =          	19.533	0.8207
Plastocerus =	16.844	0.7078
Pyrocoelia =        	26.556	1.1158
Drilus =   	27.371	1.1501
Rhagophthalmus =     	24.086	1.0120
Melanotus_cribricoll	21.584	0.9069
Phrixothrix =       	35.566	1.4944
Chauliognathus =    	14.623	0.6144
Asymmetricata =        	24.502	1.0295
Photinus =          	24.016	1.0091

outliers counted: 0

file: EOG091200HX	alignment length: 1293      
total number of taxa:         	19        
transcriptomes:               	13        
overlap length:               	1283      

min   	max   	median	Q1    	Q3    
15.538	43.198	32.796	26.577	36.926

transcriptome outlier dist: > 	64.7970707

taxon               	dist  	re.dis
Omalisus =	29.202	0.8904
Photinus =          	23.675	0.7219
Pyrocoelia =        	38.118	1.1622
Plastocerus =	34.302	1.0459
Drilus =   	27.982	0.8532
Aquatica =          	32.879	1.0025
Phrixothrix =       	20.217	0.6164
Melanotus_cribricoll	29.734	0.9066
Asymmetricata =        	33.932	1.0346
Ignelater_luminosus 	31.351	0.9559
Rhagophthalmus =     	32.476	0.9902
Chauliognathus =    	31.478	0.9598
Platerodrilus_sp =  	44.091	1.3444

outliers counted: 0

file: EOG091200I3	alignment length: 859       
Platerodrilus_sp              	missing   
total number of taxa:         	18        
transcriptomes:               	12        
overlap length:               	833       

min   	max   	median	Q1    	Q3    
5.3786	16.757	11.453	11.005	15.200

transcriptome outlier dist: > 	25.1363887

taxon               	dist  	re.dis
Asymmetricata =        	13.195	1.1521
Rhagophthalmus =     	12.875	1.1241
Photinus =          	13.607	1.1881
Plastocerus =	14.676	1.2814
Omalisus =	12.074	1.0542
Ignelater_luminosus 	21.261	1.8564
Phrixothrix =       	15.580	1.3603
Chauliognathus =    	9.4140	0.8219
Melanotus_cribricoll	11.861	1.0356
Drilus =   	13.886	1.2124
Aquatica =          	12.322	1.0758
Pyrocoelia =        	13.524	1.1808

outliers counted: 0

file: EOG091200I6	alignment length: 1142      
Platerodrilus_sp              	missing   
Plastocerus =          	missing   
Ignelater_luminosus           	missing   
Phrixothrix                   	missing   
total number of taxa:         	15        
transcriptomes:               	9         
overlap length:               	1015      

min   	max   	median	Q1    	Q3    
12.672	31.527	19.832	17.220	24.171

transcriptome outlier dist: > 	47.2908212

taxon               	dist  	re.dis
Rhagophthalmus =     	7.0353	0.3547
Photinus =          	6.1782	0.3115
Chauliognathus =    	4.8378	0.2439
Pyrocoelia =        	2.9035	0.1464
Asymmetricata =        	12.297	0.6200
Melanotus_cribricoll	13.893	0.7005
Omalisus =	9.1126	0.4594
Drilus =   	8.5244	0.4298
Aquatica =          	14.972	0.7549

outliers counted: 0

file: EOG091200I8	alignment length: 1104      
Phrixothrix                   	missing   
total number of taxa:         	18        
transcriptomes:               	12        
overlap length:               	1078      

min   	max   	median	Q1    	Q3    
20.945	42.828	37.085	28.157	38.081

transcriptome outlier dist: > 	64.2431321

taxon               	dist  	re.dis
Aquatica =          	39.139	1.0554
Ignelater_luminosus 	30.912	0.8335
Melanotus_cribricoll	32.581	0.8785
Omalisus =	29.420	0.7933
Platerodrilus_sp =  	38.476	1.0375
Photinus =          	26.061	0.7027
Pyrocoelia =        	44.224	1.1925
Chauliognathus =    	27.327	0.7368
Rhagophthalmus =     	33.804	0.9115
Drilus =   	34.303	0.9249
Asymmetricata =        	38.527	1.0389
Plastocerus =	29.095	0.7845

outliers counted: 0

file: EOG091200IB	alignment length: 1665      
total number of taxa:         	19        
transcriptomes:               	13        
overlap length:               	1622      

min   	max   	median	Q1    	Q3    
17.253	46.402	32.459	28.595	36.696

transcriptome outlier dist: > 	69.6035956

taxon               	dist  	re.dis
Aquatica =          	26.346	0.8116
Platerodrilus_sp =  	22.554	0.6948
Drilus =   	23.863	0.7351
Rhagophthalmus =     	22.459	0.6919
Plastocerus =	21.042	0.6482
Ignelater_luminosus 	19.967	0.6151
Pyrocoelia =        	22.496	0.6930
Omalisus =	22.993	0.7083
Asymmetricata =        	18.089	0.5572
Melanotus_cribricoll	18.194	0.5605
Photinus =          	26.066	0.8030
Phrixothrix =       	22.529	0.6940
Chauliognathus =    	30.764	0.9477

outliers counted: 0

file: EOG091200IC	alignment length: 904       
Phrixothrix                   	missing   
total number of taxa:         	18        
transcriptomes:               	12        
overlap length:               	901       

min   	max   	median	Q1    	Q3    
16.610	41.166	31.160	28.889	37.076

transcriptome outlier dist: > 	61.7504597

taxon               	dist  	re.dis
Asymmetricata =        	29.522	0.9474
Melanotus_cribricoll	22.234	0.7135
Rhagophthalmus =     	25.603	0.8216
Aquatica =          	34.424	1.1047
Chauliognathus =    	32.686	1.0489
Platerodrilus_sp =  	28.695	0.9209
Plastocerus =	22.862	0.7337
Omalisus =	32.187	1.0329
Photinus =          	28.591	0.9175
Pyrocoelia =        	28.073	0.9009
Ignelater_luminosus 	23.654	0.7591
Drilus =   	27.505	0.8827

outliers counted: 0

file: EOG091200IG	alignment length: 1355      
total number of taxa:         	19        
transcriptomes:               	13        
overlap length:               	1186      

min   	max   	median	Q1    	Q3    
24.907	54.965	37.509	31.423	45.272

transcriptome outlier dist: > 	82.4481990

taxon               	dist  	re.dis
Photinus =          	45.420	1.2109
Chauliognathus =    	20.938	0.5582
Phrixothrix =       	25.164	0.6708
Platerodrilus_sp =  	35.893	0.9569
Melanotus_cribricoll	32.865	0.8761
Omalisus =	39.027	1.0404
Plastocerus =	31.551	0.8411
Pyrocoelia =        	33.614	0.8961
Asymmetricata =        	34.235	0.9127
Ignelater_luminosus 	31.980	0.8525
Rhagophthalmus =     	34.162	0.9107
Aquatica =          	33.866	0.9028
Drilus =   	43.628	1.1631

outliers counted: 0

file: EOG091200II	alignment length: 965       
Platerodrilus_sp              	missing   
Melanotus_cribricollis        	missing   
Phrixothrix                   	missing   
Pyrocoelia                    	missing   
Aquatica                      	missing   
Asymmetricata                    	missing   
total number of taxa:         	13        
transcriptomes:               	7         
overlap length:               	877       

min   	max   	median	Q1    	Q3    
11.272	26.694	21.162	17.065	21.772

transcriptome outlier dist: > 	40.0420229

taxon               	dist  	re.dis
Chauliognathus =    	29.449	1.3915
Plastocerus =	14.169	0.6695
Ignelater_luminosus 	15.016	0.7095
Rhagophthalmus =     	14.200	0.6710
Omalisus =	13.829	0.6534
Drilus =   	15.267	0.7214
Photinus =          	27.448	1.2970

outliers counted: 0

file: EOG091200IK	alignment length: 874       
total number of taxa:         	19        
transcriptomes:               	13        
overlap length:               	785       

min   	max   	median	Q1    	Q3    
5.3047	18.099	12.181	10.771	13.881

transcriptome outlier dist: > 	27.1486212

taxon               	dist  	re.dis
Pyrocoelia =        	10.236	0.8403
Plastocerus =	8.8231	0.7242
Aquatica =          	9.9753	0.8188
Ignelater_luminosus 	9.2951	0.7630
Platerodrilus_sp =  	14.857	1.2196
Melanotus_cribricoll	8.7179	0.7156
Asymmetricata =        	8.1154	0.6661
Chauliognathus =    	10.771	0.8842
Photinus =          	8.0034	0.6570
Rhagophthalmus =     	9.9975	0.8207
Phrixothrix =       	115.27	9.4628	out!  
Drilus =   	10.054	0.8253
Omalisus =	11.200	0.9194

outliers counted: 1

file: EOG091200IL	alignment length: 990       
total number of taxa:         	19        
transcriptomes:               	13        
overlap length:               	950       

min   	max   	median	Q1    	Q3    
16.682	32.012	26.684	21.799	28.914

transcriptome outlier dist: > 	48.0188465

taxon               	dist  	re.dis
Asymmetricata =        	19.132	0.7170
Omalisus =	22.019	0.8251
Melanotus_cribricoll	21.275	0.7973
Aquatica =          	19.938	0.7471
Phrixothrix =       	20.762	0.7780
Rhagophthalmus =     	17.579	0.6587
Pyrocoelia =        	19.658	0.7366
Platerodrilus_sp =  	18.240	0.6835
Chauliognathus =    	28.262	1.0591
Ignelater_luminosus 	26.619	0.9975
Plastocerus =	17.110	0.6412
Photinus =          	19.492	0.7304
Drilus =   	26.681	0.9999

outliers counted: 0

file: EOG091200IN	alignment length: 1663      
total number of taxa:         	19        
transcriptomes:               	13        
overlap length:               	1661      

min   	max   	median	Q1    	Q3    
8.2240	39.362	19.990	15.751	31.849

transcriptome outlier dist: > 	59.0434514

taxon               	dist  	re.dis
Melanotus_cribricoll	14.493	0.7250
Chauliognathus =    	55.809	2.7917
Drilus =   	13.983	0.6995
Photinus =          	16.957	0.8482
Rhagophthalmus =     	28.315	1.4164
Pyrocoelia =        	16.284	0.8146
Aquatica =          	27.477	1.3745
Platerodrilus_sp =  	25.317	1.2664
Asymmetricata =        	15.852	0.7929
Phrixothrix =       	22.512	1.1261
Omalisus =	13.131	0.6568
Ignelater_luminosus 	14.688	0.7347
Plastocerus =	38.537	1.9277

outliers counted: 0

file: EOG091200IP	alignment length: 1446      
Chauliognathus                	missing   
total number of taxa:         	18        
transcriptomes:               	12        
overlap length:               	1408      

min   	max   	median	Q1    	Q3    
25.477	47.187	37.235	35.045	41.809

transcriptome outlier dist: > 	70.7817150

taxon               	dist  	re.dis
Platerodrilus_sp =  	42.655	1.1455
Pyrocoelia =        	38.684	1.0389
Rhagophthalmus =     	34.266	0.9202
Melanotus_cribricoll	31.010	0.8328
Phrixothrix =       	37.237	1.0000
Ignelater_luminosus 	31.949	0.8580
Drilus =   	35.664	0.9578
Asymmetricata =        	35.928	0.9649
Plastocerus =	30.617	0.8222
Omalisus =	37.812	1.0155
Aquatica =          	39.367	1.0572
Photinus =          	29.832	0.8011

outliers counted: 0

file: EOG091200J2	alignment length: 817       
total number of taxa:         	19        
transcriptomes:               	13        
overlap length:               	801       

min   	max   	median	Q1    	Q3    
8.1704	33.017	17.768	15.066	28.437

transcriptome outlier dist: > 	49.5261404

taxon               	dist  	re.dis
Chauliognathus =    	26.122	1.4701
Rhagophthalmus =     	21.771	1.2253
Photinus =          	22.584	1.2710
Aquatica =          	22.428	1.2622
Plastocerus =	20.221	1.1380
Asymmetricata =        	21.879	1.2314
Melanotus_cribricoll	20.166	1.1349
Ignelater_luminosus 	20.975	1.1804
Platerodrilus_sp =  	17.235	0.9700
Pyrocoelia =        	17.443	0.9817
Phrixothrix =       	20.560	1.1571
Drilus =   	15.288	0.8604
Omalisus =	15.874	0.8934

outliers counted: 0

file: EOG091200J3	alignment length: 1063      
Platerodrilus_sp              	missing   
total number of taxa:         	18        
transcriptomes:               	12        
overlap length:               	896       

min   	max   	median	Q1    	Q3    
9.3183	49.356	14.062	11.546	19.720

transcriptome outlier dist: > 	74.0342671

taxon               	dist  	re.dis
Pyrocoelia =        	8.2817	0.5889
Rhagophthalmus =     	13.083	0.9303
Phrixothrix =       	13.504	0.9603
Photinus =          	10.876	0.7734
Asymmetricata =        	7.8424	0.5576
Chauliognathus =    	7.6381	0.5431
Drilus =   	6.6950	0.4760
Melanotus_cribricoll	6.3502	0.4515
Ignelater_luminosus 	6.2599	0.4451
Plastocerus =	7.1390	0.5076
Omalisus =	9.2100	0.6549
Aquatica =          	7.7275	0.5495

outliers counted: 0

file: EOG091200J4	alignment length: 1606      
Phrixothrix                   	missing   
total number of taxa:         	18        
transcriptomes:               	12        
overlap length:               	1605      

min   	max   	median	Q1    	Q3    
26.369	87.321	61.272	35.223	79.734

transcriptome outlier dist: > 	130.982237

taxon               	dist  	re.dis
Melanotus_cribricoll	45.297	0.7392
Ignelater_luminosus 	35.873	0.5854
Aquatica =          	40.526	0.6614
Omalisus =	62.588	1.0214
Photinus =          	155.47	2.5373	out!  
Platerodrilus_sp =  	87.984	1.4359
Asymmetricata =        	46.677	0.7617
Rhagophthalmus =     	41.327	0.6744
Plastocerus =	44.431	0.7251
Chauliognathus =    	39.065	0.6375
Drilus =   	41.670	0.6800
Pyrocoelia =        	40.007	0.6529

outliers counted: 1

file: EOG091200J6	alignment length: 1546      
Omalisus =ades      	missing   
Ignelater_luminosus           	missing   
Melanotus_cribricollis        	missing   
Phrixothrix                   	missing   
Pyrocoelia                    	missing   
Aquatica                      	missing   
total number of taxa:         	13        
transcriptomes:               	7         
overlap length:               	1379      

min   	max   	median	Q1    	Q3    
22.781	45.294	35.001	31.929	39.320

transcriptome outlier dist: > 	67.9423669

taxon               	dist  	re.dis
Chauliognathus =    	17.668	0.5047
Drilus =   	27.141	0.7754
Asymmetricata =        	28.381	0.8108
Platerodrilus_sp =  	60.079	1.7164
Plastocerus =	24.736	0.7067
Rhagophthalmus =     	27.918	0.7976
Photinus =          	22.689	0.6482

outliers counted: 0

file: EOG091200J7	alignment length: 1877      
Platerodrilus_sp              	missing   
total number of taxa:         	18        
transcriptomes:               	12        
overlap length:               	1871      

min   	max   	median	Q1    	Q3    
27.206	54.699	37.112	32.811	44.333

transcriptome outlier dist: > 	82.0491180

taxon               	dist  	re.dis
Melanotus_cribricoll	24.800	0.6682
Phrixothrix =       	18.510	0.4987
Aquatica =          	35.603	0.9593
Pyrocoelia =        	37.696	1.0157
Rhagophthalmus =     	31.483	0.8483
Plastocerus =	30.733	0.8281
Omalisus =	26.918	0.7253
Drilus =   	35.965	0.9690
Chauliognathus =    	12.342	0.3325
Ignelater_luminosus 	20.848	0.5617
Asymmetricata =        	32.331	0.8711
Photinus =          	24.268	0.6539

outliers counted: 0

file: EOG091200JC	alignment length: 1345      
total number of taxa:         	19        
transcriptomes:               	13        
overlap length:               	1343      

min   	max   	median	Q1    	Q3    
22.906	51.451	31.571	26.616	40.627

transcriptome outlier dist: > 	77.1771058

taxon               	dist  	re.dis
Photinus =          	22.851	0.7238
Melanotus_cribricoll	25.671	0.8131
Aquatica =          	17.676	0.5598
Omalisus =	43.366	1.3736
Phrixothrix =       	15.925	0.5044
Chauliognathus =    	29.737	0.9419
Asymmetricata =        	29.106	0.9219
Rhagophthalmus =     	15.665	0.4961
Ignelater_luminosus 	15.351	0.4862
Drilus =   	18.775	0.5946
Pyrocoelia =        	26.340	0.8343
Platerodrilus_sp =  	23.713	0.7511
Plastocerus =	29.396	0.9311

outliers counted: 0

file: EOG091200JD	alignment length: 1382      
Photinus                      	missing   
total number of taxa:         	18        
transcriptomes:               	12        
overlap length:               	1277      

min   	max   	median	Q1    	Q3    
22.607	57.658	38.818	34.850	48.579

transcriptome outlier dist: > 	86.4881675

taxon               	dist  	re.dis
Asymmetricata =        	31.639	0.8150
Chauliognathus =    	35.808	0.9224
Platerodrilus_sp =  	30.462	0.7847
Aquatica =          	29.901	0.7702
Phrixothrix =       	39.246	1.0110
Ignelater_luminosus 	27.314	0.7036
Plastocerus =	28.594	0.7366
Melanotus_cribricoll	27.721	0.7141
Omalisus =	31.799	0.8191
Pyrocoelia =        	33.100	0.8526
Drilus =   	32.962	0.8491
Rhagophthalmus =     	34.362	0.8852

outliers counted: 0

file: EOG091200JE	alignment length: 1188      
total number of taxa:         	19        
transcriptomes:               	13        
overlap length:               	980       

min   	max   	median	Q1    	Q3    
10.304	63.007	40.814	35.589	45.947

transcriptome outlier dist: > 	94.5105528

taxon               	dist  	re.dis
Asymmetricata =        	36.390	0.8916
Platerodrilus_sp =  	51.102	1.2520
Aquatica =          	36.190	0.8866
Plastocerus =	29.385	0.7199
Drilus =   	32.328	0.7920
Ignelater_luminosus 	31.416	0.7697
Melanotus_cribricoll	35.018	0.8579
Phrixothrix =       	32.289	0.7911
Omalisus =	30.467	0.7464
Pyrocoelia =        	35.455	0.8686
Rhagophthalmus =     	35.110	0.8602
Chauliognathus =    	38.288	0.9381
Photinus =          	35.882	0.8791

outliers counted: 0

file: EOG091200JG	alignment length: 1234      
total number of taxa:         	19        
transcriptomes:               	13        
overlap length:               	1196      

min   	max   	median	Q1    	Q3    
15.990	39.711	33.595	29.996	38.178

transcriptome outlier dist: > 	59.5673753

taxon               	dist  	re.dis
Photinus =          	17.539	0.5220
Aquatica =          	15.959	0.4750
Chauliognathus =    	28.552	0.8498
Pyrocoelia =        	20.439	0.6084
Melanotus_cribricoll	18.120	0.5393
Asymmetricata =        	19.049	0.5670
Ignelater_luminosus 	17.723	0.5275
Drilus =   	18.886	0.5621
Omalisus =	14.124	0.4204
Plastocerus =	22.547	0.6711
Phrixothrix =       	9.9747	0.2969
Platerodrilus_sp =  	19.993	0.5951
Rhagophthalmus =     	18.737	0.5577

outliers counted: 0

file: EOG091200JH	alignment length: 1953      
Platerodrilus_sp              	missing   
Phrixothrix                   	missing   
Aquatica                      	missing   
total number of taxa:         	16        
transcriptomes:               	10        
overlap length:               	1819      

min   	max   	median	Q1    	Q3    
48.498	142.21	121.34	87.668	128.44

transcriptome outlier dist: > 	213.316945

taxon               	dist  	re.dis
Pyrocoelia =        	102.63	0.8458
Plastocerus =	118.97	0.9805
Chauliognathus =    	1000  	8.2412	out!  
Asymmetricata =        	98.110	0.8085
Drilus =   	134.97	1.1123
Rhagophthalmus =     	98.897	0.8150
Photinus =          	87.927	0.7246
Melanotus_cribricoll	103.12	0.8498
Omalisus =	137.44	1.1327
Ignelater_luminosus 	125.87	1.0373

outliers counted: 1

file: EOG091200JJ	alignment length: 1501      
Platerodrilus_sp              	missing   
Phrixothrix                   	missing   
total number of taxa:         	17        
transcriptomes:               	11        
overlap length:               	980       

min   	max   	median	Q1    	Q3    
12.798	27.439	22.986	18.545	26.287

transcriptome outlier dist: > 	41.1585605

taxon               	dist  	re.dis
Omalisus =	31.651	1.3769
Chauliognathus =    	16.131	0.7018
Rhagophthalmus =     	14.143	0.6153
Photinus =          	16.426	0.7146
Melanotus_cribricoll	14.045	0.6110
Aquatica =          	17.513	0.7619
Plastocerus =	14.804	0.6440
Ignelater_luminosus 	12.367	0.5380
Drilus =   	28.869	1.2559
Pyrocoelia =        	15.831	0.6887
Asymmetricata =        	13.337	0.5802

outliers counted: 0

file: EOG091200JQ	alignment length: 1428      
Platerodrilus_sp              	missing   
Melanotus_cribricollis        	missing   
Rhagophthalmus                 	missing   
Photinus                      	missing   
Asymmetricata                    	missing   
total number of taxa:         	14        
transcriptomes:               	8         
overlap length:               	1116      

min   	max   	median	Q1    	Q3    
26.926	35.240	31.822	29.459	33.767

transcriptome outlier dist: > 	52.8607378

taxon               	dist  	re.dis
Drilus =   	32.808	1.0310
Chauliognathus =    	30.262	0.9509
Phrixothrix =       	17.111	0.5377
Omalisus =	32.170	1.0109
Pyrocoelia =        	25.377	0.7974
Plastocerus =	28.379	0.8918
Aquatica =          	19.536	0.6139
Ignelater_luminosus 	24.435	0.7678

outliers counted: 0

file: EOG091200JS	alignment length: 1335      
Platerodrilus_sp              	missing   
total number of taxa:         	18        
transcriptomes:               	12        
overlap length:               	1061      

min   	max   	median	Q1    	Q3    
23.258	42.965	36.432	32.225	41.390

transcriptome outlier dist: > 	64.4484626

taxon               	dist  	re.dis
Photinus =          	37.523	1.0299
Pyrocoelia =        	34.753	0.9539
Drilus =   	33.193	0.9110
Aquatica =          	38.677	1.0616
Asymmetricata =        	33.496	0.9193
Phrixothrix =       	26.907	0.7385
Plastocerus =	25.137	0.6899
Ignelater_luminosus 	25.600	0.7026
Chauliognathus =    	33.908	0.9307
Rhagophthalmus =     	32.261	0.8855
Omalisus =	33.485	0.9191
Melanotus_cribricoll	30.007	0.8236

outliers counted: 0

file: EOG091200JU	alignment length: 905       
Platerodrilus_sp              	missing   
total number of taxa:         	18        
transcriptomes:               	12        
overlap length:               	867       

min   	max   	median	Q1    	Q3    
13.372	27.272	20.745	15.947	25.439

transcriptome outlier dist: > 	40.9086318

taxon               	dist  	re.dis
Melanotus_cribricoll	20.106	0.9691
Pyrocoelia =        	19.752	0.9521
Phrixothrix =       	29.595	1.4266
Chauliognathus =    	22.384	1.0790
Drilus =   	20.067	0.9673
Plastocerus =	21.329	1.0281
Photinus =          	19.644	0.9469
Omalisus =	17.374	0.8375
Ignelater_luminosus 	18.815	0.9069
Aquatica =          	21.657	1.0439
Asymmetricata =        	21.981	1.0595
Rhagophthalmus =     	20.286	0.9778

outliers counted: 0

file: EOG091200JW	alignment length: 1525      
Platerodrilus_sp              	missing   
Ignelater_luminosus           	missing   
Phrixothrix                   	missing   
Rhagophthalmus                 	missing   
Photinus                      	missing   
total number of taxa:         	14        
transcriptomes:               	8         
overlap length:               	1025      

min   	max   	median	Q1    	Q3    
13.810	50.714	38.504	20.393	42.769

transcriptome outlier dist: > 	76.0716190

taxon               	dist  	re.dis
Plastocerus =	26.232	0.6812
Drilus =   	12.660	0.3287
Asymmetricata =        	11.068	0.2874
Melanotus_cribricoll	11.748	0.3051
Pyrocoelia =        	10.549	0.2739
Aquatica =          	9.8137	0.2548
Omalisus =	19.367	0.5029
Chauliognathus =    	7.2439	0.1881

outliers counted: 0

file: EOG091200JX	alignment length: 796       
total number of taxa:         	19        
transcriptomes:               	13        
overlap length:               	781       

min   	max   	median	Q1    	Q3    
4.1580	14.812	9.8666	8.4498	11.431

transcriptome outlier dist: > 	22.2194598

taxon               	dist  	re.dis
Plastocerus =	5.3702	0.5442
Ignelater_luminosus 	5.7839	0.5862
Drilus =   	7.0077	0.7102
Chauliognathus =    	7.4342	0.7534
Melanotus_cribricoll	6.0591	0.6141
Phrixothrix =       	9.3707	0.9497
Pyrocoelia =        	7.2609	0.7359
Aquatica =          	6.8395	0.6931
Asymmetricata =        	6.7587	0.6850
Platerodrilus_sp =  	9.2222	0.9346
Rhagophthalmus =     	5.9308	0.6011
Photinus =          	7.1553	0.7252
Omalisus =	5.9568	0.6037

outliers counted: 0

file: EOG091200JY	alignment length: 975       
Platerodrilus_sp              	missing   
Plastocerus =          	missing   
Drilus               	missing   
Melanotus_cribricollis        	missing   
Phrixothrix                   	missing   
Rhagophthalmus                 	missing   
Photinus                      	missing   
Pyrocoelia                    	missing   
Aquatica                      	missing   
Asymmetricata                    	missing   
total number of taxa:         	9         
transcriptomes:               	3         
overlap length:               	878       

min   	max   	median	Q1    	Q3    
4.5394	15.193	10.740	8.4301	13.002

transcriptome outlier dist: > 	22.7908750

taxon               	dist  	re.dis
Ignelater_luminosus 	8.0524	0.7497
Chauliognathus =    	13.318	1.2400
Omalisus =	8.7091	0.8108

outliers counted: 0

file: EOG091200K0	alignment length: 2717      
Ignelater_luminosus           	missing   
Drilus               	missing   
Aquatica                      	missing   
total number of taxa:         	16        
transcriptomes:               	10        
overlap length:               	2610      

min   	max   	median	Q1    	Q3    
26.645	57.356	40.144	31.627	46.298

transcriptome outlier dist: > 	86.0352823

taxon               	dist  	re.dis
Plastocerus =	33.825	0.8425
Pyrocoelia =        	40.267	1.0030
Chauliognathus =    	39.205	0.9765
Platerodrilus_sp =  	26.810	0.6678
Phrixothrix =       	31.526	0.7853
Rhagophthalmus =     	38.193	0.9513
Omalisus =	28.917	0.7203
Asymmetricata =        	37.980	0.9460
Melanotus_cribricoll	34.516	0.8598
Photinus =          	25.094	0.6250

outliers counted: 0

file: EOG091200K2	alignment length: 946       
Chauliognathus                	missing   
Platerodrilus_sp              	missing   
total number of taxa:         	17        
transcriptomes:               	11        
overlap length:               	929       

min   	max   	median	Q1    	Q3    
8.4077	27.661	13.883	10.545	20.233

transcriptome outlier dist: > 	41.4919805

taxon               	dist  	re.dis
Phrixothrix =       	32.444	2.3369
Plastocerus =	8.9835	0.6470
Omalisus =	13.676	0.9851
Rhagophthalmus =     	13.122	0.9451
Aquatica =          	9.2559	0.6666
Photinus =          	12.010	0.8650
Drilus =   	18.022	1.2981
Melanotus_cribricoll	14.945	1.0764
Ignelater_luminosus 	14.938	1.0759
Pyrocoelia =        	16.298	1.1739
Asymmetricata =        	17.893	1.2888

outliers counted: 0

file: EOG091200K4	alignment length: 1029      
Drilus               	missing   
Photinus                      	missing   
Aquatica                      	missing   
total number of taxa:         	16        
transcriptomes:               	10        
overlap length:               	1028      

min   	max   	median	Q1    	Q3    
4.5874	25.120	9.8582	7.7105	19.975

transcriptome outlier dist: > 	37.6811846

taxon               	dist  	re.dis
Phrixothrix =       	4.0074	0.4065
Chauliognathus =    	22.371	2.2692
Omalisus =	8.6762	0.8801
Rhagophthalmus =     	15.608	1.5833
Asymmetricata =        	16.526	1.6763
Pyrocoelia =        	16.635	1.6874
Plastocerus =	7.5988	0.7708
Ignelater_luminosus 	15.080	1.5297
Melanotus_cribricoll	14.214	1.4418
Platerodrilus_sp =  	25.316	2.5680

outliers counted: 0

file: EOG091200K5	alignment length: 741       
total number of taxa:         	19        
transcriptomes:               	13        
overlap length:               	722       

min   	max   	median	Q1    	Q3    
1.5664	7.5058	3.6870	1.9691	4.9103

transcriptome outlier dist: > 	11.2587136

taxon               	dist  	re.dis
Omalisus =	4.9276	1.3364
Chauliognathus =    	2.5493	0.6914
Platerodrilus_sp =  	5.3873	1.4611
Aquatica =          	6.3787	1.7300
Asymmetricata =        	5.6079	1.5209
Drilus =   	4.4044	1.1945
Melanotus_cribricoll	3.8866	1.0541
Phrixothrix =       	1.6201	0.4394
Rhagophthalmus =     	3.9251	1.0645
Pyrocoelia =        	5.5749	1.5120
Plastocerus =	3.9930	1.0829
Photinus =          	5.2767	1.4311
Ignelater_luminosus 	3.7702	1.0225

outliers counted: 0

file: EOG091200K8	alignment length: 1577      
Phrixothrix                   	missing   
Asymmetricata                    	missing   
total number of taxa:         	17        
transcriptomes:               	11        
overlap length:               	1399      

min   	max   	median	Q1    	Q3    
17.693	61.894	39.412	23.079	45.089

transcriptome outlier dist: > 	92.8415580

taxon               	dist  	re.dis
Chauliognathus =    	13.250	0.3362
Plastocerus =	25.889	0.6568
Aquatica =          	7.9899	0.2027
Photinus =          	27.401	0.6952
Omalisus =	23.310	0.5914
Rhagophthalmus =     	36.729	0.9319
Pyrocoelia =        	8.6691	0.2199
Melanotus_cribricoll	28.967	0.7349
Ignelater_luminosus 	31.139	0.7900
Drilus =   	27.336	0.6936
Platerodrilus_sp =  	44.320	1.1245

outliers counted: 0

file: EOG091200KA	alignment length: 905       
Phrixothrix                   	missing   
total number of taxa:         	18        
transcriptomes:               	12        
overlap length:               	900       

min   	max   	median	Q1    	Q3    
5.0252	10.060	8.1744	6.7346	8.5232

transcriptome outlier dist: > 	15.0911536

taxon               	dist  	re.dis
Platerodrilus_sp =  	11.508	1.4078
Ignelater_luminosus 	5.7546	0.7039
Asymmetricata =        	6.8241	0.8348
Melanotus_cribricoll	6.1465	0.7519
Drilus =   	6.6476	0.8132
Plastocerus =	6.3110	0.7720
Photinus =          	6.3402	0.7756
Aquatica =          	10.809	1.3223
Rhagophthalmus =     	6.5149	0.7969
Chauliognathus =    	18.985	2.3224	out!  
Pyrocoelia =        	7.4320	0.9091
Omalisus =	6.9000	0.8441

outliers counted: 1

file: EOG091200KC	alignment length: 1014      
Chauliognathus                	missing   
Platerodrilus_sp              	missing   
Ignelater_luminosus           	missing   
Melanotus_cribricollis        	missing   
Phrixothrix                   	missing   
Photinus                      	missing   
Pyrocoelia                    	missing   
total number of taxa:         	12        
transcriptomes:               	6         
overlap length:               	829       

min   	max   	median	Q1    	Q3    
7.7577	18.517	12.160	10.210	16.463

transcriptome outlier dist: > 	27.7767562

taxon               	dist  	re.dis
Omalisus =	5.4520	0.4483
Asymmetricata =        	10.222	0.8406
Rhagophthalmus =     	8.1528	0.6704
Aquatica =          	75.106	6.1762	out!  
Drilus =   	15.590	1.2821
Plastocerus =	7.9883	0.6569

outliers counted: 1

file: EOG091200KD	alignment length: 893       
total number of taxa:         	19        
transcriptomes:               	13        
overlap length:               	858       

min   	max   	median	Q1    	Q3    
4.2905	32.099	10.879	9.2936	25.918

transcriptome outlier dist: > 	48.1486973

taxon               	dist  	re.dis
Rhagophthalmus =     	7.5323	0.6923
Asymmetricata =        	7.3836	0.6786
Platerodrilus_sp =  	9.8746	0.9076
Pyrocoelia =        	7.3202	0.6728
Melanotus_cribricoll	7.6354	0.7017
Chauliognathus =    	11.781	1.0828
Photinus =          	7.5791	0.6966
Ignelater_luminosus 	6.3052	0.5795
Drilus =   	5.8793	0.5403
Plastocerus =	5.8869	0.5410
Aquatica =          	6.5530	0.6023
Omalisus =	8.1067	0.7451
Phrixothrix =       	16.079	1.4779

outliers counted: 0

file: EOG091200KF	alignment length: 2156      
Phrixothrix                   	missing   
Photinus                      	missing   
total number of taxa:         	17        
transcriptomes:               	11        
overlap length:               	1641      

min   	max   	median	Q1    	Q3    
25.333	54.814	39.673	34.251	46.809

transcriptome outlier dist: > 	82.2224928

taxon               	dist  	re.dis
Rhagophthalmus =     	24.681	0.6221
Ignelater_luminosus 	27.253	0.6869
Melanotus_cribricoll	22.719	0.5726
Aquatica =          	30.051	0.7574
Drilus =   	24.637	0.6210
Asymmetricata =        	30.789	0.7760
Chauliognathus =    	31.054	0.7827
Plastocerus =	22.075	0.5564
Omalisus =	24.697	0.6225
Pyrocoelia =        	28.777	0.7253
Platerodrilus_sp =  	22.410	0.5648

outliers counted: 0

file: EOG091200KH	alignment length: 1879      
total number of taxa:         	19        
transcriptomes:               	13        
overlap length:               	1023      

min   	max   	median	Q1    	Q3    
21.801	54.615	40.319	33.107	51.677

transcriptome outlier dist: > 	81.9237607

taxon               	dist  	re.dis
Ignelater_luminosus 	36.194	0.8976
Drilus =   	38.937	0.9657
Melanotus_cribricoll	35.939	0.8913
Plastocerus =	43.598	1.0813
Pyrocoelia =        	38.833	0.9631
Aquatica =          	46.869	1.1624
Rhagophthalmus =     	36.903	0.9152
Phrixothrix =       	38.549	0.9561
Asymmetricata =        	43.845	1.0874
Platerodrilus_sp =  	45.262	1.1226
Chauliognathus =    	33.198	0.8233
Photinus =          	40.030	0.9928
Omalisus =	53.385	1.3240

outliers counted: 0

file: EOG091200KI	alignment length: 1103      
Platerodrilus_sp              	missing   
Pyrocoelia                    	missing   
total number of taxa:         	17        
transcriptomes:               	11        
overlap length:               	964       

min   	max   	median	Q1    	Q3    
8.8196	32.435	24.840	13.546	28.641

transcriptome outlier dist: > 	48.6528709

taxon               	dist  	re.dis
Drilus =   	23.440	0.9436
Chauliognathus =    	25.803	1.0387
Photinus =          	22.753	0.9159
Plastocerus =	21.609	0.8699
Rhagophthalmus =     	20.840	0.8389
Aquatica =          	24.495	0.9861
Ignelater_luminosus 	21.865	0.8802
Omalisus =	30.475	1.2268
Melanotus_cribricoll	21.242	0.8551
Phrixothrix =       	23.901	0.9621
Asymmetricata =        	24.348	0.9801

outliers counted: 0

file: EOG091200KK	alignment length: 954       
total number of taxa:         	19        
transcriptomes:               	13        
overlap length:               	938       

min   	max   	median	Q1    	Q3    
15.276	33.948	26.429	22.877	28.831

transcriptome outlier dist: > 	50.9224717

taxon               	dist  	re.dis
Rhagophthalmus =     	21.678	0.8202
Ignelater_luminosus 	18.199	0.6885
Aquatica =          	24.026	0.9090
Photinus =          	23.052	0.8722
Phrixothrix =       	20.871	0.7896
Omalisus =	13.679	0.5175
Melanotus_cribricoll	17.769	0.6723
Drilus =   	22.255	0.8420
Pyrocoelia =        	22.598	0.8550
Platerodrilus_sp =  	23.300	0.8815
Plastocerus =	20.682	0.7825
Chauliognathus =    	20.944	0.7924
Asymmetricata =        	28.323	1.0716

outliers counted: 0

file: EOG091200KM	alignment length: 915       
Platerodrilus_sp              	missing   
total number of taxa:         	18        
transcriptomes:               	12        
overlap length:               	899       

min   	max   	median	Q1    	Q3    
7.1968	32.683	19.432	12.221	25.957

transcriptome outlier dist: > 	49.0254080

taxon               	dist  	re.dis
Plastocerus =	12.576	0.6471
Chauliognathus =    	9.4475	0.4861
Aquatica =          	14.420	0.7421
Phrixothrix =       	8.2320	0.4236
Asymmetricata =        	14.446	0.7434
Ignelater_luminosus 	13.549	0.6972
Melanotus_cribricoll	13.839	0.7122
Omalisus =	15.818	0.8140
Drilus =   	9.6651	0.4973
Pyrocoelia =        	11.213	0.5770
Rhagophthalmus =     	15.989	0.8228
Photinus =          	8.6111	0.4431

outliers counted: 0

file: EOG091200KO	alignment length: 1034      
total number of taxa:         	19        
transcriptomes:               	13        
overlap length:               	1033      

min   	max   	median	Q1    	Q3    
16.109	31.505	24.156	20.920	29.188

transcriptome outlier dist: > 	47.2585466

taxon               	dist  	re.dis
Photinus =          	29.961	1.2402
Rhagophthalmus =     	25.491	1.0552
Ignelater_luminosus 	23.688	0.9806
Plastocerus =	17.243	0.7138
Aquatica =          	28.435	1.1771
Drilus =   	29.376	1.2160
Pyrocoelia =        	16.374	0.6778
Phrixothrix =       	18.012	0.7456
Chauliognathus =    	12.395	0.5131
Melanotus_cribricoll	23.348	0.9665
Omalisus =	37.402	1.5483
Asymmetricata =        	15.012	0.6214
Platerodrilus_sp =  	26.943	1.1153

outliers counted: 0

file: EOG091200KP	alignment length: 1788      
Phrixothrix                   	missing   
total number of taxa:         	18        
transcriptomes:               	12        
overlap length:               	1787      

min   	max   	median	Q1    	Q3    
13.855	33.728	26.152	17.839	29.700

transcriptome outlier dist: > 	50.5926936

taxon               	dist  	re.dis
Aquatica =          	30.907	1.1818
Rhagophthalmus =     	28.883	1.1044
Omalisus =	29.014	1.1094
Drilus =   	26.561	1.0156
Platerodrilus_sp =  	24.316	0.9297
Pyrocoelia =        	32.462	1.2412
Photinus =          	21.290	0.8140
Asymmetricata =        	29.801	1.1395
Plastocerus =	22.848	0.8736
Melanotus_cribricoll	24.113	0.9220
Ignelater_luminosus 	22.019	0.8419
Chauliognathus =    	19.891	0.7605

outliers counted: 0

file: EOG091200KR	alignment length: 1235      
Phrixothrix                   	missing   
total number of taxa:         	18        
transcriptomes:               	12        
overlap length:               	1173      

min   	max   	median	Q1    	Q3    
8.2360	36.491	25.806	15.214	30.228

transcriptome outlier dist: > 	54.7374282

taxon               	dist  	re.dis
Melanotus_cribricoll	20.449	0.7924
Platerodrilus_sp =  	15.678	0.6075
Plastocerus =	21.886	0.8481
Aquatica =          	26.876	1.0414
Ignelater_luminosus 	21.005	0.8139
Asymmetricata =        	27.141	1.0517
Drilus =   	24.172	0.9366
Rhagophthalmus =     	22.466	0.8705
Pyrocoelia =        	22.484	0.8712
Photinus =          	22.135	0.8577
Omalisus =	19.667	0.7621
Chauliognathus =    	15.046	0.5830

outliers counted: 0

file: EOG091200KS	alignment length: 2164      
total number of taxa:         	19        
transcriptomes:               	13        
overlap length:               	2148      

min   	max   	median	Q1    	Q3    
43.972	84.903	57.504	51.069	71.297

transcriptome outlier dist: > 	127.355997

taxon               	dist  	re.dis
Ignelater_luminosus 	39.946	0.6946
Asymmetricata =        	44.883	0.7805
Omalisus =	31.598	0.5494
Pyrocoelia =        	44.008	0.7653
Melanotus_cribricoll	38.133	0.6631
Phrixothrix =       	48.486	0.8431
Platerodrilus_sp =  	47.309	0.8227
Aquatica =          	45.138	0.7849
Plastocerus =	34.102	0.5930
Chauliognathus =    	58.521	1.0176
Drilus =   	26.249	0.4564
Rhagophthalmus =     	44.791	0.7789
Photinus =          	51.209	0.8905

outliers counted: 0

file: EOG091200KU	alignment length: 853       
total number of taxa:         	19        
transcriptomes:               	13        
overlap length:               	843       

min   	max   	median	Q1    	Q3    
11.877	31.740	27.230	17.309	30.818

transcriptome outlier dist: > 	47.6110081

taxon               	dist  	re.dis
Asymmetricata =        	19.344	0.7104
Phrixothrix =       	21.224	0.7794
Omalisus =	19.844	0.7287
Plastocerus =	18.296	0.6719
Chauliognathus =    	18.062	0.6633
Melanotus_cribricoll	18.755	0.6887
Photinus =          	24.423	0.8968
Platerodrilus_sp =  	27.397	1.0061
Drilus =   	19.799	0.7270
Aquatica =          	19.520	0.7168
Rhagophthalmus =     	19.648	0.7215
Ignelater_luminosus 	18.213	0.6688
Pyrocoelia =        	23.225	0.8529

outliers counted: 0

file: EOG091200KW	alignment length: 2026      
Rhagophthalmus                 	missing   
total number of taxa:         	18        
transcriptomes:               	12        
overlap length:               	1228      

min   	max   	median	Q1    	Q3    
14.441	28.886	23.727	19.535	27.659

transcriptome outlier dist: > 	43.3292118

taxon               	dist  	re.dis
Platerodrilus_sp =  	22.516	0.9489
Photinus =          	17.740	0.7476
Pyrocoelia =        	19.194	0.8089
Asymmetricata =        	16.941	0.7140
Plastocerus =	10.112	0.4261
Chauliognathus =    	36.946	1.5571
Melanotus_cribricoll	23.786	1.0024
Drilus =   	26.950	1.1358
Aquatica =          	19.317	0.8141
Omalisus =	18.476	0.7786
Phrixothrix =       	42.877	1.8071
Ignelater_luminosus 	16.080	0.6777

outliers counted: 0

file: EOG091200KY	alignment length: 856       
total number of taxa:         	19        
transcriptomes:               	13        
overlap length:               	820       

min   	max   	median	Q1    	Q3    
5.3286	15.477	10.516	7.5198	14.220

transcriptome outlier dist: > 	23.2159453

taxon               	dist  	re.dis
Phrixothrix =       	6.2721	0.5964
Plastocerus =	5.1677	0.4913
Drilus =   	5.2106	0.4954
Pyrocoelia =        	7.1017	0.6752
Omalisus =	5.2012	0.4945
Photinus =          	7.0181	0.6673
Asymmetricata =        	7.0830	0.6735
Platerodrilus_sp =  	7.5846	0.7212
Aquatica =          	7.0271	0.6681
Chauliognathus =    	6.9314	0.6590
Ignelater_luminosus 	7.1098	0.6760
Melanotus_cribricoll	6.6403	0.6314
Rhagophthalmus =     	6.9168	0.6577

outliers counted: 0

file: EOG091200KZ	alignment length: 836       
Chauliognathus                	missing   
Platerodrilus_sp              	missing   
Drilus               	missing   
Phrixothrix                   	missing   
Photinus                      	missing   
Asymmetricata                    	missing   
total number of taxa:         	13        
transcriptomes:               	7         
overlap length:               	820       

min   	max   	median	Q1    	Q3    
12.989	42.510	25.961	21.928	34.334

transcriptome outlier dist: > 	63.7658905

taxon               	dist  	re.dis
Ignelater_luminosus 	14.978	0.5769
Omalisus =	16.429	0.6328
Rhagophthalmus =     	21.149	0.8146
Aquatica =          	23.315	0.8980
Pyrocoelia =        	24.806	0.9555
Plastocerus =	24.974	0.9619
Melanotus_cribricoll	19.677	0.7579

outliers counted: 0

file: EOG091200L1	alignment length: 1721      
Phrixothrix                   	missing   
total number of taxa:         	18        
transcriptomes:               	12        
overlap length:               	1397      

min   	max   	median	Q1    	Q3    
23.107	70.178	47.825	38.970	57.501

transcriptome outlier dist: > 	105.268277

taxon               	dist  	re.dis
Ignelater_luminosus 	27.469	0.5743
Drilus =   	30.508	0.6379
Asymmetricata =        	53.982	1.1287
Rhagophthalmus =     	30.604	0.6399
Chauliognathus =    	33.509	0.7006
Platerodrilus_sp =  	31.281	0.6540
Plastocerus =	27.603	0.5771
Melanotus_cribricoll	26.126	0.5462
Photinus =          	32.272	0.6747
Aquatica =          	26.569	0.5555
Omalisus =	32.936	0.6886
Pyrocoelia =        	25.614	0.5355

outliers counted: 0

file: EOG091200L3	alignment length: 990       
Platerodrilus_sp              	missing   
Phrixothrix                   	missing   
Rhagophthalmus                 	missing   
Photinus                      	missing   
Aquatica                      	missing   
Asymmetricata                    	missing   
total number of taxa:         	13        
transcriptomes:               	7         
overlap length:               	921       

min   	max   	median	Q1    	Q3    
6.4199	31.806	20.634	13.702	29.478

transcriptome outlier dist: > 	47.7099710

taxon               	dist  	re.dis
Omalisus =	9.8954	0.4795
Ignelater_luminosus 	12.425	0.6021
Plastocerus =	10.161	0.4924
Drilus =   	9.8807	0.4788
Melanotus_cribricoll	6.4074	0.3105
Pyrocoelia =        	12.619	0.6115
Chauliognathus =    	12.354	0.5987

outliers counted: 0

file: EOG091200L4	alignment length: 819       
total number of taxa:         	19        
transcriptomes:               	13        
overlap length:               	808       

min   	max   	median	Q1    	Q3    
9.1558	19.561	15.680	13.785	17.029

transcriptome outlier dist: > 	29.3425521

taxon               	dist  	re.dis
Melanotus_cribricoll	13.037	0.8314
Platerodrilus_sp =  	13.512	0.8617
Omalisus =	16.568	1.0566
Asymmetricata =        	11.153	0.7113
Drilus =   	14.197	0.9054
Ignelater_luminosus 	12.509	0.7977
Chauliognathus =    	13.529	0.8628
Aquatica =          	12.058	0.7689
Rhagophthalmus =     	16.734	1.0672
Plastocerus =	11.477	0.7319
Phrixothrix =       	11.407	0.7275
Pyrocoelia =        	19.777	1.2612
Photinus =          	26.307	1.6777

outliers counted: 0

file: EOG091200L8	alignment length: 1302      
Melanotus_cribricollis        	missing   
Rhagophthalmus                 	missing   
Photinus                      	missing   
Pyrocoelia                    	missing   
Aquatica                      	missing   
Asymmetricata                    	missing   
total number of taxa:         	13        
transcriptomes:               	7         
overlap length:               	1017      

min   	max   	median	Q1    	Q3    
15.846	160.37	24.889	20.334	33.856

transcriptome outlier dist: > 	240.565327

taxon               	dist  	re.dis
Drilus =   	16.359	0.6573
Ignelater_luminosus 	17.413	0.6996
Phrixothrix =       	4.9096	0.1972
Plastocerus =	15.761	0.6332
Platerodrilus_sp =  	15.778	0.6339
Omalisus =	17.175	0.6900
Chauliognathus =    	22.984	0.9234

outliers counted: 0

file: EOG091200LA	alignment length: 1256      
Platerodrilus_sp              	missing   
Phrixothrix                   	missing   
total number of taxa:         	17        
transcriptomes:               	11        
overlap length:               	1137      

min   	max   	median	Q1    	Q3    
13.250	50.391	32.002	25.742	41.844

transcriptome outlier dist: > 	75.5869471

taxon               	dist  	re.dis
Aquatica =          	33.014	1.0316
Melanotus_cribricoll	24.834	0.7760
Drilus =   	28.120	0.8786
Photinus =          	22.637	0.7073
Ignelater_luminosus 	26.387	0.8245
Rhagophthalmus =     	29.175	0.9116
Omalisus =	28.717	0.8973
Plastocerus =	25.759	0.8049
Asymmetricata =        	13.411	0.4190
Pyrocoelia =        	32.657	1.0204
Chauliognathus =    	13.433	0.4197

outliers counted: 0

file: EOG091200LD	alignment length: 985       
Phrixothrix                   	missing   
total number of taxa:         	18        
transcriptomes:               	12        
overlap length:               	946       

min   	max   	median	Q1    	Q3    
10.471	22.196	15.986	12.181	18.987

transcriptome outlier dist: > 	33.2950076

taxon               	dist  	re.dis
Plastocerus =	11.153	0.6976
Rhagophthalmus =     	10.428	0.6523
Photinus =          	12.253	0.7664
Drilus =   	13.790	0.8626
Pyrocoelia =        	12.612	0.7888
Ignelater_luminosus 	8.7020	0.5443
Chauliognathus =    	12.653	0.7915
Platerodrilus_sp =  	11.387	0.7123
Omalisus =	11.838	0.7405
Aquatica =          	12.888	0.8061
Asymmetricata =        	11.978	0.7492
Melanotus_cribricoll	10.815	0.6765

outliers counted: 0

file: EOG091200LE	alignment length: 1161      
Platerodrilus_sp              	missing   
Phrixothrix                   	missing   
total number of taxa:         	17        
transcriptomes:               	11        
overlap length:               	839       

min   	max   	median	Q1    	Q3    
18.454	86.539	61.634	45.438	71.391

transcriptome outlier dist: > 	129.809267

taxon               	dist  	re.dis
Plastocerus =	30.657	0.4974
Aquatica =          	31.717	0.5146
Rhagophthalmus =     	44.563	0.7230
Drilus =   	33.055	0.5363
Omalisus =	40.150	0.6514
Photinus =          	67.547	1.0959
Pyrocoelia =        	33.167	0.5381
Chauliognathus =    	58.131	0.9431
Melanotus_cribricoll	31.199	0.5061
Asymmetricata =        	28.758	0.4665
Ignelater_luminosus 	29.717	0.4821

outliers counted: 0

file: EOG091200LF	alignment length: 1583      
total number of taxa:         	19        
transcriptomes:               	13        
overlap length:               	1582      

min   	max   	median	Q1    	Q3    
23.647	41.086	33.528	31.261	35.959

transcriptome outlier dist: > 	61.6302968

taxon               	dist  	re.dis
Phrixothrix =       	22.910	0.6833
Ignelater_luminosus 	23.628	0.7047
Asymmetricata =        	20.986	0.6259
Pyrocoelia =        	10.206	0.3044
Chauliognathus =    	14.024	0.4182
Platerodrilus_sp =  	22.783	0.6795
Aquatica =          	13.692	0.4083
Drilus =   	27.182	0.8107
Rhagophthalmus =     	24.393	0.7275
Photinus =          	22.828	0.6808
Plastocerus =	25.192	0.7513
Melanotus_cribricoll	20.859	0.6221
Omalisus =	15.502	0.4623

outliers counted: 0

file: EOG091200LI	alignment length: 1570      
Phrixothrix                   	missing   
total number of taxa:         	18        
transcriptomes:               	12        
overlap length:               	898       

min   	max   	median	Q1    	Q3    
18.452	52.870	40.651	29.504	45.116

transcriptome outlier dist: > 	79.3051182

taxon               	dist  	re.dis
Aquatica =          	26.979	0.6636
Melanotus_cribricoll	25.481	0.6268
Photinus =          	38.067	0.9364
Drilus =   	19.387	0.4769
Platerodrilus_sp =  	36.951	0.9089
Omalisus =	25.013	0.6153
Chauliognathus =    	37.683	0.9270
Asymmetricata =        	25.849	0.6358
Plastocerus =	25.376	0.6242
Pyrocoelia =        	29.051	0.7146
Rhagophthalmus =     	29.351	0.7220
Ignelater_luminosus 	25.621	0.6302

outliers counted: 0

file: EOG091200LJ	alignment length: 1931      
total number of taxa:         	19        
transcriptomes:               	13        
overlap length:               	1928      

min   	max   	median	Q1    	Q3    
44.822	96.066	68.512	51.913	95.462

transcriptome outlier dist: > 	144.099198

taxon               	dist  	re.dis
Ignelater_luminosus 	94.409	1.3779
Drilus =   	72.087	1.0521
Rhagophthalmus =     	47.002	0.6860
Pyrocoelia =        	43.088	0.6289
Aquatica =          	127.48	1.8607
Photinus =          	45.427	0.6630
Asymmetricata =        	44.674	0.6520
Omalisus =	42.685	0.6230
Chauliognathus =    	28.947	0.4225
Phrixothrix =       	64.342	0.9391
Melanotus_cribricoll	74.262	1.0839
Platerodrilus_sp =  	30.597	0.4466
Plastocerus =	42.260	0.6168

outliers counted: 0

file: EOG091200LL	alignment length: 1132      
Ignelater_luminosus           	missing   
total number of taxa:         	18        
transcriptomes:               	12        
overlap length:               	1080      

min   	max   	median	Q1    	Q3    
10.879	32.146	20.290	13.137	28.256

transcriptome outlier dist: > 	48.2198777

taxon               	dist  	re.dis
Asymmetricata =        	20.603	1.0154
Phrixothrix =       	15.955	0.7863
Drilus =   	29.111	1.4346
Pyrocoelia =        	25.768	1.2699
Melanotus_cribricoll	25.114	1.2377
Chauliognathus =    	24.991	1.2316
Rhagophthalmus =     	26.553	1.3086
Platerodrilus_sp =  	26.040	1.2833
Plastocerus =	25.319	1.2478
Aquatica =          	20.605	1.0154
Photinus =          	21.979	1.0832
Omalisus =	34.287	1.6898

outliers counted: 0

file: EOG091200LM	alignment length: 1175      
total number of taxa:         	19        
transcriptomes:               	13        
overlap length:               	999       

min   	max   	median	Q1    	Q3    
14.760	36.343	27.178	23.503	30.059

transcriptome outlier dist: > 	54.5150840

taxon               	dist  	re.dis
Photinus =          	19.020	0.6998
Rhagophthalmus =     	23.631	0.8694
Plastocerus =	17.901	0.6586
Phrixothrix =       	15.496	0.5701
Chauliognathus =    	29.048	1.0687
Platerodrilus_sp =  	21.345	0.7853
Pyrocoelia =        	23.076	0.8490
Ignelater_luminosus 	18.822	0.6925
Omalisus =	35.670	1.3124
Melanotus_cribricoll	19.836	0.7298
Aquatica =          	21.501	0.7911
Drilus =   	13.126	0.4829
Asymmetricata =        	22.621	0.8323

outliers counted: 0

file: EOG091200LN	alignment length: 1497      
total number of taxa:         	19        
transcriptomes:               	13        
overlap length:               	1496      

min   	max   	median	Q1    	Q3    
25.921	77.966	57.062	46.512	63.289

transcriptome outlier dist: > 	116.950453

taxon               	dist  	re.dis
Rhagophthalmus =     	57.749	1.0120
Omalisus =	53.000	0.9288
Platerodrilus_sp =  	54.160	0.9491
Aquatica =          	63.256	1.1085
Plastocerus =	47.140	0.8261
Drilus =   	59.254	1.0384
Asymmetricata =        	64.245	1.1258
Pyrocoelia =        	61.481	1.0774
Photinus =          	71.047	1.2450
Phrixothrix =       	46.029	0.8066
Ignelater_luminosus 	54.133	0.9486
Chauliognathus =    	49.903	0.8745
Melanotus_cribricoll	46.286	0.8111

outliers counted: 0

file: EOG091200LO	alignment length: 908       
Phrixothrix                   	missing   
total number of taxa:         	18        
transcriptomes:               	12        
overlap length:               	874       

min   	max   	median	Q1    	Q3    
9.9003	16.190	13.120	11.439	14.735

transcriptome outlier dist: > 	24.2858750

taxon               	dist  	re.dis
Plastocerus =	8.8079	0.6713
Melanotus_cribricoll	8.8614	0.6754
Pyrocoelia =        	19.674	1.4995
Chauliognathus =    	10.183	0.7761
Asymmetricata =        	16.321	1.2440
Drilus =   	13.913	1.0604
Rhagophthalmus =     	14.503	1.1054
Omalisus =	12.489	0.9519
Aquatica =          	9.1260	0.6955
Ignelater_luminosus 	12.594	0.9599
Platerodrilus_sp =  	10.230	0.7797
Photinus =          	34.610	2.6379	out!  

outliers counted: 1

file: EOG091200LP	alignment length: 1156      
Plastocerus =          	missing   
Drilus               	missing   
Melanotus_cribricollis        	missing   
Phrixothrix                   	missing   
Rhagophthalmus                 	missing   
Photinus                      	missing   
Pyrocoelia                    	missing   
Aquatica                      	missing   
Asymmetricata                    	missing   
total number of taxa:         	10        
transcriptomes:               	4         
overlap length:               	969       

min   	max   	median	Q1    	Q3    
6.1431	36.473	32.256	25.156	34.459

transcriptome outlier dist: > 	54.7102219

taxon               	dist  	re.dis
Ignelater_luminosus 	20.094	0.6229
Omalisus =	14.882	0.4613
Platerodrilus_sp =  	42.464	1.3164
Chauliognathus =    	20.120	0.6237

outliers counted: 0

file: EOG091200LQ	alignment length: 1269      
Chauliognathus                	missing   
Platerodrilus_sp              	missing   
Melanotus_cribricollis        	missing   
Asymmetricata                    	missing   
total number of taxa:         	15        
transcriptomes:               	9         
overlap length:               	1089      

min   	max   	median	Q1    	Q3    
21.805	41.217	26.872	25.152	34.675

transcriptome outlier dist: > 	61.8261680

taxon               	dist  	re.dis
Rhagophthalmus =     	15.634	0.5818
Photinus =          	17.724	0.6595
Pyrocoelia =        	21.647	0.8055
Ignelater_luminosus 	18.823	0.7004
Phrixothrix =       	18.409	0.6850
Plastocerus =	15.189	0.5652
Omalisus =	19.106	0.7110
Aquatica =          	25.614	0.9531
Drilus =   	22.682	0.8441

outliers counted: 0

file: EOG091200LS	alignment length: 1916      
total number of taxa:         	19        
transcriptomes:               	13        
overlap length:               	1814      

min   	max   	median	Q1    	Q3    
37.761	86.796	56.023	49.172	64.101

transcriptome outlier dist: > 	130.195173

taxon               	dist  	re.dis
Plastocerus =	49.537	0.8842
Ignelater_luminosus 	50.638	0.9038
Platerodrilus_sp =  	64.034	1.1430
Phrixothrix =       	40.847	0.7291
Rhagophthalmus =     	48.953	0.8738
Photinus =          	39.526	0.7055
Pyrocoelia =        	35.703	0.6372
Melanotus_cribricoll	44.762	0.7989
Omalisus =	33.278	0.5940
Aquatica =          	44.364	0.7918
Chauliognathus =    	52.434	0.9359
Asymmetricata =        	37.218	0.6643
Drilus =   	35.271	0.6295

outliers counted: 0

file: EOG091200LY	alignment length: 1909      
total number of taxa:         	19        
transcriptomes:               	13        
overlap length:               	1883      

min   	max   	median	Q1    	Q3    
21.662	65.282	49.917	43.360	54.055

transcriptome outlier dist: > 	97.9230241

taxon               	dist  	re.dis
Platerodrilus_sp =  	39.570	0.7927
Ignelater_luminosus 	35.674	0.7146
Asymmetricata =        	15.924	0.3190
Phrixothrix =       	9.7819	0.1959
Omalisus =	21.770	0.4361
Pyrocoelia =        	13.748	0.2754
Rhagophthalmus =     	24.729	0.4954
Plastocerus =	34.551	0.6921
Chauliognathus =    	26.919	0.5392
Photinus =          	15.079	0.3020
Drilus =   	31.416	0.6293
Melanotus_cribricoll	33.073	0.6625
Aquatica =          	18.229	0.3651

outliers counted: 0

file: EOG091200M0	alignment length: 1365      
total number of taxa:         	19        
transcriptomes:               	13        
overlap length:               	1364      

min   	max   	median	Q1    	Q3    
28.340	74.218	58.451	54.173	64.094

transcriptome outlier dist: > 	111.327751

taxon               	dist  	re.dis
Ignelater_luminosus 	53.365	0.9129
Platerodrilus_sp =  	53.452	0.9144
Melanotus_cribricoll	48.843	0.8356
Phrixothrix =       	67.861	1.1609
Rhagophthalmus =     	70.213	1.2012
Aquatica =          	62.634	1.0715
Drilus =   	61.273	1.0482
Plastocerus =	45.752	0.7827
Photinus =          	43.635	0.7465
Asymmetricata =        	48.232	0.8251
Chauliognathus =    	54.710	0.9360
Omalisus =	51.185	0.8756
Pyrocoelia =        	44.155	0.7554

outliers counted: 0

file: EOG091200M1	alignment length: 868       
total number of taxa:         	19        
transcriptomes:               	13        
overlap length:               	846       

min   	max   	median	Q1    	Q3    
11.766	47.458	28.884	20.386	39.554

transcriptome outlier dist: > 	71.1876205

taxon               	dist  	re.dis
Asymmetricata =        	26.170	0.9060
Omalisus =	25.224	0.8733
Melanotus_cribricoll	22.969	0.7952
Drilus =   	23.355	0.8085
Chauliognathus =    	22.451	0.7772
Aquatica =          	25.287	0.8754
Photinus =          	24.591	0.8513
Phrixothrix =       	24.463	0.8469
Rhagophthalmus =     	23.609	0.8174
Pyrocoelia =        	26.357	0.9125
Platerodrilus_sp =  	24.491	0.8479
Plastocerus =	22.920	0.7935
Ignelater_luminosus 	23.582	0.8164

outliers counted: 0

file: EOG091200M3	alignment length: 915       
total number of taxa:         	19        
transcriptomes:               	13        
overlap length:               	906       

min   	max   	median	Q1    	Q3    
4.9037	26.983	10.822	7.6416	17.384

transcriptome outlier dist: > 	40.4747324

taxon               	dist  	re.dis
Asymmetricata =        	18.015	1.6646
Ignelater_luminosus 	17.857	1.6500
Aquatica =          	18.019	1.6649
Photinus =          	18.988	1.7545
Melanotus_cribricoll	17.666	1.6323
Drilus =   	19.205	1.7745
Omalisus =	48.566	4.4874	out!  
Rhagophthalmus =     	17.901	1.6541
Platerodrilus_sp =  	19.766	1.8263
Chauliognathus =    	17.270	1.5957
Pyrocoelia =        	18.183	1.6801
Plastocerus =	17.514	1.6183
Phrixothrix =       	16.340	1.5098

outliers counted: 1

file: EOG091200M4	alignment length: 1504      
total number of taxa:         	19        
transcriptomes:               	13        
overlap length:               	1473      

min   	max   	median	Q1    	Q3    
30.746	66.130	47.796	39.275	58.138

transcriptome outlier dist: > 	99.1964940

taxon               	dist  	re.dis
Chauliognathus =    	42.980	0.8992
Rhagophthalmus =     	49.912	1.0442
Aquatica =          	51.844	1.0847
Ignelater_luminosus 	48.325	1.0110
Drilus =   	47.871	1.0015
Melanotus_cribricoll	44.017	0.9209
Plastocerus =	46.781	0.9787
Phrixothrix =       	30.765	0.6436
Pyrocoelia =        	44.971	0.9408
Asymmetricata =        	52.494	1.0983
Omalisus =	53.292	1.1150
Platerodrilus_sp =  	53.521	1.1197
Photinus =          	23.079	0.4828

outliers counted: 0

file: EOG091200M7	alignment length: 968       
Chauliognathus                	missing   
Ignelater_luminosus           	missing   
Melanotus_cribricollis        	missing   
Phrixothrix                   	missing   
Rhagophthalmus                 	missing   
Photinus                      	missing   
Pyrocoelia                    	missing   
Aquatica                      	missing   
Asymmetricata                    	missing   
total number of taxa:         	10        
transcriptomes:               	4         
overlap length:               	940       

min   	max   	median	Q1    	Q3    
12.100	72.802	22.445	13.416	64.723

transcriptome outlier dist: > 	109.204213

taxon               	dist  	re.dis
Drilus =   	25.175	1.1216
Platerodrilus_sp =  	15.558	0.6931
Plastocerus =	17.883	0.7967
Omalisus =	17.702	0.7886

outliers counted: 0

file: EOG091200M8	alignment length: 1013      
total number of taxa:         	19        
transcriptomes:               	13        
overlap length:               	1011      

min   	max   	median	Q1    	Q3    
22.666	42.882	32.165	26.918	35.478

transcriptome outlier dist: > 	64.3230118

taxon               	dist  	re.dis
Omalisus =	28.557	0.8878
Photinus =          	33.566	1.0435
Phrixothrix =       	30.960	0.9625
Melanotus_cribricoll	30.490	0.9479
Rhagophthalmus =     	29.822	0.9271
Drilus =   	33.925	1.0547
Plastocerus =	31.614	0.9828
Platerodrilus_sp =  	31.720	0.9861
Asymmetricata =        	29.522	0.9178
Pyrocoelia =        	34.345	1.0677
Chauliognathus =    	36.402	1.1317
Ignelater_luminosus 	30.559	0.9500
Aquatica =          	28.883	0.8979

outliers counted: 0

file: EOG091200M9	alignment length: 1161      
total number of taxa:         	19        
transcriptomes:               	13        
overlap length:               	1031      

min   	max   	median	Q1    	Q3    
10.445	37.716	22.215	15.729	27.522

transcriptome outlier dist: > 	56.5744727

taxon               	dist  	re.dis
Plastocerus =	8.9648	0.4035
Platerodrilus_sp =  	15.154	0.6821
Aquatica =          	14.853	0.6686
Ignelater_luminosus 	8.7483	0.3938
Drilus =   	11.807	0.5315
Asymmetricata =        	15.243	0.6861
Chauliognathus =    	11.853	0.5335
Rhagophthalmus =     	15.548	0.6999
Melanotus_cribricoll	13.573	0.6110
Omalisus =	10.969	0.4937
Phrixothrix =       	4.2670	0.1920
Pyrocoelia =        	14.271	0.6424
Photinus =          	11.952	0.5380

outliers counted: 0

file: EOG091200MB	alignment length: 865       
total number of taxa:         	19        
transcriptomes:               	13        
overlap length:               	827       

min   	max   	median	Q1    	Q3    
10.472	21.554	18.375	14.401	20.863

transcriptome outlier dist: > 	32.3321528

taxon               	dist  	re.dis
Asymmetricata =        	18.197	0.9903
Plastocerus =	12.868	0.7003
Aquatica =          	17.466	0.9505
Chauliognathus =    	20.408	1.1106
Platerodrilus_sp =  	17.165	0.9341
Pyrocoelia =        	20.011	1.0890
Omalisus =	17.158	0.9337
Drilus =   	17.362	0.9448
Photinus =          	14.238	0.7748
Phrixothrix =       	15.713	0.8551
Rhagophthalmus =     	15.236	0.8291
Ignelater_luminosus 	14.202	0.7729
Melanotus_cribricoll	15.902	0.8654

outliers counted: 0

file: EOG091200MC	alignment length: 1517      
total number of taxa:         	19        
transcriptomes:               	13        
overlap length:               	981       

min   	max   	median	Q1    	Q3    
17.994	39.893	28.420	24.354	34.551

transcriptome outlier dist: > 	59.8408079

taxon               	dist  	re.dis
Photinus =          	57.060	2.0077
Drilus =   	34.987	1.2310
Omalisus =	25.005	0.8798
Plastocerus =	27.921	0.9824
Pyrocoelia =        	34.133	1.2010
Chauliognathus =    	42.080	1.4806
Phrixothrix =       	21.087	0.7419
Melanotus_cribricoll	29.396	1.0343
Platerodrilus_sp =  	37.849	1.3317
Rhagophthalmus =     	32.405	1.1401
Asymmetricata =        	41.165	1.4484
Aquatica =          	32.647	1.1487
Ignelater_luminosus 	28.035	0.9864

outliers counted: 0

file: EOG091200MD	alignment length: 1284      
Platerodrilus_sp              	missing   
Melanotus_cribricollis        	missing   
Phrixothrix                   	missing   
Rhagophthalmus                 	missing   
Photinus                      	missing   
Pyrocoelia                    	missing   
Asymmetricata                    	missing   
total number of taxa:         	12        
transcriptomes:               	6         
overlap length:               	1143      

min   	max   	median	Q1    	Q3    
26.507	65.209	48.681	41.619	57.318

transcriptome outlier dist: > 	97.8138167

taxon               	dist  	re.dis
Drilus =   	50.299	1.0332
Ignelater_luminosus 	39.798	0.8175
Omalisus =	43.605	0.8957
Aquatica =          	22.775	0.4678
Plastocerus =	41.909	0.8609
Chauliognathus =    	41.802	0.8586

outliers counted: 0

file: EOG091200ME	alignment length: 945       
total number of taxa:         	19        
transcriptomes:               	13        
overlap length:               	815       

min   	max   	median	Q1    	Q3    
4.8405	22.103	14.875	10.416	17.556

transcriptome outlier dist: > 	33.1550593

taxon               	dist  	re.dis
Asymmetricata =        	13.413	0.9017
Phrixothrix =       	14.167	0.9524
Omalisus =	16.858	1.1333
Plastocerus =	13.920	0.9358
Chauliognathus =    	16.072	1.0804
Aquatica =          	13.788	0.9269
Drilus =   	15.544	1.0449
Photinus =          	12.727	0.8556
Melanotus_cribricoll	13.705	0.9213
Rhagophthalmus =     	15.826	1.0639
Platerodrilus_sp =  	16.249	1.0923
Pyrocoelia =        	13.418	0.9020
Ignelater_luminosus 	13.705	0.9213

outliers counted: 0

file: EOG091200MH	alignment length: 722       
Chauliognathus                	missing   
total number of taxa:         	18        
transcriptomes:               	12        
overlap length:               	680       

min   	max   	median	Q1    	Q3    
4.8092	26.674	11.773	7.7697	21.691

transcriptome outlier dist: > 	40.0121068

taxon               	dist  	re.dis
Drilus =   	7.4247	0.6306
Asymmetricata =        	8.0733	0.6857
Phrixothrix =       	8.1606	0.6931
Melanotus_cribricoll	6.9556	0.5907
Plastocerus =	9.3700	0.7958
Pyrocoelia =        	9.1210	0.7746
Rhagophthalmus =     	7.7236	0.6560
Photinus =          	9.1055	0.7733
Ignelater_luminosus 	7.6450	0.6493
Platerodrilus_sp =  	9.8131	0.8334
Omalisus =	8.6153	0.7317
Aquatica =          	8.5764	0.7284

outliers counted: 0

file: EOG091200MI	alignment length: 2041      
total number of taxa:         	19        
transcriptomes:               	13        
overlap length:               	1842      

min   	max   	median	Q1    	Q3    
11.281	47.693	25.519	23.616	35.191

transcriptome outlier dist: > 	71.5407567

taxon               	dist  	re.dis
Plastocerus =	18.540	0.7265
Platerodrilus_sp =  	23.939	0.9380
Chauliognathus =    	24.933	0.9770
Ignelater_luminosus 	21.109	0.8271
Drilus =   	20.827	0.8161
Rhagophthalmus =     	21.237	0.8322
Melanotus_cribricoll	21.105	0.8270
Photinus =          	21.953	0.8602
Asymmetricata =        	23.289	0.9126
Pyrocoelia =        	21.958	0.8604
Phrixothrix =       	21.394	0.8383
Aquatica =          	21.728	0.8514
Omalisus =	24.870	0.9745

outliers counted: 0

file: EOG091200ML	alignment length: 902       
Phrixothrix                   	missing   
total number of taxa:         	18        
transcriptomes:               	12        
overlap length:               	850       

min   	max   	median	Q1    	Q3    
11.069	31.718	26.319	19.264	29.462

transcriptome outlier dist: > 	47.5771403

taxon               	dist  	re.dis
Drilus =   	21.384	0.8125
Plastocerus =	19.842	0.7539
Pyrocoelia =        	22.548	0.8567
Chauliognathus =    	30.649	1.1645
Aquatica =          	20.931	0.7952
Rhagophthalmus =     	20.798	0.7902
Platerodrilus_sp =  	19.710	0.7488
Asymmetricata =        	21.213	0.8060
Ignelater_luminosus 	18.854	0.7163
Melanotus_cribricoll	18.500	0.7029
Omalisus =	18.992	0.7216
Photinus =          	22.188	0.8430

outliers counted: 0

file: EOG091200MM	alignment length: 1328      
total number of taxa:         	19        
transcriptomes:               	13        
overlap length:               	1315      

min   	max   	median	Q1    	Q3    
45.722	97.332	88.722	72.087	95.500

transcriptome outlier dist: > 	145.998030

taxon               	dist  	re.dis
Platerodrilus_sp =  	49.875	0.5621
Ignelater_luminosus 	78.733	0.8874
Melanotus_cribricoll	74.764	0.8426
Photinus =          	75.217	0.8477
Chauliognathus =    	93.916	1.0585
Pyrocoelia =        	74.628	0.8411
Drilus =   	80.525	0.9076
Phrixothrix =       	72.652	0.8188
Aquatica =          	74.171	0.8359
Rhagophthalmus =     	74.970	0.8449
Plastocerus =	70.282	0.7921
Asymmetricata =        	80.853	0.9113
Omalisus =	81.963	0.9238

outliers counted: 0

file: EOG091200MN	alignment length: 1006      
Omalisus =ades      	missing   
total number of taxa:         	18        
transcriptomes:               	12        
overlap length:               	983       

min   	max   	median	Q1    	Q3    
17.451	44.658	27.526	22.520	31.676

transcriptome outlier dist: > 	66.9871128

taxon               	dist  	re.dis
Plastocerus =	17.083	0.6206
Photinus =          	20.396	0.7409
Asymmetricata =        	20.279	0.7367
Ignelater_luminosus 	21.038	0.7643
Platerodrilus_sp =  	26.387	0.9586
Pyrocoelia =        	18.066	0.6563
Drilus =   	18.367	0.6672
Phrixothrix =       	22.428	0.8147
Melanotus_cribricoll	21.966	0.7980
Aquatica =          	20.193	0.7335
Chauliognathus =    	10.791	0.3920
Rhagophthalmus =     	21.282	0.7731

outliers counted: 0

file: EOG091200MP	alignment length: 822       
total number of taxa:         	19        
transcriptomes:               	13        
overlap length:               	811       

min   	max   	median	Q1    	Q3    
9.8610	26.791	15.899	12.472	19.175

transcriptome outlier dist: > 	40.1867775

taxon               	dist  	re.dis
Phrixothrix =       	11.791	0.7416
Melanotus_cribricoll	9.9962	0.6287
Photinus =          	11.015	0.6928
Plastocerus =	10.472	0.6586
Asymmetricata =        	10.888	0.6848
Drilus =   	11.532	0.7253
Platerodrilus_sp =  	14.903	0.9373
Omalisus =	15.994	1.0060
Ignelater_luminosus 	12.088	0.7602
Aquatica =          	10.803	0.6794
Rhagophthalmus =     	11.870	0.7465
Chauliognathus =    	13.138	0.8263
Pyrocoelia =        	12.725	0.8004

outliers counted: 0

file: EOG091200MQ	alignment length: 1331      
total number of taxa:         	19        
transcriptomes:               	13        
overlap length:               	1201      

min   	max   	median	Q1    	Q3    
25.143	54.067	42.356	35.453	45.308

transcriptome outlier dist: > 	81.1010727

taxon               	dist  	re.dis
Pyrocoelia =        	26.711	0.6306
Rhagophthalmus =     	24.738	0.5840
Phrixothrix =       	23.511	0.5550
Ignelater_luminosus 	21.415	0.5056
Platerodrilus_sp =  	26.373	0.6226
Chauliognathus =    	23.353	0.5513
Asymmetricata =        	24.695	0.5830
Photinus =          	28.951	0.6835
Omalisus =	23.135	0.5461
Aquatica =          	24.233	0.5721
Melanotus_cribricoll	21.488	0.5073
Plastocerus =	21.336	0.5037
Drilus =   	21.604	0.5100

outliers counted: 0

file: EOG091200MR	alignment length: 1007      
Phrixothrix                   	missing   
total number of taxa:         	18        
transcriptomes:               	12        
overlap length:               	933       

min   	max   	median	Q1    	Q3    
14.104	44.626	37.673	28.967	43.142

transcriptome outlier dist: > 	66.9402603

taxon               	dist  	re.dis
Photinus =          	40.500	1.0750
Melanotus_cribricoll	31.362	0.8324
Aquatica =          	38.609	1.0248
Rhagophthalmus =     	33.879	0.8992
Chauliognathus =    	26.951	0.7153
Plastocerus =	31.429	0.8342
Platerodrilus_sp =  	36.203	0.9609
Drilus =   	30.576	0.8116
Ignelater_luminosus 	29.309	0.7779
Pyrocoelia =        	35.526	0.9430
Omalisus =	32.250	0.8560
Asymmetricata =        	33.220	0.8818

outliers counted: 0

file: EOG091200MT	alignment length: 1000      
total number of taxa:         	19        
transcriptomes:               	13        
overlap length:               	986       

min   	max   	median	Q1    	Q3    
21.062	53.114	34.085	28.619	43.407

transcriptome outlier dist: > 	79.6720318

taxon               	dist  	re.dis
Phrixothrix =       	23.613	0.6927
Asymmetricata =        	35.818	1.0508
Rhagophthalmus =     	34.462	1.0110
Chauliognathus =    	91.384	2.6810	out!  
Ignelater_luminosus 	34.581	1.0145
Omalisus =	30.817	0.9041
Photinus =          	38.080	1.1172
Melanotus_cribricoll	32.434	0.9515
Drilus =   	46.040	1.3507
Platerodrilus_sp =  	45.920	1.3472
Plastocerus =	34.041	0.9987
Aquatica =          	35.005	1.0270
Pyrocoelia =        	44.104	1.2939

outliers counted: 1

file: EOG091200MZ	alignment length: 2168      
Phrixothrix                   	missing   
Photinus                      	missing   
total number of taxa:         	17        
transcriptomes:               	11        
overlap length:               	1124      

min   	max   	median	Q1    	Q3    
19.416	45.124	36.848	31.892	40.053

transcriptome outlier dist: > 	67.6862153

taxon               	dist  	re.dis
Aquatica =          	31.471	0.8540
Drilus =   	27.994	0.7597
Omalisus =	46.813	1.2704
Ignelater_luminosus 	24.612	0.6679
Rhagophthalmus =     	29.972	0.8133
Chauliognathus =    	37.050	1.0054
Plastocerus =	24.309	0.6596
Platerodrilus_sp =  	28.140	0.7636
Melanotus_cribricoll	28.741	0.7799
Pyrocoelia =        	35.768	0.9706
Asymmetricata =        	32.782	0.8896

outliers counted: 0

file: EOG091200N0	alignment length: 1093      
total number of taxa:         	19        
transcriptomes:               	13        
overlap length:               	948       

min   	max   	median	Q1    	Q3    
10.869	36.787	19.859	14.079	26.398

transcriptome outlier dist: > 	55.1805307

taxon               	dist  	re.dis
Platerodrilus_sp =  	24.006	1.2087
Melanotus_cribricoll	14.924	0.7514
Pyrocoelia =        	27.501	1.3847
Drilus =   	19.644	0.9891
Aquatica =          	10.568	0.5321
Photinus =          	0     	0     
Ignelater_luminosus 	17.425	0.8774
Asymmetricata =        	27.462	1.3827
Phrixothrix =       	19.669	0.9903
Rhagophthalmus =     	12.866	0.6478
Omalisus =	18.936	0.9534
Chauliognathus =    	19.877	1.0008
Plastocerus =	18.956	0.9545

outliers counted: 0

file: EOG091200N1	alignment length: 705       
Plastocerus =          	missing   
Melanotus_cribricollis        	missing   
Phrixothrix                   	missing   
Photinus                      	missing   
Asymmetricata                    	missing   
total number of taxa:         	14        
transcriptomes:               	8         
overlap length:               	694       

min   	max   	median	Q1    	Q3    
2.9174	16.971	11.386	5.7129	12.870

transcriptome outlier dist: > 	25.4575352

taxon               	dist  	re.dis
Omalisus =	5.0266	0.4414
Platerodrilus_sp =  	9.4186	0.8271
Aquatica =          	1.3568	0.1191
Rhagophthalmus =     	4.8350	0.4246
Chauliognathus =    	6.5977	0.5794
Pyrocoelia =        	7.6204	0.6692
Ignelater_luminosus 	5.6873	0.4994
Drilus =   	5.8957	0.5177

outliers counted: 0

file: EOG091200N2	alignment length: 2106      
total number of taxa:         	19        
transcriptomes:               	13        
overlap length:               	1438      

min   	max   	median	Q1    	Q3    
14.349	25.226	20.203	19.450	20.812

transcriptome outlier dist: > 	37.8395599

taxon               	dist  	re.dis
Chauliognathus =    	20.247	1.0021
Plastocerus =	18.022	0.8920
Aquatica =          	14.776	0.7313
Pyrocoelia =        	17.312	0.8569
Ignelater_luminosus 	10.836	0.5363
Omalisus =	19.869	0.9834
Phrixothrix =       	14.824	0.7337
Melanotus_cribricoll	18.782	0.9296
Drilus =   	17.087	0.8457
Photinus =          	14.193	0.7025
Platerodrilus_sp =  	18.014	0.8916
Asymmetricata =        	17.642	0.8732
Rhagophthalmus =     	16.112	0.7975

outliers counted: 0

file: EOG091200N3	alignment length: 741       
total number of taxa:         	19        
transcriptomes:               	13        
overlap length:               	739       

min   	max   	median	Q1    	Q3    
3.7908	25.717	10.881	8.6095	21.129

transcriptome outlier dist: > 	38.5769869

taxon               	dist  	re.dis
Rhagophthalmus =     	10.672	0.9807
Plastocerus =	13.995	1.2861
Platerodrilus_sp =  	7.9773	0.7331
Asymmetricata =        	9.0206	0.8289
Omalisus =	7.8055	0.7173
Pyrocoelia =        	9.1205	0.8381
Phrixothrix =       	14.801	1.3602
Drilus =   	10.120	0.9300
Melanotus_cribricoll	7.1252	0.6547
Photinus =          	5.9776	0.5493
Aquatica =          	10.376	0.9535
Ignelater_luminosus 	7.3438	0.6748
Chauliognathus =    	9.2580	0.8507

outliers counted: 0

file: EOG091200N9	alignment length: 2001      
total number of taxa:         	19        
transcriptomes:               	13        
overlap length:               	1922      

min   	max   	median	Q1    	Q3    
38.865	103.87	89.693	74.482	97.458

transcriptome outlier dist: > 	155.808784

taxon               	dist  	re.dis
Melanotus_cribricoll	63.732	0.7105
Drilus =   	86.626	0.9658
Rhagophthalmus =     	51.429	0.5733
Plastocerus =	62.193	0.6933
Photinus =          	59.502	0.6634
Omalisus =	57.917	0.6457
Aquatica =          	83.676	0.9329
Phrixothrix =       	63.329	0.7060
Asymmetricata =        	57.007	0.6355
Pyrocoelia =        	60.024	0.6692
Chauliognathus =    	84.247	0.9392
Platerodrilus_sp =  	73.053	0.8144
Ignelater_luminosus 	75.813	0.8452

outliers counted: 0

file: EOG091200NA	alignment length: 1279      
Photinus                      	missing   
Aquatica                      	missing   
total number of taxa:         	17        
transcriptomes:               	11        
overlap length:               	1272      

min   	max   	median	Q1    	Q3    
45.220	88.478	74.917	61.658	82.264

transcriptome outlier dist: > 	132.717619

taxon               	dist  	re.dis
Platerodrilus_sp =  	45.058	0.6014
Chauliognathus =    	42.597	0.5685
Asymmetricata =        	40.730	0.5436
Phrixothrix =       	32.672	0.4361
Drilus =   	59.158	0.7896
Rhagophthalmus =     	74.949	1.0004
Melanotus_cribricoll	62.955	0.8403
Plastocerus =	29.363	0.3919
Ignelater_luminosus 	31.209	0.4165
Omalisus =	60.575	0.8085
Pyrocoelia =        	38.652	0.5159

outliers counted: 0

file: EOG091200NB	alignment length: 2313      
total number of taxa:         	19        
transcriptomes:               	13        
overlap length:               	2183      

min   	max   	median	Q1    	Q3    
35.916	66.124	50.650	41.257	59.618

transcriptome outlier dist: > 	99.1864875

taxon               	dist  	re.dis
Asymmetricata =        	36.628	0.7231
Aquatica =          	34.507	0.6812
Chauliognathus =    	77.340	1.5269
Omalisus =	46.067	0.9095
Phrixothrix =       	42.315	0.8354
Platerodrilus_sp =  	44.947	0.8873
Photinus =          	35.381	0.6985
Pyrocoelia =        	45.862	0.9054
Drilus =   	40.961	0.8087
Rhagophthalmus =     	42.100	0.8311
Ignelater_luminosus 	35.244	0.6958
Melanotus_cribricoll	34.141	0.6740
Plastocerus =	21.040	0.4154

outliers counted: 0

file: EOG091200NC	alignment length: 1771      
total number of taxa:         	19        
transcriptomes:               	13        
overlap length:               	1762      

min   	max   	median	Q1    	Q3    
7.4942	57.118	35.176	8.8264	50.687

transcriptome outlier dist: > 	85.6772130

taxon               	dist  	re.dis
Photinus =          	52.465	1.4914
Plastocerus =	18.317	0.5207
Pyrocoelia =        	24.936	0.7088
Ignelater_luminosus 	44.464	1.2640
Phrixothrix =       	12.352	0.3511
Rhagophthalmus =     	10.144	0.2883
Chauliognathus =    	15.481	0.4401
Drilus =   	23.071	0.6558
Omalisus =	22.080	0.6277
Aquatica =          	31.892	0.9066
Melanotus_cribricoll	16.456	0.4678
Asymmetricata =        	14.888	0.4232
Platerodrilus_sp =  	14.633	0.4160

outliers counted: 0

file: EOG091200ND	alignment length: 992       
Ignelater_luminosus           	missing   
total number of taxa:         	18        
transcriptomes:               	12        
overlap length:               	974       

min   	max   	median	Q1    	Q3    
3.7882	36.693	24.726	13.239	32.646

transcriptome outlier dist: > 	55.0409238

taxon               	dist  	re.dis
Pyrocoelia =        	29.479	1.1921
Omalisus =	25.835	1.0448
Photinus =          	62.373	2.5224	out!  
Plastocerus =	25.383	1.0265
Chauliognathus =    	39.129	1.5824
Phrixothrix =       	25.850	1.0454
Platerodrilus_sp =  	36.300	1.4680
Melanotus_cribricoll	24.340	0.9843
Rhagophthalmus =     	26.086	1.0550
Asymmetricata =        	29.675	1.2001
Drilus =   	31.984	1.2935
Aquatica =          	29.390	1.1885

outliers counted: 1

file: EOG091200NE	alignment length: 1151      
Platerodrilus_sp              	missing   
Phrixothrix                   	missing   
total number of taxa:         	17        
transcriptomes:               	11        
overlap length:               	1001      

min   	max   	median	Q1    	Q3    
11.847	34.765	23.360	18.651	30.202

transcriptome outlier dist: > 	52.1484410

taxon               	dist  	re.dis
Plastocerus =	17.305	0.7407
Photinus =          	20.787	0.8898
Omalisus =	19.315	0.8268
Melanotus_cribricoll	18.828	0.8059
Ignelater_luminosus 	12.126	0.5191
Asymmetricata =        	23.995	1.0271
Rhagophthalmus =     	13.049	0.5586
Chauliognathus =    	8.7048	0.3726
Pyrocoelia =        	14.773	0.6324
Drilus =   	13.592	0.5818
Aquatica =          	24.585	1.0524

outliers counted: 0

file: EOG091200NF	alignment length: 1406      
total number of taxa:         	19        
transcriptomes:               	13        
overlap length:               	1405      

min   	max   	median	Q1    	Q3    
26.862	50.645	40.212	34.902	47.280

transcriptome outlier dist: > 	75.9683502

taxon               	dist  	re.dis
Ignelater_luminosus 	15.137	0.3764
Rhagophthalmus =     	16.353	0.4066
Phrixothrix =       	24.194	0.6016
Chauliognathus =    	7.4961	0.1864
Aquatica =          	16.153	0.4017
Plastocerus =	14.726	0.3662
Melanotus_cribricoll	42.332	1.0527
Photinus =          	26.111	0.6493
Drilus =   	18.457	0.4589
Platerodrilus_sp =  	30.497	0.7583
Pyrocoelia =        	32.280	0.8027
Omalisus =	32.337	0.8041
Asymmetricata =        	31.302	0.7784

outliers counted: 0

file: EOG091200NI	alignment length: 814       
total number of taxa:         	19        
transcriptomes:               	13        
overlap length:               	799       

min   	max   	median	Q1    	Q3    
6.7922	22.956	18.153	14.523	21.905

transcriptome outlier dist: > 	34.4341789

taxon               	dist  	re.dis
Aquatica =          	18.698	1.0300
Omalisus =	11.773	0.6485
Chauliognathus =    	30.795	1.6963
Photinus =          	18.092	0.9966
Drilus =   	14.991	0.8258
Ignelater_luminosus 	15.785	0.8695
Pyrocoelia =        	19.106	1.0524
Plastocerus =	17.579	0.9683
Rhagophthalmus =     	19.175	1.0562
Asymmetricata =        	19.648	1.0823
Phrixothrix =       	16.306	0.8982
Melanotus_cribricoll	17.267	0.9511
Platerodrilus_sp =  	29.225	1.6098

outliers counted: 0

file: EOG091200NJ	alignment length: 1719      
total number of taxa:         	19        
transcriptomes:               	13        
overlap length:               	1578      

min   	max   	median	Q1    	Q3    
26.756	57.314	36.767	28.805	47.400

transcriptome outlier dist: > 	85.9710181

taxon               	dist  	re.dis
Asymmetricata =        	25.525	0.6942
Chauliognathus =    	18.346	0.4989
Melanotus_cribricoll	39.534	1.0752
Plastocerus =	24.263	0.6599
Phrixothrix =       	34.917	0.9496
Aquatica =          	49.557	1.3478
Omalisus =	50.986	1.3867
Photinus =          	33.973	0.9240
Rhagophthalmus =     	37.328	1.0152
Platerodrilus_sp =  	38.426	1.0451
Ignelater_luminosus 	25.690	0.6987
Drilus =   	29.897	0.8131
Pyrocoelia =        	50.200	1.3653

outliers counted: 0

file: EOG091200NL	alignment length: 974       
total number of taxa:         	19        
transcriptomes:               	13        
overlap length:               	902       

min   	max   	median	Q1    	Q3    
10.401	24.697	18.278	12.398	22.951

transcriptome outlier dist: > 	37.0455241

taxon               	dist  	re.dis
Phrixothrix =       	14.173	0.7754
Rhagophthalmus =     	12.894	0.7054
Photinus =          	13.555	0.7416
Omalisus =	8.6414	0.4727
Drilus =   	14.049	0.7686
Melanotus_cribricoll	13.765	0.7531
Platerodrilus_sp =  	15.567	0.8516
Pyrocoelia =        	14.683	0.8033
Asymmetricata =        	14.626	0.8002
Plastocerus =	17.561	0.9607
Ignelater_luminosus 	13.142	0.7190
Chauliognathus =    	47.248	2.5849	out!  
Aquatica =          	13.857	0.7581

outliers counted: 1

file: EOG091200NM	alignment length: 1555      
Platerodrilus_sp              	missing   
Phrixothrix                   	missing   
total number of taxa:         	17        
transcriptomes:               	11        
overlap length:               	1404      

min   	max   	median	Q1    	Q3    
35.307	80.227	67.067	59.288	75.770

transcriptome outlier dist: > 	120.341306

taxon               	dist  	re.dis
Omalisus =	54.039	0.8057
Pyrocoelia =        	65.713	0.9798
Asymmetricata =        	60.788	0.9063
Chauliognathus =    	61.187	0.9123
Photinus =          	69.846	1.0414
Melanotus_cribricoll	50.462	0.7524
Plastocerus =	39.271	0.5855
Ignelater_luminosus 	66.450	0.9907
Drilus =   	45.778	0.6825
Aquatica =          	49.175	0.7332
Rhagophthalmus =     	49.500	0.7380

outliers counted: 0

file: EOG091200NQ	alignment length: 901       
total number of taxa:         	19        
transcriptomes:               	13        
overlap length:               	896       

min   	max   	median	Q1    	Q3    
10.056	43.546	23.812	14.466	33.225

transcriptome outlier dist: > 	65.3203039

taxon               	dist  	re.dis
Omalisus =	16.907	0.7100
Melanotus_cribricoll	13.943	0.5855
Platerodrilus_sp =  	27.903	1.1717
Chauliognathus =    	21.762	0.9138
Pyrocoelia =        	18.527	0.7780
Asymmetricata =        	17.223	0.7233
Aquatica =          	18.700	0.7853
Ignelater_luminosus 	15.506	0.6511
Photinus =          	17.193	0.7220
Phrixothrix =       	4.4586	0.1872
Drilus =   	17.718	0.7440
Rhagophthalmus =     	19.075	0.8010
Plastocerus =	15.577	0.6541

outliers counted: 0

file: EOG091200NU	alignment length: 1925      
Platerodrilus_sp              	missing   
Drilus               	missing   
Photinus                      	missing   
Asymmetricata                    	missing   
total number of taxa:         	15        
transcriptomes:               	9         
overlap length:               	1878      

min   	max   	median	Q1    	Q3    
28.771	46.554	39.001	33.654	45.499

transcriptome outlier dist: > 	69.8320609

taxon               	dist  	re.dis
Ignelater_luminosus 	17.081	0.4379
Phrixothrix =       	28.004	0.7180
Plastocerus =	57.690	1.4791
Melanotus_cribricoll	18.310	0.4694
Pyrocoelia =        	20.345	0.5216
Omalisus =	60.820	1.5594
Aquatica =          	29.989	0.7689
Rhagophthalmus =     	32.882	0.8430
Chauliognathus =    	15.786	0.4047

outliers counted: 0

file: EOG091200NX	alignment length: 1171      
Platerodrilus_sp              	missing   
total number of taxa:         	18        
transcriptomes:               	12        
overlap length:               	798       

min   	max   	median	Q1    	Q3    
3.0202	33.350	13.470	4.7834	21.850

transcriptome outlier dist: > 	50.0261086

taxon               	dist  	re.dis
Pyrocoelia =        	11.536	0.8564
Plastocerus =	16.280	1.2086
Aquatica =          	17.029	1.2642
Omalisus =	17.251	1.2807
Drilus =   	17.302	1.2844
Phrixothrix =       	37.148	2.7578
Melanotus_cribricoll	14.420	1.0705
Ignelater_luminosus 	14.984	1.1124
Rhagophthalmus =     	14.708	1.0919
Photinus =          	12.652	0.9392
Chauliognathus =    	29.015	2.1540
Asymmetricata =        	52.295	3.8823	out!  

outliers counted: 1

file: EOG091200NY	alignment length: 1090      
Platerodrilus_sp              	missing   
Phrixothrix                   	missing   
Photinus                      	missing   
total number of taxa:         	16        
transcriptomes:               	10        
overlap length:               	1086      

min   	max   	median	Q1    	Q3    
32.709	63.433	50.893	45.648	56.069

transcriptome outlier dist: > 	95.1497444

taxon               	dist  	re.dis
Melanotus_cribricoll	40.630	0.7983
Pyrocoelia =        	52.681	1.0351
Rhagophthalmus =     	36.346	0.7141
Aquatica =          	64.049	1.2584
Chauliognathus =    	28.689	0.5637
Omalisus =	55.151	1.0836
Plastocerus =	44.012	0.8647
Ignelater_luminosus 	44.042	0.8653
Drilus =   	59.945	1.1778
Asymmetricata =        	48.705	0.9569

outliers counted: 0

file: EOG091200O1	alignment length: 2227      
Phrixothrix                   	missing   
total number of taxa:         	18        
transcriptomes:               	12        
overlap length:               	1723      

min   	max   	median	Q1    	Q3    
37.104	75.421	58.628	50.348	66.554

transcriptome outlier dist: > 	113.132414

taxon               	dist  	re.dis
Asymmetricata =        	41.852	0.7138
Aquatica =          	28.417	0.4847
Chauliognathus =    	56.518	0.9640
Photinus =          	41.833	0.7135
Rhagophthalmus =     	53.812	0.9178
Ignelater_luminosus 	55.407	0.9450
Omalisus =	56.739	0.9677
Melanotus_cribricoll	21.972	0.3747
Platerodrilus_sp =  	62.078	1.0588
Plastocerus =	32.038	0.5464
Drilus =   	45.303	0.7727
Pyrocoelia =        	47.734	0.8141

outliers counted: 0

file: EOG091200O2	alignment length: 988       
total number of taxa:         	19        
transcriptomes:               	13        
overlap length:               	980       

min   	max   	median	Q1    	Q3    
25.676	51.203	44.500	40.420	46.841

transcriptome outlier dist: > 	76.8056269

taxon               	dist  	re.dis
Melanotus_cribricoll	31.316	0.7037
Platerodrilus_sp =  	37.244	0.8369
Omalisus =	39.477	0.8871
Chauliognathus =    	50.613	1.1373
Phrixothrix =       	30.528	0.6860
Rhagophthalmus =     	32.830	0.7377
Plastocerus =	29.111	0.6541
Aquatica =          	37.154	0.8349
Photinus =          	39.321	0.8836
Drilus =   	32.997	0.7415
Asymmetricata =        	36.368	0.8172
Ignelater_luminosus 	30.702	0.6899
Pyrocoelia =        	33.294	0.7481

outliers counted: 0

file: EOG091200O3	alignment length: 874       
Chauliognathus                	missing   
total number of taxa:         	18        
transcriptomes:               	12        
overlap length:               	854       

min   	max   	median	Q1    	Q3    
13.847	38.619	30.068	23.629	33.166

transcriptome outlier dist: > 	57.9297972

taxon               	dist  	re.dis
Aquatica =          	21.970	0.7306
Omalisus =	17.439	0.5800
Rhagophthalmus =     	20.302	0.6752
Phrixothrix =       	21.933	0.7294
Drilus =   	21.019	0.6990
Plastocerus =	18.602	0.6186
Asymmetricata =        	21.514	0.7155
Photinus =          	19.658	0.6537
Platerodrilus_sp =  	29.202	0.9711
Ignelater_luminosus 	18.238	0.6065
Melanotus_cribricoll	21.443	0.7131
Pyrocoelia =        	21.214	0.7055

outliers counted: 0

file: EOG091200O4	alignment length: 2645      
total number of taxa:         	19        
transcriptomes:               	13        
overlap length:               	2482      

min   	max   	median	Q1    	Q3    
15.492	37.560	20.623	19.323	30.029

transcriptome outlier dist: > 	56.3404082

taxon               	dist  	re.dis
Chauliognathus =    	14.492	0.7027
Omalisus =	13.829	0.6705
Photinus =          	17.827	0.8644
Aquatica =          	15.495	0.7513
Drilus =   	13.817	0.6699
Melanotus_cribricoll	14.674	0.7115
Pyrocoelia =        	17.443	0.8457
Ignelater_luminosus 	14.229	0.6899
Plastocerus =	9.9783	0.4838
Phrixothrix =       	18.365	0.8905
Platerodrilus_sp =  	20.357	0.9871
Rhagophthalmus =     	15.291	0.7414
Asymmetricata =        	16.124	0.7818

outliers counted: 0

file: EOG091200O5	alignment length: 1055      
total number of taxa:         	19        
transcriptomes:               	13        
overlap length:               	918       

min   	max   	median	Q1    	Q3    
16.455	28.548	21.968	21.115	26.528

transcriptome outlier dist: > 	42.8234770

taxon               	dist  	re.dis
Drilus =   	18.246	0.8305
Chauliognathus =    	16.207	0.7377
Photinus =          	10.785	0.4909
Aquatica =          	16.922	0.7702
Omalisus =	18.476	0.8410
Ignelater_luminosus 	15.106	0.6876
Phrixothrix =       	26.703	1.2155
Platerodrilus_sp =  	20.779	0.9458
Plastocerus =	13.359	0.6081
Pyrocoelia =        	11.342	0.5163
Rhagophthalmus =     	17.837	0.8119
Asymmetricata =        	14.329	0.6522
Melanotus_cribricoll	16.118	0.7336

outliers counted: 0

file: EOG091200O6	alignment length: 1092      
total number of taxa:         	19        
transcriptomes:               	13        
overlap length:               	1084      

min   	max   	median	Q1    	Q3    
12.883	53.301	35.136	28.640	42.815

transcriptome outlier dist: > 	79.9521160

taxon               	dist  	re.dis
Asymmetricata =        	29.309	0.8341
Drilus =   	26.451	0.7528
Aquatica =          	30.171	0.8586
Rhagophthalmus =     	27.270	0.7761
Platerodrilus_sp =  	30.058	0.8554
Pyrocoelia =        	29.548	0.8409
Plastocerus =	26.650	0.7584
Melanotus_cribricoll	26.515	0.7546
Chauliognathus =    	26.314	0.7489
Omalisus =	27.190	0.7738
Ignelater_luminosus 	27.092	0.7710
Photinus =          	29.000	0.8253
Phrixothrix =       	31.069	0.8842

outliers counted: 0

file: EOG091200O8	alignment length: 1408      
Platerodrilus_sp              	missing   
total number of taxa:         	18        
transcriptomes:               	12        
overlap length:               	1339      

min   	max   	median	Q1    	Q3    
25.429	61.212	46.799	38.235	53.164

transcriptome outlier dist: > 	91.8194984

taxon               	dist  	re.dis
Melanotus_cribricoll	28.789	0.6151
Aquatica =          	27.090	0.5788
Drilus =   	26.544	0.5672
Photinus =          	22.731	0.4857
Rhagophthalmus =     	29.630	0.6331
Phrixothrix =       	9.1464	0.1954
Pyrocoelia =        	29.050	0.6207
Ignelater_luminosus 	26.689	0.5703
Omalisus =	26.683	0.5701
Chauliognathus =    	18.777	0.4012
Asymmetricata =        	67.995	1.4529
Plastocerus =	29.253	0.6250

outliers counted: 0

file: EOG091200OA	alignment length: 1073      
total number of taxa:         	19        
transcriptomes:               	13        
overlap length:               	1049      

min   	max   	median	Q1    	Q3    
0.2641	25.422	19.185	2.7352	22.770

transcriptome outlier dist: > 	38.1330697

taxon               	dist  	re.dis
Aquatica =          	17.257	0.8994
Phrixothrix =       	28.517	1.4864
Ignelater_luminosus 	15.414	0.8034
Asymmetricata =        	19.008	0.9907
Pyrocoelia =        	16.417	0.8557
Plastocerus =	16.569	0.8636
Platerodrilus_sp =  	21.257	1.1080
Photinus =          	18.267	0.9521
Chauliognathus =    	5.1561	0.2687
Melanotus_cribricoll	16.722	0.8716
Rhagophthalmus =     	19.227	1.0021
Drilus =   	21.390	1.1149
Omalisus =	22.424	1.1688

outliers counted: 0

file: EOG091200OD	alignment length: 858       
Phrixothrix                   	missing   
total number of taxa:         	18        
transcriptomes:               	12        
overlap length:               	844       

min   	max   	median	Q1    	Q3    
16.216	42.627	31.738	22.331	37.999

transcriptome outlier dist: > 	63.9411205

taxon               	dist  	re.dis
Drilus =   	17.642	0.5558
Asymmetricata =        	14.924	0.4702
Pyrocoelia =        	15.174	0.4781
Plastocerus =	11.086	0.3492
Chauliognathus =    	7.3373	0.2311
Photinus =          	20.177	0.6357
Melanotus_cribricoll	11.357	0.3578
Platerodrilus_sp =  	25.991	0.8189
Aquatica =          	12.536	0.3949
Omalisus =	20.092	0.6330
Rhagophthalmus =     	18.032	0.5681
Ignelater_luminosus 	10.666	0.3360

outliers counted: 0

file: EOG091200OE	alignment length: 977       
Platerodrilus_sp              	missing   
Phrixothrix                   	missing   
total number of taxa:         	17        
transcriptomes:               	11        
overlap length:               	891       

min   	max   	median	Q1    	Q3    
14.918	43.515	31.141	20.630	34.919

transcriptome outlier dist: > 	65.2736383

taxon               	dist  	re.dis
Omalisus =	14.853	0.4769
Drilus =   	15.325	0.4921
Plastocerus =	13.496	0.4334
Aquatica =          	16.297	0.5233
Rhagophthalmus =     	15.411	0.4948
Pyrocoelia =        	18.019	0.5786
Asymmetricata =        	18.795	0.6035
Photinus =          	17.874	0.5739
Melanotus_cribricoll	14.207	0.4562
Chauliognathus =    	18.972	0.6092
Ignelater_luminosus 	14.172	0.4550

outliers counted: 0

file: EOG091200OF	alignment length: 967       
Phrixothrix                   	missing   
total number of taxa:         	18        
transcriptomes:               	12        
overlap length:               	895       

min   	max   	median	Q1    	Q3    
25.944	52.643	42.253	38.880	46.774

transcriptome outlier dist: > 	78.9648013

taxon               	dist  	re.dis
Melanotus_cribricoll	37.215	0.8807
Ignelater_luminosus 	22.919	0.5424
Pyrocoelia =        	36.218	0.8571
Aquatica =          	32.546	0.7702
Omalisus =	43.603	1.0319
Plastocerus =	34.043	0.8056
Chauliognathus =    	47.526	1.1247
Platerodrilus_sp =  	33.713	0.7978
Asymmetricata =        	43.451	1.0283
Drilus =   	41.970	0.9932
Photinus =          	32.744	0.7749
Rhagophthalmus =     	37.845	0.8956

outliers counted: 0

file: EOG091200OG	alignment length: 1698      
Phrixothrix                   	missing   
total number of taxa:         	18        
transcriptomes:               	12        
overlap length:               	1542      

min   	max   	median	Q1    	Q3    
20.551	66.514	41.539	32.016	54.523

transcriptome outlier dist: > 	99.7712437

taxon               	dist  	re.dis
Plastocerus =	36.918	0.8887
Omalisus =	40.295	0.9700
Pyrocoelia =        	31.592	0.7605
Melanotus_cribricoll	33.488	0.8061
Ignelater_luminosus 	32.764	0.7887
Asymmetricata =        	27.323	0.6577
Platerodrilus_sp =  	54.422	1.3101
Photinus =          	37.697	0.9075
Rhagophthalmus =     	35.352	0.8510
Drilus =   	36.772	0.8852
Chauliognathus =    	28.605	0.6886
Aquatica =          	27.335	0.6580

outliers counted: 0

file: EOG091200OK	alignment length: 943       
Chauliognathus                	missing   
Melanotus_cribricollis        	missing   
Phrixothrix                   	missing   
Pyrocoelia                    	missing   
Aquatica                      	missing   
Asymmetricata                    	missing   
total number of taxa:         	13        
transcriptomes:               	7         
overlap length:               	897       

min   	max   	median	Q1    	Q3    
10.861	46.792	28.021	17.728	32.778

transcriptome outlier dist: > 	70.1884533

taxon               	dist  	re.dis
Ignelater_luminosus 	20.779	0.7415
Omalisus =	18.759	0.6694
Drilus =   	20.986	0.7489
Platerodrilus_sp =  	21.486	0.7667
Plastocerus =	19.872	0.7091
Rhagophthalmus =     	17.430	0.6220
Photinus =          	23.374	0.8341

outliers counted: 0

file: EOG091200OL	alignment length: 1115      
total number of taxa:         	19        
transcriptomes:               	13        
overlap length:               	1059      

min   	max   	median	Q1    	Q3    
17.604	52.660	33.953	30.692	42.799

transcriptome outlier dist: > 	78.9904009

taxon               	dist  	re.dis
Aquatica =          	21.453	0.6318
Omalisus =	23.232	0.6842
Rhagophthalmus =     	18.856	0.5553
Asymmetricata =        	22.290	0.6564
Chauliognathus =    	19.006	0.5597
Drilus =   	22.408	0.6599
Plastocerus =	15.952	0.4698
Platerodrilus_sp =  	23.366	0.6881
Ignelater_luminosus 	21.186	0.6239
Photinus =          	21.325	0.6280
Melanotus_cribricoll	21.746	0.6404
Phrixothrix =       	21.308	0.6275
Pyrocoelia =        	6.7921	0.2000

outliers counted: 0

file: EOG091200OO	alignment length: 1391      
Photinus                      	missing   
total number of taxa:         	18        
transcriptomes:               	12        
overlap length:               	934       

min   	max   	median	Q1    	Q3    
20.199	46.444	38.383	27.099	41.714

transcriptome outlier dist: > 	69.6665974

taxon               	dist  	re.dis
Drilus =   	28.541	0.7436
Asymmetricata =        	28.190	0.7344
Ignelater_luminosus 	23.088	0.6015
Phrixothrix =       	38.117	0.9930
Pyrocoelia =        	26.452	0.6891
Rhagophthalmus =     	31.275	0.8148
Platerodrilus_sp =  	38.716	1.0086
Aquatica =          	28.597	0.7450
Melanotus_cribricoll	23.228	0.6051
Chauliognathus =    	22.777	0.5934
Omalisus =	27.129	0.7068
Plastocerus =	22.126	0.5764

outliers counted: 0

file: EOG091200OP	alignment length: 1427      
Platerodrilus_sp              	missing   
total number of taxa:         	18        
transcriptomes:               	12        
overlap length:               	1283      

min   	max   	median	Q1    	Q3    
45.106	70.695	57.592	49.827	65.214

transcriptome outlier dist: > 	106.043523

taxon               	dist  	re.dis
Plastocerus =	37.177	0.6455
Melanotus_cribricoll	40.107	0.6963
Aquatica =          	42.735	0.7420
Ignelater_luminosus 	35.089	0.6092
Phrixothrix =       	34.878	0.6056
Rhagophthalmus =     	33.536	0.5823
Pyrocoelia =        	41.400	0.7188
Asymmetricata =        	39.549	0.6867
Drilus =   	40.780	0.7080
Chauliognathus =    	40.540	0.7039
Photinus =          	36.498	0.6337
Omalisus =	31.378	0.5448

outliers counted: 0

file: EOG091200OQ	alignment length: 1120      
total number of taxa:         	19        
transcriptomes:               	13        
overlap length:               	1119      

min   	max   	median	Q1    	Q3    
7.8399	22.808	15.792	12.016	20.153

transcriptome outlier dist: > 	34.2126795

taxon               	dist  	re.dis
Drilus =   	6.1421	0.3889
Platerodrilus_sp =  	18.213	1.1532
Asymmetricata =        	12.597	0.7976
Phrixothrix =       	16.671	1.0556
Ignelater_luminosus 	16.211	1.0264
Pyrocoelia =        	12.613	0.7986
Rhagophthalmus =     	10.875	0.6886
Aquatica =          	12.098	0.7661
Plastocerus =	3.5962	0.2277
Omalisus =	5.7339	0.3630
Photinus =          	24.023	1.5211
Chauliognathus =    	5.2659	0.3334
Melanotus_cribricoll	11.426	0.7234

outliers counted: 0

file: EOG091200OS	alignment length: 844       
total number of taxa:         	19        
transcriptomes:               	13        
overlap length:               	843       

min   	max   	median	Q1    	Q3    
3.2645	11.027	7.0055	6.0562	8.3901

transcriptome outlier dist: > 	16.5417568

taxon               	dist  	re.dis
Asymmetricata =        	12.010	1.7143
Omalisus =	8.5141	1.2153
Rhagophthalmus =     	10.247	1.4627
Platerodrilus_sp =  	11.242	1.6047
Photinus =          	11.858	1.6927
Pyrocoelia =        	12.024	1.7164
Phrixothrix =       	10.801	1.5419
Ignelater_luminosus 	7.7466	1.1057
Chauliognathus =    	9.7369	1.3898
Drilus =   	7.9140	1.1296
Melanotus_cribricoll	11.362	1.6218
Plastocerus =	7.5467	1.0772
Aquatica =          	11.509	1.6429

outliers counted: 0

file: EOG091200OT	alignment length: 985       
total number of taxa:         	19        
transcriptomes:               	13        
overlap length:               	983       

min   	max   	median	Q1    	Q3    
22.115	64.744	48.660	43.075	51.147

transcriptome outlier dist: > 	97.1173321

taxon               	dist  	re.dis
Phrixothrix =       	50.068	1.0289
Omalisus =	42.159	0.8664
Photinus =          	32.756	0.6731
Rhagophthalmus =     	42.742	0.8783
Plastocerus =	37.630	0.7733
Platerodrilus_sp =  	47.775	0.9818
Ignelater_luminosus 	40.000	0.8220
Drilus =   	42.480	0.8729
Chauliognathus =    	72.132	1.4823
Pyrocoelia =        	47.903	0.9844
Asymmetricata =        	45.592	0.9369
Aquatica =          	36.027	0.7403
Melanotus_cribricoll	38.148	0.7839

outliers counted: 0

file: EOG091200OW	alignment length: 1647      
Drilus               	missing   
total number of taxa:         	18        
transcriptomes:               	12        
overlap length:               	1646      

min   	max   	median	Q1    	Q3    
14.368	40.975	19.678	15.737	29.017

transcriptome outlier dist: > 	61.4637888

taxon               	dist  	re.dis
Phrixothrix =       	38.388	1.9508
Pyrocoelia =        	33.734	1.7143
Asymmetricata =        	17.037	0.8658
Plastocerus =	27.797	1.4126
Platerodrilus_sp =  	21.358	1.0854
Chauliognathus =    	26.684	1.3560
Rhagophthalmus =     	28.374	1.4419
Omalisus =	37.816	1.9217
Melanotus_cribricoll	26.989	1.3715
Photinus =          	23.888	1.2139
Aquatica =          	26.268	1.3349
Ignelater_luminosus 	25.822	1.3122

outliers counted: 0

file: EOG091200OY	alignment length: 1194      
total number of taxa:         	19        
transcriptomes:               	13        
overlap length:               	983       

min   	max   	median	Q1    	Q3    
23.017	68.141	55.153	39.953	63.377

transcriptome outlier dist: > 	102.211738

taxon               	dist  	re.dis
Ignelater_luminosus 	48.939	0.8873
Plastocerus =	49.102	0.8902
Pyrocoelia =        	54.628	0.9904
Melanotus_cribricoll	50.361	0.9131
Platerodrilus_sp =  	53.532	0.9706
Phrixothrix =       	26.115	0.4735
Chauliognathus =    	66.388	1.2036
Rhagophthalmus =     	56.104	1.0172
Aquatica =          	52.880	0.9587
Photinus =          	62.501	1.1332
Drilus =   	55.596	1.0080
Asymmetricata =        	61.951	1.1232
Omalisus =	57.961	1.0509

outliers counted: 0

file: EOG091200P0	alignment length: 737       
total number of taxa:         	19        
transcriptomes:               	13        
overlap length:               	736       

min   	max   	median	Q1    	Q3    
11.792	39.306	18.843	16.583	28.828

transcriptome outlier dist: > 	58.9601715

taxon               	dist  	re.dis
Ignelater_luminosus 	18.382	0.9755
Phrixothrix =       	21.945	1.1646
Plastocerus =	16.738	0.8882
Aquatica =          	23.593	1.2520
Drilus =   	21.834	1.1587
Asymmetricata =        	23.547	1.2496
Omalisus =	20.890	1.1086
Chauliognathus =    	12.810	0.6798
Rhagophthalmus =     	23.704	1.2579
Melanotus_cribricoll	16.637	0.8829
Platerodrilus_sp =  	19.983	1.0604
Pyrocoelia =        	21.818	1.1578
Photinus =          	21.366	1.1338

outliers counted: 0

file: EOG091200P1	alignment length: 925       
total number of taxa:         	19        
transcriptomes:               	13        
overlap length:               	924       

min   	max   	median	Q1    	Q3    
5.6394	22.554	18.189	16.410	21.196

transcriptome outlier dist: > 	33.8316992

taxon               	dist  	re.dis
Pyrocoelia =        	15.289	0.8405
Omalisus =	10.911	0.5998
Aquatica =          	12.200	0.6707
Platerodrilus_sp =  	22.991	1.2639
Drilus =   	18.792	1.0331
Phrixothrix =       	66.499	3.6558	out!  
Photinus =          	15.617	0.8585
Melanotus_cribricoll	9.2654	0.5093
Rhagophthalmus =     	17.375	0.9552
Plastocerus =	9.9110	0.5448
Chauliognathus =    	8.1980	0.4506
Ignelater_luminosus 	9.6799	0.5321
Asymmetricata =        	12.584	0.6918

outliers counted: 1

file: EOG091200P5	alignment length: 1460      
total number of taxa:         	19        
transcriptomes:               	13        
overlap length:               	1413      

min   	max   	median	Q1    	Q3    
29.903	61.014	44.791	38.120	54.111

transcriptome outlier dist: > 	91.5218313

taxon               	dist  	re.dis
Plastocerus =	25.216	0.5629
Rhagophthalmus =     	27.578	0.6157
Drilus =   	30.731	0.6861
Omalisus =	26.256	0.5861
Chauliognathus =    	37.703	0.8417
Melanotus_cribricoll	26.708	0.5962
Phrixothrix =       	27.853	0.6218
Platerodrilus_sp =  	31.578	0.7050
Asymmetricata =        	32.267	0.7204
Aquatica =          	30.976	0.6915
Ignelater_luminosus 	27.838	0.6215
Photinus =          	32.170	0.7182
Pyrocoelia =        	28.716	0.6411

outliers counted: 0

file: EOG091200P6	alignment length: 1291      
total number of taxa:         	19        
transcriptomes:               	13        
overlap length:               	1250      

min   	max   	median	Q1    	Q3    
15.326	46.091	36.638	26.483	38.718

transcriptome outlier dist: > 	69.1375050

taxon               	dist  	re.dis
Plastocerus =	29.608	0.8081
Photinus =          	25.840	0.7052
Chauliognathus =    	44.156	1.2052
Melanotus_cribricoll	31.264	0.8533
Aquatica =          	19.568	0.5341
Asymmetricata =        	32.989	0.9004
Omalisus =	27.430	0.7486
Drilus =   	24.252	0.6619
Ignelater_luminosus 	27.588	0.7530
Platerodrilus_sp =  	32.995	0.9005
Rhagophthalmus =     	26.414	0.7209
Pyrocoelia =        	27.552	0.7520
Phrixothrix =       	17.431	0.4757

outliers counted: 0

file: EOG091200P8	alignment length: 997       
total number of taxa:         	19        
transcriptomes:               	13        
overlap length:               	914       

min   	max   	median	Q1    	Q3    
23.243	39.882	35.888	31.755	38.839

transcriptome outlier dist: > 	59.8232418

taxon               	dist  	re.dis
Chauliognathus =    	45.908	1.2791
Aquatica =          	27.667	0.7709
Phrixothrix =       	30.465	0.8489
Pyrocoelia =        	26.831	0.7476
Ignelater_luminosus 	25.922	0.7223
Plastocerus =	36.370	1.0134
Photinus =          	37.197	1.0364
Drilus =   	27.922	0.7780
Platerodrilus_sp =  	32.065	0.8934
Melanotus_cribricoll	33.875	0.9439
Omalisus =	37.827	1.0540
Asymmetricata =        	28.299	0.7885
Rhagophthalmus =     	35.569	0.9911

outliers counted: 0

file: EOG091200P9	alignment length: 866       
Chauliognathus                	missing   
Platerodrilus_sp              	missing   
Omalisus =ades      	missing   
Ignelater_luminosus           	missing   
Melanotus_cribricollis        	missing   
Phrixothrix                   	missing   
Rhagophthalmus                 	missing   
Photinus                      	missing   
Pyrocoelia                    	missing   
Aquatica                      	missing   
Asymmetricata                    	missing   
total number of taxa:         	8         
transcriptomes:               	2         
overlap length:               	416       

min   	max   	median	Q1    	Q3    
10.563	1000  	31.641	19.832	1000  

transcriptome outlier dist: > 	1500      

taxon               	dist  	re.dis
Plastocerus =	13.211	0.4175
Drilus =   	20.060	0.6339

outliers counted: 0

file: EOG091200PD	alignment length: 1192      
Chauliognathus                	missing   
Platerodrilus_sp              	missing   
Melanotus_cribricollis        	missing   
Phrixothrix                   	missing   
Rhagophthalmus                 	missing   
Photinus                      	missing   
Asymmetricata                    	missing   
total number of taxa:         	12        
transcriptomes:               	6         
overlap length:               	1082      

min   	max   	median	Q1    	Q3    
16.682	58.322	38.966	26.516	52.690

transcriptome outlier dist: > 	87.4841301

taxon               	dist  	re.dis
Ignelater_luminosus 	23.734	0.6090
Aquatica =          	22.978	0.5897
Pyrocoelia =        	25.463	0.6534
Drilus =   	24.766	0.6355
Plastocerus =	24.174	0.6203
Omalisus =	20.162	0.5174

outliers counted: 0

file: EOG091200PF	alignment length: 1315      
total number of taxa:         	19        
transcriptomes:               	13        
overlap length:               	1313      

min   	max   	median	Q1    	Q3    
2.8375	25.551	21.110	5.6939	22.461

transcriptome outlier dist: > 	38.3273713

taxon               	dist  	re.dis
Rhagophthalmus =     	19.181	0.9086
Plastocerus =	19.147	0.9070
Drilus =   	28.455	1.3479
Phrixothrix =       	17.646	0.8358
Melanotus_cribricoll	18.943	0.8973
Chauliognathus =    	14.404	0.6823
Omalisus =	24.789	1.1742
Ignelater_luminosus 	11.051	0.5234
Pyrocoelia =        	9.5476	0.4522
Photinus =          	20.527	0.9723
Asymmetricata =        	17.520	0.8299
Aquatica =          	18.898	0.8952
Platerodrilus_sp =  	21.916	1.0381

outliers counted: 0

file: EOG091200PI	alignment length: 1031      
Phrixothrix                   	missing   
total number of taxa:         	18        
transcriptomes:               	12        
overlap length:               	1006      

min   	max   	median	Q1    	Q3    
5.1427	43.629	23.158	12.992	35.980

transcriptome outlier dist: > 	65.4449567

taxon               	dist  	re.dis
Chauliognathus =    	38.150	1.6473
Drilus =   	22.156	0.9567
Pyrocoelia =        	24.361	1.0519
Photinus =          	18.497	0.7987
Rhagophthalmus =     	34.592	1.4937
Ignelater_luminosus 	32.624	1.4087
Plastocerus =	32.309	1.3951
Melanotus_cribricoll	20.242	0.8741
Aquatica =          	33.462	1.4449
Asymmetricata =        	34.830	1.5040
Platerodrilus_sp =  	23.779	1.0268
Omalisus =	41.219	1.7799

outliers counted: 0

file: EOG091200PJ	alignment length: 1068      
total number of taxa:         	19        
transcriptomes:               	13        
overlap length:               	1063      

min   	max   	median	Q1    	Q3    
21.632	51.024	40.987	33.234	45.052

transcriptome outlier dist: > 	76.5361234

taxon               	dist  	re.dis
Rhagophthalmus =     	31.701	0.7734
Platerodrilus_sp =  	28.972	0.7068
Pyrocoelia =        	22.365	0.5456
Omalisus =	34.850	0.8502
Phrixothrix =       	28.127	0.6862
Drilus =   	26.809	0.6540
Aquatica =          	26.257	0.6406
Melanotus_cribricoll	27.823	0.6788
Ignelater_luminosus 	30.811	0.7517
Asymmetricata =        	26.956	0.6576
Chauliognathus =    	32.006	0.7808
Photinus =          	27.942	0.6817
Plastocerus =	28.842	0.7036

outliers counted: 0

file: EOG091200PP	alignment length: 1016      
Chauliognathus                	missing   
Melanotus_cribricollis        	missing   
Phrixothrix                   	missing   
Photinus                      	missing   
Asymmetricata                    	missing   
total number of taxa:         	14        
transcriptomes:               	8         
overlap length:               	996       

min   	max   	median	Q1    	Q3    
8.7139	31.590	21.279	18.100	24.549

transcriptome outlier dist: > 	47.3850825

taxon               	dist  	re.dis
Platerodrilus_sp =  	17.289	0.8125
Omalisus =	14.806	0.6958
Ignelater_luminosus 	13.971	0.6565
Aquatica =          	15.129	0.7109
Plastocerus =	13.038	0.6127
Pyrocoelia =        	12.992	0.6105
Rhagophthalmus =     	13.258	0.6230
Drilus =   	14.411	0.6772

outliers counted: 0

file: EOG091200PR	alignment length: 828       
Phrixothrix                   	missing   
total number of taxa:         	18        
transcriptomes:               	12        
overlap length:               	738       

min   	max   	median	Q1    	Q3    
7.5734	16.247	11.264	8.7549	13.473

transcriptome outlier dist: > 	24.3717557

taxon               	dist  	re.dis
Omalisus =	6.0917	0.5407
Aquatica =          	13.362	1.1862
Platerodrilus_sp =  	13.777	1.2231
Ignelater_luminosus 	7.0309	0.6241
Pyrocoelia =        	9.8547	0.8748
Photinus =          	8.0320	0.7130
Plastocerus =	3.0612	0.2717
Drilus =   	13.075	1.1607
Chauliognathus =    	4.4022	0.3908
Rhagophthalmus =     	6.7182	0.5964
Melanotus_cribricoll	9.9522	0.8835
Asymmetricata =        	3.9222	0.3481

outliers counted: 0

file: EOG091200PS	alignment length: 1140      
Chauliognathus                	missing   
Platerodrilus_sp              	missing   
Omalisus =ades      	missing   
total number of taxa:         	16        
transcriptomes:               	10        
overlap length:               	1106      

min   	max   	median	Q1    	Q3    
16.229	33.013	25.442	23.332	29.020

transcriptome outlier dist: > 	49.5205008

taxon               	dist  	re.dis
Drilus =   	16.605	0.6526
Asymmetricata =        	26.349	1.0356
Photinus =          	29.584	1.1628
Plastocerus =	14.212	0.5586
Rhagophthalmus =     	15.108	0.5938
Aquatica =          	15.016	0.5902
Ignelater_luminosus 	17.694	0.6954
Melanotus_cribricoll	12.115	0.4762
Pyrocoelia =        	29.949	1.1771
Phrixothrix =       	23.456	0.9219

outliers counted: 0

file: EOG091200PT	alignment length: 839       
total number of taxa:         	19        
transcriptomes:               	13        
overlap length:               	838       

min   	max   	median	Q1    	Q3    
16.144	1000  	24.509	21.794	30.760

transcriptome outlier dist: > 	1500      

taxon               	dist  	re.dis
Phrixothrix =       	19.198	0.7833
Aquatica =          	18.721	0.7638
Photinus =          	21.308	0.8693
Pyrocoelia =        	20.594	0.8402
Platerodrilus_sp =  	26.699	1.0893
Plastocerus =	15.618	0.6372
Chauliognathus =    	22.168	0.9044
Omalisus =	16.405	0.6693
Rhagophthalmus =     	19.109	0.7796
Drilus =   	17.923	0.7312
Melanotus_cribricoll	15.800	0.6446
Ignelater_luminosus 	18.857	0.7693
Asymmetricata =        	19.162	0.7818

outliers counted: 0

file: EOG091200PV	alignment length: 1080      
Pyrocoelia                    	missing   
Asymmetricata                    	missing   
total number of taxa:         	17        
transcriptomes:               	11        
overlap length:               	1036      

min   	max   	median	Q1    	Q3    
12.299	34.553	19.834	16.267	27.337

transcriptome outlier dist: > 	51.8299097

taxon               	dist  	re.dis
Chauliognathus =    	18.613	0.9384
Rhagophthalmus =     	17.384	0.8764
Photinus =          	22.297	1.1241
Melanotus_cribricoll	16.779	0.8459
Drilus =   	22.250	1.1217
Omalisus =	8.1956	0.4131
Platerodrilus_sp =  	21.401	1.0789
Plastocerus =	19.840	1.0003
Aquatica =          	18.541	0.9347
Ignelater_luminosus 	16.755	0.8447
Phrixothrix =       	10.723	0.5406

outliers counted: 0

file: EOG091200PW	alignment length: 1315      
Phrixothrix                   	missing   
total number of taxa:         	18        
transcriptomes:               	12        
overlap length:               	1060      

min   	max   	median	Q1    	Q3    
17.059	59.635	44.032	37.131	52.965

transcriptome outlier dist: > 	89.4538489

taxon               	dist  	re.dis
Omalisus =	57.820	1.3131
Rhagophthalmus =     	43.626	0.9907
Photinus =          	34.657	0.7870
Melanotus_cribricoll	38.521	0.8748
Asymmetricata =        	41.838	0.9501
Aquatica =          	43.799	0.9947
Drilus =   	44.596	1.0128
Platerodrilus_sp =  	30.252	0.6870
Ignelater_luminosus 	39.786	0.9035
Chauliognathus =    	47.718	1.0837
Pyrocoelia =        	42.401	0.9629
Plastocerus =	40.727	0.9249

outliers counted: 0

file: EOG091200PX	alignment length: 991       
Ignelater_luminosus           	missing   
Drilus               	missing   
Phrixothrix                   	missing   
total number of taxa:         	16        
transcriptomes:               	10        
overlap length:               	945       

min   	max   	median	Q1    	Q3    
23.935	38.139	34.447	26.979	35.955

transcriptome outlier dist: > 	57.2099034

taxon               	dist  	re.dis
Plastocerus =	21.777	0.6321
Aquatica =          	36.024	1.0457
Platerodrilus_sp =  	34.373	0.9978
Melanotus_cribricoll	28.727	0.8339
Omalisus =	27.023	0.7844
Rhagophthalmus =     	31.428	0.9123
Chauliognathus =    	42.302	1.2280
Asymmetricata =        	31.809	0.9234
Photinus =          	37.482	1.0881
Pyrocoelia =        	33.355	0.9683

outliers counted: 0

file: EOG091200Q2	alignment length: 873       
Phrixothrix                   	missing   
total number of taxa:         	18        
transcriptomes:               	12        
overlap length:               	872       

min   	max   	median	Q1    	Q3    
10.537	44.939	33.379	22.034	35.397

transcriptome outlier dist: > 	67.4092119

taxon               	dist  	re.dis
Aquatica =          	37.020	1.1090
Rhagophthalmus =     	30.979	0.9281
Chauliognathus =    	17.936	0.5373
Platerodrilus_sp =  	26.908	0.8061
Pyrocoelia =        	35.570	1.0656
Ignelater_luminosus 	29.531	0.8847
Melanotus_cribricoll	25.201	0.7550
Plastocerus =	26.046	0.7803
Photinus =          	27.388	0.8205
Asymmetricata =        	23.096	0.6919
Omalisus =	30.815	0.9231
Drilus =   	33.167	0.9936

outliers counted: 0

file: EOG091200Q4	alignment length: 1010      
total number of taxa:         	19        
transcriptomes:               	13        
overlap length:               	974       

min   	max   	median	Q1    	Q3    
25.070	39.743	32.774	28.919	35.774

transcriptome outlier dist: > 	59.6149500

taxon               	dist  	re.dis
Chauliognathus =    	53.715	1.6389
Pyrocoelia =        	29.354	0.8956
Omalisus =	29.602	0.9032
Aquatica =          	25.900	0.7902
Ignelater_luminosus 	23.895	0.7291
Drilus =   	28.116	0.8578
Photinus =          	26.365	0.8044
Asymmetricata =        	26.351	0.8040
Phrixothrix =       	40.071	1.2226
Plastocerus =	14.280	0.4357
Rhagophthalmus =     	28.193	0.8602
Melanotus_cribricoll	27.644	0.8434
Platerodrilus_sp =  	32.097	0.9793

outliers counted: 0

file: EOG091200Q5	alignment length: 1373      
total number of taxa:         	19        
transcriptomes:               	13        
overlap length:               	914       

min   	max   	median	Q1    	Q3    
18.930	48.848	37.424	33.466	41.808

transcriptome outlier dist: > 	73.2734407

taxon               	dist  	re.dis
Melanotus_cribricoll	25.602	0.6841
Aquatica =          	26.824	0.7167
Chauliognathus =    	34.842	0.9310
Asymmetricata =        	40.863	1.0919
Phrixothrix =       	28.382	0.7583
Plastocerus =	28.395	0.7587
Platerodrilus_sp =  	31.746	0.8482
Ignelater_luminosus 	25.877	0.6914
Photinus =          	37.352	0.9980
Rhagophthalmus =     	29.946	0.8002
Drilus =   	34.854	0.9313
Pyrocoelia =        	27.807	0.7430
Omalisus =	25.875	0.6914

outliers counted: 0

file: EOG091200Q6	alignment length: 1411      
Phrixothrix                   	missing   
total number of taxa:         	18        
transcriptomes:               	12        
overlap length:               	1237      

min   	max   	median	Q1    	Q3    
39.320	1000  	52.343	48.415	75.707

transcriptome outlier dist: > 	1500      

taxon               	dist  	re.dis
Asymmetricata =        	48.052	0.9180
Ignelater_luminosus 	45.471	0.8687
Omalisus =	45.118	0.8619
Platerodrilus_sp =  	55.128	1.0532
Photinus =          	58.388	1.1154
Drilus =   	39.795	0.7602
Aquatica =          	35.413	0.6765
Plastocerus =	33.148	0.6332
Melanotus_cribricoll	39.531	0.7552
Chauliognathus =    	45.404	0.8674
Pyrocoelia =        	43.877	0.8382
Rhagophthalmus =     	42.808	0.8178

outliers counted: 0

file: EOG091200Q8	alignment length: 1216      
Phrixothrix                   	missing   
Photinus                      	missing   
total number of taxa:         	17        
transcriptomes:               	11        
overlap length:               	975       

min   	max   	median	Q1    	Q3    
10.522	44.436	30.117	14.359	41.666

transcriptome outlier dist: > 	66.6540818

taxon               	dist  	re.dis
Rhagophthalmus =     	9.6263	0.3196
Pyrocoelia =        	14.054	0.4666
Plastocerus =	12.613	0.4188
Melanotus_cribricoll	35.057	1.1640
Chauliognathus =    	3.1807	0.1056
Drilus =   	12.436	0.4129
Aquatica =          	13.903	0.4616
Omalisus =	29.232	0.9706
Platerodrilus_sp =  	26.115	0.8671
Ignelater_luminosus 	21.465	0.7127
Asymmetricata =        	5.0431	0.1674

outliers counted: 0

file: EOG091200QA	alignment length: 946       
Platerodrilus_sp              	missing   
Phrixothrix                   	missing   
total number of taxa:         	17        
transcriptomes:               	11        
overlap length:               	939       

min   	max   	median	Q1    	Q3    
10.728	20.172	13.135	11.583	15.882

transcriptome outlier dist: > 	30.2589638

taxon               	dist  	re.dis
Rhagophthalmus =     	9.4271	0.7177
Plastocerus =	8.9249	0.6794
Melanotus_cribricoll	10.224	0.7783
Chauliognathus =    	5.5082	0.4193
Pyrocoelia =        	11.333	0.8628
Asymmetricata =        	12.572	0.9571
Ignelater_luminosus 	14.743	1.1224
Drilus =   	7.3410	0.5588
Omalisus =	7.3019	0.5559
[truncated: 2,921,130 more chars]
