# Supplementary material for: Genome sequences identify three families of Coleoptera as morphologically derived click beetles (Elateridae)
Source: Sci Rep. 2018 Nov 20;8:17084. doi: 10.1038/s41598-018-35328-0 (PMC6244081; doi:10.1038/s41598-018-35328-0)
Supplement: Supplementary file 2 — Supplementary Dataset 1 [file 41598_2018_35328_MOESM2_ESM.zip › Supplementary_Data/Outliers2_refinement.txt]

file: EOG09120006	alignment length: 5640      
total number of taxa:         	19        
transcriptomes:               	13        
overlap length:               	5568      

min   	max   	median	Q1    	Q3    
5.6905	12.830	11.046	10.162	11.687

transcriptome outlier dist: > 	19.2460771

taxon               	dist  	re.dis
Plastocerus =	8.5123	0.7705
Photinus =          	12.549	1.1359
Rhagophthalmus =     	12.077	1.0932
Melanotus_cribricoll	12.633	1.1436
Chauliognathus =    	22.520	2.0386	out!  
Platerodrilus_sp =  	13.471	1.2194
Asymmetricata =        	13.615	1.2325
Pyrocoelia =        	13.672	1.2377
Aquatica =          	12.946	1.1719
Drilus =   	12.305	1.1139
Omalisus =	13.634	1.2342
Phrixothrix =       	15.668	1.4183
Ignelater_luminosus 	9.1649	0.8296

outliers counted: 1

file: EOG09120008	alignment length: 5078      
Platerodrilus_sp              	missing   
Drilus               	missing   
Melanotus_cribricollis        	missing   
Phrixothrix                   	missing   
Rhagophthalmus                 	missing   
Photinus                      	missing   
Pyrocoelia                    	missing   
Asymmetricata                    	missing   
total number of taxa:         	11        
transcriptomes:               	5         
overlap length:               	4806      

min   	max   	median	Q1    	Q3    
12.005	27.044	24.931	19.377	26.115

transcriptome outlier dist: > 	40.5674829

taxon               	dist  	re.dis
Ignelater_luminosus 	20.239	0.8118
Chauliognathus =    	23.459	0.9409
Omalisus =	47.296	1.8970	out!  
Plastocerus =	23.421	0.9394
Aquatica =          	23.709	0.9509

outliers counted: 1

file: EOG0912000A	alignment length: 4667      
Platerodrilus_sp              	missing   
Melanotus_cribricollis        	missing   
Phrixothrix                   	missing   
Rhagophthalmus                 	missing   
Photinus                      	missing   
Pyrocoelia                    	missing   
Aquatica                      	missing   
Asymmetricata                    	missing   
total number of taxa:         	11        
transcriptomes:               	5         
overlap length:               	4640      

min   	max   	median	Q1    	Q3    
11.496	32.439	23.909	16.610	29.460

transcriptome outlier dist: > 	48.6593095

taxon               	dist  	re.dis
Omalisus =	20.434	0.8546
Ignelater_luminosus 	27.086	1.1329
Plastocerus =	15.818	0.6615
Drilus =   	17.774	0.7434
Chauliognathus =    	72.684	3.0400	out!  

outliers counted: 1

file: EOG0912000F	alignment length: 5771      
Chauliognathus                	missing   
Platerodrilus_sp              	missing   
Phrixothrix                   	missing   
Photinus                      	missing   
Asymmetricata                    	missing   
total number of taxa:         	14        
transcriptomes:               	8         
overlap length:               	5347      

min   	max   	median	Q1    	Q3    
15.085	38.518	28.191	23.382	30.932

transcriptome outlier dist: > 	57.7782852

taxon               	dist  	re.dis
Aquatica =          	1000  	35.471	out!  
Omalisus =	19.065	0.6762
Melanotus_cribricoll	22.392	0.7942
Drilus =   	21.445	0.7607
Plastocerus =	17.470	0.6197
Ignelater_luminosus 	16.730	0.5934
Rhagophthalmus =     	18.627	0.6607
Pyrocoelia =        	27.371	0.9709

outliers counted: 1

file: EOG09120016	alignment length: 3346      
Plastocerus =          	missing   
Phrixothrix                   	missing   
total number of taxa:         	17        
transcriptomes:               	11        
overlap length:               	3122      

min   	max   	median	Q1    	Q3    
9.9716	27.059	21.160	16.630	23.983

transcriptome outlier dist: > 	40.5898482

taxon               	dist  	re.dis
Asymmetricata =        	22.756	1.0754
Melanotus_cribricoll	22.331	1.0553
Aquatica =          	23.701	1.1200
Omalisus =	18.744	0.8858
Chauliognathus =    	41.452	1.9589	out!  
Photinus =          	18.071	0.8540
Rhagophthalmus =     	20.648	0.9757
Ignelater_luminosus 	21.182	1.0010
Pyrocoelia =        	19.211	0.9078
Platerodrilus_sp =  	27.739	1.3108
Drilus =   	12.927	0.6109

outliers counted: 1

file: EOG0912001M	alignment length: 3077      
Chauliognathus                	missing   
Platerodrilus_sp              	missing   
Phrixothrix                   	missing   
Photinus                      	missing   
total number of taxa:         	15        
transcriptomes:               	9         
overlap length:               	3027      

min   	max   	median	Q1    	Q3    
14.561	39.427	34.953	26.283	37.000

transcriptome outlier dist: > 	59.1415892

taxon               	dist  	re.dis
Asymmetricata =        	40.351	1.1544
Melanotus_cribricoll	52.316	1.4967
Pyrocoelia =        	24.804	0.7096
Drilus =   	37.805	1.0815
Plastocerus =	53.687	1.5359
Ignelater_luminosus 	26.524	0.7588
Aquatica =          	23.922	0.6843
Omalisus =	26.974	0.7717
Rhagophthalmus =     	21.313	0.6097

outliers counted: 0

file: EOG09120022	alignment length: 2252      
Platerodrilus_sp              	missing   
Aquatica                      	missing   
total number of taxa:         	17        
transcriptomes:               	11        
overlap length:               	2234      

min   	max   	median	Q1    	Q3    
9.2631	21.270	15.463	13.160	19.176

transcriptome outlier dist: > 	31.9050071

taxon               	dist  	re.dis
Chauliognathus =    	13.856	0.8960
Omalisus =	16.723	1.0814
Plastocerus =	16.003	1.0349
Asymmetricata =        	16.954	1.0963
Pyrocoelia =        	15.683	1.0141
Melanotus_cribricoll	13.947	0.9019
Photinus =          	21.225	1.3725
Rhagophthalmus =     	16.039	1.0372
Ignelater_luminosus 	16.201	1.0476
Phrixothrix =       	59.168	3.8262	out!  
Drilus =   	10.668	0.6899

outliers counted: 1

file: EOG09120036	alignment length: 2798      
Chauliognathus                	missing   
Omalisus =ades      	missing   
Plastocerus =          	missing   
Ignelater_luminosus           	missing   
Melanotus_cribricollis        	missing   
Phrixothrix                   	missing   
Rhagophthalmus                 	missing   
Photinus                      	missing   
Asymmetricata                    	missing   
total number of taxa:         	10        
transcriptomes:               	4         
overlap length:               	2360      

min   	max   	median	Q1    	Q3    
2.3395	10.516	7.4669	6.0566	8.4948

transcriptome outlier dist: > 	15.7748872

taxon               	dist  	re.dis
Platerodrilus_sp =  	6.8789	0.9212
Drilus =   	8.0049	1.0720
Pyrocoelia =        	17.687	2.3687	out!  
Aquatica =          	20.964	2.8075	out!  

outliers counted: 2

file: EOG09120039	alignment length: 2173      
Chauliognathus                	missing   
Phrixothrix                   	missing   
Photinus                      	missing   
total number of taxa:         	16        
transcriptomes:               	10        
overlap length:               	2126      

min   	max   	median	Q1    	Q3    
8.8609	27.025	20.496	15.854	22.098

transcriptome outlier dist: > 	40.5385286

taxon               	dist  	re.dis
Rhagophthalmus =     	25.070	1.2231
Drilus =   	15.736	0.7677
Platerodrilus_sp =  	22.358	1.0908
Asymmetricata =        	21.381	1.0431
Aquatica =          	13.964	0.6813
Melanotus_cribricoll	7.9096	0.3858
Pyrocoelia =        	25.753	1.2564
Ignelater_luminosus 	71.482	3.4875	out!  
Omalisus =	19.315	0.9423
Plastocerus =	16.194	0.7901

outliers counted: 1

file: EOG0912003H	alignment length: 2152      
Drilus               	missing   
Phrixothrix                   	missing   
Rhagophthalmus                 	missing   
Asymmetricata                    	missing   
total number of taxa:         	15        
transcriptomes:               	9         
overlap length:               	2087      

min   	max   	median	Q1    	Q3    
16.293	51.273	40.941	35.173	46.932

transcriptome outlier dist: > 	76.9105144

taxon               	dist  	re.dis
Aquatica =          	22.699	0.5544
Ignelater_luminosus 	25.436	0.6212
Plastocerus =	25.762	0.6292
Platerodrilus_sp =  	35.862	0.8759
Pyrocoelia =        	29.352	0.7169
Melanotus_cribricoll	26.270	0.6416
Photinus =          	30.844	0.7533
Omalisus =	25.604	0.6253
Chauliognathus =    	83.781	2.0463	out!  

outliers counted: 1

file: EOG09120041	alignment length: 1963      
Platerodrilus_sp              	missing   
Photinus                      	missing   
Aquatica                      	missing   
Asymmetricata                    	missing   
total number of taxa:         	15        
transcriptomes:               	9         
overlap length:               	1957      

min   	max   	median	Q1    	Q3    
23.404	42.242	36.635	31.511	39.308

transcriptome outlier dist: > 	63.3636759

taxon               	dist  	re.dis
Omalisus =	27.238	0.7434
Ignelater_luminosus 	25.230	0.6886
Drilus =   	32.700	0.8925
Phrixothrix =       	62.554	1.7074
Chauliognathus =    	93.087	2.5409	out!  
Rhagophthalmus =     	40.437	1.1038
Pyrocoelia =        	31.861	0.8696
Melanotus_cribricoll	28.165	0.7688
Plastocerus =	26.165	0.7142

outliers counted: 1

file: EOG09120047	alignment length: 1802      
Chauliognathus                	missing   
Omalisus =ades      	missing   
Plastocerus =          	missing   
Ignelater_luminosus           	missing   
Melanotus_cribricollis        	missing   
Phrixothrix                   	missing   
Rhagophthalmus                 	missing   
Aquatica                      	missing   
Asymmetricata                    	missing   
total number of taxa:         	10        
transcriptomes:               	4         
overlap length:               	1111      

min   	max   	median	Q1    	Q3    
5.7515	15.185	12.368	9.0199	13.139

transcriptome outlier dist: > 	22.7789799

taxon               	dist  	re.dis
Pyrocoelia =        	17.779	1.4374
Platerodrilus_sp =  	8.9577	0.7242
Photinus =          	27.529	2.2257	out!  
Drilus =   	13.119	1.0607

outliers counted: 1

file: EOG0912004M	alignment length: 1539      
Chauliognathus                	missing   
Platerodrilus_sp              	missing   
Melanotus_cribricollis        	missing   
Asymmetricata                    	missing   
total number of taxa:         	15        
transcriptomes:               	9         
overlap length:               	1488      

min   	max   	median	Q1    	Q3    
6.6878	17.632	13.361	11.728	15.153

transcriptome outlier dist: > 	26.4491508

taxon               	dist  	re.dis
Drilus =   	12.523	0.9372
Photinus =          	41.783	3.1271	out!  
Aquatica =          	10.873	0.8137
Ignelater_luminosus 	11.969	0.8958
Plastocerus =	16.623	1.2441
Rhagophthalmus =     	12.490	0.9348
Phrixothrix =       	62.184	4.6539	out!  
Omalisus =	11.009	0.8239
Pyrocoelia =        	13.249	0.9916

outliers counted: 2

file: EOG0912005Y	alignment length: 1324      
Platerodrilus_sp              	missing   
Phrixothrix                   	missing   
Rhagophthalmus                 	missing   
Aquatica                      	missing   
total number of taxa:         	15        
transcriptomes:               	9         
overlap length:               	1264      

min   	max   	median	Q1    	Q3    
6.9103	29.163	16.420	14.246	25.354

transcriptome outlier dist: > 	43.7449370

taxon               	dist  	re.dis
Asymmetricata =        	71.795	4.3722	out!  
Ignelater_luminosus 	10.274	0.6257
Drilus =   	11.763	0.7163
Plastocerus =	10.762	0.6553
Omalisus =	12.092	0.7363
Pyrocoelia =        	11.325	0.6896
Chauliognathus =    	13.889	0.8458
Photinus =          	29.198	1.7781
Melanotus_cribricoll	10.153	0.6183

outliers counted: 1

file: EOG09120061	alignment length: 1493      
total number of taxa:         	19        
transcriptomes:               	13        
overlap length:               	1363      

min   	max   	median	Q1    	Q3    
1.2092	4.5392	2.7041	2.2415	3.6353

transcriptome outlier dist: > 	6.80880192

taxon               	dist  	re.dis
Aquatica =          	2.0071	0.7422
Rhagophthalmus =     	1.3797	0.5102
Ignelater_luminosus 	1.8914	0.6994
Drilus =   	1.9817	0.7328
Melanotus_cribricoll	1.3129	0.4855
Platerodrilus_sp =  	2.0001	0.7396
Phrixothrix =       	0.9289	0.3435
Plastocerus =	1.5226	0.5630
Chauliognathus =    	8.4513	3.1252	out!  
Photinus =          	1.4270	0.5277
Pyrocoelia =        	1.5226	0.5630
Asymmetricata =        	1.8476	0.6832
Omalisus =	1.7650	0.6527

outliers counted: 1

file: EOG0912006W	alignment length: 1292      
total number of taxa:         	19        
transcriptomes:               	13        
overlap length:               	1291      

min   	max   	median	Q1    	Q3    
7.0681	23.573	21.556	18.110	22.685

transcriptome outlier dist: > 	35.3604562

taxon               	dist  	re.dis
Phrixothrix =       	21.798	1.0112
Platerodrilus_sp =  	21.250	0.9858
Melanotus_cribricoll	14.503	0.6728
Pyrocoelia =        	18.348	0.8511
Omalisus =	16.658	0.7727
Photinus =          	18.446	0.8557
Drilus =   	38.443	1.7834	out!  
Aquatica =          	17.355	0.8051
Chauliognathus =    	19.483	0.9038
Asymmetricata =        	17.692	0.8207
Plastocerus =	14.484	0.6719
Rhagophthalmus =     	20.241	0.9390
Ignelater_luminosus 	14.648	0.6795

outliers counted: 1

file: EOG0912007G	alignment length: 1486      
total number of taxa:         	19        
transcriptomes:               	13        
overlap length:               	1213      

min   	max   	median	Q1    	Q3    
7.6360	16.684	12.929	10.704	14.288

transcriptome outlier dist: > 	25.0271781

taxon               	dist  	re.dis
Phrixothrix =       	35.030	2.7092	out!  
Platerodrilus_sp =  	12.029	0.9303
Ignelater_luminosus 	8.4773	0.6556
Rhagophthalmus =     	9.2297	0.7138
Photinus =          	22.928	1.7733
Plastocerus =	8.9478	0.6920
Melanotus_cribricoll	22.085	1.7081
Drilus =   	11.328	0.8761
Aquatica =          	8.8899	0.6875
Omalisus =	10.223	0.7906
Chauliognathus =    	7.9549	0.6152
Pyrocoelia =        	9.6195	0.7439
Asymmetricata =        	8.5387	0.6604

outliers counted: 1

file: EOG0912007J	alignment length: 2252      
Chauliognathus                	missing   
Omalisus =ades      	missing   
Photinus                      	missing   
Aquatica                      	missing   
total number of taxa:         	15        
transcriptomes:               	9         
overlap length:               	2220      

min   	max   	median	Q1    	Q3    
36.657	67.454	56.478	47.880	64.194

transcriptome outlier dist: > 	101.182135

taxon               	dist  	re.dis
Melanotus_cribricoll	55.284	0.9788
Platerodrilus_sp =  	67.095	1.1879
Rhagophthalmus =     	68.642	1.2153
Ignelater_luminosus 	41.982	0.7433
Asymmetricata =        	54.947	0.9728
Phrixothrix =       	37.078	0.6564
Plastocerus =	56.885	1.0072
Pyrocoelia =        	45.103	0.7985
Drilus =   	1000  	17.705	out!  

outliers counted: 1

file: EOG0912007R	alignment length: 1470      
total number of taxa:         	19        
transcriptomes:               	13        
overlap length:               	1428      

min   	max   	median	Q1    	Q3    
14.693	30.380	21.591	17.639	22.140

transcriptome outlier dist: > 	45.5704436

taxon               	dist  	re.dis
Aquatica =          	12.896	0.5972
Phrixothrix =       	48.221	2.2333	out!  
Ignelater_luminosus 	10.144	0.4698
Photinus =          	19.140	0.8864
Pyrocoelia =        	12.670	0.5868
Omalisus =	13.310	0.6164
Rhagophthalmus =     	10.879	0.5038
Platerodrilus_sp =  	14.752	0.6832
Chauliognathus =    	14.753	0.6832
Asymmetricata =        	12.738	0.5899
Melanotus_cribricoll	10.113	0.4683
Plastocerus =	9.7471	0.4514
Drilus =   	11.762	0.5447

outliers counted: 1

file: EOG0912008N	alignment length: 1861      
total number of taxa:         	19        
transcriptomes:               	13        
overlap length:               	1811      

min   	max   	median	Q1    	Q3    
3.7687	32.662	9.9739	8.3945	16.771

transcriptome outlier dist: > 	48.9942940

taxon               	dist  	re.dis
Rhagophthalmus =     	8.7983	0.8821
Pyrocoelia =        	10.083	1.0110
Asymmetricata =        	17.889	1.7936
Plastocerus =	53.211	5.3350	out!  
Omalisus =	12.188	1.2220
Photinus =          	10.830	1.0859
Melanotus_cribricoll	10.300	1.0327
Chauliognathus =    	25.920	2.5987
Platerodrilus_sp =  	8.2548	0.8276
Aquatica =          	11.438	1.1468
Drilus =   	9.6429	0.9668
Phrixothrix =       	13.060	1.3094
Ignelater_luminosus 	9.2258	0.9249

outliers counted: 1

file: EOG09120093	alignment length: 1516      
Phrixothrix                   	missing   
Asymmetricata                    	missing   
total number of taxa:         	17        
transcriptomes:               	11        
overlap length:               	1514      

min   	max   	median	Q1    	Q3    
10.048	30.141	21.995	17.112	25.987

transcriptome outlier dist: > 	45.2124081

taxon               	dist  	re.dis
Omalisus =	13.585	0.6176
Chauliognathus =    	60.426	2.7471	out!  
Drilus =   	9.5382	0.4336
Melanotus_cribricoll	12.478	0.5673
Rhagophthalmus =     	13.943	0.6339
Photinus =          	24.717	1.1237
Ignelater_luminosus 	6.6041	0.3002
Aquatica =          	16.901	0.7684
Platerodrilus_sp =  	18.501	0.8411
Pyrocoelia =        	25.884	1.1768
Plastocerus =	28.113	1.2781

outliers counted: 1

file: EOG09120094	alignment length: 1532      
Phrixothrix                   	missing   
total number of taxa:         	18        
transcriptomes:               	12        
overlap length:               	1212      

min   	max   	median	Q1    	Q3    
16.381	43.788	36.513	23.987	39.740

transcriptome outlier dist: > 	65.6822160

taxon               	dist  	re.dis
Platerodrilus_sp =  	48.504	1.3284
Photinus =          	26.025	0.7127
Plastocerus =	28.761	0.7876
Omalisus =	35.239	0.9651
Drilus =   	32.087	0.8787
Chauliognathus =    	13.725	0.3759
Aquatica =          	70.204	1.9226	out!  
Pyrocoelia =        	54.362	1.4888
Rhagophthalmus =     	46.330	1.2688
Ignelater_luminosus 	39.040	1.0692
Asymmetricata =        	28.967	0.7933
Melanotus_cribricoll	42.645	1.1679

outliers counted: 1

file: EOG09120098	alignment length: 1489      
total number of taxa:         	19        
transcriptomes:               	13        
overlap length:               	1481      

min   	max   	median	Q1    	Q3    
7.9402	24.275	13.252	10.134	16.991

transcriptome outlier dist: > 	36.4137948

taxon               	dist  	re.dis
Aquatica =          	15.389	1.1612
Melanotus_cribricoll	13.936	1.0516
Ignelater_luminosus 	14.765	1.1141
Asymmetricata =        	16.809	1.2684
Omalisus =	14.785	1.1156
Drilus =   	16.279	1.2284
Pyrocoelia =        	13.716	1.0350
Photinus =          	9.4685	0.7144
Platerodrilus_sp =  	41.140	3.1043	out!  
Plastocerus =	11.052	0.8339
Phrixothrix =       	15.053	1.1359
Chauliognathus =    	16.035	1.2099
Rhagophthalmus =     	14.839	1.1197

outliers counted: 1

file: EOG091200AD	alignment length: 3124      
Phrixothrix                   	missing   
total number of taxa:         	18        
transcriptomes:               	12        
overlap length:               	3110      

min   	max   	median	Q1    	Q3    
38.333	68.270	52.003	42.915	58.916

transcriptome outlier dist: > 	102.406338

taxon               	dist  	re.dis
Chauliognathus =    	28.920	0.5561
Rhagophthalmus =     	46.766	0.8992
Photinus =          	64.251	1.2355
Asymmetricata =        	32.169	0.6185
Plastocerus =	58.933	1.1332
Melanotus_cribricoll	36.016	0.6925
Pyrocoelia =        	28.257	0.5433
Omalisus =	37.753	0.7259
Ignelater_luminosus 	22.750	0.4374
Aquatica =          	86.567	1.6646
Drilus =   	31.449	0.6047
Platerodrilus_sp =  	30.782	0.5919

outliers counted: 0

file: EOG091200AQ	alignment length: 1127      
Plastocerus =          	missing   
Drilus               	missing   
Phrixothrix                   	missing   
Rhagophthalmus                 	missing   
Photinus                      	missing   
Pyrocoelia                    	missing   
total number of taxa:         	13        
transcriptomes:               	7         
overlap length:               	963       

min   	max   	median	Q1    	Q3    
5.8790	20.413	11.558	10.298	17.836

transcriptome outlier dist: > 	30.6205558

taxon               	dist  	re.dis
Ignelater_luminosus 	8.9169	0.7714
Omalisus =	66.880	5.7861	out!  
Chauliognathus =    	11.886	1.0284
Melanotus_cribricoll	11.502	0.9951
Platerodrilus_sp =  	9.5118	0.8229
Asymmetricata =        	12.636	1.0932
Aquatica =          	12.815	1.1087

outliers counted: 1

file: EOG091200BH	alignment length: 1180      
Platerodrilus_sp              	missing   
Phrixothrix                   	missing   
Pyrocoelia                    	missing   
Asymmetricata                    	missing   
total number of taxa:         	15        
transcriptomes:               	9         
overlap length:               	1104      

min   	max   	median	Q1    	Q3    
13.649	38.791	28.633	22.834	32.556

transcriptome outlier dist: > 	58.1873667

taxon               	dist  	re.dis
Aquatica =          	22.762	0.7949
Drilus =   	20.459	0.7145
Chauliognathus =    	87.227	3.0463	out!  
Ignelater_luminosus 	22.045	0.7699
Melanotus_cribricoll	15.547	0.5429
Plastocerus =	17.805	0.6218
Rhagophthalmus =     	22.040	0.7697
Photinus =          	55.758	1.9473
Omalisus =	25.513	0.8910

outliers counted: 1

file: EOG091200BJ	alignment length: 1354      
Platerodrilus_sp              	missing   
Phrixothrix                   	missing   
Rhagophthalmus                 	missing   
total number of taxa:         	16        
transcriptomes:               	10        
overlap length:               	1246      

min   	max   	median	Q1    	Q3    
5.2920	27.481	15.302	11.803	22.046

transcriptome outlier dist: > 	41.2229904

taxon               	dist  	re.dis
Photinus =          	40.588	2.6524
Drilus =   	10.435	0.6819
Ignelater_luminosus 	13.929	0.9102
Omalisus =	10.873	0.7105
Chauliognathus =    	40.482	2.6455
Asymmetricata =        	42.680	2.7890	out!  
Melanotus_cribricoll	25.104	1.6405
Pyrocoelia =        	16.472	1.0764
Plastocerus =	10.984	0.7177
Aquatica =          	11.434	0.7472

outliers counted: 1

file: EOG091200CT	alignment length: 1739      
total number of taxa:         	19        
transcriptomes:               	13        
overlap length:               	1177      

min   	max   	median	Q1    	Q3    
19.956	48.763	33.963	26.894	41.874

transcriptome outlier dist: > 	73.1448185

taxon               	dist  	re.dis
Phrixothrix =       	25.699	0.7566
Melanotus_cribricoll	36.392	1.0715
Ignelater_luminosus 	33.936	0.9991
Chauliognathus =    	67.536	1.9884
Drilus =   	35.810	1.0543
Platerodrilus_sp =  	52.757	1.5533
Pyrocoelia =        	40.462	1.1913
Omalisus =	38.850	1.1438
Rhagophthalmus =     	34.446	1.0142
Plastocerus =	34.672	1.0208
Aquatica =          	45.350	1.3352
Photinus =          	56.343	1.6589
Asymmetricata =        	35.639	1.0493

outliers counted: 0

file: EOG091200D6	alignment length: 1305      
Platerodrilus_sp              	missing   
Melanotus_cribricollis        	missing   
total number of taxa:         	17        
transcriptomes:               	11        
overlap length:               	958       

min   	max   	median	Q1    	Q3    
7.8603	31.302	20.391	14.386	22.456

transcriptome outlier dist: > 	46.9542418

taxon               	dist  	re.dis
Omalisus =	15.569	0.7635
Ignelater_luminosus 	17.992	0.8823
Phrixothrix =       	67.663	3.3182	out!  
Drilus =   	14.336	0.7030
Plastocerus =	10.824	0.5308
Asymmetricata =        	16.965	0.8320
Aquatica =          	14.655	0.7186
Rhagophthalmus =     	15.218	0.7463
Chauliognathus =    	17.096	0.8384
Photinus =          	18.244	0.8947
Pyrocoelia =        	15.777	0.7737

outliers counted: 1

file: EOG091200DF	alignment length: 3028      
total number of taxa:         	19        
transcriptomes:               	13        
overlap length:               	2896      

min   	max   	median	Q1    	Q3    
19.136	56.554	35.124	26.592	48.564

transcriptome outlier dist: > 	84.8314137

taxon               	dist  	re.dis
Omalisus =	16.143	0.4595
Melanotus_cribricoll	26.820	0.7635
Phrixothrix =       	43.121	1.2276
Ignelater_luminosus 	81.583	2.3226
Photinus =          	19.441	0.5535
Rhagophthalmus =     	29.312	0.8345
Asymmetricata =        	41.367	1.1777
Plastocerus =	32.579	0.9275
Pyrocoelia =        	28.915	0.8232
Drilus =   	39.243	1.1172
Aquatica =          	25.874	0.7366
Platerodrilus_sp =  	40.594	1.1557
Chauliognathus =    	72.080	2.0521

outliers counted: 0

file: EOG091200DH	alignment length: 1188      
total number of taxa:         	19        
transcriptomes:               	13        
overlap length:               	1061      

min   	max   	median	Q1    	Q3    
13.578	41.506	33.717	25.835	35.885

transcriptome outlier dist: > 	62.2595308

taxon               	dist  	re.dis
Drilus =   	15.161	0.4496
Asymmetricata =        	28.338	0.8404
Photinus =          	30.260	0.8974
Omalisus =	35.275	1.0462
Aquatica =          	28.715	0.8516
Platerodrilus_sp =  	22.349	0.6628
Chauliognathus =    	68.480	2.0310	out!  
Phrixothrix =       	19.994	0.5930
Ignelater_luminosus 	13.069	0.3876
Plastocerus =	25.749	0.7636
Rhagophthalmus =     	25.646	0.7606
Pyrocoelia =        	29.658	0.8796
Melanotus_cribricoll	24.132	0.7157

outliers counted: 1

file: EOG091200E7	alignment length: 4467      
Omalisus =ades      	missing   
Drilus               	missing   
Phrixothrix                   	missing   
total number of taxa:         	16        
transcriptomes:               	10        
overlap length:               	4447      

min   	max   	median	Q1    	Q3    
16.336	74.323	23.783	21.077	56.067

transcriptome outlier dist: > 	111.485339

taxon               	dist  	re.dis
Aquatica =          	32.074	1.3486
Ignelater_luminosus 	28.700	1.2067
Asymmetricata =        	37.673	1.5840
Chauliognathus =    	16.980	0.7139
Platerodrilus_sp =  	18.989	0.7984
Rhagophthalmus =     	25.608	1.0767
Photinus =          	36.281	1.5254
Pyrocoelia =        	28.039	1.1789
Melanotus_cribricoll	23.709	0.9968
Plastocerus =	1000  	42.045	out!  

outliers counted: 1

file: EOG091200EN	alignment length: 1509      
Phrixothrix                   	missing   
Rhagophthalmus                 	missing   
Photinus                      	missing   
Aquatica                      	missing   
Asymmetricata                    	missing   
total number of taxa:         	14        
transcriptomes:               	8         
overlap length:               	1282      

min   	max   	median	Q1    	Q3    
21.010	71.046	42.206	36.227	49.572

transcriptome outlier dist: > 	106.570409

taxon               	dist  	re.dis
Drilus =   	54.043	1.2804
Melanotus_cribricoll	111.72	2.6471	out!  
Plastocerus =	45.582	1.0799
Omalisus =	44.270	1.0489
Chauliognathus =    	51.989	1.2317
Pyrocoelia =        	51.824	1.2278
Ignelater_luminosus 	42.835	1.0148
Platerodrilus_sp =  	53.111	1.2583

outliers counted: 1

file: EOG091200FG	alignment length: 1745      
Phrixothrix                   	missing   
Photinus                      	missing   
total number of taxa:         	17        
transcriptomes:               	11        
overlap length:               	1699      

min   	max   	median	Q1    	Q3    
6.4901	32.881	23.974	17.232	29.527

transcriptome outlier dist: > 	49.3215216

taxon               	dist  	re.dis
Asymmetricata =        	16.772	0.6996
Drilus =   	19.626	0.8186
Melanotus_cribricoll	13.616	0.5679
Omalisus =	17.414	0.7263
Pyrocoelia =        	13.653	0.5694
Chauliognathus =    	32.162	1.3415
Plastocerus =	9.2374	0.3853
Rhagophthalmus =     	13.479	0.5622
Platerodrilus_sp =  	13.620	0.5681
Aquatica =          	14.349	0.5985
Ignelater_luminosus 	36.086	1.5052

outliers counted: 0

file: EOG091200FU	alignment length: 1066      
total number of taxa:         	19        
transcriptomes:               	13        
overlap length:               	1065      

min   	max   	median	Q1    	Q3    
11.503	30.791	20.429	16.156	24.769

transcriptome outlier dist: > 	46.1872014

taxon               	dist  	re.dis
Aquatica =          	12.199	0.5971
Pyrocoelia =        	11.853	0.5802
Platerodrilus_sp =  	13.407	0.6562
Phrixothrix =       	66.879	3.2737	out!  
Plastocerus =	12.590	0.6162
Chauliognathus =    	14.924	0.7305
Asymmetricata =        	13.084	0.6404
Ignelater_luminosus 	11.182	0.5473
Omalisus =	6.7323	0.3295
Drilus =   	6.6762	0.3267
Photinus =          	11.324	0.5543
Rhagophthalmus =     	11.816	0.5784
Melanotus_cribricoll	12.115	0.5930

outliers counted: 1

file: EOG091200HR	alignment length: 1303      
total number of taxa:         	19        
transcriptomes:               	13        
overlap length:               	1198      

min   	max   	median	Q1    	Q3    
20.118	33.790	26.093	21.391	29.132

transcriptome outlier dist: > 	50.6851787

taxon               	dist  	re.dis
Melanotus_cribricoll	16.144	0.6187
Rhagophthalmus =     	15.239	0.5840
Asymmetricata =        	11.414	0.4374
Ignelater_luminosus 	13.006	0.4984
Phrixothrix =       	50.535	1.9367
Omalisus =	20.364	0.7804
Platerodrilus_sp =  	21.848	0.8373
Chauliognathus =    	7.2159	0.2765
Plastocerus =	27.091	1.0382
Drilus =   	18.419	0.7059
Pyrocoelia =        	19.651	0.7531
Photinus =          	19.834	0.7601
Aquatica =          	18.945	0.7260

outliers counted: 0

file: EOG091200IK	alignment length: 874       
total number of taxa:         	19        
transcriptomes:               	13        
overlap length:               	785       

min   	max   	median	Q1    	Q3    
5.3047	18.099	12.181	10.771	13.881

transcriptome outlier dist: > 	27.1486212

taxon               	dist  	re.dis
Rhagophthalmus =     	9.9975	0.8207
Platerodrilus_sp =  	14.857	1.2196
Asymmetricata =        	8.1154	0.6661
Photinus =          	8.0034	0.6570
Melanotus_cribricoll	8.7179	0.7156
Phrixothrix =       	134.73	11.060	out!  
Plastocerus =	8.8231	0.7242
Pyrocoelia =        	10.236	0.8403
Drilus =   	10.054	0.8253
Aquatica =          	9.9753	0.8188
Ignelater_luminosus 	9.2951	0.7630
Chauliognathus =    	10.771	0.8842
Omalisus =	11.200	0.9194

outliers counted: 1

file: EOG091200J4	alignment length: 1605      
Phrixothrix                   	missing   
total number of taxa:         	18        
transcriptomes:               	12        
overlap length:               	1582      

min   	max   	median	Q1    	Q3    
26.369	87.452	60.608	35.223	79.712

transcriptome outlier dist: > 	131.178253

taxon               	dist  	re.dis
Melanotus_cribricoll	45.297	0.7473
Asymmetricata =        	46.677	0.7701
Plastocerus =	44.431	0.7330
Ignelater_luminosus 	35.873	0.5918
Rhagophthalmus =     	41.327	0.6818
Photinus =          	79.348	1.3092
Drilus =   	41.670	0.6875
Chauliognathus =    	39.065	0.6445
Pyrocoelia =        	40.007	0.6601
Platerodrilus_sp =  	87.984	1.4517
Aquatica =          	40.526	0.6686
Omalisus =	62.588	1.0326

outliers counted: 0

file: EOG091200JH	alignment length: 1953      
Platerodrilus_sp              	missing   
Phrixothrix                   	missing   
Aquatica                      	missing   
total number of taxa:         	16        
transcriptomes:               	10        
overlap length:               	1819      

min   	max   	median	Q1    	Q3    
48.498	142.21	121.34	87.668	128.44

transcriptome outlier dist: > 	213.316945

taxon               	dist  	re.dis
Asymmetricata =        	98.110	0.8085
Ignelater_luminosus 	125.87	1.0373
Omalisus =	137.44	1.1327
Chauliognathus =    	1000  	8.2412	out!  
Melanotus_cribricoll	103.12	0.8498
Drilus =   	134.97	1.1123
Pyrocoelia =        	102.63	0.8458
Photinus =          	87.927	0.7246
Plastocerus =	118.97	0.9805
Rhagophthalmus =     	98.897	0.8150

outliers counted: 1

file: EOG091200KA	alignment length: 905       
Phrixothrix                   	missing   
total number of taxa:         	18        
transcriptomes:               	12        
overlap length:               	900       

min   	max   	median	Q1    	Q3    
5.0252	10.060	8.1744	6.7346	8.5232

transcriptome outlier dist: > 	15.0911536

taxon               	dist  	re.dis
Plastocerus =	6.3110	0.7720
Photinus =          	6.3402	0.7756
Rhagophthalmus =     	6.5149	0.7969
Pyrocoelia =        	7.4320	0.9091
Drilus =   	6.6476	0.8132
Chauliognathus =    	18.985	2.3224	out!  
Melanotus_cribricoll	6.1465	0.7519
Asymmetricata =        	6.8241	0.8348
Ignelater_luminosus 	5.7546	0.7039
Omalisus =	6.9000	0.8441
Aquatica =          	10.809	1.3223
Platerodrilus_sp =  	11.508	1.4078

outliers counted: 1

file: EOG091200KC	alignment length: 1015      
Chauliognathus                	missing   
Platerodrilus_sp              	missing   
Ignelater_luminosus           	missing   
Melanotus_cribricollis        	missing   
Phrixothrix                   	missing   
Photinus                      	missing   
Pyrocoelia                    	missing   
total number of taxa:         	12        
transcriptomes:               	6         
overlap length:               	830       

min   	max   	median	Q1    	Q3    
7.7577	18.517	12.160	10.210	16.463

transcriptome outlier dist: > 	27.7767562

taxon               	dist  	re.dis
Asymmetricata =        	10.222	0.8406
Aquatica =          	82.223	6.7615	out!  
Plastocerus =	7.9883	0.6569
Omalisus =	5.4520	0.4483
Rhagophthalmus =     	8.1528	0.6704
Drilus =   	15.590	1.2821

outliers counted: 1

file: EOG091200LO	alignment length: 908       
Phrixothrix                   	missing   
total number of taxa:         	18        
transcriptomes:               	12        
overlap length:               	874       

min   	max   	median	Q1    	Q3    
9.9003	16.190	13.120	11.439	14.735

transcriptome outlier dist: > 	24.2858750

taxon               	dist  	re.dis
Platerodrilus_sp =  	10.230	0.7797
Aquatica =          	9.1260	0.6955
Melanotus_cribricoll	8.8614	0.6754
Pyrocoelia =        	19.674	1.4995
Ignelater_luminosus 	12.594	0.9599
Omalisus =	12.489	0.9519
Rhagophthalmus =     	14.503	1.1054
Chauliognathus =    	10.183	0.7761
Drilus =   	13.913	1.0604
Photinus =          	34.610	2.6379	out!  
Asymmetricata =        	16.321	1.2440
Plastocerus =	8.8079	0.6713

outliers counted: 1

file: EOG091200M3	alignment length: 915       
total number of taxa:         	19        
transcriptomes:               	13        
overlap length:               	906       

min   	max   	median	Q1    	Q3    
4.9037	26.983	10.822	7.6416	17.384

transcriptome outlier dist: > 	40.4747324

taxon               	dist  	re.dis
Ignelater_luminosus 	17.857	1.6500
Asymmetricata =        	18.015	1.6646
Plastocerus =	17.514	1.6183
Platerodrilus_sp =  	19.766	1.8263
Pyrocoelia =        	18.183	1.6801
Drilus =   	19.205	1.7745
Aquatica =          	18.019	1.6649
Omalisus =	43.568	4.0256	out!  
Rhagophthalmus =     	17.901	1.6541
Phrixothrix =       	16.340	1.5098
Melanotus_cribricoll	17.666	1.6323
Chauliognathus =    	17.270	1.5957
Photinus =          	18.988	1.7545

outliers counted: 1

file: EOG091200MT	alignment length: 1000      
total number of taxa:         	19        
transcriptomes:               	13        
overlap length:               	986       

min   	max   	median	Q1    	Q3    
21.062	53.114	34.085	28.619	43.407

transcriptome outlier dist: > 	79.6720318

taxon               	dist  	re.dis
Photinus =          	38.080	1.1172
Pyrocoelia =        	44.104	1.2939
Drilus =   	46.040	1.3507
Phrixothrix =       	23.613	0.6927
Ignelater_luminosus 	34.581	1.0145
Asymmetricata =        	35.818	1.0508
Platerodrilus_sp =  	45.920	1.3472
Omalisus =	30.817	0.9041
Plastocerus =	34.041	0.9987
Rhagophthalmus =     	34.462	1.0110
Aquatica =          	35.005	1.0270
Melanotus_cribricoll	32.434	0.9515
Chauliognathus =    	91.384	2.6810	out!  

outliers counted: 1

file: EOG091200ND	alignment length: 992       
Ignelater_luminosus           	missing   
total number of taxa:         	18        
transcriptomes:               	12        
overlap length:               	974       

min   	max   	median	Q1    	Q3    
3.7882	36.693	24.726	13.239	32.646

transcriptome outlier dist: > 	55.0409238

taxon               	dist  	re.dis
Aquatica =          	29.390	1.1885
Omalisus =	25.835	1.0448
Asymmetricata =        	29.675	1.2001
Plastocerus =	25.383	1.0265
Chauliognathus =    	39.129	1.5824
Melanotus_cribricoll	24.340	0.9843
Pyrocoelia =        	29.479	1.1921
Photinus =          	62.373	2.5224	out!  
Platerodrilus_sp =  	36.300	1.4680
Drilus =   	31.984	1.2935
Phrixothrix =       	25.850	1.0454
Rhagophthalmus =     	26.086	1.0550

outliers counted: 1

file: EOG091200NL	alignment length: 974       
total number of taxa:         	19        
transcriptomes:               	13        
overlap length:               	902       

min   	max   	median	Q1    	Q3    
10.401	24.697	18.278	12.398	22.951

transcriptome outlier dist: > 	37.0455241

taxon               	dist  	re.dis
Aquatica =          	13.857	0.7581
Phrixothrix =       	14.173	0.7754
Asymmetricata =        	14.626	0.8002
Plastocerus =	17.561	0.9607
Photinus =          	13.555	0.7416
Ignelater_luminosus 	13.142	0.7190
Platerodrilus_sp =  	15.567	0.8516
Omalisus =	8.6414	0.4727
Drilus =   	14.049	0.7686
Rhagophthalmus =     	12.894	0.7054
Chauliognathus =    	47.248	2.5849	out!  
Melanotus_cribricoll	13.765	0.7531
Pyrocoelia =        	14.683	0.8033

outliers counted: 1

file: EOG091200NX	alignment length: 1171      
Platerodrilus_sp              	missing   
total number of taxa:         	18        
transcriptomes:               	12        
overlap length:               	798       

min   	max   	median	Q1    	Q3    
3.0202	33.350	13.470	4.7834	21.850

transcriptome outlier dist: > 	50.0261086

taxon               	dist  	re.dis
Pyrocoelia =        	11.536	0.8564
Rhagophthalmus =     	14.708	1.0919
Plastocerus =	16.280	1.2086
Aquatica =          	17.029	1.2642
Photinus =          	12.652	0.9392
Omalisus =	17.251	1.2807
Phrixothrix =       	37.148	2.7578
Ignelater_luminosus 	14.984	1.1124
Chauliognathus =    	29.015	2.1540
Drilus =   	17.302	1.2844
Melanotus_cribricoll	14.420	1.0705
Asymmetricata =        	52.295	3.8823	out!  

outliers counted: 1

file: EOG091200P1	alignment length: 925       
total number of taxa:         	19        
transcriptomes:               	13        
overlap length:               	924       

min   	max   	median	Q1    	Q3    
5.6394	22.554	18.189	16.410	21.196

transcriptome outlier dist: > 	33.8316992

taxon               	dist  	re.dis
Melanotus_cribricoll	9.2654	0.5093
Phrixothrix =       	66.499	3.6558	out!  
Omalisus =	10.911	0.5998
Plastocerus =	9.9110	0.5448
Asymmetricata =        	12.584	0.6918
Ignelater_luminosus 	9.6799	0.5321
Rhagophthalmus =     	17.375	0.9552
Chauliognathus =    	8.1980	0.4506
Photinus =          	15.617	0.8585
Platerodrilus_sp =  	22.991	1.2639
Drilus =   	18.792	1.0331
Pyrocoelia =        	15.289	0.8405
Aquatica =          	12.200	0.6707

outliers counted: 1

file: EOG091200QR	alignment length: 768       
total number of taxa:         	19        
transcriptomes:               	13        
overlap length:               	751       

min   	max   	median	Q1    	Q3    
13.170	21.639	17.938	15.827	19.342

transcriptome outlier dist: > 	32.4590874

taxon               	dist  	re.dis
Phrixothrix =       	19.715	1.0990
Chauliognathus =    	12.913	0.7198
Platerodrilus_sp =  	17.255	0.9618
Pyrocoelia =        	15.891	0.8858
Aquatica =          	17.661	0.9845
Drilus =   	15.000	0.8361
Melanotus_cribricoll	14.788	0.8243
Photinus =          	46.572	2.5961	out!  
Ignelater_luminosus 	13.926	0.7763
Plastocerus =	15.954	0.8893
Omalisus =	15.650	0.8724
Asymmetricata =        	16.674	0.9295
Rhagophthalmus =     	14.422	0.8040

outliers counted: 1

file: EOG091200QT	alignment length: 1813      
total number of taxa:         	19        
transcriptomes:               	13        
overlap length:               	811       

min   	max   	median	Q1    	Q3    
20.896	37.512	27.459	24.776	30.561

transcriptome outlier dist: > 	56.2690622

taxon               	dist  	re.dis
Rhagophthalmus =     	21.034	0.7660
Chauliognathus =    	24.355	0.8869
Aquatica =          	20.398	0.7428
Photinus =          	21.578	0.7858
Phrixothrix =       	20.322	0.7401
Plastocerus =	1000  	36.417	out!  
Ignelater_luminosus 	20.625	0.7511
Asymmetricata =        	20.511	0.7470
Drilus =   	21.227	0.7730
Melanotus_cribricoll	19.250	0.7010
Pyrocoelia =        	19.572	0.7128
Platerodrilus_sp =  	28.705	1.0453
Omalisus =	26.444	0.9630

outliers counted: 1

file: EOG091200RD	alignment length: 766       
total number of taxa:         	19        
transcriptomes:               	13        
overlap length:               	726       

min   	max   	median	Q1    	Q3    
11.205	30.882	24.416	21.089	26.672

transcriptome outlier dist: > 	46.3232702

taxon               	dist  	re.dis
Phrixothrix =       	55.897	2.2893	out!  
Melanotus_cribricoll	18.751	0.7680
Asymmetricata =        	21.661	0.8871
Photinus =          	26.221	1.0739
Drilus =   	23.610	0.9669
Omalisus =	35.647	1.4600
Ignelater_luminosus 	20.166	0.8259
Platerodrilus_sp =  	36.338	1.4883
Plastocerus =	19.523	0.7996
Aquatica =          	17.200	0.7044
Rhagophthalmus =     	18.896	0.7739
Chauliognathus =    	14.748	0.6040
Pyrocoelia =        	21.236	0.8697

outliers counted: 1

file: EOG091200SR	alignment length: 1128      
total number of taxa:         	19        
transcriptomes:               	13        
overlap length:               	817       

min   	max   	median	Q1    	Q3    
16.251	34.376	23.293	20.209	28.394

transcriptome outlier dist: > 	51.5653032

taxon               	dist  	re.dis
Melanotus_cribricoll	28.614	1.2284
Ignelater_luminosus 	29.752	1.2773
Plastocerus =	23.659	1.0156
Rhagophthalmus =     	33.214	1.4259
Phrixothrix =       	36.507	1.5672
Asymmetricata =        	34.614	1.4860
Pyrocoelia =        	37.931	1.6284
Drilus =   	38.723	1.6624
Aquatica =          	32.225	1.3834
Photinus =          	44.079	1.8923
Omalisus =	31.537	1.3539
Chauliognathus =    	53.910	2.3144	out!  
Platerodrilus_sp =  	34.191	1.4678

outliers counted: 1

file: EOG091200T5	alignment length: 1374      
total number of taxa:         	19        
transcriptomes:               	13        
overlap length:               	1371      

min   	max   	median	Q1    	Q3    
18.322	45.964	36.280	28.666	42.247

transcriptome outlier dist: > 	68.9471934

taxon               	dist  	re.dis
Ignelater_luminosus 	30.395	0.8377
Pyrocoelia =        	22.948	0.6325
Melanotus_cribricoll	32.670	0.9005
Phrixothrix =       	31.739	0.8748
Drilus =   	34.803	0.9592
Plastocerus =	33.363	0.9196
Aquatica =          	23.304	0.6423
Omalisus =	34.958	0.9635
Asymmetricata =        	29.619	0.8164
Rhagophthalmus =     	32.136	0.8857
Platerodrilus_sp =  	29.536	0.8141
Photinus =          	37.458	1.0324
Chauliognathus =    	37.396	1.0307

outliers counted: 0

file: EOG091200TB	alignment length: 2047      
Photinus                      	missing   
Asymmetricata                    	missing   
total number of taxa:         	17        
transcriptomes:               	11        
overlap length:               	1247      

min   	max   	median	Q1    	Q3    
15.975	36.087	22.402	18.224	29.938

transcriptome outlier dist: > 	54.1311046

taxon               	dist  	re.dis
Plastocerus =	15.059	0.6722
Platerodrilus_sp =  	14.683	0.6554
Ignelater_luminosus 	14.859	0.6632
Omalisus =	19.662	0.8777
Drilus =   	16.989	0.7583
Melanotus_cribricoll	21.815	0.9737
Pyrocoelia =        	15.291	0.6825
Rhagophthalmus =     	71.913	3.2100	out!  
Phrixothrix =       	13.675	0.6104
Chauliognathus =    	12.705	0.5671
Aquatica =          	10.408	0.4646

outliers counted: 1

file: EOG091200VK	alignment length: 2631      
Chauliognathus                	missing   
Phrixothrix                   	missing   
total number of taxa:         	17        
transcriptomes:               	11        
overlap length:               	2148      

min   	max   	median	Q1    	Q3    
10.870	45.254	22.391	18.660	30.439

transcriptome outlier dist: > 	67.8823671

taxon               	dist  	re.dis
Pyrocoelia =        	18.086	0.8077
Plastocerus =	16.155	0.7215
Photinus =          	1000  	44.659	out!  
Melanotus_cribricoll	16.883	0.7540
Omalisus =	22.621	1.0102
Drilus =   	19.020	0.8494
Aquatica =          	17.297	0.7724
Platerodrilus_sp =  	26.630	1.1893
Asymmetricata =        	17.462	0.7798
Rhagophthalmus =     	18.233	0.8143
Ignelater_luminosus 	66.952	2.9900

outliers counted: 1

file: EOG091200WG	alignment length: 1677      
total number of taxa:         	19        
transcriptomes:               	13        
overlap length:               	1601      

min   	max   	median	Q1    	Q3    
9.4890	50.498	35.825	23.379	42.657

transcriptome outlier dist: > 	75.7473417

taxon               	dist  	re.dis
Platerodrilus_sp =  	36.602	1.0216
Omalisus =	25.540	0.7129
Plastocerus =	34.708	0.9688
Aquatica =          	38.186	1.0658
Melanotus_cribricoll	33.326	0.9302
Ignelater_luminosus 	33.775	0.9427
Phrixothrix =       	16.243	0.4534
Drilus =   	33.334	0.9304
Chauliognathus =    	75.553	2.1089
Pyrocoelia =        	27.608	0.7706
Rhagophthalmus =     	46.398	1.2951
Photinus =          	44.453	1.2408
Asymmetricata =        	44.957	1.2548

outliers counted: 0

file: EOG091200WI	alignment length: 913       
Chauliognathus                	missing   
Melanotus_cribricollis        	missing   
Phrixothrix                   	missing   
total number of taxa:         	16        
transcriptomes:               	10        
overlap length:               	657       

min   	max   	median	Q1    	Q3    
7.7888	21.721	16.583	15.706	21.173

transcriptome outlier dist: > 	32.5820320

taxon               	dist  	re.dis
Rhagophthalmus =     	8.5711	0.5168
Photinus =          	11.831	0.7134
Pyrocoelia =        	10.073	0.6074
Omalisus =	12.122	0.7309
Asymmetricata =        	46.902	2.8282	out!  
Plastocerus =	8.5496	0.5155
Aquatica =          	51.431	3.1013	out!  
Drilus =   	7.2797	0.4389
Platerodrilus_sp =  	12.620	0.7610
Ignelater_luminosus 	7.6931	0.4639

outliers counted: 2

file: EOG091200X9	alignment length: 1171      
total number of taxa:         	19        
transcriptomes:               	13        
overlap length:               	1081      

min   	max   	median	Q1    	Q3    
1.8408	9.8586	6.7238	4.8841	7.9796

transcriptome outlier dist: > 	14.7879717

taxon               	dist  	re.dis
Omalisus =	7.5402	1.1214
Asymmetricata =        	20.062	2.9838	out!  
Phrixothrix =       	9.6889	1.4409
Melanotus_cribricoll	17.616	2.6199	out!  
Pyrocoelia =        	6.1595	0.9160
Chauliognathus =    	7.4738	1.1115
Aquatica =          	4.9718	0.7394
Rhagophthalmus =     	6.8742	1.0223
Ignelater_luminosus 	6.4204	0.9548
Drilus =   	8.1883	1.2178
Platerodrilus_sp =  	9.8249	1.4612
Plastocerus =	6.3086	0.9382
Photinus =          	7.2475	1.0778

outliers counted: 2

file: EOG091200XN	alignment length: 973       
Phrixothrix                   	missing   
total number of taxa:         	18        
transcriptomes:               	12        
overlap length:               	908       

min   	max   	median	Q1    	Q3    
11.718	37.651	29.943	25.672	33.335

transcriptome outlier dist: > 	56.4772366

taxon               	dist  	re.dis
Platerodrilus_sp =  	41.764	1.3947
Chauliognathus =    	57.716	1.9274	out!  
Asymmetricata =        	17.754	0.5929
Photinus =          	27.806	0.9286
Melanotus_cribricoll	22.843	0.7628
Omalisus =	31.508	1.0522
Rhagophthalmus =     	27.856	0.9303
Plastocerus =	26.409	0.8819
Aquatica =          	15.431	0.5153
Pyrocoelia =        	27.257	0.9102
Ignelater_luminosus 	23.051	0.7698
Drilus =   	24.056	0.8033

outliers counted: 1

file: EOG091200XQ	alignment length: 672       
total number of taxa:         	19        
transcriptomes:               	13        
overlap length:               	640       

min   	max   	median	Q1    	Q3    
11.183	20.878	15.077	13.167	17.698

transcriptome outlier dist: > 	31.3177085

taxon               	dist  	re.dis
Drilus =   	13.272	0.8802
Aquatica =          	15.748	1.0445
Omalisus =	17.968	1.1917
Melanotus_cribricoll	13.240	0.8781
Rhagophthalmus =     	13.443	0.8915
Photinus =          	10.962	0.7270
Chauliognathus =    	33.475	2.2202	out!  
Asymmetricata =        	14.544	0.9646
Pyrocoelia =        	17.360	1.1514
Platerodrilus_sp =  	19.996	1.3262
Plastocerus =	13.141	0.8715
Ignelater_luminosus 	13.802	0.9154
Phrixothrix =       	15.948	1.0577

outliers counted: 1

file: EOG091200YK	alignment length: 795       
total number of taxa:         	19        
transcriptomes:               	13        
overlap length:               	792       

min   	max   	median	Q1    	Q3    
25.875	47.780	39.150	35.911	45.598

transcriptome outlier dist: > 	71.6712753

taxon               	dist  	re.dis
Ignelater_luminosus 	29.995	0.7661
Drilus =   	35.718	0.9123
Aquatica =          	33.375	0.8524
Asymmetricata =        	38.810	0.9913
Phrixothrix =       	32.643	0.8337
Photinus =          	40.501	1.0344
Rhagophthalmus =     	31.740	0.8107
Chauliognathus =    	77.147	1.9705	out!  
Plastocerus =	30.533	0.7799
Melanotus_cribricoll	30.361	0.7755
Platerodrilus_sp =  	29.539	0.7544
Omalisus =	34.808	0.8890
Pyrocoelia =        	39.904	1.0192

outliers counted: 1

file: EOG091200Z0	alignment length: 764       
Chauliognathus                	missing   
total number of taxa:         	18        
transcriptomes:               	12        
overlap length:               	725       

min   	max   	median	Q1    	Q3    
7.0205	13.355	10.242	8.7029	11.873

transcriptome outlier dist: > 	20.0337813

taxon               	dist  	re.dis
Omalisus =	30.529	2.9805	out!  
Pyrocoelia =        	9.8304	0.9597
Rhagophthalmus =     	9.5697	0.9342
Ignelater_luminosus 	7.8885	0.7701
Platerodrilus_sp =  	7.6163	0.7435
Melanotus_cribricoll	9.4540	0.9229
Aquatica =          	9.2656	0.9045
Asymmetricata =        	9.4277	0.9204
Photinus =          	8.7649	0.8557
Plastocerus =	8.3146	0.8117
Drilus =   	9.2858	0.9065
Phrixothrix =       	11.206	1.0940

outliers counted: 1

file: EOG0912010V	alignment length: 1878      
Phrixothrix                   	missing   
Rhagophthalmus                 	missing   
Photinus                      	missing   
Aquatica                      	missing   
total number of taxa:         	15        
transcriptomes:               	9         
overlap length:               	1414      

min   	max   	median	Q1    	Q3    
8.3308	26.047	15.331	12.643	20.084

transcriptome outlier dist: > 	39.0714317

taxon               	dist  	re.dis
Plastocerus =	12.284	0.8012
Melanotus_cribricoll	41.293	2.6933	out!  
Platerodrilus_sp =  	8.9185	0.5817
Ignelater_luminosus 	10.356	0.6755
Omalisus =	12.868	0.8393
Pyrocoelia =        	25.854	1.6863
Asymmetricata =        	13.025	0.8495
Drilus =   	12.413	0.8096
Chauliognathus =    	9.9649	0.6499

outliers counted: 1

file: EOG09120115	alignment length: 959       
Chauliognathus                	missing   
Melanotus_cribricollis        	missing   
Phrixothrix                   	missing   
Rhagophthalmus                 	missing   
Photinus                      	missing   
Pyrocoelia                    	missing   
Aquatica                      	missing   
Asymmetricata                    	missing   
total number of taxa:         	11        
transcriptomes:               	5         
overlap length:               	863       

min   	max   	median	Q1    	Q3    
27.953	49.975	32.808	30.544	43.010

transcriptome outlier dist: > 	74.9626383

taxon               	dist  	re.dis
Omalisus =	35.102	1.0699
Ignelater_luminosus 	32.065	0.9773
Platerodrilus_sp =  	41.824	1.2747
Plastocerus =	23.175	0.7063
Drilus =   	75.820	2.3109	out!  

outliers counted: 1

file: EOG0912011M	alignment length: 1610      
total number of taxa:         	19        
transcriptomes:               	13        
overlap length:               	1035      

min   	max   	median	Q1    	Q3    
6.3191	47.477	20.600	12.460	28.246

transcriptome outlier dist: > 	71.2155692

taxon               	dist  	re.dis
Melanotus_cribricoll	14.436	0.7008
Rhagophthalmus =     	31.971	1.5519
Ignelater_luminosus 	21.476	1.0425
Asymmetricata =        	19.346	0.9391
Aquatica =          	20.527	0.9964
Pyrocoelia =        	19.102	0.9272
Drilus =   	18.044	0.8759
Platerodrilus_sp =  	18.656	0.9056
Phrixothrix =       	16.975	0.8240
Chauliognathus =    	67.696	3.2861
Plastocerus =	16.897	0.8202
Omalisus =	16.282	0.7903
Photinus =          	25.671	1.2461

outliers counted: 0

file: EOG09120121	alignment length: 668       
Chauliognathus                	missing   
Phrixothrix                   	missing   
Rhagophthalmus                 	missing   
Pyrocoelia                    	missing   
total number of taxa:         	15        
transcriptomes:               	9         
overlap length:               	651       

min   	max   	median	Q1    	Q3    
4.9766	11.344	8.7635	7.5159	9.4492

transcriptome outlier dist: > 	17.0168930

taxon               	dist  	re.dis
Drilus =   	16.733	1.9094
Platerodrilus_sp =  	8.8250	1.0070
Ignelater_luminosus 	6.9776	0.7962
Omalisus =	22.679	2.5879	out!  
Asymmetricata =        	8.8612	1.0111
Photinus =          	8.1285	0.9275
Melanotus_cribricoll	8.0375	0.9171
Plastocerus =	7.7399	0.8831
Aquatica =          	7.2872	0.8315

outliers counted: 1

file: EOG09120131	alignment length: 1087      
Phrixothrix                   	missing   
total number of taxa:         	18        
transcriptomes:               	12        
overlap length:               	1006      

min   	max   	median	Q1    	Q3    
38.874	62.660	49.703	44.054	58.386

transcriptome outlier dist: > 	93.9914705

taxon               	dist  	re.dis
Rhagophthalmus =     	40.556	0.8159
Ignelater_luminosus 	36.260	0.7295
Photinus =          	34.880	0.7017
Chauliognathus =    	38.905	0.7827
Aquatica =          	36.212	0.7285
Melanotus_cribricoll	31.122	0.6261
Platerodrilus_sp =  	110.86	2.2305	out!  
Plastocerus =	33.608	0.6761
Omalisus =	33.417	0.6723
Pyrocoelia =        	39.665	0.7980
Asymmetricata =        	36.629	0.7369
Drilus =   	38.126	0.7670

outliers counted: 1

file: EOG0912014E	alignment length: 1130      
total number of taxa:         	19        
transcriptomes:               	13        
overlap length:               	907       

min   	max   	median	Q1    	Q3    
15.068	28.196	21.457	18.871	25.473

transcriptome outlier dist: > 	42.2946340

taxon               	dist  	re.dis
Pyrocoelia =        	7.4093	0.3453
Phrixothrix =       	17.768	0.8280
Chauliognathus =    	20.941	0.9759
Rhagophthalmus =     	7.0443	0.3282
Melanotus_cribricoll	2.6918	0.1254
Plastocerus =	55.266	2.5756	out!  
Ignelater_luminosus 	5.7757	0.2691
Photinus =          	7.0644	0.3292
Aquatica =          	5.1411	0.2395
Asymmetricata =        	5.3657	0.2500
Platerodrilus_sp =  	14.457	0.6737
Drilus =   	11.899	0.5545
Omalisus =	5.9055	0.2752

outliers counted: 1

file: EOG0912015U	alignment length: 710       
total number of taxa:         	19        
transcriptomes:               	13        
overlap length:               	686       

min   	max   	median	Q1    	Q3    
14.894	35.850	29.650	23.493	32.734

transcriptome outlier dist: > 	53.7752908

taxon               	dist  	re.dis
Pyrocoelia =        	25.224	0.8507
Rhagophthalmus =     	21.848	0.7368
Photinus =          	23.513	0.7930
Phrixothrix =       	74.349	2.5075	out!  
Omalisus =	23.338	0.7871
Asymmetricata =        	26.671	0.8995
Platerodrilus_sp =  	26.092	0.8800
Chauliognathus =    	61.556	2.0760	out!  
Melanotus_cribricoll	22.057	0.7439
Plastocerus =	26.075	0.8794
Drilus =   	33.485	1.1293
Aquatica =          	26.237	0.8848
Ignelater_luminosus 	24.868	0.8387

outliers counted: 2

file: EOG0912015W	alignment length: 1368      
Melanotus_cribricollis        	missing   
Phrixothrix                   	missing   
total number of taxa:         	17        
transcriptomes:               	11        
overlap length:               	1089      

min   	max   	median	Q1    	Q3    
26.474	56.147	45.115	37.301	52.391

transcriptome outlier dist: > 	84.2210696

taxon               	dist  	re.dis
Chauliognathus =    	47.373	1.0500
Pyrocoelia =        	31.260	0.6928
Drilus =   	38.657	0.8568
Asymmetricata =        	90.665	2.0096	out!  
Aquatica =          	26.579	0.5891
Platerodrilus_sp =  	25.500	0.5652
Ignelater_luminosus 	37.653	0.8346
Photinus =          	32.341	0.7168
Omalisus =	33.925	0.7519
Plastocerus =	26.783	0.5936
Rhagophthalmus =     	33.380	0.7398

outliers counted: 1

file: EOG09120164	alignment length: 629       
Photinus                      	missing   
total number of taxa:         	18        
transcriptomes:               	12        
overlap length:               	624       

min   	max   	median	Q1    	Q3    
6.0951	13.069	9.0056	6.6229	11.276

transcriptome outlier dist: > 	19.6048930

taxon               	dist  	re.dis
Drilus =   	8.5525	0.9496
Aquatica =          	8.2935	0.9209
Omalisus =	9.2780	1.0302
Ignelater_luminosus 	7.4433	0.8265
Asymmetricata =        	8.0654	0.8955
Rhagophthalmus =     	7.6769	0.8524
Chauliognathus =    	22.747	2.5258	out!  
Plastocerus =	7.2145	0.8011
Melanotus_cribricoll	7.1159	0.7901
Pyrocoelia =        	14.682	1.6303
Phrixothrix =       	7.8980	0.8770
Platerodrilus_sp =  	8.6977	0.9658

outliers counted: 1

file: EOG09120165	alignment length: 1957      
total number of taxa:         	19        
transcriptomes:               	13        
overlap length:               	1823      

min   	max   	median	Q1    	Q3    
29.535	60.527	42.858	36.842	56.406

transcriptome outlier dist: > 	90.7914574

taxon               	dist  	re.dis
Pyrocoelia =        	44.382	1.0355
Chauliognathus =    	32.370	0.7552
Aquatica =          	35.263	0.8227
Asymmetricata =        	42.968	1.0025
Rhagophthalmus =     	30.164	0.7038
Phrixothrix =       	79.223	1.8484
Drilus =   	40.199	0.9379
Plastocerus =	36.303	0.8470
Melanotus_cribricoll	36.640	0.8549
Platerodrilus_sp =  	39.920	0.9314
Ignelater_luminosus 	38.532	0.8990
Photinus =          	39.841	0.9296
Omalisus =	42.407	0.9894

outliers counted: 0

file: EOG0912016G	alignment length: 572       
Platerodrilus_sp              	missing   
Photinus                      	missing   
total number of taxa:         	17        
transcriptomes:               	11        
overlap length:               	571       

min   	max   	median	Q1    	Q3    
0.3010	3.1307	2.0153	0.8356	2.3828

transcriptome outlier dist: > 	4.69616509

taxon               	dist  	re.dis
Chauliognathus =    	1.0525	0.5222
Ignelater_luminosus 	0.5925	0.2940
Drilus =   	1.3108	0.6504
Omalisus =	0.9281	0.4605
Pyrocoelia =        	24.082	11.949	out!  
Aquatica =          	1.2208	0.6057
Asymmetricata =        	1.3386	0.6642
Phrixothrix =       	0     	0     
Rhagophthalmus =     	1.1693	0.5802
Plastocerus =	0.6533	0.3241
Melanotus_cribricoll	0.8362	0.4149

outliers counted: 1

file: EOG09120186	alignment length: 745       
total number of taxa:         	19        
transcriptomes:               	13        
overlap length:               	744       

min   	max   	median	Q1    	Q3    
15.153	46.878	40.058	25.180	42.052

transcriptome outlier dist: > 	70.3179857

taxon               	dist  	re.dis
Phrixothrix =       	21.833	0.5450
Rhagophthalmus =     	33.969	0.8479
Omalisus =	38.270	0.9553
Plastocerus =	34.768	0.8679
Photinus =          	46.181	1.1528
Asymmetricata =        	40.570	1.0127
Platerodrilus_sp =  	36.759	0.9176
Drilus =   	41.979	1.0479
Melanotus_cribricoll	38.408	0.9588
Chauliognathus =    	78.794	1.9669	out!  
Aquatica =          	50.232	1.2539
Ignelater_luminosus 	39.431	0.9843
Pyrocoelia =        	38.652	0.9648

outliers counted: 1

file: EOG091201B6	alignment length: 678       
Omalisus =ades      	missing   
total number of taxa:         	18        
transcriptomes:               	12        
overlap length:               	653       

min   	max   	median	Q1    	Q3    
18.413	32.438	26.874	23.118	29.361

transcriptome outlier dist: > 	48.6575331

taxon               	dist  	re.dis
Drilus =   	24.841	0.9243
Chauliognathus =    	23.944	0.8909
Aquatica =          	23.049	0.8576
Plastocerus =	20.434	0.7603
Asymmetricata =        	24.059	0.8952
Rhagophthalmus =     	20.833	0.7752
Melanotus_cribricoll	25.268	0.9402
Ignelater_luminosus 	21.764	0.8098
Pyrocoelia =        	23.899	0.8892
Photinus =          	26.675	0.9925
Platerodrilus_sp =  	26.012	0.9679
Phrixothrix =       	72.974	2.7153	out!  

outliers counted: 1

file: EOG091201CK	alignment length: 767       
Chauliognathus                	missing   
Platerodrilus_sp              	missing   
Melanotus_cribricollis        	missing   
Photinus                      	missing   
Pyrocoelia                    	missing   
Asymmetricata                    	missing   
total number of taxa:         	13        
transcriptomes:               	7         
overlap length:               	618       

min   	max   	median	Q1    	Q3    
3.2808	16.212	10.678	6.7354	14.981

transcriptome outlier dist: > 	24.3180073

taxon               	dist  	re.dis
Aquatica =          	9.7136	0.9096
Plastocerus =	8.4077	0.7873
Drilus =   	9.3149	0.8723
Ignelater_luminosus 	8.3415	0.7811
Rhagophthalmus =     	49.051	4.5935	out!  
Phrixothrix =       	11.430	1.0704
Omalisus =	7.9505	0.7445

outliers counted: 1

file: EOG091201DR	alignment length: 1040      
Phrixothrix                   	missing   
Rhagophthalmus                 	missing   
Photinus                      	missing   
Pyrocoelia                    	missing   
Aquatica                      	missing   
Asymmetricata                    	missing   
total number of taxa:         	13        
transcriptomes:               	7         
overlap length:               	976       

min   	max   	median	Q1    	Q3    
15.350	44.376	30.477	23.319	35.773

transcriptome outlier dist: > 	66.5650831

taxon               	dist  	re.dis
Ignelater_luminosus 	36.098	1.1844
Plastocerus =	35.687	1.1709
Drilus =   	43.551	1.4289
Omalisus =	48.427	1.5889
Melanotus_cribricoll	78.114	2.5630	out!  
Chauliognathus =    	36.681	1.2035
Platerodrilus_sp =  	81.766	2.6828	out!  

outliers counted: 2

file: EOG091201EA	alignment length: 650       
Chauliognathus                	missing   
total number of taxa:         	18        
transcriptomes:               	12        
overlap length:               	557       

min   	max   	median	Q1    	Q3    
5.9965	21.790	13.028	9.4021	19.718

transcriptome outlier dist: > 	32.6850101

taxon               	dist  	re.dis
Aquatica =          	10.892	0.8360
Photinus =          	11.214	0.8607
Pyrocoelia =        	11.253	0.8637
Asymmetricata =        	10.121	0.7768
Platerodrilus_sp =  	10.616	0.8148
Melanotus_cribricoll	8.9036	0.6833
Rhagophthalmus =     	9.1135	0.6994
Omalisus =	4.1712	0.3201
Ignelater_luminosus 	9.6901	0.7437
Drilus =   	14.418	1.1066
Phrixothrix =       	34.292	2.6320	out!  
Plastocerus =	11.202	0.8598

outliers counted: 1

file: EOG091201EB	alignment length: 1339      
Pyrocoelia                    	missing   
total number of taxa:         	18        
transcriptomes:               	12        
overlap length:               	1185      

min   	max   	median	Q1    	Q3    
10.476	39.369	28.702	23.857	35.966

transcriptome outlier dist: > 	59.0544224

taxon               	dist  	re.dis
Drilus =   	27.091	0.9438
Aquatica =          	40.504	1.4112
Photinus =          	24.781	0.8633
Phrixothrix =       	22.345	0.7785
Rhagophthalmus =     	25.124	0.8753
Platerodrilus_sp =  	59.242	2.0640	out!  
Chauliognathus =    	31.114	1.0840
Omalisus =	24.266	0.8454
Plastocerus =	20.343	0.7087
Ignelater_luminosus 	22.869	0.7967
Melanotus_cribricoll	26.521	0.9240
Asymmetricata =        	1000  	34.840	out!  

outliers counted: 2

file: EOG091201EJ	alignment length: 1452      
Drilus               	missing   
Phrixothrix                   	missing   
total number of taxa:         	17        
transcriptomes:               	11        
overlap length:               	1442      

min   	max   	median	Q1    	Q3    
49.989	88.438	66.100	60.259	74.730

transcriptome outlier dist: > 	132.658208

taxon               	dist  	re.dis
Photinus =          	83.388	1.2615
Chauliognathus =    	45.225	0.6841
Rhagophthalmus =     	63.547	0.9613
Aquatica =          	47.982	0.7259
Ignelater_luminosus 	47.652	0.7209
Pyrocoelia =        	1000  	15.128	out!  
Asymmetricata =        	60.592	0.9166
Platerodrilus_sp =  	73.822	1.1168
Omalisus =	55.867	0.8451
Plastocerus =	52.189	0.7895
Melanotus_cribricoll	41.005	0.6203

outliers counted: 1

file: EOG091201EU	alignment length: 1527      
Asymmetricata                    	missing   
total number of taxa:         	18        
transcriptomes:               	12        
overlap length:               	1526      

min   	max   	median	Q1    	Q3    
2.5325	5.0889	3.2849	2.7417	4.0044

transcriptome outlier dist: > 	7.63348555

taxon               	dist  	re.dis
Rhagophthalmus =     	168.18	51.198	out!  
Melanotus_cribricoll	71.646	21.810	out!  
Aquatica =          	3.2376	0.9855
Phrixothrix =       	2.7154	0.8266
Omalisus =	156.17	47.541	out!  
Photinus =          	134.04	40.804	out!  
Pyrocoelia =        	152.59	46.452	out!  
Ignelater_luminosus 	2.8628	0.8714
Plastocerus =	143.20	43.593	out!  
Drilus =   	2.5334	0.7712
Platerodrilus_sp =  	4.1806	1.2726
Chauliognathus =    	2.7249	0.8295

outliers counted: 6

file: EOG091201F1	alignment length: 1169      
total number of taxa:         	19        
transcriptomes:               	13        
overlap length:               	909       

min   	max   	median	Q1    	Q3    
27.677	48.187	40.869	36.400	43.511

transcriptome outlier dist: > 	72.2809532

taxon               	dist  	re.dis
Ignelater_luminosus 	34.423	0.8422
Melanotus_cribricoll	31.995	0.7828
Rhagophthalmus =     	36.457	0.8920
Platerodrilus_sp =  	31.705	0.7757
Chauliognathus =    	76.951	1.8828	out!  
Aquatica =          	42.331	1.0357
Pyrocoelia =        	42.058	1.0290
Drilus =   	39.884	0.9758
Plastocerus =	36.117	0.8837
Photinus =          	54.980	1.3452
Asymmetricata =        	38.939	0.9527
Phrixothrix =       	35.219	0.8617
Omalisus =	43.928	1.0748

outliers counted: 1

file: EOG091201FG	alignment length: 724       
Chauliognathus                	missing   
Omalisus =ades      	missing   
Plastocerus =          	missing   
Photinus                      	missing   
total number of taxa:         	15        
transcriptomes:               	9         
overlap length:               	670       

min   	max   	median	Q1    	Q3    
19.027	35.528	26.151	23.938	31.378

transcriptome outlier dist: > 	53.2932300

taxon               	dist  	re.dis
Rhagophthalmus =     	25.472	0.9740
Phrixothrix =       	64.121	2.4519	out!  
Aquatica =          	22.510	0.8607
Melanotus_cribricoll	21.667	0.8285
Pyrocoelia =        	25.147	0.9616
Ignelater_luminosus 	22.426	0.8575
Platerodrilus_sp =  	26.217	1.0025
Asymmetricata =        	30.033	1.1484
Drilus =   	25.307	0.9677

outliers counted: 1

file: EOG091201FQ	alignment length: 572       
Chauliognathus                	missing   
Omalisus =ades      	missing   
Ignelater_luminosus           	missing   
Drilus               	missing   
Melanotus_cribricollis        	missing   
Phrixothrix                   	missing   
Asymmetricata                    	missing   
total number of taxa:         	12        
transcriptomes:               	6         
overlap length:               	548       

min   	max   	median	Q1    	Q3    
1.3012	31.060	7.0212	2.7354	17.946

transcriptome outlier dist: > 	46.5905016

taxon               	dist  	re.dis
Rhagophthalmus =     	1.3044	0.1857
Aquatica =          	1.8428	0.2624
Plastocerus =	0.3333	0.0474
Pyrocoelia =        	1.4308	0.2037
Platerodrilus_sp =  	3.3144	0.4720
Photinus =          	49.945	7.1134	out!  

outliers counted: 1

file: EOG091201FR	alignment length: 771       
total number of taxa:         	19        
transcriptomes:               	13        
overlap length:               	770       

min   	max   	median	Q1    	Q3    
9.3354	21.445	16.046	10.656	20.481

transcriptome outlier dist: > 	32.1688029

taxon               	dist  	re.dis
Rhagophthalmus =     	12.398	0.7726
Asymmetricata =        	11.710	0.7297
Melanotus_cribricoll	10.161	0.6332
Drilus =   	15.759	0.9820
Chauliognathus =    	9.6615	0.6020
Aquatica =          	11.853	0.7386
Plastocerus =	10.534	0.6564
Phrixothrix =       	32.233	2.0086	out!  
Omalisus =	6.6973	0.4173
Platerodrilus_sp =  	12.732	0.7934
Pyrocoelia =        	12.565	0.7830
Ignelater_luminosus 	7.8086	0.4866
Photinus =          	10.185	0.6347

outliers counted: 1

file: EOG091201HP	alignment length: 693       
Phrixothrix                   	missing   
total number of taxa:         	18        
transcriptomes:               	12        
overlap length:               	677       

min   	max   	median	Q1    	Q3    
16.664	37.184	31.812	23.606	34.932

transcriptome outlier dist: > 	55.7770987

taxon               	dist  	re.dis
Plastocerus =	23.282	0.7318
Omalisus =	21.651	0.6805
Melanotus_cribricoll	24.374	0.7662
Photinus =          	113.79	3.5769	out!  
Pyrocoelia =        	28.459	0.8945
Aquatica =          	28.103	0.8834
Drilus =   	27.275	0.8573
Chauliognathus =    	25.486	0.8011
Rhagophthalmus =     	29.785	0.9362
Platerodrilus_sp =  	36.135	1.1359
Ignelater_luminosus 	25.824	0.8117
Asymmetricata =        	26.928	0.8464

outliers counted: 1

file: EOG091201IY	alignment length: 541       
total number of taxa:         	19        
transcriptomes:               	13        
overlap length:               	533       

min   	max   	median	Q1    	Q3    
13.250	25.372	20.482	16.046	23.509

transcriptome outlier dist: > 	38.0583332

taxon               	dist  	re.dis
Melanotus_cribricoll	15.809	0.7718
Aquatica =          	17.045	0.8321
Platerodrilus_sp =  	17.827	0.8703
Asymmetricata =        	16.981	0.8290
Ignelater_luminosus 	14.504	0.7081
Drilus =   	17.736	0.8658
Phrixothrix =       	16.289	0.7952
Plastocerus =	15.501	0.7568
Chauliognathus =    	19.215	0.9381
Omalisus =	22.525	1.0997
Rhagophthalmus =     	12.835	0.6266
Photinus =          	16.781	0.8192
Pyrocoelia =        	38.849	1.8966	out!  

outliers counted: 1

file: EOG091201JN	alignment length: 1560      
total number of taxa:         	19        
transcriptomes:               	13        
overlap length:               	1072      

min   	max   	median	Q1    	Q3    
19.957	73.957	51.137	38.403	60.372

transcriptome outlier dist: > 	110.935535

taxon               	dist  	re.dis
Pyrocoelia =        	30.401	0.5944
Drilus =   	19.272	0.3768
Plastocerus =	1000  	19.555	out!  
Melanotus_cribricoll	26.802	0.5241
Asymmetricata =        	32.968	0.6447
Photinus =          	29.499	0.5768
Ignelater_luminosus 	25.841	0.5053
Rhagophthalmus =     	26.473	0.5176
Chauliognathus =    	23.603	0.4615
Phrixothrix =       	27.923	0.5460
Omalisus =	21.954	0.4293
Platerodrilus_sp =  	32.566	0.6368
Aquatica =          	31.937	0.6245

outliers counted: 1

file: EOG091201K2	alignment length: 1657      
total number of taxa:         	19        
transcriptomes:               	13        
overlap length:               	1568      

min   	max   	median	Q1    	Q3    
35.034	62.122	51.796	44.370	56.602

transcriptome outlier dist: > 	93.1831256

taxon               	dist  	re.dis
Plastocerus =	40.244	0.7769
Phrixothrix =       	106.15	2.0494	out!  
Photinus =          	39.642	0.7653
Chauliognathus =    	33.455	0.6459
Omalisus =	40.501	0.7819
Melanotus_cribricoll	38.152	0.7365
Ignelater_luminosus 	46.733	0.9022
Asymmetricata =        	46.797	0.9034
Rhagophthalmus =     	46.664	0.9009
Platerodrilus_sp =  	43.716	0.8439
Pyrocoelia =        	48.653	0.9393
Drilus =   	50.828	0.9813
Aquatica =          	58.237	1.1243

outliers counted: 1

file: EOG091201K3	alignment length: 541       
total number of taxa:         	19        
transcriptomes:               	13        
overlap length:               	526       

min   	max   	median	Q1    	Q3    
4.2569	9.2873	6.8821	6.0057	7.8566

transcriptome outlier dist: > 	13.9310159

taxon               	dist  	re.dis
Rhagophthalmus =     	5.6083	0.8149
Plastocerus =	6.6794	0.9705
Aquatica =          	6.5309	0.9489
Pyrocoelia =        	3.6046	0.5237
Platerodrilus_sp =  	8.4512	1.2279
Photinus =          	7.7037	1.1193
Omalisus =	20.394	2.9634	out!  
Ignelater_luminosus 	8.0593	1.1710
Drilus =   	7.2758	1.0571
Chauliognathus =    	22.423	3.2581	out!  
Asymmetricata =        	6.6222	0.9622
Melanotus_cribricoll	5.4464	0.7913
Phrixothrix =       	6.9857	1.0150

outliers counted: 2

file: EOG091201L5	alignment length: 490       
total number of taxa:         	19        
transcriptomes:               	13        
overlap length:               	476       

min   	max   	median	Q1    	Q3    
8.0075	14.623	10.954	9.1540	13.369

transcriptome outlier dist: > 	21.9345357

taxon               	dist  	re.dis
Pyrocoelia =        	14.068	1.2843
Rhagophthalmus =     	8.4649	0.7727
Melanotus_cribricoll	8.1048	0.7398
Plastocerus =	8.3266	0.7601
Phrixothrix =       	10.388	0.9483
Drilus =   	6.7295	0.6143
Platerodrilus_sp =  	8.0928	0.7387
Aquatica =          	13.548	1.2368
Chauliognathus =    	9.8065	0.8952
Omalisus =	33.203	3.0311	out!  
Asymmetricata =        	9.6522	0.8811
Photinus =          	10.620	0.9695
Ignelater_luminosus 	8.2117	0.7496

outliers counted: 1

file: EOG091201LG	alignment length: 807       
Ignelater_luminosus           	missing   
total number of taxa:         	18        
transcriptomes:               	12        
overlap length:               	457       

min   	max   	median	Q1    	Q3    
11.441	82.519	38.640	24.514	59.549

transcriptome outlier dist: > 	123.778671

taxon               	dist  	re.dis
Drilus =   	9.5370	0.2468
Aquatica =          	10.075	0.2607
Platerodrilus_sp =  	14.795	0.3828
Chauliognathus =    	17.109	0.4427
Plastocerus =	134.09	3.4704	out!  
Omalisus =	10.161	0.2629
Phrixothrix =       	8.4453	0.2185
Melanotus_cribricoll	7.3694	0.1907
Pyrocoelia =        	9.3929	0.2430
Rhagophthalmus =     	9.8771	0.2556
Photinus =          	5.9846	0.1548
Asymmetricata =        	11.071	0.2865

outliers counted: 1

file: EOG091201M3	alignment length: 1524      
total number of taxa:         	19        
transcriptomes:               	13        
overlap length:               	1492      

min   	max   	median	Q1    	Q3    
54.807	106.05	86.590	71.048	98.825

transcriptome outlier dist: > 	159.083587

taxon               	dist  	re.dis
Rhagophthalmus =     	94.853	1.0954
Pyrocoelia =        	95.565	1.1036
Drilus =   	57.484	0.6638
Asymmetricata =        	92.140	1.0640
Platerodrilus_sp =  	65.761	0.7594
Melanotus_cribricoll	88.427	1.0212
Chauliognathus =    	1000  	11.548	out!  
Aquatica =          	64.793	0.7482
Phrixothrix =       	72.387	0.8359
Ignelater_luminosus 	85.896	0.9919
Photinus =          	92.326	1.0662
Plastocerus =	85.671	0.9893
Omalisus =	77.235	0.8919

outliers counted: 1

file: EOG091201NC	alignment length: 484       
total number of taxa:         	19        
transcriptomes:               	13        
overlap length:               	483       

min   	max   	median	Q1    	Q3    
8.2478	16.234	13.327	11.169	14.500

transcriptome outlier dist: > 	24.3521260

taxon               	dist  	re.dis
Rhagophthalmus =     	11.343	0.8511
Ignelater_luminosus 	10.114	0.7589
Drilus =   	20.094	1.5077
Pyrocoelia =        	9.0839	0.6815
Omalisus =	13.131	0.9852
Photinus =          	9.1765	0.6885
Platerodrilus_sp =  	7.2953	0.5473
Plastocerus =	12.171	0.9132
Aquatica =          	12.094	0.9074
Chauliognathus =    	31.230	2.3433	out!  
Melanotus_cribricoll	11.057	0.8297
Asymmetricata =        	12.481	0.9365
Phrixothrix =       	14.034	1.0530

outliers counted: 1

file: EOG091201O7	alignment length: 539       
Phrixothrix                   	missing   
total number of taxa:         	18        
transcriptomes:               	12        
overlap length:               	529       

min   	max   	median	Q1    	Q3    
19.065	51.901	40.854	37.540	44.616

transcriptome outlier dist: > 	77.8516293

taxon               	dist  	re.dis
Chauliognathus =    	88.498	2.1661	out!  
Melanotus_cribricoll	28.605	0.7001
Rhagophthalmus =     	30.135	0.7376
Drilus =   	31.601	0.7735
Platerodrilus_sp =  	32.149	0.7869
Photinus =          	65.410	1.6010
Pyrocoelia =        	19.534	0.4781
Plastocerus =	26.783	0.6555
Omalisus =	28.332	0.6934
Aquatica =          	43.451	1.0635
Ignelater_luminosus 	29.738	0.7279
Asymmetricata =        	35.720	0.8743

outliers counted: 1

file: EOG091201PU	alignment length: 590       
total number of taxa:         	19        
transcriptomes:               	13        
overlap length:               	582       

min   	max   	median	Q1    	Q3    
5.6487	11.195	9.5319	8.6318	10.625

transcriptome outlier dist: > 	16.7932359

taxon               	dist  	re.dis
Phrixothrix =       	2.2370	0.2346
Aquatica =          	6.1753	0.6478
Omalisus =	5.7747	0.6058
Drilus =   	6.2935	0.6602
Asymmetricata =        	6.3250	0.6635
Plastocerus =	5.8700	0.6158
Chauliognathus =    	7.0212	0.7365
Melanotus_cribricoll	6.8646	0.7201
Pyrocoelia =        	7.0097	0.7353
Ignelater_luminosus 	10.518	1.1035
Rhagophthalmus =     	6.9896	0.7332
Platerodrilus_sp =  	34.122	3.5798	out!  
Photinus =          	10.376	1.0885

outliers counted: 1

file: EOG091201RL	alignment length: 1001      
Chauliognathus                	missing   
Platerodrilus_sp              	missing   
Melanotus_cribricollis        	missing   
Phrixothrix                   	missing   
Rhagophthalmus                 	missing   
Pyrocoelia                    	missing   
Aquatica                      	missing   
Asymmetricata                    	missing   
total number of taxa:         	11        
transcriptomes:               	5         
overlap length:               	735       

min   	max   	median	Q1    	Q3    
19.315	57.871	37.331	33.424	40.827

transcriptome outlier dist: > 	86.8075318

taxon               	dist  	re.dis
Plastocerus =	20.292	0.5435
Drilus =   	21.737	0.5822
Photinus =          	121.54	3.2558	out!  
Ignelater_luminosus 	20.310	0.5440
Omalisus =	22.669	0.6072

outliers counted: 1

file: EOG091201SB	alignment length: 427       
total number of taxa:         	19        
transcriptomes:               	13        
overlap length:               	426       

min   	max   	median	Q1    	Q3    
0.5237	2.6345	1.7973	1.5409	2.1784

transcriptome outlier dist: > 	3.95189081

taxon               	dist  	re.dis
Omalisus =	2.0964	1.1664
Ignelater_luminosus 	1.4128	0.7860
Asymmetricata =        	1.2039	0.6698
Pyrocoelia =        	1.7621	0.9804
Plastocerus =	1.2011	0.6683
Platerodrilus_sp =  	5.2407	2.9158	out!  
Aquatica =          	1.0770	0.5992
Rhagophthalmus =     	1.5865	0.8827
Melanotus_cribricoll	1.2430	0.6916
Phrixothrix =       	0.9903	0.5510
Photinus =          	1.3773	0.7663
Drilus =   	1.3971	0.7773
Chauliognathus =    	1.4593	0.8119

outliers counted: 1

file: EOG091201SO	alignment length: 2802      
Phrixothrix                   	missing   
total number of taxa:         	18        
transcriptomes:               	12        
overlap length:               	1917      

min   	max   	median	Q1    	Q3    
29.304	65.891	41.383	35.167	49.485

transcriptome outlier dist: > 	98.8376651

taxon               	dist  	re.dis
Pyrocoelia =        	36.934	0.8924
Melanotus_cribricoll	24.984	0.6037
Platerodrilus_sp =  	124.34	3.0046	out!  
Photinus =          	32.235	0.7789
Plastocerus =	37.178	0.8983
Drilus =   	26.143	0.6317
Chauliognathus =    	20.181	0.4876
Omalisus =	48.708	1.1769
Rhagophthalmus =     	22.693	0.5483
Ignelater_luminosus 	24.020	0.5804
Aquatica =          	45.466	1.0986
Asymmetricata =        	16.697	0.4034

outliers counted: 1

file: EOG091201UE	alignment length: 1532      
Chauliognathus                	missing   
Photinus                      	missing   
total number of taxa:         	17        
transcriptomes:               	11        
overlap length:               	1531      

min   	max   	median	Q1    	Q3    
24.462	51.595	38.570	30.877	44.675

transcriptome outlier dist: > 	77.3925037

taxon               	dist  	re.dis
Melanotus_cribricoll	45.054	1.1681
Pyrocoelia =        	29.951	0.7765
Asymmetricata =        	80.304	2.0820	out!  
Omalisus =	47.602	1.2341
Drilus =   	42.465	1.1009
Plastocerus =	22.779	0.5905
Phrixothrix =       	40.687	1.0548
Rhagophthalmus =     	53.431	1.3852
Platerodrilus_sp =  	65.812	1.7062
Aquatica =          	29.560	0.7663
Ignelater_luminosus 	25.996	0.6739

outliers counted: 1

file: EOG091201UJ	alignment length: 580       
Phrixothrix                   	missing   
total number of taxa:         	18        
transcriptomes:               	12        
overlap length:               	543       

min   	max   	median	Q1    	Q3    
15.626	33.322	25.950	20.705	29.403

transcriptome outlier dist: > 	49.9832174

taxon               	dist  	re.dis
Photinus =          	8.2509	0.3179
Pyrocoelia =        	18.761	0.7229
Drilus =   	18.018	0.6943
Platerodrilus_sp =  	1000  	38.534	out!  
Aquatica =          	16.228	0.6253
Chauliognathus =    	20.658	0.7960
Ignelater_luminosus 	15.529	0.5984
Plastocerus =	14.972	0.5769
Melanotus_cribricoll	14.987	0.5775
Rhagophthalmus =     	16.666	0.6422
Asymmetricata =        	15.532	0.5985
Omalisus =	15.317	0.5902

outliers counted: 1

file: EOG091201VU	alignment length: 526       
total number of taxa:         	19        
transcriptomes:               	13        
overlap length:               	522       

min   	max   	median	Q1    	Q3    
16.153	32.439	25.087	20.054	29.974

transcriptome outlier dist: > 	48.6589047

taxon               	dist  	re.dis
Photinus =          	22.871	0.9116
Asymmetricata =        	22.203	0.8850
Aquatica =          	22.830	0.9100
Pyrocoelia =        	18.684	0.7447
Chauliognathus =    	26.762	1.0667
Platerodrilus_sp =  	68.531	2.7316	out!  
Plastocerus =	22.536	0.8983
Drilus =   	24.721	0.9854
Melanotus_cribricoll	14.514	0.5785
Ignelater_luminosus 	20.232	0.8064
Phrixothrix =       	31.224	1.2446
Omalisus =	38.615	1.5392
Rhagophthalmus =     	36.142	1.4406

outliers counted: 1

file: EOG091201X3	alignment length: 477       
total number of taxa:         	19        
transcriptomes:               	13        
overlap length:               	465       

min   	max   	median	Q1    	Q3    
3.5321	9.2938	8.7037	4.7001	8.9938

transcriptome outlier dist: > 	13.9407642

taxon               	dist  	re.dis
Melanotus_cribricoll	7.9723	0.9159
Aquatica =          	7.0041	0.8047
Drilus =   	11.075	1.2725
Platerodrilus_sp =  	10.033	1.1527
Photinus =          	15.304	1.7583	out!  
Ignelater_luminosus 	7.4190	0.8523
Asymmetricata =        	7.6726	0.8815
Rhagophthalmus =     	7.9004	0.9077
Phrixothrix =       	4.0578	0.4662
Pyrocoelia =        	8.4058	0.9657
Omalisus =	5.4672	0.6281
Plastocerus =	7.1661	0.8233
Chauliognathus =    	8.0078	0.9200

outliers counted: 1

file: EOG091201Y5	alignment length: 695       
Platerodrilus_sp              	missing   
Ignelater_luminosus           	missing   
Drilus               	missing   
Melanotus_cribricollis        	missing   
Phrixothrix                   	missing   
Rhagophthalmus                 	missing   
Photinus                      	missing   
Pyrocoelia                    	missing   
Aquatica                      	missing   
total number of taxa:         	10        
transcriptomes:               	4         
overlap length:               	573       

min   	max   	median	Q1    	Q3    
3.2081	7.5749	4.4191	3.3958	6.4085

transcriptome outlier dist: > 	11.3624307

taxon               	dist  	re.dis
Chauliognathus =    	0.9848	0.2228
Omalisus =	36.826	8.3332	out!  
Plastocerus =	3.5688	0.8075
Asymmetricata =        	2.3416	0.5298

outliers counted: 1

file: EOG091201YU	alignment length: 975       
Platerodrilus_sp              	missing   
Omalisus =ades      	missing   
Melanotus_cribricollis        	missing   
Phrixothrix                   	missing   
Rhagophthalmus                 	missing   
Photinus                      	missing   
Aquatica                      	missing   
Asymmetricata                    	missing   
total number of taxa:         	11        
transcriptomes:               	5         
overlap length:               	842       

min   	max   	median	Q1    	Q3    
3.9955	11.288	8.1793	5.6289	9.0247

transcriptome outlier dist: > 	16.9323922

taxon               	dist  	re.dis
Ignelater_luminosus 	4.4904	0.5489
Chauliognathus =    	146.92	17.962	out!  
Plastocerus =	4.9064	0.5998
Drilus =   	1000  	122.25	out!  
Pyrocoelia =        	7.9956	0.9775

outliers counted: 2

file: EOG091201ZN	alignment length: 927       
total number of taxa:         	19        
transcriptomes:               	13        
overlap length:               	926       

min   	max   	median	Q1    	Q3    
0.2028	13.872	3.0836	1.1361	12.625

transcriptome outlier dist: > 	20.8080552

taxon               	dist  	re.dis
Aquatica =          	2.3544	0.7635
Photinus =          	2.3544	0.7635
Drilus =   	0     	0     
Pyrocoelia =        	2.3498	0.7620
Ignelater_luminosus 	11.735	3.8058
Platerodrilus_sp =  	5.4958	1.7822
Plastocerus =	0     	0     
Asymmetricata =        	2.3544	0.7635
Phrixothrix =       	38.491	12.482	out!  
Omalisus =	1000  	324.29	out!  
Melanotus_cribricoll	2.1733	0.7047
Rhagophthalmus =     	2.2609	0.7332
Chauliognathus =    	6.7831	2.1997

outliers counted: 2

file: EOG0912020M	alignment length: 547       
Phrixothrix                   	missing   
total number of taxa:         	18        
transcriptomes:               	12        
overlap length:               	505       

min   	max   	median	Q1    	Q3    
9.7830	32.339	21.917	19.007	26.811

transcriptome outlier dist: > 	48.5089482

taxon               	dist  	re.dis
Pyrocoelia =        	7.5763	0.3456
Photinus =          	10.539	0.4808
Drilus =   	10.242	0.4673
Rhagophthalmus =     	10.150	0.4631
Plastocerus =	9.3110	0.4248
Ignelater_luminosus 	10.537	0.4807
Chauliognathus =    	11.081	0.5055
Melanotus_cribricoll	10.134	0.4623
Asymmetricata =        	7.7099	0.3517
Aquatica =          	9.8709	0.4503
Omalisus =	9.9320	0.4531
Platerodrilus_sp =  	60.480	2.7594	out!  

outliers counted: 1

file: EOG0912022S	alignment length: 411       
Plastocerus =          	missing   
total number of taxa:         	18        
transcriptomes:               	12        
overlap length:               	406       

min   	max   	median	Q1    	Q3    
8.2950	16.115	11.626	10.375	13.163

transcriptome outlier dist: > 	24.1739332

taxon               	dist  	re.dis
Aquatica =          	10.564	0.9086
Rhagophthalmus =     	9.6455	0.8295
Melanotus_cribricoll	8.0640	0.6935
Omalisus =	32.107	2.7615	out!  
Ignelater_luminosus 	9.4753	0.8149
Phrixothrix =       	12.184	1.0480
Chauliognathus =    	11.742	1.0099
Pyrocoelia =        	20.844	1.7927
Asymmetricata =        	10.690	0.9194
Photinus =          	11.093	0.9541
Drilus =   	10.606	0.9122
Platerodrilus_sp =  	14.530	1.2497

outliers counted: 1

file: EOG09120237	alignment length: 479       
total number of taxa:         	19        
transcriptomes:               	13        
overlap length:               	478       

min   	max   	median	Q1    	Q3    
8.3244	28.778	21.711	15.676	24.787

transcriptome outlier dist: > 	43.1683370

taxon               	dist  	re.dis
Ignelater_luminosus 	21.449	0.9879
Plastocerus =	14.296	0.6584
Chauliognathus =    	27.864	1.2834
Melanotus_cribricoll	15.397	0.7092
Platerodrilus_sp =  	23.752	1.0939
Aquatica =          	20.830	0.9594
Asymmetricata =        	17.610	0.8111
Phrixothrix =       	10.693	0.4925
Pyrocoelia =        	20.016	0.9219
Drilus =   	24.380	1.1229
Rhagophthalmus =     	17.414	0.8020
Photinus =          	52.968	2.4396	out!  
Omalisus =	16.035	0.7385

outliers counted: 1

file: EOG0912023K	alignment length: 847       
Ignelater_luminosus           	missing   
Melanotus_cribricollis        	missing   
Phrixothrix                   	missing   
Photinus                      	missing   
total number of taxa:         	15        
transcriptomes:               	9         
overlap length:               	769       

min   	max   	median	Q1    	Q3    
38.762	67.268	53.236	50.269	61.290

transcriptome outlier dist: > 	100.902980

taxon               	dist  	re.dis
Omalisus =	33.383	0.6270
Aquatica =          	38.077	0.7152
Platerodrilus_sp =  	39.386	0.7398
Plastocerus =	38.768	0.7282
Drilus =   	41.235	0.7745
Asymmetricata =        	35.203	0.6612
Chauliognathus =    	104.43	1.9616	out!  
Pyrocoelia =        	38.423	0.7217
Rhagophthalmus =     	33.291	0.6253

outliers counted: 1

file: EOG0912023Y	alignment length: 1853      
Platerodrilus_sp              	missing   
total number of taxa:         	18        
transcriptomes:               	12        
overlap length:               	1850      

min   	max   	median	Q1    	Q3    
18.146	80.488	57.528	36.346	61.540

transcriptome outlier dist: > 	120.733259

taxon               	dist  	re.dis
Rhagophthalmus =     	58.522	1.0172
Asymmetricata =        	60.096	1.0446
Aquatica =          	58.948	1.0246
Chauliognathus =    	113.75	1.9774
Plastocerus =	55.650	0.9673
Drilus =   	19.086	0.3317
Phrixothrix =       	35.762	0.6216
Omalisus =	39.848	0.6926
Pyrocoelia =        	52.025	0.9043
Ignelater_luminosus 	72.841	1.2661
Photinus =          	51.342	0.8924
Melanotus_cribricoll	49.825	0.8661

outliers counted: 0

file: EOG0912024K	alignment length: 591       
Platerodrilus_sp              	missing   
Omalisus =ades      	missing   
Phrixothrix                   	missing   
total number of taxa:         	16        
transcriptomes:               	10        
overlap length:               	560       

min   	max   	median	Q1    	Q3    
14.292	41.121	33.215	24.157	36.785

transcriptome outlier dist: > 	61.6825625

taxon               	dist  	re.dis
Ignelater_luminosus 	26.743	0.8051
Plastocerus =	27.804	0.8370
Photinus =          	34.133	1.0276
Pyrocoelia =        	31.947	0.9618
Aquatica =          	32.860	0.9893
Melanotus_cribricoll	26.460	0.7966
Rhagophthalmus =     	27.340	0.8231
Chauliognathus =    	71.004	2.1377	out!  
Asymmetricata =        	30.836	0.9283
Drilus =   	32.998	0.9934

outliers counted: 1

file: EOG0912024V	alignment length: 1385      
Platerodrilus_sp              	missing   
Phrixothrix                   	missing   
total number of taxa:         	17        
transcriptomes:               	11        
overlap length:               	1364      

min   	max   	median	Q1    	Q3    
15.344	50.976	28.627	24.375	30.477

transcriptome outlier dist: > 	76.4643390

taxon               	dist  	re.dis
Melanotus_cribricoll	28.638	1.0004
Ignelater_luminosus 	77.954	2.7231	out!  
Aquatica =          	56.322	1.9674
Plastocerus =	21.153	0.7389
Photinus =          	82.155	2.8698	out!  
Drilus =   	29.356	1.0254
Omalisus =	16.142	0.5638
Rhagophthalmus =     	48.390	1.6903
Pyrocoelia =        	52.611	1.8378
Chauliognathus =    	13.755	0.4804
Asymmetricata =        	29.806	1.0411

outliers counted: 2

file: EOG0912025L	alignment length: 643       
Plastocerus =          	missing   
Phrixothrix                   	missing   
Rhagophthalmus                 	missing   
Photinus                      	missing   
Aquatica                      	missing   
Asymmetricata                    	missing   
total number of taxa:         	13        
transcriptomes:               	7         
overlap length:               	461       

min   	max   	median	Q1    	Q3    
16.430	31.408	27.009	20.156	29.442

transcriptome outlier dist: > 	47.1120933

taxon               	dist  	re.dis
Omalisus =	31.724	1.1745
Chauliognathus =    	37.052	1.3718
Melanotus_cribricoll	31.795	1.1771
Drilus =   	31.650	1.1717
Platerodrilus_sp =  	50.286	1.8617	out!  
Ignelater_luminosus 	26.224	0.9709
Pyrocoelia =        	45.486	1.6840

outliers counted: 1

file: EOG0912026R	alignment length: 624       
Omalisus =ades      	missing   
Ignelater_luminosus           	missing   
Photinus                      	missing   
total number of taxa:         	16        
transcriptomes:               	10        
overlap length:               	582       

min   	max   	median	Q1    	Q3    
24.812	56.688	46.626	35.063	52.040

transcriptome outlier dist: > 	85.0334916

taxon               	dist  	re.dis
Pyrocoelia =        	39.648	0.8503
Aquatica =          	39.251	0.8418
Chauliognathus =    	105.75	2.2681	out!  
Plastocerus =	27.512	0.5900
Melanotus_cribricoll	33.452	0.7174
Platerodrilus_sp =  	35.616	0.7638
Rhagophthalmus =     	37.168	0.7971
Phrixothrix =       	32.441	0.6957
Drilus =   	33.143	0.7108
Asymmetricata =        	40.945	0.8781

outliers counted: 1

file: EOG09120271	alignment length: 918       
Platerodrilus_sp              	missing   
total number of taxa:         	18        
transcriptomes:               	12        
overlap length:               	700       

min   	max   	median	Q1    	Q3    
4.0353	18.082	8.6160	5.8641	12.648

transcriptome outlier dist: > 	27.1233588

taxon               	dist  	re.dis
Rhagophthalmus =     	9.7321	1.1295
Chauliognathus =    	5.6884	0.6602
Plastocerus =	3.8261	0.4440
Pyrocoelia =        	15.234	1.7681
Asymmetricata =        	14.195	1.6475
Omalisus =	25.239	2.9293
Aquatica =          	19.367	2.2478
Ignelater_luminosus 	9.5526	1.1087
Photinus =          	11.503	1.3350
Melanotus_cribricoll	9.2888	1.0780
Phrixothrix =       	10.690	1.2408
Drilus =   	1000  	116.06	out!  

outliers counted: 1

file: EOG0912028I	alignment length: 545       
Phrixothrix                   	missing   
total number of taxa:         	18        
transcriptomes:               	12        
overlap length:               	525       

min   	max   	median	Q1    	Q3    
18.752	35.511	26.619	24.162	31.790

transcriptome outlier dist: > 	53.2671136

taxon               	dist  	re.dis
Omalisus =	27.110	1.0184
Photinus =          	109.44	4.1116	out!  
Aquatica =          	21.571	0.8103
Plastocerus =	20.727	0.7786
Drilus =   	23.565	0.8852
Pyrocoelia =        	20.891	0.7848
Ignelater_luminosus 	18.739	0.7039
Chauliognathus =    	22.448	0.8433
Rhagophthalmus =     	26.092	0.9802
Asymmetricata =        	25.095	0.9427
Melanotus_cribricoll	21.424	0.8048
Platerodrilus_sp =  	29.085	1.0926

outliers counted: 1

file: EOG09120299	alignment length: 580       
Phrixothrix                   	missing   
total number of taxa:         	18        
transcriptomes:               	12        
overlap length:               	575       

min   	max   	median	Q1    	Q3    
9.2315	46.627	26.387	25.183	41.117

transcriptome outlier dist: > 	69.9417668

taxon               	dist  	re.dis
Omalisus =	26.981	1.0224
Aquatica =          	28.990	1.0986
Asymmetricata =        	27.656	1.0480
Photinus =          	74.510	2.8236	out!  
Pyrocoelia =        	18.256	0.6918
Ignelater_luminosus 	13.760	0.5214
Drilus =   	29.105	1.1030
Plastocerus =	25.093	0.9509
Rhagophthalmus =     	25.042	0.9490
Chauliognathus =    	38.386	1.4547
Melanotus_cribricoll	15.793	0.5985
Platerodrilus_sp =  	18.839	0.7139

outliers counted: 1

file: EOG0912029M	alignment length: 1022      
total number of taxa:         	19        
transcriptomes:               	13        
overlap length:               	1021      

min   	max   	median	Q1    	Q3    
16.882	53.210	22.159	20.920	36.536

transcriptome outlier dist: > 	79.8152450

taxon               	dist  	re.dis
Phrixothrix =       	13.740	0.6200
Platerodrilus_sp =  	17.602	0.7943
Asymmetricata =        	15.201	0.6860
Chauliognathus =    	13.724	0.6193
Pyrocoelia =        	13.847	0.6249
Omalisus =	10.706	0.4831
Aquatica =          	15.049	0.6791
Rhagophthalmus =     	27.925	1.2602
Ignelater_luminosus 	16.691	0.7532
Drilus =   	81.228	3.6656	out!  
Plastocerus =	49.240	2.2221
Photinus =          	15.269	0.6891
Melanotus_cribricoll	22.636	1.0215

outliers counted: 1

file: EOG0912029Z	alignment length: 1924      
Platerodrilus_sp              	missing   
Plastocerus =          	missing   
Melanotus_cribricollis        	missing   
Aquatica                      	missing   
Asymmetricata                    	missing   
total number of taxa:         	14        
transcriptomes:               	8         
overlap length:               	1883      

min   	max   	median	Q1    	Q3    
30.034	51.950	36.693	34.620	43.805

transcriptome outlier dist: > 	77.9256605

taxon               	dist  	re.dis
Photinus =          	51.397	1.4007
Rhagophthalmus =     	53.537	1.4590
Ignelater_luminosus 	28.784	0.7844
Omalisus =	39.529	1.0772
Pyrocoelia =        	68.970	1.8796
Chauliognathus =    	33.760	0.9200
Phrixothrix =       	26.394	0.7193
Drilus =   	67.259	1.8330

outliers counted: 0

file: EOG091202AE	alignment length: 607       
total number of taxa:         	19        
transcriptomes:               	13        
overlap length:               	580       

min   	max   	median	Q1    	Q3    
15.808	38.264	26.518	22.673	30.603

transcriptome outlier dist: > 	57.3974631

taxon               	dist  	re.dis
Omalisus =	80.963	3.0531	out!  
Photinus =          	26.689	1.0064
Ignelater_luminosus 	22.236	0.8385
Melanotus_cribricoll	20.250	0.7636
Plastocerus =	20.571	0.7757
Drilus =   	24.168	0.9113
Platerodrilus_sp =  	26.956	1.0165
Phrixothrix =       	23.574	0.8889
Chauliognathus =    	29.918	1.1282
Asymmetricata =        	20.055	0.7562
Rhagophthalmus =     	22.960	0.8658
Pyrocoelia =        	26.544	1.0010
Aquatica =          	24.053	0.9070

outliers counted: 1

file: EOG091202BI	alignment length: 494       
Pyrocoelia                    	missing   
total number of taxa:         	18        
transcriptomes:               	12        
overlap length:               	459       

min   	max   	median	Q1    	Q3    
4.8539	16.221	12.771	8.1094	14.382

transcriptome outlier dist: > 	24.3329225

taxon               	dist  	re.dis
Platerodrilus_sp =  	9.2166	0.7216
Melanotus_cribricoll	9.3647	0.7332
Drilus =   	9.7560	0.7638
Phrixothrix =       	10.323	0.8083
Plastocerus =	9.8451	0.7708
Rhagophthalmus =     	11.684	0.9148
Omalisus =	10.127	0.7929
Aquatica =          	7.9306	0.6209
Ignelater_luminosus 	10.898	0.8533
Chauliognathus =    	37.712	2.9528	out!  
Photinus =          	11.800	0.9239
Asymmetricata =        	11.785	0.9227

outliers counted: 1

file: EOG091202D0	alignment length: 582       
Melanotus_cribricollis        	missing   
Phrixothrix                   	missing   
Asymmetricata                    	missing   
total number of taxa:         	16        
transcriptomes:               	10        
overlap length:               	467       

min   	max   	median	Q1    	Q3    
9.1974	44.627	25.740	13.956	30.495

transcriptome outlier dist: > 	66.9419520

taxon               	dist  	re.dis
Rhagophthalmus =     	91.862	3.5688	out!  
Platerodrilus_sp =  	17.796	0.6913
Plastocerus =	5.4089	0.2101
Aquatica =          	1.4637	0.0568
Pyrocoelia =        	15.462	0.6007
Ignelater_luminosus 	13.029	0.5061
Chauliognathus =    	8.1187	0.3154
Drilus =   	5.1156	0.1987
Photinus =          	29.116	1.1311
Omalisus =	15.235	0.5918

outliers counted: 1

file: EOG091202E0	alignment length: 576       
total number of taxa:         	19        
transcriptomes:               	13        
overlap length:               	538       

min   	max   	median	Q1    	Q3    
23.089	50.516	37.760	29.301	46.860

transcriptome outlier dist: > 	75.7749514

taxon               	dist  	re.dis
Phrixothrix =       	84.119	2.2277	out!  
Drilus =   	5.9452	0.1574
Omalisus =	7.0515	0.1867
Photinus =          	21.540	0.5704
Aquatica =          	21.661	0.5736
Asymmetricata =        	33.330	0.8827
Pyrocoelia =        	23.724	0.6283
Melanotus_cribricoll	27.609	0.7311
Plastocerus =	4.6280	0.1225
Ignelater_luminosus 	6.8217	0.1806
Chauliognathus =    	5.8044	0.1537
Rhagophthalmus =     	22.133	0.5861
Platerodrilus_sp =  	22.605	0.5986

outliers counted: 1

file: EOG091202GD	alignment length: 1329      
Omalisus =ades      	missing   
Phrixothrix                   	missing   
Photinus                      	missing   
Aquatica                      	missing   
total number of taxa:         	15        
transcriptomes:               	9         
overlap length:               	1295      

min   	max   	median	Q1    	Q3    
20.374	42.541	30.144	26.506	38.775

transcriptome outlier dist: > 	63.8124037

taxon               	dist  	re.dis
Drilus =   	33.664	1.1167
Chauliognathus =    	27.832	0.9233
Plastocerus =	1000  	33.173	out!  
Melanotus_cribricoll	24.505	0.8129
Platerodrilus_sp =  	33.701	1.1180
Asymmetricata =        	48.738	1.6168
Ignelater_luminosus 	29.357	0.9738
Pyrocoelia =        	28.415	0.9426
Rhagophthalmus =     	28.062	0.9309

outliers counted: 1

file: EOG091202GU	alignment length: 508       
Platerodrilus_sp              	missing   
Omalisus =ades      	missing   
Melanotus_cribricollis        	missing   
Photinus                      	missing   
Pyrocoelia                    	missing   
Asymmetricata                    	missing   
total number of taxa:         	13        
transcriptomes:               	7         
overlap length:               	438       

min   	max   	median	Q1    	Q3    
9.3618	21.627	17.064	12.614	18.773

transcriptome outlier dist: > 	32.4419145

taxon               	dist  	re.dis
Phrixothrix =       	7.7590	0.4546
Chauliognathus =    	9.3404	0.5473
Aquatica =          	13.796	0.8085
Rhagophthalmus =     	6.5654	0.3847
Drilus =   	41.607	2.4382	out!  
Ignelater_luminosus 	36.928	2.1640	out!  
Plastocerus =	33.177	1.9441	out!  

outliers counted: 3

file: EOG091202HH	alignment length: 843       
Chauliognathus                	missing   
Phrixothrix                   	missing   
Rhagophthalmus                 	missing   
Pyrocoelia                    	missing   
Aquatica                      	missing   
Asymmetricata                    	missing   
total number of taxa:         	13        
transcriptomes:               	7         
overlap length:               	455       

min   	max   	median	Q1    	Q3    
10.180	35.650	25.123	22.778	29.640

transcriptome outlier dist: > 	53.4761945

taxon               	dist  	re.dis
Ignelater_luminosus 	19.454	0.7743
Plastocerus =	18.956	0.7545
Omalisus =	18.795	0.7481
Drilus =   	18.276	0.7274
Melanotus_cribricoll	35.619	1.4177
Photinus =          	26.197	1.0427
Platerodrilus_sp =  	90.010	3.5827	out!  

outliers counted: 1

file: EOG091202IB	alignment length: 447       
Phrixothrix                   	missing   
total number of taxa:         	18        
transcriptomes:               	12        
overlap length:               	445       

min   	max   	median	Q1    	Q3    
10.921	25.043	18.838	17.127	22.302

transcriptome outlier dist: > 	37.5657015

taxon               	dist  	re.dis
Omalisus =	20.482	1.0872
Pyrocoelia =        	20.950	1.1121
Platerodrilus_sp =  	21.993	1.1675
Aquatica =          	37.687	2.0005	out!  
Plastocerus =	16.926	0.8985
Rhagophthalmus =     	23.172	1.2300
Melanotus_cribricoll	18.886	1.0025
Photinus =          	14.683	0.7794
Ignelater_luminosus 	17.352	0.9211
Asymmetricata =        	22.171	1.1769
Drilus =   	21.081	1.1190
Chauliognathus =    	12.560	0.6667

outliers counted: 1

file: EOG091202IH	alignment length: 445       
total number of taxa:         	19        
transcriptomes:               	13        
overlap length:               	419       

min   	max   	median	Q1    	Q3    
18.848	30.346	24.070	19.953	28.744

transcriptome outlier dist: > 	45.5202392

taxon               	dist  	re.dis
Asymmetricata =        	14.289	0.5936
Pyrocoelia =        	24.432	1.0150
Platerodrilus_sp =  	25.457	1.0576
Aquatica =          	14.085	0.5851
Melanotus_cribricoll	22.060	0.9165
Omalisus =	46.390	1.9272	out!  
Phrixothrix =       	3.6895	0.1532
Rhagophthalmus =     	11.612	0.4824
Ignelater_luminosus 	10.099	0.4196
Plastocerus =	11.490	0.4773
Photinus =          	14.321	0.5949
Chauliognathus =    	13.630	0.5662
Drilus =   	9.5521	0.3968

outliers counted: 1

file: EOG091202J5	alignment length: 374       
total number of taxa:         	19        
transcriptomes:               	13        
overlap length:               	354       

min   	max   	median	Q1    	Q3    
2.7980	9.7394	8.1652	6.6601	8.7530

transcriptome outlier dist: > 	14.6092111

taxon               	dist  	re.dis
Asymmetricata =        	6.0402	0.7397
Aquatica =          	6.0873	0.7455
Melanotus_cribricoll	4.2022	0.5146
Phrixothrix =       	4.5687	0.5595
Plastocerus =	5.0328	0.6163
Chauliognathus =    	2.0385	0.2496
Rhagophthalmus =     	4.9602	0.6074
Photinus =          	4.6263	0.5665
Pyrocoelia =        	5.3478	0.6549
Ignelater_luminosus 	4.3048	0.5272
Drilus =   	28.836	3.5316	out!  
Platerodrilus_sp =  	6.5005	0.7961
Omalisus =	5.0657	0.6204

outliers counted: 1

file: EOG091202M1	alignment length: 647       
Platerodrilus_sp              	missing   
Melanotus_cribricollis        	missing   
Phrixothrix                   	missing   
Rhagophthalmus                 	missing   
Photinus                      	missing   
Pyrocoelia                    	missing   
Aquatica                      	missing   
Asymmetricata                    	missing   
total number of taxa:         	11        
transcriptomes:               	5         
overlap length:               	640       

min   	max   	median	Q1    	Q3    
38.349	60.597	51.492	47.631	57.953

transcriptome outlier dist: > 	90.8960141

taxon               	dist  	re.dis
Omalisus =	41.817	0.8121
Drilus =   	43.889	0.8523
Plastocerus =	38.198	0.7418
Ignelater_luminosus 	45.719	0.8878
Chauliognathus =    	91.742	1.7816	out!  

outliers counted: 1

file: EOG091202QC	alignment length: 516       
Chauliognathus                	missing   
Phrixothrix                   	missing   
total number of taxa:         	17        
transcriptomes:               	11        
overlap length:               	515       

min   	max   	median	Q1    	Q3    
16.427	37.988	30.439	22.758	34.061

transcriptome outlier dist: > 	56.9829527

taxon               	dist  	re.dis
Drilus =   	30.065	0.9877
Rhagophthalmus =     	27.026	0.8878
Platerodrilus_sp =  	23.463	0.7708
Plastocerus =	23.797	0.7817
Ignelater_luminosus 	21.697	0.7128
Asymmetricata =        	29.436	0.9670
Photinus =          	29.899	0.9822
Pyrocoelia =        	30.687	1.0081
Aquatica =          	29.996	0.9854
Melanotus_cribricoll	23.724	0.7794
Omalisus =	100.15	3.2903	out!  

outliers counted: 1

file: EOG091202RC	alignment length: 465       
Chauliognathus                	missing   
Platerodrilus_sp              	missing   
Phrixothrix                   	missing   
Photinus                      	missing   
Pyrocoelia                    	missing   
Aquatica                      	missing   
total number of taxa:         	13        
transcriptomes:               	7         
overlap length:               	363       

min   	max   	median	Q1    	Q3    
4.3362	19.264	12.360	10.645	14.081

transcriptome outlier dist: > 	28.8963248

taxon               	dist  	re.dis
Rhagophthalmus =     	8.9314	0.7225
Omalisus =	9.1459	0.7399
Melanotus_cribricoll	38.142	3.0858	out!  
Ignelater_luminosus 	10.782	0.8723
Drilus =   	10.183	0.8238
Asymmetricata =        	7.1233	0.5762
Plastocerus =	6.5420	0.5292

outliers counted: 1

file: EOG091202SP	alignment length: 758       
total number of taxa:         	19        
transcriptomes:               	13        
overlap length:               	685       

min   	max   	median	Q1    	Q3    
20.092	31.350	26.779	21.561	29.742

transcriptome outlier dist: > 	47.0264208

taxon               	dist  	re.dis
Drilus =   	19.833	0.7406
Chauliognathus =    	13.145	0.4908
Rhagophthalmus =     	16.545	0.6178
Asymmetricata =        	16.071	0.6001
Aquatica =          	20.481	0.7648
Phrixothrix =       	50.711	1.8936	out!  
Ignelater_luminosus 	13.430	0.5015
Omalisus =	15.662	0.5848
Platerodrilus_sp =  	42.745	1.5962
Melanotus_cribricoll	19.214	0.7175
Plastocerus =	13.122	0.4900
Pyrocoelia =        	19.296	0.7205
Photinus =          	18.761	0.7005

outliers counted: 1

file: EOG091202WY	alignment length: 398       
Chauliognathus                	missing   
Platerodrilus_sp              	missing   
Ignelater_luminosus           	missing   
total number of taxa:         	16        
transcriptomes:               	10        
overlap length:               	389       

min   	max   	median	Q1    	Q3    
11.267	25.673	20.296	14.419	24.353

transcriptome outlier dist: > 	38.5105605

taxon               	dist  	re.dis
Melanotus_cribricoll	17.540	0.8642
Rhagophthalmus =     	19.705	0.9709
Aquatica =          	25.631	1.2628
Asymmetricata =        	43.793	2.1576	out!  
Pyrocoelia =        	23.093	1.1378
Plastocerus =	20.408	1.0055
Drilus =   	16.283	0.8022
Phrixothrix =       	21.335	1.0512
Photinus =          	22.892	1.1278
Omalisus =	18.686	0.9206

outliers counted: 1

file: EOG0912030P	alignment length: 1136      
Platerodrilus_sp              	missing   
Ignelater_luminosus           	missing   
Melanotus_cribricollis        	missing   
Rhagophthalmus                 	missing   
total number of taxa:         	15        
transcriptomes:               	9         
overlap length:               	426       

min   	max   	median	Q1    	Q3    
10.730	36.214	25.397	19.957	31.326

transcriptome outlier dist: > 	54.3218488

taxon               	dist  	re.dis
Omalisus =	28.064	1.1050
Pyrocoelia =        	26.848	1.0571
Phrixothrix =       	17.068	0.6720
Aquatica =          	26.141	1.0293
Plastocerus =	1000  	39.374	out!  
Chauliognathus =    	20.390	0.8028
Photinus =          	26.766	1.0539
Drilus =   	22.412	0.8824
Asymmetricata =        	25.960	1.0221

outliers counted: 1

file: EOG0912033L	alignment length: 1130      
total number of taxa:         	19        
transcriptomes:               	13        
overlap length:               	413       

min   	max   	median	Q1    	Q3    
6.6951	19.899	11.870	8.5738	15.091

transcriptome outlier dist: > 	29.8485848

taxon               	dist  	re.dis
Asymmetricata =        	16.572	1.3961
Ignelater_luminosus 	8.2272	0.6931
Chauliognathus =    	14.180	1.1946
Pyrocoelia =        	15.146	1.2760
Omalisus =	10.075	0.8488
Platerodrilus_sp =  	15.283	1.2875
Photinus =          	15.807	1.3317
Aquatica =          	16.093	1.3557
Rhagophthalmus =     	14.145	1.1916
Plastocerus =	1000  	84.244	out!  
Drilus =   	7.9079	0.6662
Melanotus_cribricoll	15.553	1.3102
Phrixothrix =       	15.119	1.2737

outliers counted: 1

file: EOG09120346	alignment length: 365       
Omalisus =ades      	missing   
total number of taxa:         	18        
transcriptomes:               	12        
overlap length:               	356       

min   	max   	median	Q1    	Q3    
3.8044	14.542	8.6885	8.1521	13.140

transcriptome outlier dist: > 	21.8144705

taxon               	dist  	re.dis
Drilus =   	8.7335	1.0051
Phrixothrix =       	10.345	1.1907
Platerodrilus_sp =  	10.914	1.2562
Plastocerus =	8.5763	0.9870
Aquatica =          	9.7069	1.1172
Rhagophthalmus =     	9.4176	1.0839
Asymmetricata =        	9.8811	1.1372
Pyrocoelia =        	10.268	1.1818
Chauliognathus =    	10.110	1.1636
Photinus =          	10.178	1.1715
Ignelater_luminosus 	8.7821	1.0107
Melanotus_cribricoll	42.063	4.8413	out!  

outliers counted: 1

file: EOG09120364	alignment length: 442       
total number of taxa:         	19        
transcriptomes:               	13        
overlap length:               	435       

min   	max   	median	Q1    	Q3    
28.176	57.789	39.816	32.469	51.688

transcriptome outlier dist: > 	86.6846690

taxon               	dist  	re.dis
Asymmetricata =        	40.491	1.0169
Omalisus =	28.122	0.7063
Pyrocoelia =        	43.990	1.1048
Ignelater_luminosus 	37.160	0.9332
Plastocerus =	37.172	0.9335
Platerodrilus_sp =  	42.230	1.0606
Melanotus_cribricoll	35.916	0.9020
Drilus =   	40.983	1.0293
Aquatica =          	41.687	1.0469
Photinus =          	38.642	0.9705
Chauliognathus =    	41.040	1.0307
Rhagophthalmus =     	44.286	1.1122
Phrixothrix =       	58.555	1.4706

outliers counted: 0

file: EOG0912036W	alignment length: 627       
Chauliognathus                	missing   
total number of taxa:         	18        
transcriptomes:               	12        
overlap length:               	626       

min   	max   	median	Q1    	Q3    
23.605	57.363	44.971	42.295	47.448

transcriptome outlier dist: > 	86.0446073

taxon               	dist  	re.dis
Pyrocoelia =        	41.063	0.9131
Drilus =   	39.952	0.8884
Rhagophthalmus =     	34.464	0.7663
Omalisus =	89.014	1.9793	out!  
Aquatica =          	36.525	0.8122
Melanotus_cribricoll	40.096	0.8916
Plastocerus =	31.298	0.6959
Ignelater_luminosus 	34.926	0.7766
Asymmetricata =        	38.408	0.8540
Phrixothrix =       	56.919	1.2656
Platerodrilus_sp =  	40.564	0.9020
Photinus =          	25.094	0.5580

outliers counted: 1

file: EOG091203BY	alignment length: 987       
Chauliognathus                	missing   
Platerodrilus_sp              	missing   
Omalisus =ades      	missing   
Melanotus_cribricollis        	missing   
Phrixothrix                   	missing   
Photinus                      	missing   
Pyrocoelia                    	missing   
Asymmetricata                    	missing   
total number of taxa:         	11        
transcriptomes:               	5         
overlap length:               	986       

min   	max   	median	Q1    	Q3    
2.2289	40.729	5.9917	4.0935	16.750

transcriptome outlier dist: > 	61.0939868

taxon               	dist  	re.dis
Plastocerus =	104.63	17.463	out!  
Ignelater_luminosus 	67.035	11.187	out!  
Rhagophthalmus =     	4.5073	0.7522
Aquatica =          	17.161	2.8641
Drilus =   	90.483	15.101	out!  

outliers counted: 3

file: EOG091203E7	alignment length: 354       
Platerodrilus_sp              	missing   
Melanotus_cribricollis        	missing   
Phrixothrix                   	missing   
total number of taxa:         	16        
transcriptomes:               	10        
overlap length:               	293       

min   	max   	median	Q1    	Q3    
11.863	37.472	24.921	21.532	33.421

transcriptome outlier dist: > 	56.2090460

taxon               	dist  	re.dis
Rhagophthalmus =     	38.527	1.5459
Aquatica =          	19.658	0.7888
Plastocerus =	16.119	0.6468
Photinus =          	14.545	0.5836
Ignelater_luminosus 	66.088	2.6519	out!  
Asymmetricata =        	7.3683	0.2956
Chauliognathus =    	32.123	1.2890
Omalisus =	16.937	0.6796
Drilus =   	20.712	0.8311
Pyrocoelia =        	16.581	0.6653

outliers counted: 1

file: EOG091203F6	alignment length: 577       
Platerodrilus_sp              	missing   
Melanotus_cribricollis        	missing   
Phrixothrix                   	missing   
total number of taxa:         	16        
transcriptomes:               	10        
overlap length:               	347       

min   	max   	median	Q1    	Q3    
11.446	28.693	20.925	18.377	24.374

transcriptome outlier dist: > 	43.0408108

taxon               	dist  	re.dis
Plastocerus =	6.6633	0.3184
Ignelater_luminosus 	8.0961	0.3868
Rhagophthalmus =     	16.400	0.7837
Asymmetricata =        	22.882	1.0934
Chauliognathus =    	47.823	2.2853	out!  
Aquatica =          	17.558	0.8390
Drilus =   	9.4491	0.4515
Pyrocoelia =        	15.625	0.7467
Photinus =          	6.7634	0.3232
Omalisus =	15.739	0.7521

outliers counted: 1

file: EOG091203KD	alignment length: 1060      
Chauliognathus                	missing   
Platerodrilus_sp              	missing   
Omalisus =ades      	missing   
Melanotus_cribricollis        	missing   
Phrixothrix                   	missing   
Rhagophthalmus                 	missing   
Photinus                      	missing   
Pyrocoelia                    	missing   
Aquatica                      	missing   
Asymmetricata                    	missing   
total number of taxa:         	9         
transcriptomes:               	3         
overlap length:               	1052      

min   	max   	median	Q1    	Q3    
35.035	54.787	45.233	40.647	47.069

transcriptome outlier dist: > 	82.1808889

taxon               	dist  	re.dis
Ignelater_luminosus 	43.775	0.9677
Drilus =   	107.70	2.3811	out!  
Plastocerus =	64.088	1.4168

outliers counted: 1

file: EOG091203MT	alignment length: 676       
total number of taxa:         	19        
transcriptomes:               	13        
overlap length:               	629       

min   	max   	median	Q1    	Q3    
31.742	63.108	47.762	37.609	57.167

transcriptome outlier dist: > 	94.6626787

taxon               	dist  	re.dis
Plastocerus =	50.284	1.0528
Rhagophthalmus =     	52.206	1.0930
Omalisus =	41.842	0.8760
Phrixothrix =       	57.105	1.1956
Platerodrilus_sp =  	33.336	0.6979
Photinus =          	51.470	1.0776
Ignelater_luminosus 	48.398	1.0133
Asymmetricata =        	53.275	1.1154
Pyrocoelia =        	109.46	2.2918	out!  
Melanotus_cribricoll	51.740	1.0833
Aquatica =          	36.871	0.7719
Chauliognathus =    	99.206	2.0770	out!  
Drilus =   	41.303	0.8647

outliers counted: 2

file: EOG091203N2	alignment length: 363       
total number of taxa:         	19        
transcriptomes:               	13        
overlap length:               	341       

min   	max   	median	Q1    	Q3    
8.7311	21.916	15.329	14.010	20.141

transcriptome outlier dist: > 	32.8744799

taxon               	dist  	re.dis
Omalisus =	14.214	0.9272
Chauliognathus =    	16.216	1.0578
Ignelater_luminosus 	14.717	0.9601
Platerodrilus_sp =  	60.954	3.9764	out!  
Phrixothrix =       	20.955	1.3670
Asymmetricata =        	18.389	1.1996
Melanotus_cribricoll	12.344	0.8053
Photinus =          	23.156	1.5106
Aquatica =          	18.379	1.1990
Rhagophthalmus =     	15.090	0.9844
Plastocerus =	15.059	0.9823
Pyrocoelia =        	19.080	1.2447
Drilus =   	23.164	1.5111

outliers counted: 1

file: EOG091203NL	alignment length: 592       
Platerodrilus_sp              	missing   
Phrixothrix                   	missing   
Asymmetricata                    	missing   
total number of taxa:         	16        
transcriptomes:               	10        
overlap length:               	428       

min   	max   	median	Q1    	Q3    
15.523	33.117	24.360	18.196	25.436

transcriptome outlier dist: > 	49.6767519

taxon               	dist  	re.dis
Drilus =   	8.4912	0.3485
Pyrocoelia =        	2.0641	0.0847
Plastocerus =	61.296	2.5162	out!  
Chauliognathus =    	14.768	0.6062
Omalisus =	16.761	0.6880
Melanotus_cribricoll	16.411	0.6736
Rhagophthalmus =     	19.554	0.8027
Photinus =          	20.662	0.8481
Ignelater_luminosus 	13.189	0.5414
Aquatica =          	10.515	0.4316

outliers counted: 1

file: EOG091203OG	alignment length: 431       
Phrixothrix                   	missing   
Photinus                      	missing   
Asymmetricata                    	missing   
total number of taxa:         	16        
transcriptomes:               	10        
overlap length:               	419       

min   	max   	median	Q1    	Q3    
20.349	53.487	41.570	34.433	51.156

transcriptome outlier dist: > 	80.2311528

taxon               	dist  	re.dis
Chauliognathus =    	43.744	1.0522
Drilus =   	64.693	1.5562
Platerodrilus_sp =  	22.180	0.5335
Rhagophthalmus =     	47.843	1.1508
Aquatica =          	31.194	0.7504
Ignelater_luminosus 	56.739	1.3648
Melanotus_cribricoll	42.199	1.0151
Omalisus =	87.267	2.0992	out!  
Plastocerus =	53.770	1.2934
Pyrocoelia =        	51.932	1.2492

outliers counted: 1

file: EOG091203P4	alignment length: 384       
Photinus                      	missing   
total number of taxa:         	18        
transcriptomes:               	12        
overlap length:               	370       

min   	max   	median	Q1    	Q3    
21.589	38.872	30.470	23.526	33.822

transcriptome outlier dist: > 	58.3084504

taxon               	dist  	re.dis
Aquatica =          	30.759	1.0094
Platerodrilus_sp =  	28.582	0.9380
Omalisus =	52.216	1.7136
Plastocerus =	23.040	0.7561
Pyrocoelia =        	29.640	0.9727
Ignelater_luminosus 	24.493	0.8038
Melanotus_cribricoll	25.001	0.8205
Chauliognathus =    	30.890	1.0138
Phrixothrix =       	62.122	2.0387	out!  
Drilus =   	27.313	0.8964
Asymmetricata =        	31.775	1.0428
Rhagophthalmus =     	30.974	1.0165

outliers counted: 1

file: EOG091203QU	alignment length: 1913      
Chauliognathus                	missing   
Platerodrilus_sp              	missing   
Pyrocoelia                    	missing   
Asymmetricata                    	missing   
total number of taxa:         	15        
transcriptomes:               	9         
overlap length:               	1860      

min   	max   	median	Q1    	Q3    
72.090	180.54	109.90	99.211	158.62

transcriptome outlier dist: > 	270.810743

taxon               	dist  	re.dis
Phrixothrix =       	69.415	0.6316
Rhagophthalmus =     	1000  	9.0990	out!  
Photinus =          	60.345	0.5490
Ignelater_luminosus 	40.808	0.3713
Omalisus =	42.825	0.3896
Drilus =   	38.628	0.3514
Aquatica =          	90.851	0.8266
Melanotus_cribricoll	126.92	1.1549
Plastocerus =	33.881	0.3082

outliers counted: 1

file: EOG091203RB	alignment length: 906       
Platerodrilus_sp              	missing   
Phrixothrix                   	missing   
Photinus                      	missing   
total number of taxa:         	16        
transcriptomes:               	10        
overlap length:               	905       

min   	max   	median	Q1    	Q3    
21.570	50.492	38.137	34.671	46.634

transcriptome outlier dist: > 	75.7387197

taxon               	dist  	re.dis
Asymmetricata =        	45.580	1.1951
Chauliognathus =    	75.110	1.9694
Rhagophthalmus =     	37.348	0.9793
Aquatica =          	75.934	1.9910	out!  
Plastocerus =	40.360	1.0582
Melanotus_cribricoll	29.353	0.7696
Omalisus =	45.235	1.1860
Ignelater_luminosus 	38.481	1.0090
Pyrocoelia =        	14.080	0.3692
Drilus =   	41.019	1.0755

outliers counted: 1

file: EOG091203TG	alignment length: 257       
total number of taxa:         	19        
transcriptomes:               	13        
overlap length:               	256       

min   	max   	median	Q1    	Q3    
0.4992	5.7706	2.7852	2.3057	4.3548

transcriptome outlier dist: > 	8.65590855

taxon               	dist  	re.dis
Pyrocoelia =        	7.8375	2.8139
Rhagophthalmus =     	3.2103	1.1526
Drilus =   	3.2103	1.1526
Asymmetricata =        	4.8786	1.7515
Platerodrilus_sp =  	3.7555	1.3483
Photinus =          	4.4877	1.6112
Chauliognathus =    	3.8341	1.3766
Ignelater_luminosus 	2.4497	0.8795
Plastocerus =	2.8302	1.0161
Aquatica =          	2.4704	0.8869
Omalisus =	3.1031	1.1141
Phrixothrix =       	18.558	6.6629	out!  
Melanotus_cribricoll	2.3191	0.8326

outliers counted: 1

file: EOG091203VF	alignment length: 259       
total number of taxa:         	19        
transcriptomes:               	13        
overlap length:               	255       

min   	max   	median	Q1    	Q3    
0.4228	9.5232	5.7500	1.6318	8.2803

transcriptome outlier dist: > 	14.2848779

taxon               	dist  	re.dis
Plastocerus =	7.3197	1.2729
Phrixothrix =       	7.3541	1.2789
Asymmetricata =        	6.8367	1.1889
Omalisus =	7.6816	1.3359
Drilus =   	16.684	2.9016	out!  
Ignelater_luminosus 	7.1209	1.2384
Rhagophthalmus =     	7.0223	1.2212
Photinus =          	6.0359	1.0497
Melanotus_cribricoll	5.5179	0.9596
Aquatica =          	6.5251	1.1347
Chauliognathus =    	5.5397	0.9634
Pyrocoelia =        	6.5787	1.1441
Platerodrilus_sp =  	7.0798	1.2312

outliers counted: 1

file: EOG091203VQ	alignment length: 337       
total number of taxa:         	19        
transcriptomes:               	13        
overlap length:               	199       

min   	max   	median	Q1    	Q3    
1.9290	9.1148	5.3336	4.1346	8.5334

transcriptome outlier dist: > 	13.6722921

taxon               	dist  	re.dis
Omalisus =	4.1265	0.7736
Rhagophthalmus =     	4.3768	0.8206
Phrixothrix =       	3.3481	0.6277
Plastocerus =	3.0674	0.5751
Photinus =          	4.9397	0.9261
Ignelater_luminosus 	3.1371	0.5881
Pyrocoelia =        	5.1278	0.9614
Asymmetricata =        	6.7611	1.2676
Aquatica =          	5.5595	1.0423
Chauliognathus =    	14.616	2.7404	out!  
Platerodrilus_sp =  	5.4477	1.0213
Melanotus_cribricoll	3.1031	0.5818
Drilus =   	3.3908	0.6357

outliers counted: 1

file: EOG091203W7	alignment length: 296       
total number of taxa:         	19        
transcriptomes:               	13        
overlap length:               	293       

min   	max   	median	Q1    	Q3    
2.5931	14.786	10.538	7.3835	12.407

transcriptome outlier dist: > 	22.1803646

taxon               	dist  	re.dis
Pyrocoelia =        	7.0518	0.6691
Drilus =   	5.3053	0.5034
Rhagophthalmus =     	6.4967	0.6164
Chauliognathus =    	6.4614	0.6131
Plastocerus =	5.0312	0.4774
Asymmetricata =        	6.1960	0.5879
Omalisus =	32.706	3.1036	out!  
Photinus =          	8.0931	0.7679
Platerodrilus_sp =  	8.4637	0.8031
Melanotus_cribricoll	4.6412	0.4404
Aquatica =          	6.5089	0.6176
Ignelater_luminosus 	5.4830	0.5203
Phrixothrix =       	7.4884	0.7105

outliers counted: 1

file: EOG091203XM	alignment length: 368       
Photinus                      	missing   
Pyrocoelia                    	missing   
Aquatica                      	missing   
Asymmetricata                    	missing   
total number of taxa:         	15        
transcriptomes:               	9         
overlap length:               	311       

min   	max   	median	Q1    	Q3    
1.0728	14.644	7.5967	1.7598	14.005

transcriptome outlier dist: > 	21.9669918

taxon               	dist  	re.dis
Platerodrilus_sp =  	10.719	1.4110
Ignelater_luminosus 	8.5482	1.1252
Plastocerus =	19.562	2.5751
Omalisus =	12.522	1.6484
Phrixothrix =       	9.2066	1.2119
Chauliognathus =    	32.241	4.2440	out!  
Drilus =   	7.9077	1.0409
Rhagophthalmus =     	8.2190	1.0819
Melanotus_cribricoll	31.534	4.1510	out!  

outliers counted: 2

file: EOG091203ZL	alignment length: 571       
Chauliognathus                	missing   
Platerodrilus_sp              	missing   
Melanotus_cribricollis        	missing   
Phrixothrix                   	missing   
Photinus                      	missing   
Aquatica                      	missing   
Asymmetricata                    	missing   
total number of taxa:         	12        
transcriptomes:               	6         
overlap length:               	407       

min   	max   	median	Q1    	Q3    
12.754	38.301	23.394	19.043	27.002

transcriptome outlier dist: > 	57.4528804

taxon               	dist  	re.dis
Rhagophthalmus =     	22.952	0.9811
Pyrocoelia =        	87.308	3.7319	out!  
Plastocerus =	48.875	2.0891
Omalisus =	16.982	0.7259
Ignelater_luminosus 	6.5563	0.2802
Drilus =   	21.775	0.9307

outliers counted: 1

file: EOG0912040Y	alignment length: 1236      
Omalisus =ades      	missing   
Phrixothrix                   	missing   
Photinus                      	missing   
total number of taxa:         	16        
transcriptomes:               	10        
overlap length:               	874       

min   	max   	median	Q1    	Q3    
26.341	42.150	31.953	29.183	36.353

transcriptome outlier dist: > 	63.2251349

taxon               	dist  	re.dis
Melanotus_cribricoll	113.22	3.5435	out!  
Drilus =   	26.896	0.8417
Ignelater_luminosus 	87.072	2.7250	out!  
Aquatica =          	126.61	3.9625	out!  
Rhagophthalmus =     	97.187	3.0415	out!  
Asymmetricata =        	135.77	4.2492	out!  
Plastocerus =	95.246	2.9808	out!  
Chauliognathus =    	50.190	1.5707
Pyrocoelia =        	96.260	3.0125	out!  
Platerodrilus_sp =  	95.595	2.9917	out!  

outliers counted: 8

file: EOG09120431	alignment length: 605       
Phrixothrix                   	missing   
total number of taxa:         	18        
transcriptomes:               	12        
overlap length:               	569       

min   	max   	median	Q1    	Q3    
49.158	84.240	62.221	56.940	69.776

transcriptome outlier dist: > 	126.361217

taxon               	dist  	re.dis
Pyrocoelia =        	60.094	0.9658
Photinus =          	20.101	0.3230
Omalisus =	36.013	0.5787
Ignelater_luminosus 	51.812	0.8327
Chauliognathus =    	57.188	0.9191
Rhagophthalmus =     	39.602	0.6364
Platerodrilus_sp =  	139.86	2.2477	out!  
Aquatica =          	46.905	0.7538
Plastocerus =	54.929	0.8827
Asymmetricata =        	53.697	0.8630
Melanotus_cribricoll	56.104	0.9016
Drilus =   	43.343	0.6965

outliers counted: 1

file: EOG0912043Z	alignment length: 676       
Platerodrilus_sp              	missing   
total number of taxa:         	18        
transcriptomes:               	12        
overlap length:               	659       

min   	max   	median	Q1    	Q3    
39.493	72.285	49.556	44.647	65.074

transcriptome outlier dist: > 	108.427558

taxon               	dist  	re.dis
Chauliognathus =    	32.955	0.6650
Drilus =   	76.056	1.5347
Omalisus =	25.778	0.5201
Aquatica =          	40.335	0.8139
Ignelater_luminosus 	22.529	0.4546
Melanotus_cribricoll	24.575	0.4959
Rhagophthalmus =     	30.703	0.6195
Phrixothrix =       	33.310	0.6721
Pyrocoelia =        	25.751	0.5196
Plastocerus =	22.949	0.4630
Asymmetricata =        	27.961	0.5642
Photinus =          	25.231	0.5091

outliers counted: 0

file: EOG0912045T	alignment length: 422       
Chauliognathus                	missing   
Platerodrilus_sp              	missing   
Melanotus_cribricollis        	missing   
Phrixothrix                   	missing   
Rhagophthalmus                 	missing   
Photinus                      	missing   
total number of taxa:         	13        
transcriptomes:               	7         
overlap length:               	359       

min   	max   	median	Q1    	Q3    
15.477	35.118	31.133	21.850	32.395

transcriptome outlier dist: > 	52.6777913

taxon               	dist  	re.dis
Plastocerus =	22.826	0.7331
Omalisus =	25.743	0.8269
Aquatica =          	10.728	0.3445
Asymmetricata =        	89.402	2.8716	out!  
Drilus =   	24.324	0.7812
Pyrocoelia =        	26.128	0.8392
Ignelater_luminosus 	23.341	0.7497

outliers counted: 1

file: EOG0912049N	alignment length: 784       
Phrixothrix                   	missing   
total number of taxa:         	18        
transcriptomes:               	12        
overlap length:               	589       

min   	max   	median	Q1    	Q3    
70.369	132.61	105.17	83.362	111.45

transcriptome outlier dist: > 	198.923855

taxon               	dist  	re.dis
Photinus =          	73.099	0.6950
Drilus =   	68.348	0.6498
Rhagophthalmus =     	95.124	0.9044
Platerodrilus_sp =  	1000  	9.5081	out!  
Ignelater_luminosus 	72.264	0.6871
Asymmetricata =        	92.764	0.8820
Melanotus_cribricoll	66.532	0.6326
Aquatica =          	90.588	0.8613
Pyrocoelia =        	90.418	0.8597
Plastocerus =	66.089	0.6283
Chauliognathus =    	59.187	0.5627
Omalisus =	80.754	0.7678

outliers counted: 1

file: EOG091204B0	alignment length: 332       
Ignelater_luminosus           	missing   
total number of taxa:         	18        
transcriptomes:               	12        
overlap length:               	315       

min   	max   	median	Q1    	Q3    
20.251	45.363	30.788	28.545	37.750

transcriptome outlier dist: > 	68.0458897

taxon               	dist  	re.dis
Photinus =          	35.778	1.1620
Melanotus_cribricoll	28.754	0.9339
Asymmetricata =        	32.771	1.0644
Plastocerus =	27.886	0.9057
Drilus =   	27.293	0.8864
Omalisus =	30.080	0.9769
Phrixothrix =       	87.748	2.8500	out!  
Pyrocoelia =        	32.226	1.0467
Aquatica =          	31.554	1.0248
Rhagophthalmus =     	29.297	0.9515
Platerodrilus_sp =  	32.736	1.0632
Chauliognathus =    	18.714	0.6078

outliers counted: 1

file: EOG091204CC	alignment length: 436       
total number of taxa:         	19        
transcriptomes:               	13        
overlap length:               	426       

min   	max   	median	Q1    	Q3    
7.7654	46.687	12.515	9.2350	44.724

transcriptome outlier dist: > 	70.0308009

taxon               	dist  	re.dis
Drilus =   	7.7233	0.6170
Plastocerus =	9.3485	0.7469
Omalisus =	7.9434	0.6346
Rhagophthalmus =     	7.1672	0.5726
Photinus =          	95.276	7.6124	out!  
Pyrocoelia =        	10.028	0.8012
Platerodrilus_sp =  	11.153	0.8911
Melanotus_cribricoll	9.2387	0.7381
Phrixothrix =       	9.6274	0.7692
Asymmetricata =        	8.0313	0.6416
Chauliognathus =    	3.6709	0.2933
Aquatica =          	9.5711	0.7647
Ignelater_luminosus 	6.6380	0.5303

outliers counted: 1

file: EOG091204CX	alignment length: 986       
Chauliognathus                	missing   
Platerodrilus_sp              	missing   
Phrixothrix                   	missing   
Aquatica                      	missing   
Asymmetricata                    	missing   
total number of taxa:         	14        
transcriptomes:               	8         
overlap length:               	811       

min   	max   	median	Q1    	Q3    
78.441	196.90	146.55	125.29	161.21

transcriptome outlier dist: > 	295.359539

taxon               	dist  	re.dis
Rhagophthalmus =     	127.02	0.8666
Melanotus_cribricoll	83.666	0.5708
Drilus =   	110.28	0.7525
Omalisus =	117.37	0.8008
Ignelater_luminosus 	105.95	0.7229
Photinus =          	1000  	6.8232	out!  
Pyrocoelia =        	111.72	0.7623
Plastocerus =	103.22	0.7043

outliers counted: 1

file: EOG091204IC	alignment length: 603       
Omalisus =ades      	missing   
Rhagophthalmus                 	missing   
total number of taxa:         	17        
transcriptomes:               	11        
overlap length:               	311       

min   	max   	median	Q1    	Q3    
21.454	44.897	33.857	28.991	38.297

transcriptome outlier dist: > 	67.3456384

taxon               	dist  	re.dis
Ignelater_luminosus 	21.753	0.6425
Asymmetricata =        	30.037	0.8871
Plastocerus =	25.652	0.7576
Chauliognathus =    	94.420	2.7887	out!  
Pyrocoelia =        	33.242	0.9818
Melanotus_cribricoll	31.884	0.9417
Drilus =   	27.842	0.8223
Platerodrilus_sp =  	26.049	0.7693
Aquatica =          	34.045	1.0055
Photinus =          	36.591	1.0807
Phrixothrix =       	26.106	0.7710

outliers counted: 1

file: EOG091204JZ	alignment length: 297       
total number of taxa:         	19        
transcriptomes:               	13        
overlap length:               	289       

min   	max   	median	Q1    	Q3    
30.343	45.829	42.335	35.415	43.910

transcriptome outlier dist: > 	68.7449964

taxon               	dist  	re.dis
Melanotus_cribricoll	32.054	0.7571
Ignelater_luminosus 	22.182	0.5239
Aquatica =          	73.703	1.7409	out!  
Pyrocoelia =        	71.106	1.6796	out!  
Plastocerus =	35.038	0.8276
Chauliognathus =    	45.883	1.0838
Platerodrilus_sp =  	39.082	0.9231
Phrixothrix =       	19.766	0.4669
Asymmetricata =        	37.160	0.8777
Omalisus =	29.544	0.6978
Rhagophthalmus =     	32.923	0.7776
Drilus =   	34.768	0.8212
Photinus =          	45.523	1.0752

outliers counted: 2

file: EOG091204MF	alignment length: 755       
Phrixothrix                   	missing   
Photinus                      	missing   
Asymmetricata                    	missing   
total number of taxa:         	16        
transcriptomes:               	10        
overlap length:               	753       

min   	max   	median	Q1    	Q3    
15.151	74.920	28.694	24.674	34.751

transcriptome outlier dist: > 	112.381199

taxon               	dist  	re.dis
Platerodrilus_sp =  	68.556	2.3891
Aquatica =          	38.408	1.3385
Chauliognathus =    	96.203	3.3526
Ignelater_luminosus 	48.602	1.6937
Drilus =   	107.70	3.7536
Melanotus_cribricoll	54.942	1.9147
Pyrocoelia =        	53.024	1.8478
Rhagophthalmus =     	54.119	1.8860
Plastocerus =	62.201	2.1677
Omalisus =	55.549	1.9358

outliers counted: 0

file: EOG091204Q5	alignment length: 609       
Phrixothrix                   	missing   
total number of taxa:         	18        
transcriptomes:               	12        
overlap length:               	413       

min   	max   	median	Q1    	Q3    
11.298	59.801	36.586	20.562	48.722

transcriptome outlier dist: > 	89.7018137

taxon               	dist  	re.dis
Photinus =          	26.961	0.7369
Rhagophthalmus =     	16.551	0.4524
Drilus =   	25.010	0.6836
Platerodrilus_sp =  	20.367	0.5566
Chauliognathus =    	110.45	3.0190	out!  
Melanotus_cribricoll	16.942	0.4630
Aquatica =          	27.230	0.7442
Pyrocoelia =        	19.190	0.5245
Omalisus =	28.187	0.7704
Ignelater_luminosus 	19.974	0.5459
Plastocerus =	28.473	0.7782
Asymmetricata =        	4.2357	0.1157

outliers counted: 1

file: EOG091204S1	alignment length: 342       
total number of taxa:         	19        
transcriptomes:               	13        
overlap length:               	301       

min   	max   	median	Q1    	Q3    
29.790	48.643	37.130	35.165	46.617

transcriptome outlier dist: > 	72.9651904

taxon               	dist  	re.dis
Phrixothrix =       	33.743	0.9087
Drilus =   	33.005	0.8889
Ignelater_luminosus 	31.031	0.8357
Pyrocoelia =        	37.553	1.0113
Photinus =          	25.337	0.6823
Rhagophthalmus =     	33.188	0.8938
Platerodrilus_sp =  	34.937	0.9409
Omalisus =	73.344	1.9753	out!  
Asymmetricata =        	34.007	0.9158
Aquatica =          	36.699	0.9883
Chauliognathus =    	71.095	1.9147
Plastocerus =	32.821	0.8839
Melanotus_cribricoll	34.179	0.9205

outliers counted: 1

file: EOG091204SY	alignment length: 273       
Platerodrilus_sp              	missing   
Ignelater_luminosus           	missing   
Melanotus_cribricollis        	missing   
Phrixothrix                   	missing   
Photinus                      	missing   
Asymmetricata                    	missing   
total number of taxa:         	13        
transcriptomes:               	7         
overlap length:               	264       

min   	max   	median	Q1    	Q3    
5.0561	36.701	18.583	15.095	28.294

transcriptome outlier dist: > 	55.0527858

taxon               	dist  	re.dis
Chauliognathus =    	82.624	4.4461	out!  
Plastocerus =	12.772	0.6872
Drilus =   	13.990	0.7528
Omalisus =	14.860	0.7996
Aquatica =          	14.070	0.7571
Rhagophthalmus =     	9.7285	0.5235
Pyrocoelia =        	5.8790	0.3163

outliers counted: 1

file: EOG091204TV	alignment length: 238       
Platerodrilus_sp              	missing   
Photinus                      	missing   
total number of taxa:         	17        
transcriptomes:               	11        
overlap length:               	212       

min   	max   	median	Q1    	Q3    
6.2758	22.310	16.861	12.717	18.369

transcriptome outlier dist: > 	33.4658998

taxon               	dist  	re.dis
Ignelater_luminosus 	15.230	0.9033
Chauliognathus =    	40.754	2.4170	out!  
Rhagophthalmus =     	22.423	1.3299
Omalisus =	15.646	0.9279
Melanotus_cribricoll	17.508	1.0384
Phrixothrix =       	12.342	0.7320
Aquatica =          	25.125	1.4901
Drilus =   	20.038	1.1884
Asymmetricata =        	24.297	1.4410
Plastocerus =	14.524	0.8614
Pyrocoelia =        	15.401	0.9134

outliers counted: 1

file: EOG091204X1	alignment length: 976       
Chauliognathus                	missing   
Platerodrilus_sp              	missing   
Melanotus_cribricollis        	missing   
Rhagophthalmus                 	missing   
Photinus                      	missing   
Pyrocoelia                    	missing   
Asymmetricata                    	missing   
total number of taxa:         	12        
transcriptomes:               	6         
overlap length:               	530       

min   	max   	median	Q1    	Q3    
23.168	60.446	32.525	30.881	34.660

transcriptome outlier dist: > 	90.6701195

taxon               	dist  	re.dis
Phrixothrix =       	27.088	0.8328
Omalisus =	29.872	0.9184
Aquatica =          	34.778	1.0692
Plastocerus =	31.732	0.9756
Drilus =   	32.742	1.0066
Ignelater_luminosus 	36.495	1.1220

outliers counted: 0

file: EOG091204XN	alignment length: 868       
Ignelater_luminosus           	missing   
total number of taxa:         	18        
transcriptomes:               	12        
overlap length:               	865       

min   	max   	median	Q1    	Q3    
1.5761	6.8204	3.7607	2.8802	5.1510

transcriptome outlier dist: > 	10.2306683

taxon               	dist  	re.dis
Pyrocoelia =        	18.699	4.9721	out!  
Plastocerus =	1.1917	0.3168
Omalisus =	2.6357	0.7008
Asymmetricata =        	1.4891	0.3959
Drilus =   	0.4148	0.1103
Platerodrilus_sp =  	2.4961	0.6637
Rhagophthalmus =     	3.0664	0.8153
Photinus =          	2.2167	0.5894
Chauliognathus =    	4.6425	1.2344
Melanotus_cribricoll	1.9601	0.5211
Phrixothrix =       	2.2007	0.5851
Aquatica =          	2.1172	0.5629

outliers counted: 1

file: EOG0912052B	alignment length: 242       
total number of taxa:         	19        
transcriptomes:               	13        
overlap length:               	186       

min   	max   	median	Q1    	Q3    
0.3221	3.6800	2.1312	1.3886	2.8955

transcriptome outlier dist: > 	5.52010644

taxon               	dist  	re.dis
Drilus =   	2.4584	1.1535
Plastocerus =	2.1292	0.9990
Pyrocoelia =        	2.2343	1.0483
Photinus =          	2.2343	1.0483
Aquatica =          	2.1292	0.9990
Chauliognathus =    	2.6852	1.2599
Asymmetricata =        	2.1292	0.9990
Phrixothrix =       	1.9486	0.9143
Platerodrilus_sp =  	6.5262	3.0621	out!  
Rhagophthalmus =     	2.2343	1.0483
Omalisus =	3.5117	1.6477
Melanotus_cribricoll	2.1402	1.0042
Ignelater_luminosus 	2.1292	0.9990

outliers counted: 1

file: EOG0912056T	alignment length: 546       
total number of taxa:         	19        
transcriptomes:               	13        
overlap length:               	509       

min   	max   	median	Q1    	Q3    
34.179	71.813	58.024	50.406	64.333

transcriptome outlier dist: > 	107.720870

taxon               	dist  	re.dis
Ignelater_luminosus 	50.725	0.8742
Platerodrilus_sp =  	41.866	0.7215
Photinus =          	38.535	0.6641
Melanotus_cribricoll	34.008	0.5861
Drilus =   	31.784	0.5477
Rhagophthalmus =     	52.106	0.8980
Chauliognathus =    	1000  	17.234	out!  
Phrixothrix =       	50.617	0.8723
Asymmetricata =        	59.074	1.0180
Aquatica =          	33.835	0.5831
Plastocerus =	49.793	0.8581
Omalisus =	43.677	0.7527
Pyrocoelia =        	38.252	0.6592

outliers counted: 1

file: EOG0912058T	alignment length: 180       
total number of taxa:         	19        
transcriptomes:               	13        
overlap length:               	169       

min   	max   	median	Q1    	Q3    
0     	1.1995	0.3656	0     	1.1021

transcriptome outlier dist: > 	1.79926075

taxon               	dist  	re.dis
Pyrocoelia =        	0.3135	0.8573
Plastocerus =	0.3135	0.8573
Phrixothrix =       	0.3150	0.8614
Platerodrilus_sp =  	0.7852	2.1473
Drilus =   	0.7308	1.9987
Melanotus_cribricoll	0.3150	0.8614
Rhagophthalmus =     	0.3131	0.8564
Omalisus =	34.240	93.636	out!  
Aquatica =          	0.3150	0.8614
Chauliognathus =    	0.6882	1.8822
Ignelater_luminosus 	0.3135	0.8573
Photinus =          	0.3150	0.8614
Asymmetricata =        	0.3135	0.8573

outliers counted: 1

file: EOG091205CA	alignment length: 337       
total number of taxa:         	19        
transcriptomes:               	13        
overlap length:               	336       

min   	max   	median	Q1    	Q3    
24.604	44.881	31.352	26.815	39.587

transcriptome outlier dist: > 	67.3216132

taxon               	dist  	re.dis
Rhagophthalmus =     	33.898	1.0812
Omalisus =	33.359	1.0640
Asymmetricata =        	39.429	1.2576
Aquatica =          	41.948	1.3379
Drilus =   	27.479	0.8764
Photinus =          	43.663	1.3926
Phrixothrix =       	23.373	0.7454
Melanotus_cribricoll	32.747	1.0444
Pyrocoelia =        	39.397	1.2565
Plastocerus =	29.477	0.9402
Chauliognathus =    	68.064	2.1709	out!  
Ignelater_luminosus 	33.743	1.0762
Platerodrilus_sp =  	35.583	1.1349

outliers counted: 1

file: EOG091205CF	alignment length: 187       
total number of taxa:         	19        
transcriptomes:               	13        
overlap length:               	164       

min   	max   	median	Q1    	Q3    
4.3838	10.046	6.0892	5.1977	7.2010

transcriptome outlier dist: > 	15.0699540

taxon               	dist  	re.dis
Platerodrilus_sp =  	18.625	3.0587	out!  
Pyrocoelia =        	6.0285	0.9900
Asymmetricata =        	8.2418	1.3535
Ignelater_luminosus 	6.5377	1.0736
Aquatica =          	7.3967	1.2147
Phrixothrix =       	6.1247	1.0058
Chauliognathus =    	17.206	2.8257	out!  
Plastocerus =	5.8745	0.9647
Omalisus =	6.7504	1.1085
Photinus =          	6.3494	1.0427
Melanotus_cribricoll	6.1955	1.0174
Rhagophthalmus =     	5.1196	0.8407
Drilus =   	5.4704	0.8983

outliers counted: 2

file: EOG091205FV	alignment length: 972       
total number of taxa:         	19        
transcriptomes:               	13        
overlap length:               	971       

min   	max   	median	Q1    	Q3    
35.362	58.244	42.876	40.441	46.924

transcriptome outlier dist: > 	87.3673006

taxon               	dist  	re.dis
Rhagophthalmus =     	1000  	23.323	out!  
Drilus =   	44.666	1.0417
Pyrocoelia =        	44.222	1.0314
Asymmetricata =        	43.445	1.0132
Omalisus =	50.935	1.1879
Melanotus_cribricoll	39.749	0.9270
Plastocerus =	37.518	0.8750
Ignelater_luminosus 	45.819	1.0686
Chauliognathus =    	30.283	0.7063
Phrixothrix =       	41.297	0.9631
Platerodrilus_sp =  	41.161	0.9600
Photinus =          	59.708	1.3925
Aquatica =          	48.340	1.1274

outliers counted: 1

file: EOG091205G2	alignment length: 235       
total number of taxa:         	19        
transcriptomes:               	13        
overlap length:               	196       

min   	max   	median	Q1    	Q3    
15.067	33.714	25.210	23.552	27.922

transcriptome outlier dist: > 	50.5720071

taxon               	dist  	re.dis
Rhagophthalmus =     	17.213	0.6828
Omalisus =	17.649	0.7000
Plastocerus =	17.228	0.6834
Phrixothrix =       	59.993	2.3797	out!  
Asymmetricata =        	22.769	0.9031
Pyrocoelia =        	22.523	0.8934
Platerodrilus_sp =  	26.936	1.0684
Photinus =          	22.074	0.8756
Ignelater_luminosus 	18.180	0.7211
Melanotus_cribricoll	17.759	0.7044
Chauliognathus =    	17.200	0.6822
Aquatica =          	20.141	0.7989
Drilus =   	31.732	1.2587

outliers counted: 1

file: EOG091205IQ	alignment length: 436       
total number of taxa:         	19        
transcriptomes:               	13        
overlap length:               	372       

min   	max   	median	Q1    	Q3    
1.0628	22.125	3.5167	2.8231	4.5159

transcriptome outlier dist: > 	33.1883104

taxon               	dist  	re.dis
Ignelater_luminosus 	2.0246	0.5757
Plastocerus =	17.035	4.8441
Rhagophthalmus =     	6.1213	1.7406
Asymmetricata =        	4.5277	1.2874
Drilus =   	15.142	4.3059
Platerodrilus_sp =  	74.710	21.244	out!  
Omalisus =	1.4581	0.4146
Phrixothrix =       	6.1958	1.7618
Pyrocoelia =        	4.6408	1.3196
Aquatica =          	2.5575	0.7272
Chauliognathus =    	12.349	3.5116
Melanotus_cribricoll	0.3906	0.1110
Photinus =          	4.3840	1.2466

outliers counted: 1

file: EOG091205NH	alignment length: 1461      
Chauliognathus                	missing   
Platerodrilus_sp              	missing   
Phrixothrix                   	missing   
Rhagophthalmus                 	missing   
Pyrocoelia                    	missing   
Aquatica                      	missing   
total number of taxa:         	13        
transcriptomes:               	7         
overlap length:               	551       

min   	max   	median	Q1    	Q3    
6.3025	24.073	13.591	9.7686	21.072

transcriptome outlier dist: > 	36.1099880

taxon               	dist  	re.dis
Asymmetricata =        	27.641	2.0336
Ignelater_luminosus 	33.021	2.4294
Plastocerus =	35.579	2.6177
Photinus =          	6.6007	0.4856
Melanotus_cribricoll	3.8488	0.2831
Omalisus =	14.845	1.0922
Drilus =   	31.610	2.3257

outliers counted: 0

file: EOG091205NZ	alignment length: 229       
Omalisus =ades      	missing   
total number of taxa:         	18        
transcriptomes:               	12        
overlap length:               	226       

min   	max   	median	Q1    	Q3    
8.1295	25.138	16.035	15.078	21.095

transcriptome outlier dist: > 	37.7071047

taxon               	dist  	re.dis
Pyrocoelia =        	20.295	1.2656
Phrixothrix =       	38.150	2.3791	out!  
Melanotus_cribricoll	9.8779	0.6160
Plastocerus =	10.783	0.6724
Asymmetricata =        	20.423	1.2736
Ignelater_luminosus 	9.6156	0.5996
Chauliognathus =    	13.213	0.8240
Rhagophthalmus =     	14.212	0.8863
Drilus =   	15.080	0.9404
Photinus =          	18.758	1.1698
Platerodrilus_sp =  	21.841	1.3620
Aquatica =          	20.098	1.2533

outliers counted: 1

file: EOG091205PH	alignment length: 2843      
Chauliognathus                	missing   
Platerodrilus_sp              	missing   
Melanotus_cribricollis        	missing   
Phrixothrix                   	missing   
Asymmetricata                    	missing   
total number of taxa:         	14        
transcriptomes:               	8         
overlap length:               	2810      

min   	max   	median	Q1    	Q3    
21.968	38.982	29.463	25.417	36.669

transcriptome outlier dist: > 	58.4735585

taxon               	dist  	re.dis
Omalisus =	145.03	4.9225	out!  
Pyrocoelia =        	22.995	0.7804
Ignelater_luminosus 	77.375	2.6261	out!  
Photinus =          	59.602	2.0229	out!  
Drilus =   	25.426	0.8629
Aquatica =          	40.637	1.3792
Rhagophthalmus =     	89.775	3.0470	out!  
Plastocerus =	23.793	0.8075

outliers counted: 4

file: EOG091205RE	alignment length: 697       
Chauliognathus                	missing   
Platerodrilus_sp              	missing   
Melanotus_cribricollis        	missing   
Phrixothrix                   	missing   
Photinus                      	missing   
Pyrocoelia                    	missing   
Aquatica                      	missing   
Asymmetricata                    	missing   
total number of taxa:         	11        
transcriptomes:               	5         
overlap length:               	446       

min   	max   	median	Q1    	Q3    
6.7970	52.679	38.863	28.345	47.706

transcriptome outlier dist: > 	79.0194615

taxon               	dist  	re.dis
Omalisus =	14.265	0.3670
Rhagophthalmus =     	12.587	0.3238
Plastocerus =	177.78	4.5746	out!  
Ignelater_luminosus 	13.478	0.3468
Drilus =   	32.858	0.8454

outliers counted: 1

file: EOG091205T2	alignment length: 864       
Platerodrilus_sp              	missing   
Phrixothrix                   	missing   
Photinus                      	missing   
Pyrocoelia                    	missing   
Aquatica                      	missing   
Asymmetricata                    	missing   
total number of taxa:         	13        
transcriptomes:               	7         
overlap length:               	781       

min   	max   	median	Q1    	Q3    
66.654	137.32	100.91	94.245	120.76

transcriptome outlier dist: > 	205.984636

taxon               	dist  	re.dis
Omalisus =	75.016	0.7433
Chauliognathus =    	1000  	9.9090	out!  
Plastocerus =	97.738	0.9684
Drilus =   	85.503	0.8472
Rhagophthalmus =     	68.044	0.6742
Melanotus_cribricoll	70.153	0.6951
Ignelater_luminosus 	79.360	0.7863

outliers counted: 1

file: EOG091205TM	alignment length: 360       
total number of taxa:         	19        
transcriptomes:               	13        
overlap length:               	359       

min   	max   	median	Q1    	Q3    
6.3593	48.996	14.732	9.6386	34.714

transcriptome outlier dist: > 	73.4950610

taxon               	dist  	re.dis
Ignelater_luminosus 	18.875	1.2812
Rhagophthalmus =     	20.446	1.3878
Phrixothrix =       	24.325	1.6511
Pyrocoelia =        	22.029	1.4953
Photinus =          	22.499	1.5272
Platerodrilus_sp =  	21.107	1.4327
Chauliognathus =    	10.668	0.7241
Plastocerus =	6.5095	0.4418
Drilus =   	10.005	0.6791
Asymmetricata =        	23.981	1.6278
Omalisus =	94.734	6.4304	out!  
Aquatica =          	10.636	0.7220
Melanotus_cribricoll	18.991	1.2891

outliers counted: 1

file: EOG091205TU	alignment length: 243       
Phrixothrix                   	missing   
total number of taxa:         	18        
transcriptomes:               	12        
overlap length:               	208       

min   	max   	median	Q1    	Q3    
13.358	26.581	16.934	15.293	20.291

transcriptome outlier dist: > 	39.8717235

taxon               	dist  	re.dis
Drilus =   	13.683	0.8080
Ignelater_luminosus 	10.529	0.6217
Melanotus_cribricoll	10.581	0.6248
Asymmetricata =        	12.605	0.7443
Chauliognathus =    	57.518	3.3966	out!  
Pyrocoelia =        	14.248	0.8414
Omalisus =	11.404	0.6734
Platerodrilus_sp =  	13.160	0.7771
Photinus =          	9.2047	0.5435
Aquatica =          	12.917	0.7628
Plastocerus =	8.6251	0.5093
Rhagophthalmus =     	10.783	0.6367

outliers counted: 1

file: EOG091205WJ	alignment length: 531       
Chauliognathus                	missing   
Platerodrilus_sp              	missing   
Ignelater_luminosus           	missing   
Melanotus_cribricollis        	missing   
Phrixothrix                   	missing   
Rhagophthalmus                 	missing   
Photinus                      	missing   
Pyrocoelia                    	missing   
Aquatica                      	missing   
Asymmetricata                    	missing   
total number of taxa:         	9         
transcriptomes:               	3         
overlap length:               	509       

min   	max   	median	Q1    	Q3    
5.2946	16.200	10.458	8.5645	12.723

transcriptome outlier dist: > 	24.3008022

taxon               	dist  	re.dis
Omalisus =	55.362	5.2937	out!  
Plastocerus =	167.48	16.015	out!  
Drilus =   	5.5372	0.5294

outliers counted: 2

file: EOG091205YN	alignment length: 685       
Phrixothrix                   	missing   
total number of taxa:         	18        
transcriptomes:               	12        
overlap length:               	648       

min   	max   	median	Q1    	Q3    
13.884	56.872	23.021	19.825	52.710

transcriptome outlier dist: > 	85.3094566

taxon               	dist  	re.dis
Platerodrilus_sp =  	27.064	1.1756
Chauliognathus =    	49.941	2.1693
Pyrocoelia =        	35.350	1.5355
Aquatica =          	52.286	2.2712
Drilus =   	67.723	2.9417
Asymmetricata =        	49.853	2.1655
Rhagophthalmus =     	55.701	2.4195
Melanotus_cribricoll	50.467	2.1922
Photinus =          	36.573	1.5886
Plastocerus =	37.891	1.6459
Omalisus =	1000  	43.437	out!  
Ignelater_luminosus 	58.593	2.5451

outliers counted: 1

file: EOG091205YX	alignment length: 140       
total number of taxa:         	19        
transcriptomes:               	13        
overlap length:               	139       

min   	max   	median	Q1    	Q3    
0.3834	5.2244	2.1984	1.6071	4.8230

transcriptome outlier dist: > 	7.83672590

taxon               	dist  	re.dis
Ignelater_luminosus 	0     	0     
Drilus =   	0     	0     
Rhagophthalmus =     	0     	0     
Omalisus =	1.0924	0.4969
Plastocerus =	0     	0     
Chauliognathus =    	8.2619	3.7580	out!  
Melanotus_cribricoll	0.2569	0.1168
Asymmetricata =        	2.6641	1.2118
Phrixothrix =       	0.2569	0.1168
Photinus =          	1.2898	0.5867
Pyrocoelia =        	1.2898	0.5867
Platerodrilus_sp =  	0.5787	0.2632
Aquatica =          	1.9436	0.8840

outliers counted: 1

file: EOG09120604	alignment length: 687       
total number of taxa:         	19        
transcriptomes:               	13        
overlap length:               	678       

min   	max   	median	Q1    	Q3    
37.394	51.507	45.986	44.175	48.687

transcriptome outlier dist: > 	77.2619697

taxon               	dist  	re.dis
Chauliognathus =    	43.738	0.9511
Pyrocoelia =        	37.354	0.8122
Ignelater_luminosus 	31.734	0.6900
Omalisus =	37.666	0.8190
Phrixothrix =       	40.121	0.8724
Platerodrilus_sp =  	53.917	1.1724
Asymmetricata =        	37.821	0.8224
Rhagophthalmus =     	39.038	0.8489
Photinus =          	37.780	0.8215
Drilus =   	97.376	2.1174	out!  
Aquatica =          	33.889	0.7369
Melanotus_cribricoll	34.255	0.7449
Plastocerus =	141.57	3.0785	out!  

outliers counted: 2

file: EOG0912060U	alignment length: 341       
Chauliognathus                	missing   
Platerodrilus_sp              	missing   
Melanotus_cribricollis        	missing   
Phrixothrix                   	missing   
Rhagophthalmus                 	missing   
Photinus                      	missing   
Pyrocoelia                    	missing   
total number of taxa:         	12        
transcriptomes:               	6         
overlap length:               	291       

min   	max   	median	Q1    	Q3    
18.372	41.824	24.945	23.668	31.841

transcriptome outlier dist: > 	62.7372891

taxon               	dist  	re.dis
Plastocerus =	39.188	1.5709
Drilus =   	14.134	0.5665
Aquatica =          	84.496	3.3871	out!  
Omalisus =	7.1375	0.2861
Ignelater_luminosus 	11.591	0.4646
Asymmetricata =        	90.334	3.6211	out!  

outliers counted: 2

file: EOG0912063Z	alignment length: 186       
total number of taxa:         	19        
transcriptomes:               	13        
overlap length:               	129       

min   	max   	median	Q1    	Q3    
0     	1.2160	0.4616	0.1343	0.9255

transcriptome outlier dist: > 	1.82410030

taxon               	dist  	re.dis
Rhagophthalmus =     	0     	0     
Omalisus =	0     	0     
Drilus =   	0.1343	0.2910
Chauliognathus =    	5.9347	12.854	out!  
Asymmetricata =        	0.7484	1.6211
Ignelater_luminosus 	0     	0     
Photinus =          	0.2713	0.5877
Aquatica =          	0.7484	1.6211
Platerodrilus_sp =  	0     	0     
Melanotus_cribricoll	0     	0     
Plastocerus =	0     	0     
Phrixothrix =       	0.1967	0.4261
Pyrocoelia =        	0.2713	0.5877

outliers counted: 1

file: EOG09120675	alignment length: 1336      
Ignelater_luminosus           	missing   
total number of taxa:         	18        
transcriptomes:               	12        
overlap length:               	1276      

min   	max   	median	Q1    	Q3    
6.1106	67.466	25.467	14.951	49.645

transcriptome outlier dist: > 	101.199357

taxon               	dist  	re.dis
Pyrocoelia =        	79.728	3.1306
Omalisus =	21.933	0.8612
Plastocerus =	13.662	0.5364
Chauliognathus =    	92.800	3.6439
Photinus =          	70.152	2.7546
Rhagophthalmus =     	59.884	2.3514
Drilus =   	16.024	0.6292
Asymmetricata =        	79.424	3.1186
Melanotus_cribricoll	75.446	2.9624
Phrixothrix =       	73.444	2.8839
Aquatica =          	47.651	1.8711
Platerodrilus_sp =  	59.016	2.3173

outliers counted: 0

file: EOG091206AD	alignment length: 172       
total number of taxa:         	19        
transcriptomes:               	13        
overlap length:               	171       

min   	max   	median	Q1    	Q3    
11.270	30.178	20.573	14.927	23.759

transcriptome outlier dist: > 	45.2677198

taxon               	dist  	re.dis
Drilus =   	10.678	0.5190
Aquatica =          	11.769	0.5720
Phrixothrix =       	17.286	0.8402
Chauliognathus =    	8.1081	0.3941
Omalisus =	14.485	0.7040
Rhagophthalmus =     	14.627	0.7109
Plastocerus =	13.212	0.6422
Platerodrilus_sp =  	44.670	2.1712
Asymmetricata =        	18.142	0.8818
Photinus =          	19.256	0.9359
Pyrocoelia =        	9.7879	0.4757
Melanotus_cribricoll	12.601	0.6125
Ignelater_luminosus 	13.784	0.6700

outliers counted: 0

file: EOG091206BN	alignment length: 168       
total number of taxa:         	19        
transcriptomes:               	13        
overlap length:               	167       

min   	max   	median	Q1    	Q3    
6.7605	26.591	14.330	11.366	21.302

transcriptome outlier dist: > 	39.8871188

taxon               	dist  	re.dis
Pyrocoelia =        	15.936	1.1121
Platerodrilus_sp =  	37.259	2.6000
Chauliognathus =    	16.330	1.1395
Drilus =   	18.330	1.2791
Omalisus =	15.109	1.0544
Melanotus_cribricoll	14.235	0.9933
Photinus =          	19.177	1.3382
Plastocerus =	61.697	4.3054	out!  
Asymmetricata =        	15.329	1.0697
Ignelater_luminosus 	14.235	0.9933
Phrixothrix =       	23.149	1.6154
Aquatica =          	17.833	1.2444
Rhagophthalmus =     	21.234	1.4818

outliers counted: 1

file: EOG091206CW	alignment length: 171       
Ignelater_luminosus           	missing   
Melanotus_cribricollis        	missing   
Phrixothrix                   	missing   
Rhagophthalmus                 	missing   
Photinus                      	missing   
Pyrocoelia                    	missing   
Asymmetricata                    	missing   
total number of taxa:         	12        
transcriptomes:               	6         
overlap length:               	159       

min   	max   	median	Q1    	Q3    
25.863	49.572	36.783	29.318	42.394

transcriptome outlier dist: > 	74.3583613

taxon               	dist  	re.dis
Platerodrilus_sp =  	27.557	0.7491
Drilus =   	28.900	0.7856
Omalisus =	25.828	0.7021
Aquatica =          	26.562	0.7221
Plastocerus =	95.745	2.6029	out!  
Chauliognathus =    	32.332	0.8789

outliers counted: 1

file: EOG091206FV	alignment length: 1833      
Phrixothrix                   	missing   
total number of taxa:         	18        
transcriptomes:               	12        
overlap length:               	1832      

min   	max   	median	Q1    	Q3    
86.489	142.81	117.70	105.18	125.26

transcriptome outlier dist: > 	214.223720

taxon               	dist  	re.dis
Omalisus =	59.277	0.5035
Chauliognathus =    	1000  	8.4956	out!  
Asymmetricata =        	79.403	0.6745
Platerodrilus_sp =  	72.733	0.6179
Drilus =   	126.41	1.0739
Plastocerus =	45.476	0.3863
Ignelater_luminosus 	80.787	0.6863
Photinus =          	58.311	0.4953
Melanotus_cribricoll	89.413	0.7596
Pyrocoelia =        	78.579	0.6675
Rhagophthalmus =     	91.944	0.7811
Aquatica =          	79.101	0.6720

outliers counted: 1

file: EOG091206G3	alignment length: 133       
total number of taxa:         	19        
transcriptomes:               	13        
overlap length:               	122       

min   	max   	median	Q1    	Q3    
4.4061	16.097	9.9987	6.7199	13.500

transcriptome outlier dist: > 	24.1458409

taxon               	dist  	re.dis
Omalisus =	2.1048	0.2105
Phrixothrix =       	3.7606	0.3761
Chauliognathus =    	24.193	2.4196	out!  
Melanotus_cribricoll	4.9309	0.4931
Asymmetricata =        	3.4058	0.3406
Photinus =          	2.6511	0.2651
Ignelater_luminosus 	3.8964	0.3896
Platerodrilus_sp =  	2.8417	0.2842
Pyrocoelia =        	4.8435	0.4844
Drilus =   	2.8093	0.2809
Rhagophthalmus =     	3.4058	0.3406
Aquatica =          	4.5227	0.4523
Plastocerus =	3.4676	0.3468

outliers counted: 1

file: EOG091206GL	alignment length: 384       
total number of taxa:         	19        
transcriptomes:               	13        
overlap length:               	361       

min   	max   	median	Q1    	Q3    
16.107	94.616	39.821	26.276	57.708

transcriptome outlier dist: > 	141.925417

taxon               	dist  	re.dis
Plastocerus =	39.518	0.9924
Ignelater_luminosus 	29.764	0.7474
Phrixothrix =       	20.432	0.5131
Melanotus_cribricoll	26.144	0.6565
Photinus =          	30.259	0.7598
Platerodrilus_sp =  	20.274	0.5091
Omalisus =	32.371	0.8129
Chauliognathus =    	1000  	25.112	out!  
Asymmetricata =        	26.974	0.6773
Pyrocoelia =        	28.455	0.7145
Drilus =   	30.565	0.7675
Aquatica =          	27.207	0.6832
Rhagophthalmus =     	23.736	0.5960

outliers counted: 1

file: EOG091206HD	alignment length: 559       
Ignelater_luminosus           	missing   
total number of taxa:         	18        
transcriptomes:               	12        
overlap length:               	438       

min   	max   	median	Q1    	Q3    
22.976	49.261	37.613	33.338	41.914

transcriptome outlier dist: > 	73.8915480

taxon               	dist  	re.dis
Aquatica =          	34.864	0.9269
Asymmetricata =        	32.650	0.8680
Rhagophthalmus =     	30.788	0.8185
Chauliognathus =    	23.654	0.6288
Omalisus =	31.229	0.8302
Phrixothrix =       	17.531	0.4660
Platerodrilus_sp =  	37.488	0.9966
Pyrocoelia =        	37.047	0.9849
Plastocerus =	33.788	0.8983
Drilus =   	82.535	2.1943	out!  
Photinus =          	33.069	0.8792
Melanotus_cribricoll	29.925	0.7956

outliers counted: 1

file: EOG091206HQ	alignment length: 391       
Chauliognathus                	missing   
Platerodrilus_sp              	missing   
Ignelater_luminosus           	missing   
Melanotus_cribricollis        	missing   
Phrixothrix                   	missing   
Rhagophthalmus                 	missing   
Photinus                      	missing   
Pyrocoelia                    	missing   
Aquatica                      	missing   
Asymmetricata                    	missing   
total number of taxa:         	9         
transcriptomes:               	3         
overlap length:               	374       

min   	max   	median	Q1    	Q3    
9.2104	18.007	13.073	9.6762	16.742

transcriptome outlier dist: > 	27.0106581

taxon               	dist  	re.dis
Plastocerus =	4.3101	0.3296
Omalisus =	11.302	0.8645
Drilus =   	17.932	1.3717

outliers counted: 0

file: EOG091206NP	alignment length: 127       
total number of taxa:         	19        
transcriptomes:               	13        
overlap length:               	126       

min   	max   	median	Q1    	Q3    
2.3221	7.7414	4.7853	4.5493	6.2238

transcriptome outlier dist: > 	11.6122479

taxon               	dist  	re.dis
Phrixothrix =       	5.4542	1.1397
Melanotus_cribricoll	6.6638	1.3925
Omalisus =	7.5868	1.5854
Pyrocoelia =        	7.5040	1.5681
Chauliognathus =    	14.953	3.1248	out!  
Rhagophthalmus =     	5.5178	1.1530
Photinus =          	8.2708	1.7283
Asymmetricata =        	8.1184	1.6965
Plastocerus =	7.0525	1.4737
Aquatica =          	7.9619	1.6638
Ignelater_luminosus 	7.2782	1.5209
Platerodrilus_sp =  	9.3730	1.9587
Drilus =   	5.4381	1.1364

outliers counted: 1

file: EOG091206RM	alignment length: 130       
Drilus               	missing   
total number of taxa:         	18        
transcriptomes:               	12        
overlap length:               	129       

min   	max   	median	Q1    	Q3    
0     	0.8540	0.4233	0     	0.5685

transcriptome outlier dist: > 	1.28103716

taxon               	dist  	re.dis
Phrixothrix =       	0     	0     
Photinus =          	0     	0     
Asymmetricata =        	0     	0     
Chauliognathus =    	0     	0     
Platerodrilus_sp =  	1.7773	4.1978	out!  
Ignelater_luminosus 	0     	0     
Plastocerus =	0     	0     
Omalisus =	0     	0     
Melanotus_cribricoll	0     	0     
Pyrocoelia =        	0     	0     
Aquatica =          	0     	0     
Rhagophthalmus =     	0     	0     

outliers counted: 1

file: EOG091206RU	alignment length: 165       
Platerodrilus_sp              	missing   
Plastocerus =          	missing   
Ignelater_luminosus           	missing   
Drilus               	missing   
Melanotus_cribricollis        	missing   
Phrixothrix                   	missing   
Rhagophthalmus                 	missing   
Photinus                      	missing   
Pyrocoelia                    	missing   
Aquatica                      	missing   
Asymmetricata                    	missing   
total number of taxa:         	8         
transcriptomes:               	2         
overlap length:               	114       

min   	max   	median	Q1    	Q3    
8.9369	31.131	19.455	15.979	27.558

transcriptome outlier dist: > 	46.6968515

taxon               	dist  	re.dis
Omalisus =	68.816	3.5372	out!  
Chauliognathus =    	12.485	0.6417

outliers counted: 1

file: EOG091206XK	alignment length: 236       
Chauliognathus                	missing   
Omalisus =ades      	missing   
Plastocerus =          	missing   
Phrixothrix                   	missing   
total number of taxa:         	15        
transcriptomes:               	9         
overlap length:               	202       

min   	max   	median	Q1    	Q3    
56.576	152.40	104.93	73.963	143.55

transcriptome outlier dist: > 	228.614966

taxon               	dist  	re.dis
Platerodrilus_sp =  	87.067	0.8297
Drilus =   	105.62	1.0065
Pyrocoelia =        	95.138	0.9066
Photinus =          	93.076	0.8869
Asymmetricata =        	38.412	0.3660
Melanotus_cribricoll	85.191	0.8118
Ignelater_luminosus 	1000  	9.5294	out!  
Rhagophthalmus =     	83.947	0.7999
Aquatica =          	99.886	0.9518

outliers counted: 1

file: EOG09120716	alignment length: 258       
total number of taxa:         	19        
transcriptomes:               	13        
overlap length:               	257       

min   	max   	median	Q1    	Q3    
34.872	62.291	54.329	48.150	59.295

transcriptome outlier dist: > 	93.4371116

taxon               	dist  	re.dis
Pyrocoelia =        	71.002	1.3068
Photinus =          	71.970	1.3247
Drilus =   	69.569	1.2805
Chauliognathus =    	53.936	0.9927
Phrixothrix =       	68.429	1.2595
Platerodrilus_sp =  	75.131	1.3828
Rhagophthalmus =     	79.340	1.4603
Ignelater_luminosus 	59.269	1.0909
Plastocerus =	58.964	1.0852
Asymmetricata =        	1000  	18.406	out!  
Aquatica =          	61.493	1.1318
Melanotus_cribricoll	46.759	0.8606
Omalisus =	48.474	0.8922

outliers counted: 1

file: EOG0912073P	alignment length: 750       
Chauliognathus                	missing   
total number of taxa:         	18        
transcriptomes:               	12        
overlap length:               	749       

min   	max   	median	Q1    	Q3    
46.658	143.05	95.286	53.221	132.73

transcriptome outlier dist: > 	214.581444

taxon               	dist  	re.dis
Plastocerus =	59.792	0.6275
Asymmetricata =        	50.621	0.5312
Aquatica =          	56.288	0.5907
Omalisus =	53.670	0.5632
Photinus =          	48.454	0.5085
Ignelater_luminosus 	69.973	0.7343
Pyrocoelia =        	61.103	0.6412
Melanotus_cribricoll	51.514	0.5406
Drilus =   	1000  	10.494	out!  
Rhagophthalmus =     	52.919	0.5553
Phrixothrix =       	43.133	0.4526
Platerodrilus_sp =  	52.642	0.5524

outliers counted: 1

file: EOG0912074T	alignment length: 127       
total number of taxa:         	19        
transcriptomes:               	13        
overlap length:               	124       

min   	max   	median	Q1    	Q3    
1.4513	7.4768	4.4118	2.4547	6.0072

transcriptome outlier dist: > 	11.2152786

taxon               	dist  	re.dis
Drilus =   	6.3643	1.4425
Asymmetricata =        	7.3478	1.6654
Rhagophthalmus =     	4.4434	1.0071
Chauliognathus =    	4.5327	1.0274
Phrixothrix =       	9.8605	2.2350
Ignelater_luminosus 	5.3510	1.2128
Omalisus =	2.7442	0.6220
Platerodrilus_sp =  	13.867	3.1433	out!  
Photinus =          	6.2695	1.4210
Melanotus_cribricoll	4.9828	1.1294
Pyrocoelia =        	10.104	2.2902
Aquatica =          	5.7730	1.3085
Plastocerus =	6.8391	1.5501

outliers counted: 1

file: EOG0912078S	alignment length: 364       
Chauliognathus                	missing   
Plastocerus =          	missing   
Pyrocoelia                    	missing   
total number of taxa:         	16        
transcriptomes:               	10        
overlap length:               	98        

min   	max   	median	Q1    	Q3    
2.9107	18.794	12.133	7.0184	16.548

transcriptome outlier dist: > 	28.1919310

taxon               	dist  	re.dis
Rhagophthalmus =     	15.603	1.2859
Platerodrilus_sp =  	16.219	1.3367
Aquatica =          	15.650	1.2898
Melanotus_cribricoll	14.786	1.2186
Phrixothrix =       	13.234	1.0906
Photinus =          	14.907	1.2285
Ignelater_luminosus 	14.030	1.1563
Omalisus =	10.436	0.8600
Asymmetricata =        	1000  	82.413	out!  
Drilus =   	12.723	1.0485

outliers counted: 1

file: EOG0912079F	alignment length: 606       
total number of taxa:         	19        
transcriptomes:               	13        
overlap length:               	600       

min   	max   	median	Q1    	Q3    
1.3764	19.842	8.7566	5.4744	13.128

transcriptome outlier dist: > 	29.7642053

taxon               	dist  	re.dis
Omalisus =	58.528	6.6839	out!  
Asymmetricata =        	134.32	15.339	out!  
Ignelater_luminosus 	188.47	21.523	out!  
Pyrocoelia =        	4.7785	0.5457
Plastocerus =	4.7565	0.5431
Chauliognathus =    	5.7900	0.6612
Platerodrilus_sp =  	6.3045	0.7199
Rhagophthalmus =     	5.0040	0.5714
Photinus =          	47.425	5.4158	out!  
Drilus =   	144.23	16.471	out!  
Melanotus_cribricoll	96.005	10.963	out!  
Aquatica =          	4.0801	0.4659
Phrixothrix =       	1.7403	0.1987

outliers counted: 6

file: EOG091207CE	alignment length: 131       
total number of taxa:         	19        
transcriptomes:               	13        
overlap length:               	78        

min   	max   	median	Q1    	Q3    
0.9007	3.7733	2.6327	2.2827	3.2033

transcriptome outlier dist: > 	5.66001338

taxon               	dist  	re.dis
Chauliognathus =    	0.8021	0.3046
Photinus =          	1.0219	0.3881
Platerodrilus_sp =  	2.4896	0.9456
Pyrocoelia =        	0.8021	0.3046
Ignelater_luminosus 	1.0219	0.3881
Omalisus =	0.7939	0.3015
Melanotus_cribricoll	0.8021	0.3046
Plastocerus =	6.0262	2.2889	out!  
Drilus =   	1.3839	0.5256
Asymmetricata =        	0.8021	0.3046
Phrixothrix =       	0.8021	0.3046
Rhagophthalmus =     	0.8021	0.3046
Aquatica =          	0.8021	0.3046

outliers counted: 1

file: EOG091207FH	alignment length: 82        
Ignelater_luminosus           	missing   
total number of taxa:         	18        
transcriptomes:               	12        
overlap length:               	75        

min   	max   	median	Q1    	Q3    
2.5015	10.480	5.1536	3.1027	7.5555

transcriptome outlier dist: > 	15.7209492

taxon               	dist  	re.dis
Platerodrilus_sp =  	6.6859	1.2973
Rhagophthalmus =     	2.4039	0.4664
Photinus =          	3.9595	0.7682
Chauliognathus =    	19.555	3.7944	out!  
Pyrocoelia =        	3.7557	0.7287
Aquatica =          	4.8140	0.9340
Melanotus_cribricoll	1.1947	0.2318
Phrixothrix =       	3.0104	0.5841
Drilus =   	8.9791	1.7422
Omalisus =	11.227	2.1784
Plastocerus =	0.9444	0.1832
Asymmetricata =        	2.9780	0.5778

outliers counted: 1

 215  files (genes) checked
194  files with outliers
