# Supplementary material for: Genome sequences identify three families of Coleoptera as morphologically derived click beetles (Elateridae)
Source: Sci Rep. 2018 Nov 20;8:17084. doi: 10.1038/s41598-018-35328-0 (PMC6244081; doi:10.1038/s41598-018-35328-0)
Supplement: Supplementary file 2 — Supplementary Dataset 1 [file 41598_2018_35328_MOESM2_ESM.zip › Supplementary_Data/README.txt]

The Supplementary data contain following tables with informations about individual genes alignments and concatenated supermatrices.


Table 1. Alignment information. Dataset: amino acid data, 4202 orthologs (outliers removal, Aliscore) 

Table 2. Alignment information. Dataset: amino acid raw data no filtering

Table 3. Alignment information. Dataset: subset of main amino acid dataset all orthologs available for all taxa

Table 4. Alignment information. Dataset: nucleotide data 4202 orthologs (outliers removal, Aliscore) 

Table 5. Alignment information. Dataset: nucleotide raw data no filtering

Table 6. Alignment information. Dataset: subset of main nucleotide dataset all orthologs available for all taxa

Table 7. Alignment information. Dataset: nucleotide data 4202 orthologs 1st + 2nd codon positions only(outliers removal, Aliscore)

Table 8. Alignment information. Dataset: 66 genes dataset

Outliers1.txt Identified outlier sequences.

Outliers2_refinement.txt Identified outlier sequences after refinement; these sequences were removed from the datasets.
