# Supplementary material for: Genome sequences identify three families of Coleoptera as morphologically derived click beetles (Elateridae)
Source: Sci Rep. 2018 Nov 20;8:17084. doi: 10.1038/s41598-018-35328-0 (PMC6244081; doi:10.1038/s41598-018-35328-0)
Supplement: Supplementary file 2 — Supplementary Dataset 1 [file 41598_2018_35328_MOESM2_ESM.zip › Supplementary_Data/Table1.xls]

## Sheet: Table1
FASconCAT INFO:
SUPERMATRIX FILE	P CODING CHARACTERS [%]	P MISSING DATA [?] [%]	P INDELS [%]	P AMBIGUITIES [%]	P PARSIMONY INFORMATIVE SITES [%]	P GC CONTENT [%]	PRINTED AS FASTA	PRINTED AS NEXUS	PRINTED AS PHYLIP
supermatrix	70.177	10.064	19.759	0	35.166	only nuc data	YES	NO	NO
FILE	START POSITION SUPERMATRIX	END POSITION SUPERMATRIX	N SEQUENCES	SEQUENCE TYPE	N CHARACTERS	N MISSING DATA [?]	N INDELS	N AMBIGUITIES	N PARSIMONY INFORMATIVE SITES	N GC CONTENT	N CODING CHARACTERS	A	C	G	T	U	N	Y	R	W	S	K	M	D	V	H	B	F	L	I	P	Q	E
EOG09120006	2091668	2096622	18	aa	89190	1	22148	0	67041	only nuc data	907	4353	1108	3874	3299	0	2922	2309	3330	781	4760	4003	2017	3695	3930	1795	0	2910	7263	3609	2707	2922	5454
EOG09120008	925477	930029	10	aa	45530	0	8413	0	37117	only nuc data	1118	2156	593	1657	2111	0	1721	1297	1903	627	1853	2548	1263	2257	2457	563	0	1957	3913	2515	1493	1495	2738
EOG0912000A	1172337	1176819	10	aa	44830	0	7109	0	37721	only nuc data	1017	2566	528	1666	1982	0	1834	1197	1699	619	1857	2844	1138	2267	2527	517	0	1910	4182	2370	1561	1460	2997
EOG0912000F	1442264	1445355	13	aa	40196	0	9835	0	30361	only nuc data	765	1703	436	2318	2155	0	1872	958	1293	114	2958	1325	360	2057	2267	692	0	1111	2210	1935	1820	1058	1719
EOG09120016	266551	269660	16	aa	49760	1	17699	0	32060	only nuc data	818	1715	965	1909	2164	0	1805	1303	1505	347	3082	1298	379	2007	2380	720	0	1165	2871	1869	1647	1116	1813
EOG0912001M	395669	397930	15	aa	33930	0	14428	0	19502	only nuc data	729	1242	475	1532	1035	0	953	1104	869	544	1190	1228	318	1431	1153	446	0	888	1481	933	1172	601	907
EOG09120022	1346460	1348608	16	aa	34384	0	10229	0	24155	only nuc data	408	1732	485	1580	1361	0	1134	816	1032	202	1625	1482	625	1223	1938	603	0	943	2231	1633	1126	828	1556
EOG09120036	1590432	1592048	8	aa	12936	0	2639	0	10297	only nuc data	95	508	293	794	625	0	543	414	603	142	552	515	196	830	712	215	0	403	710	539	583	363	757
EOG09120039	344181	345894	15	aa	25710	0	9561	0	16149	only nuc data	399	798	189	964	856	0	613	544	845	281	1096	1373	344	1117	857	348	0	704	1407	1174	1003	443	1193
EOG0912003H	1848770	1850678	14	aa	26726	0	4080	0	22646	only nuc data	678	1209	979	1631	1489	0	1303	698	1084	626	1519	1429	402	1910	1164	639	0	632	1651	1557	1039	519	1166
EOG09120041	1117284	1118996	14	aa	23982	0	6001	0	17981	only nuc data	543	1106	456	690	900	0	873	778	1041	208	1138	1043	305	1046	1065	399	0	716	2032	1045	971	618	1551
EOG09120047	1282793	1284358	9	aa	14094	0	2783	0	11311	only nuc data	208	727	206	566	612	0	402	391	518	217	715	733	349	640	672	302	0	634	1171	945	447	396	668
EOG0912004M	1713504	1714951	13	aa	18824	0	3258	0	15566	only nuc data	287	730	296	911	839	0	697	545	947	225	946	1016	428	827	1007	471	0	1119	1493	1020	646	470	933
EOG0912005Y	1457240	1458492	14	aa	17542	0	1492	0	16050	only nuc data	266	799	357	699	921	0	1201	504	981	222	1146	624	185	965	958	449	0	730	2301	957	613	524	914
EOG09120061	619091	620267	18	aa	21186	0	1221	0	19965	only nuc data	69	1325	385	1303	979	0	779	778	1383	153	980	1098	726	1178	1116	474	0	749	1735	1575	869	958	1422
EOG0912006W	1975386	1976620	18	aa	22230	0	1574	0	20656	only nuc data	353	1297	554	689	978	0	852	588	907	53	1487	1188	470	1271	1378	489	0	674	2950	1509	917	1079	1326
EOG0912007G	654909	656067	18	aa	20862	0	3065	0	17797	only nuc data	215	1799	370	1328	855	0	900	521	934	93	1146	887	265	1029	1220	827	0	441	2044	761	750	661	966
EOG0912007J	1787356	1788474	14	aa	15666	0	6705	0	8961	only nuc data	436	548	207	378	454	0	512	331	384	117	637	441	185	522	720	126	0	331	958	550	388	483	689
EOG0912007R	1064602	1065937	18	aa	24048	0	3017	0	21031	only nuc data	329	1164	247	638	897	0	1093	507	1174	184	1459	2107	547	1264	1067	564	0	521	2196	1027	458	1531	2386
EOG0912008N	896101	897013	18	aa	16434	0	4354	0	12080	only nuc data	156	597	94	767	633	0	756	342	651	98	1156	858	156	789	770	242	0	486	1032	753	762	557	581
EOG09120093	239561	240741	16	aa	18896	0	8824	0	10072	only nuc data	155	646	402	470	465	0	512	222	547	136	958	732	217	523	424	346	0	336	960	421	446	456	853
EOG09120094	621037	622168	17	aa	19244	0	5891	0	13353	only nuc data	552	982	386	685	643	0	807	612	482	276	851	965	334	730	890	377	0	420	1293	972	428	435	785
EOG09120098	133760	134885	18	aa	20268	0	4520	0	15748	only nuc data	249	810	254	777	726	0	879	669	960	182	743	933	359	877	1077	419	0	779	1545	925	863	662	1309
EOG091200AD	599298	600609	18	aa	23616	0	7655	0	15961	only nuc data	502	807	318	543	946	0	737	409	833	214	1548	1586	373	757	990	311	0	655	1215	870	1004	593	1252
EOG091200AQ	805579	806447	12	aa	10428	1	765	0	9662	only nuc data	199	644	198	608	471	0	381	286	599	121	610	559	233	528	650	346	0	442	807	593	514	358	714
EOG091200BH	1876874	1877885	14	aa	14168	0	2844	0	11324	only nuc data	322	544	284	397	584	0	886	289	582	81	1030	621	237	571	591	244	0	387	1666	595	534	515	686
EOG091200BJ	175214	176165	15	aa	14280	0	5830	0	8450	only nuc data	139	543	134	395	568	0	376	338	511	147	676	523	239	388	522	252	0	381	816	573	318	239	511
EOG091200CT	2064942	2066032	19	aa	20729	0	4097	0	16632	only nuc data	526	845	395	542	766	0	1002	777	630	176	1169	1444	415	941	908	533	0	558	2055	883	740	583	1270
EOG091200D6	27683	28568	16	aa	14176	0	3730	0	10446	only nuc data	188	507	1090	892	597	0	869	230	434	139	712	446	94	673	615	237	0	180	769	487	571	385	519
EOG091200DF	1789089	1789870	19	aa	14858	0	6040	0	8818	only nuc data	220	683	200	355	582	0	463	144	466	61	1045	577	274	424	404	235	0	150	1131	383	296	389	556
EOG091200DH	1668897	1669910	18	aa	18252	0	3122	0	15130	only nuc data	439	666	127	744	946	0	923	694	627	261	1060	1022	340	822	882	429	0	819	1343	1041	664	800	920
EOG091200E7	521742	523000	15	aa	18885	16	6452	0	12417	only nuc data	307	864	191	609	632	0	549	400	842	135	814	929	219	832	648	290	0	503	1203	649	505	464	1139
EOG091200EN	742253	743504	13	aa	16276	0	5242	0	11034	only nuc data	528	393	112	472	530	0	959	272	515	75	1013	522	189	653	489	320	0	563	1846	736	404	375	596
EOG091200FG	1511437	1512495	17	aa	18003	0	5872	0	12131	only nuc data	201	644	203	714	698	0	577	425	759	99	1077	669	294	575	759	354	0	466	1010	607	617	774	810
EOG091200FU	13882	14914	18	aa	18594	0	3205	0	15389	only nuc data	237	871	312	823	854	0	888	351	841	89	1414	1128	427	1083	725	476	0	461	1390	921	786	667	882
EOG091200HR	1342180	1343185	19	aa	19114	0	4895	0	14219	only nuc data	274	895	373	655	549	0	869	427	633	277	1199	923	273	657	810	482	0	444	1392	705	904	929	823
EOG091200IK	250365	251138	18	aa	13932	0	1125	0	12807	only nuc data	137	969	138	452	583	0	557	365	898	194	734	972	360	733	797	231	0	529	1528	690	387	639	1051
EOG091200J4	1651242	1652319	18	aa	19404	0	8547	0	10857	only nuc data	432	503	262	312	531	0	576	413	589	134	664	951	234	560	682	218	0	518	1198	704	447	477	884
EOG091200JH	79773	81186	15	aa	21210	1	10311	0	10898	only nuc data	775	456	231	287	578	0	553	497	355	159	643	733	296	474	706	294	0	737	1527	977	289	415	691
EOG091200KA	974023	974784	17	aa	12954	0	2056	0	10898	only nuc data	121	672	251	431	554	0	314	548	666	58	731	670	251	686	850	264	0	440	1163	766	422	409	752
EOG091200KC	2039042	2039798	11	aa	8327	0	3439	0	4888	only nuc data	57	431	46	279	283	0	290	191	234	50	385	163	124	246	371	149	0	215	436	218	307	235	235
EOG091200LO	934197	935030	17	aa	14178	0	4140	0	10038	only nuc data	166	671	167	472	457	0	423	326	627	24	635	585	292	754	710	262	0	393	800	769	423	487	761
EOG091200M3	2115461	2116257	18	aa	14346	1	1308	0	13037	only nuc data	176	365	185	865	775	0	690	605	967	299	707	619	273	672	779	398	0	649	1139	543	830	638	1039
EOG091200MT	2111416	2112358	18	aa	16974	0	2755	0	14219	only nuc data	501	861	427	403	874	0	728	476	474	220	1083	689	407	563	948	357	0	460	2034	1082	514	654	965
EOG091200ND	1671483	1672409	17	aa	15759	1	3204	0	12554	only nuc data	326	966	375	488	776	0	546	334	503	105	841	672	227	482	934	372	0	418	1570	887	525	780	753
EOG091200NL	506312	507194	18	aa	15894	0	1503	0	14391	only nuc data	209	778	153	395	584	0	564	413	1082	129	1152	1218	538	1082	662	397	0	504	1215	825	499	610	1591
EOG091200NX	269661	270332	17	aa	11424	0	2457	0	8967	only nuc data	159	402	476	627	442	0	443	216	420	84	713	949	143	463	637	204	0	294	619	348	707	244	536
EOG091200P1	1916766	1917548	18	aa	14094	0	836	0	13258	only nuc data	210	655	135	449	622	0	885	456	783	85	679	1194	482	758	722	322	0	608	1669	776	320	578	1080
EOG091200QR	25280	26007	18	aa	13104	25	1737	0	11342	only nuc data	234	662	166	857	627	0	544	352	638	47	609	722	331	597	821	300	0	515	1008	697	507	401	941
EOG091200QT	1738059	1738857	18	aa	14382	0	2761	0	11621	only nuc data	284	591	67	919	829	0	589	631	672	323	815	610	176	590	585	285	0	531	1199	567	607	422	613
EOG091200RD	1237952	1238626	18	aa	12150	0	1654	0	10496	only nuc data	235	395	310	459	594	0	620	365	579	100	880	775	321	590	647	309	0	417	980	507	610	411	627
EOG091200SR	491858	492557	18	aa	12600	0	1670	0	10930	only nuc data	328	487	203	777	598	0	666	643	319	128	722	823	146	753	670	275	0	654	935	649	467	417	598
EOG091200T5	2098519	2099426	19	aa	17252	0	7523	0	9729	only nuc data	295	418	158	358	609	0	596	379	445	73	1087	772	211	505	480	230	0	418	861	620	407	365	737
EOG091200TB	58389	59103	16	aa	11440	0	3176	0	8264	only nuc data	139	440	127	429	406	0	234	300	467	71	530	523	147	475	586	213	0	422	627	465	572	562	668
EOG091200VK	1476496	1477152	16	aa	10512	0	1593	0	8919	only nuc data	190	575	259	395	466	0	552	290	464	68	951	675	174	503	598	250	0	405	745	472	187	218	672
EOG091200WG	1261974	1262901	19	aa	17632	0	4792	0	12840	only nuc data	397	1030	180	458	646	0	580	251	678	60	864	968	282	757	754	376	0	361	1527	754	312	819	1183
EOG091200WI	1032240	1032889	14	aa	9100	0	988	0	8112	only nuc data	136	561	116	510	527	0	511	315	455	200	486	305	177	446	537	221	0	389	693	405	578	238	442
EOG091200X9	610701	611369	17	aa	11373	0	1582	0	9791	only nuc data	69	710	127	763	619	0	497	345	440	28	817	449	200	289	701	288	0	333	922	441	679	742	401
EOG091200XN	1525421	1526166	17	aa	12682	0	3171	0	9511	only nuc data	255	436	210	437	557	0	489	428	499	158	646	732	238	581	602	256	0	450	706	572	566	406	542
EOG091200XQ	1580244	1580870	18	aa	11286	1	1669	0	9616	only nuc data	181	521	283	406	560	0	471	431	390	100	619	631	195	633	862	144	0	398	855	622	517	423	555
EOG091200YK	1606354	1607131	18	aa	14004	0	1227	0	12777	only nuc data	427	719	300	835	816	0	743	188	384	246	1046	981	149	698	971	387	0	461	1462	908	234	527	722
EOG091200Z0	1864565	1865251	17	aa	11679	1	425	0	11253	only nuc data	130	940	74	853	776	0	458	219	448	16	769	1087	307	700	916	87	0	332	824	655	361	580	851
EOG0912010V	1927981	1928576	14	aa	8344	0	1816	0	6528	only nuc data	117	497	170	203	358	0	391	429	217	38	267	436	144	327	321	145	0	283	753	356	219	318	656
EOG09120115	792733	793504	10	aa	7720	0	1613	0	6107	only nuc data	214	419	68	301	386	0	315	271	264	115	396	370	140	366	424	81	0	344	621	408	204	208	406
EOG0912011M	55855	56521	19	aa	12673	0	3373	0	9300	only nuc data	196	441	385	520	444	0	312	286	458	74	591	465	247	540	688	285	0	477	957	452	559	400	719
EOG09120121	678530	679151	14	aa	8708	0	112	0	8596	only nuc data	111	731	96	625	537	0	392	161	423	36	496	724	155	679	579	109	0	334	715	552	277	366	609
EOG09120131	1878240	1878914	17	aa	11475	0	1389	0	10086	only nuc data	309	462	146	283	511	0	631	353	546	96	658	787	220	615	464	276	0	397	1188	744	515	403	791
EOG0912014E	316222	316802	18	aa	10458	0	2238	0	8220	only nuc data	105	447	128	604	448	0	500	171	447	273	549	468	283	563	455	317	0	327	661	376	559	300	344
EOG0912015U	1608983	1609574	17	aa	10064	0	904	0	9160	only nuc data	231	653	148	622	673	0	324	247	514	118	799	686	194	689	542	252	0	282	704	508	391	361	453
EOG0912015W	1963256	1964021	16	aa	12256	0	3869	0	8387	only nuc data	266	405	169	432	432	0	468	314	511	64	757	559	145	336	427	281	0	377	998	464	297	392	559
EOG09120164	945328	945943	17	aa	10472	0	805	0	9667	only nuc data	111	587	174	590	337	0	326	278	556	32	572	870	247	527	669	194	0	277	941	691	457	459	883
EOG09120165	1923445	1924116	19	aa	12768	0	2388	0	10380	only nuc data	355	644	211	558	569	0	470	517	486	110	799	576	273	561	612	340	0	500	1155	440	462	441	656
EOG09120186	1464459	1465096	18	aa	11484	0	4079	0	7405	only nuc data	261	402	216	332	414	0	246	145	560	75	598	442	178	450	485	211	0	193	751	424	382	319	582
EOG091201B6	711204	711812	17	aa	10353	0	1765	0	8588	only nuc data	231	554	96	524	420	0	394	305	414	30	564	590	165	502	702	167	0	277	916	728	373	414	453
EOG091201CK	833939	834546	12	aa	7296	0	137	0	7159	only nuc data	87	567	149	609	311	0	367	246	294	60	603	270	173	331	607	204	0	313	449	320	641	344	301
EOG091201DR	1717408	1718183	11	aa	8536	0	2498	0	6038	only nuc data	225	252	131	283	429	0	273	291	399	67	526	497	153	338	282	123	0	252	502	293	371	208	368
EOG091201EA	286257	286788	17	aa	9044	0	537	0	8507	only nuc data	90	443	98	181	347	0	467	291	452	98	434	640	198	382	554	256	0	440	1066	403	501	411	845
EOG091201EB	1761082	1761659	16	aa	9248	0	2261	0	6987	only nuc data	180	368	108	444	488	0	451	221	287	129	454	360	186	467	449	198	0	413	659	451	307	274	273
EOG091201EJ	988839	989350	16	aa	8192	0	979	0	7213	only nuc data	329	266	155	229	371	0	479	283	292	54	465	514	171	400	492	223	0	278	952	466	318	232	573
EOG091201EU	84463	84925	12	aa	5556	0	14	0	5542	only nuc data	29	476	69	500	321	0	196	122	210	60	276	577	121	250	514	137	0	199	281	400	301	129	403
EOG091201F1	1352746	1353523	18	aa	14004	0	3266	0	10738	only nuc data	346	743	72	567	704	0	526	309	474	72	655	1347	133	519	568	243	0	537	952	574	413	344	986
EOG091201FG	2053988	2054586	14	aa	8386	0	1631	0	6755	only nuc data	219	610	29	539	422	0	298	195	307	51	449	349	179	269	473	83	0	307	755	558	186	369	327
EOG091201FQ	1235285	1235784	11	aa	5500	0	1000	0	4500	only nuc data	16	177	51	194	226	0	239	207	236	107	295	218	143	229	403	78	0	201	489	375	258	118	256
EOG091201FR	1438426	1438910	18	aa	8730	0	1001	0	7729	only nuc data	103	538	165	464	384	0	462	473	272	37	363	696	278	534	401	156	0	454	647	389	329	194	493
EOG091201HP	1930033	1930681	17	aa	11033	0	1914	0	9119	only nuc data	273	547	78	413	415	0	487	331	559	71	580	690	168	510	468	266	0	307	873	744	346	416	850
EOG091201IY	1261031	1261549	18	aa	9342	0	1262	0	8080	only nuc data	158	530	71	503	298	0	320	310	267	60	439	846	169	448	615	163	0	273	900	475	451	272	670
EOG091201JN	1653912	1654661	18	aa	13500	18	2189	0	11293	only nuc data	349	759	110	346	567	0	567	155	777	64	1039	709	174	731	619	360	0	309	1284	564	504	552	1103
EOG091201K2	2116573	2117294	18	aa	12996	0	3032	0	9964	only nuc data	384	535	250	520	482	0	541	337	464	97	672	755	277	506	605	154	0	443	956	817	441	440	672
EOG091201K3	1753914	1754437	17	aa	8908	0	305	0	8603	only nuc data	70	909	13	829	532	0	204	231	393	0	424	434	187	471	793	138	0	250	778	656	406	372	583
EOG091201L5	337490	337953	18	aa	8352	0	373	0	7979	only nuc data	112	652	233	903	416	0	282	209	436	156	374	515	235	374	433	170	0	310	536	577	473	189	506
EOG091201LG	1246121	1246523	17	aa	6851	0	1240	0	5611	only nuc data	78	262	183	401	372	0	208	100	363	180	455	252	156	303	496	258	0	128	551	288	177	200	278
EOG091201M3	1944852	1945933	18	aa	19476	0	8621	0	10855	only nuc data	653	498	182	604	579	0	631	363	396	85	755	1076	198	510	852	230	0	446	1069	862	333	452	734
EOG091201NC	34632	35098	18	aa	8406	0	272	0	8134	only nuc data	123	636	114	549	373	0	266	342	440	118	345	472	287	523	521	232	0	338	818	564	444	228	524
EOG091201O7	1633298	1633809	17	aa	8704	1	806	0	7897	only nuc data	249	435	97	416	493	0	347	305	382	48	628	650	116	496	691	219	0	334	821	547	301	231	340
EOG091201PU	1696352	1696889	18	aa	9684	0	2733	0	6951	only nuc data	63	700	53	464	516	0	312	101	297	90	521	347	204	388	490	138	0	116	481	401	543	380	409
EOG091201RL	540061	540606	10	aa	5460	0	585	0	4875	only nuc data	158	204	84	255	283	0	274	218	336	36	430	267	90	277	318	159	0	295	445	308	224	133	239
EOG091201SB	1139605	1140026	18	aa	7596	0	158	0	7438	only nuc data	14	304	55	406	405	0	341	332	391	70	514	548	180	289	587	126	0	336	638	662	343	246	665
EOG091201SO	1448969	1449577	17	aa	10353	0	2455	0	7898	only nuc data	217	307	467	397	537	0	357	157	576	12	507	735	203	420	338	637	0	285	583	336	249	266	529
EOG091201UE	77912	78562	16	aa	10416	0	4332	0	6084	only nuc data	269	357	143	367	318	0	416	178	338	76	394	347	186	320	347	149	0	350	564	408	326	225	275
EOG091201UJ	756528	757054	17	aa	8959	0	1334	0	7625	only nuc data	136	397	127	234	352	0	408	434	434	27	594	505	66	423	485	222	0	667	713	452	351	341	393
EOG091201VU	1692533	1693034	18	aa	9036	19	886	0	8131	only nuc data	218	700	135	808	508	0	297	252	221	78	619	291	188	182	596	134	0	633	868	751	402	177	291
EOG091201X3	1062404	1062863	18	aa	8280	0	380	0	7900	only nuc data	72	630	79	636	545	0	125	166	569	18	427	458	234	421	566	154	0	199	621	745	200	338	769
EOG091201Y5	826661	827073	9	aa	3717	0	1008	0	2709	only nuc data	12	137	41	181	174	0	117	114	147	39	205	140	81	141	212	74	0	148	196	234	126	91	111
EOG091201YU	49395	49790	9	aa	3564	0	261	0	3303	only nuc data	35	119	68	168	136	0	192	148	188	67	243	249	57	207	227	93	0	138	347	235	136	100	185
EOG091201ZN	1572930	1573328	17	aa	6783	0	939	0	5844	only nuc data	12	524	132	197	272	0	266	104	317	67	450	416	164	359	405	122	0	305	559	273	232	241	439
EOG0912020M	1251092	1251535	17	aa	7548	0	753	0	6795	only nuc data	93	368	235	472	341	0	325	190	402	77	633	330	76	320	393	208	0	122	1077	442	164	316	304
EOG0912022S	716579	716987	17	aa	6953	0	445	0	6508	only nuc data	99	453	123	487	413	0	268	299	267	96	299	578	176	437	385	161	0	272	481	524	193	179	417
EOG09120237	682932	683389	18	aa	8244	0	2436	0	5808	only nuc data	121	387	164	446	376	0	240	193	368	122	629	211	114	190	322	179	0	209	609	242	288	260	259
EOG0912023K	643131	643865	14	aa	10290	0	2363	0	7927	only nuc data	325	392	541	531	350	0	530	278	275	47	607	612	125	484	520	154	0	256	497	549	313	329	537
EOG0912023Y	2010482	2011123	18	aa	11556	0	3494	0	8062	only nuc data	294	411	83	396	419	0	376	317	512	67	603	799	127	587	427	457	0	218	682	379	362	245	595
EOG0912024K	2127028	2127536	15	aa	7635	0	830	0	6805	only nuc data	210	493	59	574	408	0	482	327	286	189	461	324	133	373	326	257	0	208	670	402	397	163	273
EOG0912024V	363870	364893	15	aa	15360	0	7631	0	7729	only nuc data	296	542	74	191	341	0	384	281	490	102	526	568	204	476	418	183	0	354	899	478	212	336	670
EOG0912025L	898446	898895	12	aa	5400	0	639	0	4761	only nuc data	188	284	69	399	333	0	200	177	137	20	270	275	124	194	356	129	0	167	565	325	302	146	289
EOG0912026R	1958263	1958759	15	aa	7455	0	719	0	6736	only nuc data	246	469	133	523	392	0	225	189	260	205	442	222	190	187	568	66	0	375	944	628	282	155	281
EOG09120271	1021197	1021806	17	aa	10370	0	4202	0	6168	only nuc data	90	359	43	289	439	0	268	76	490	15	650	411	179	285	290	93	0	94	701	197	462	385	442
EOG0912028I	2031471	2031923	17	aa	7701	0	595	0	7106	only nuc data	170	459	332	353	302	0	353	273	412	113	339	605	179	323	382	186	0	193	742	414	407	259	480
EOG09120299	1065938	1066408	17	aa	8007	0	2297	0	5710	only nuc data	156	374	93	303	225	0	302	209	334	26	478	417	77	316	301	210	0	146	573	389	280	218	439
EOG0912029M	265752	266286	18	aa	9630	0	1953	0	7677	only nuc data	117	710	171	603	408	0	318	325	263	157	543	393	163	322	572	84	0	422	771	602	263	289	298
EOG0912029Z	448772	449731	14	aa	13440	0	5700	0	7740	only nuc data	245	357	132	360	380	0	321	237	668	27	730	796	156	598	353	179	0	162	376	360	692	263	593
EOG091202AE	453556	454051	18	aa	8928	1	1003	0	7924	only nuc data	202	451	75	600	391	0	507	338	391	127	499	437	153	546	551	186	0	397	599	367	308	585	416
EOG091202BI	1368418	1368849	17	aa	7344	0	371	0	6973	only nuc data	88	522	91	382	435	0	247	164	408	32	317	630	218	376	523	133	0	250	772	480	235	326	432
EOG091202D0	527953	528354	15	aa	6030	0	2114	0	3916	only nuc data	88	366	85	253	288	0	108	152	137	99	312	107	130	132	342	51	0	264	550	261	138	62	79
EOG091202E0	543498	543923	18	aa	7668	0	1896	0	5772	only nuc data	127	277	116	350	222	0	329	221	312	146	419	380	171	253	381	126	0	334	480	429	268	202	356
EOG091202GD	1145405	1146260	14	aa	11984	0	5252	0	6732	only nuc data	198	443	72	521	418	0	400	221	318	97	491	419	169	325	428	177	0	287	668	403	212	304	359
EOG091202GU	1881670	1882013	10	aa	3440	0	746	0	2694	only nuc data	52	153	101	275	152	0	95	48	210	66	150	139	35	132	250	89	0	80	222	137	114	92	154
EOG091202HH	420277	420675	12	aa	4788	0	1022	0	3766	only nuc data	96	209	103	147	235	0	219	157	221	73	260	161	117	115	291	56	0	267	351	316	177	106	185
EOG091202IB	1270005	1270430	17	aa	7242	0	878	0	6364	only nuc data	135	334	75	309	300	0	258	306	405	83	393	321	115	446	302	99	0	391	918	248	216	372	473
EOG091202IH	341487	341877	18	aa	7038	0	997	0	6041	only nuc data	121	319	24	380	350	0	393	274	341	53	276	372	134	273	529	243	0	215	516	437	295	222	395
EOG091202J5	1541538	1541892	18	aa	6390	0	348	0	6042	only nuc data	52	447	121	351	277	0	234	199	315	0	440	420	215	380	538	174	0	94	441	585	306	179	326
EOG091202M1	1940825	1941315	10	aa	4910	0	882	0	4028	only nuc data	209	149	80	181	215	0	199	178	159	73	227	375	93	268	275	103	0	178	314	365	161	137	298
EOG091202QC	98660	99131	16	aa	7552	0	206	0	7346	only nuc data	208	659	79	583	437	0	309	190	234	90	535	268	283	104	601	48	0	439	916	718	281	235	337
EOG091202RC	959224	959586	12	aa	4356	0	828	0	3528	only nuc data	45	171	141	214	123	0	108	95	231	18	361	261	94	282	159	107	0	137	254	124	194	257	197
EOG091202SP	81740	82132	18	aa	7074	0	675	0	6399	only nuc data	107	629	75	424	211	0	341	134	262	81	467	360	131	330	436	207	0	137	955	198	286	324	411
EOG091202WY	469685	470063	15	aa	5685	0	716	0	4969	only nuc data	121	331	77	401	309	0	306	250	165	74	300	346	80	267	411	117	0	189	351	355	193	160	287
EOG0912030P	1592049	1592438	14	aa	5460	0	692	0	4768	only nuc data	115	256	27	96	321	0	302	108	377	12	373	267	225	266	220	89	0	141	447	263	319	288	371
EOG0912033L	1480355	1480725	18	aa	6678	0	1305	0	5373	only nuc data	93	549	59	262	265	0	176	178	273	21	355	322	217	323	369	128	0	219	632	225	186	291	323
EOG09120346	828670	828992	17	aa	5491	0	259	0	5232	only nuc data	59	444	54	407	312	0	104	212	220	33	299	447	82	369	304	56	0	216	495	394	118	225	441
EOG09120364	959587	959908	19	aa	6118	0	1353	0	4765	only nuc data	164	422	127	291	306	0	311	261	189	75	252	404	89	186	354	93	0	139	394	296	190	109	277
EOG0912036W	341092	341486	17	aa	6715	0	593	0	6122	only nuc data	215	403	159	419	249	0	259	409	217	85	394	475	95	327	284	173	0	254	773	308	292	173	374
EOG091203BY	730077	730429	8	aa	2824	0	953	0	1871	only nuc data	15	97	51	142	110	0	82	65	123	56	130	34	24	86	130	46	0	82	143	137	135	79	119
EOG091203E7	275788	276080	15	aa	4395	0	1835	0	2560	only nuc data	69	142	26	160	128	0	100	158	97	31	146	154	92	117	139	73	0	147	252	154	115	97	232
EOG091203F6	2099987	2100328	15	aa	5130	1	946	0	4183	only nuc data	91	216	306	271	171	0	218	126	439	75	322	274	80	195	273	112	0	133	300	133	109	152	278
EOG091203KD	500667	501163	8	aa	3976	0	1083	0	2893	only nuc data	84	149	30	152	185	0	141	129	134	54	227	161	63	124	213	59	0	175	299	240	101	117	140
EOG091203MT	2014233	2014710	17	aa	8126	1	2161	0	5964	only nuc data	254	301	96	221	318	0	382	131	320	71	562	627	87	369	371	106	0	208	432	380	276	216	490
EOG091203N2	1901093	1901411	18	aa	5742	0	568	0	5174	only nuc data	90	334	31	157	279	0	280	240	198	80	409	630	86	276	275	85	0	146	496	278	272	252	370
EOG091203NL	2124427	2124757	15	aa	4965	0	1841	0	3124	only nuc data	73	247	57	153	259	0	102	71	208	14	400	150	17	130	121	84	0	111	263	163	221	145	208
EOG091203OG	1682626	1683008	15	aa	5745	0	1149	0	4596	only nuc data	206	257	91	183	252	0	268	144	181	35	373	303	72	256	319	106	0	213	517	441	130	155	300
EOG091203P4	913045	913399	17	aa	6035	0	705	0	5330	only nuc data	165	246	111	133	297	0	201	226	294	72	356	436	113	326	339	107	0	253	756	271	123	232	438
EOG091203QU	958742	959223	14	aa	6748	1	2901	0	3846	only nuc data	188	349	19	114	362	0	195	32	85	3	461	265	57	239	237	42	0	140	242	169	354	137	344
EOG091203RB	502128	502549	15	aa	6330	0	1077	0	5253	only nuc data	160	307	62	313	354	0	224	52	450	65	839	295	76	219	295	75	0	130	358	227	392	208	312
EOG091203VQ	12881	13072	18	aa	3456	0	45	0	3411	only nuc data	30	157	0	137	229	0	88	76	236	0	155	444	50	133	260	73	0	141	352	239	161	198	282
EOG091203W7	13073	13361	18	aa	5202	0	69	0	5133	only nuc data	62	249	51	258	323	0	273	72	366	90	236	435	125	423	326	60	0	152	755	174	148	137	480
EOG091203XM	557231	557514	13	aa	3692	1	359	0	3332	only nuc data	55	392	12	72	118	0	147	44	176	0	165	428	112	268	203	4	0	45	356	57	0	182	551
EOG091203ZL	709588	709912	11	aa	3575	34	1491	0	2050	only nuc data	44	134	31	78	131	0	90	52	135	41	138	115	38	124	157	81	0	100	238	91	71	76	129
EOG0912040Y	2145213	2145541	8	aa	2632	0	138	0	2494	only nuc data	89	207	44	159	150	0	139	77	124	45	152	235	47	113	182	47	0	91	227	159	76	62	158
EOG09120431	1419476	1419972	17	aa	8449	1	1516	0	6932	only nuc data	289	312	171	321	374	0	419	228	344	21	369	473	179	365	378	173	0	198	957	481	291	277	601
EOG0912043Z	660627	660919	18	aa	5274	0	2016	0	3258	only nuc data	116	167	91	166	189	0	206	136	104	51	209	125	111	79	246	36	0	303	454	382	77	42	84
EOG0912045T	2072186	2072516	12	aa	3972	0	467	0	3505	only nuc data	100	217	93	212	223	0	134	180	131	40	265	167	125	213	216	42	0	224	250	230	179	95	269
EOG0912049N	280846	281265	17	aa	7140	0	3220	0	3920	only nuc data	195	154	70	91	237	0	247	96	120	32	308	414	59	188	239	58	0	159	483	271	90	248	356
EOG091204B0	376148	376461	17	aa	5338	0	947	0	4391	only nuc data	123	129	56	114	271	0	484	101	160	49	218	339	45	263	160	63	0	55	831	407	89	145	412
EOG091204CC	1386458	1386831	18	aa	6732	0	491	0	6241	only nuc data	41	582	22	488	168	0	298	124	256	55	292	232	318	270	258	93	0	296	361	278	1431	191	228
EOG091204CX	351780	352411	13	aa	8216	0	3352	0	4864	only nuc data	328	179	136	100	238	0	319	148	129	48	342	387	86	207	351	82	0	298	736	445	96	187	350
EOG091204IC	1533606	1533863	16	aa	4128	0	455	0	3673	only nuc data	109	206	64	246	193	0	213	159	155	56	204	226	85	218	226	109	0	253	296	232	111	185	236
EOG091204JZ	560046	560325	17	aa	4760	0	600	0	4160	only nuc data	148	216	108	180	206	0	232	120	221	84	242	329	115	236	257	79	0	219	450	320	84	129	333
EOG091204MF	719770	720262	16	aa	7888	0	2663	0	5225	only nuc data	241	311	64	185	265	0	261	146	284	43	557	678	121	301	258	169	0	83	432	221	265	159	422
EOG091204Q5	562086	562414	17	aa	5593	0	1106	0	4487	only nuc data	96	452	172	348	202	0	183	212	416	74	259	86	91	114	202	26	0	158	708	162	209	131	282
EOG091204S1	1579953	1580243	18	aa	5238	0	386	0	4852	only nuc data	137	261	134	384	338	0	253	176	146	33	259	310	70	285	357	177	0	198	288	460	296	138	289
EOG091204SY	1749844	1750073	12	aa	2760	0	676	0	2084	only nuc data	48	86	39	63	100	0	130	145	122	40	150	132	37	129	186	19	0	79	148	169	100	58	152
EOG091204TV	939713	939918	16	aa	3296	0	422	0	2874	only nuc data	58	150	43	196	153	0	145	67	107	56	200	138	65	167	184	72	0	187	267	230	156	64	227
EOG091204X1	1051543	1051912	12	aa	4440	0	1469	0	2971	only nuc data	101	230	30	129	155	0	92	72	79	39	179	232	36	138	307	99	0	138	419	174	169	89	165
EOG091204XN	1941316	1941498	17	aa	3111	0	136	0	2975	only nuc data	12	122	50	199	173	0	128	147	99	17	145	178	19	203	310	149	0	101	336	183	138	134	144
EOG0912052B	1047759	1047946	18	aa	3384	0	43	0	3341	only nuc data	7	202	90	287	212	0	144	108	162	54	317	233	36	146	133	55	0	108	271	226	272	108	177
EOG0912056T	529723	530112	18	aa	7020	1	853	0	6166	only nuc data	202	409	91	243	286	0	353	141	459	67	384	470	125	441	339	139	0	296	406	282	538	250	447
EOG0912058T	1908528	1908697	18	aa	3060	0	142	0	2918	only nuc data	2	89	34	206	48	0	187	23	113	0	193	230	120	345	213	16	0	235	278	189	54	155	190
EOG091205CA	387412	387693	18	aa	5076	0	527	0	4549	only nuc data	116	263	14	225	205	0	272	91	255	6	315	638	134	279	227	70	0	143	328	195	155	219	515
EOG091205CF	1278383	1278548	17	aa	2822	0	71	0	2751	only nuc data	29	163	34	191	134	0	103	110	123	100	110	284	57	156	125	58	0	109	291	164	165	60	214
EOG091205FV	1503730	1503985	18	aa	4608	0	475	0	4133	only nuc data	143	473	52	326	187	0	239	86	231	0	179	272	73	179	299	50	0	104	474	332	179	125	273
EOG091205G2	954353	954547	18	aa	3510	0	321	0	3189	only nuc data	77	158	102	222	241	0	83	136	198	16	161	188	55	146	359	96	0	32	200	281	147	161	207
EOG091205IQ	777630	777804	18	aa	3150	0	279	0	2871	only nuc data	15	231	19	93	137	0	174	76	114	36	86	355	19	162	122	59	0	136	209	219	253	109	262
EOG091205NH	527556	527952	13	aa	5161	0	2290	0	2871	only nuc data	59	192	69	197	117	0	166	78	143	20	319	173	47	188	194	120	0	50	247	91	185	97	178
EOG091205NZ	977191	977379	17	aa	3213	0	103	0	3110	only nuc data	61	266	23	112	80	0	200	105	190	0	243	306	65	203	188	80	0	191	332	260	4	69	193
EOG091205PH	292047	292380	10	aa	3340	0	430	0	2910	only nuc data	97	298	34	364	141	0	72	71	95	14	235	223	50	158	195	89	0	69	322	198	63	83	136
EOG091205RE	423894	424132	10	aa	2390	0	684	0	1706	only nuc data	40	108	68	86	120	0	70	46	117	49	166	57	51	39	69	54	0	101	193	78	65	82	87
EOG091205T2	485800	486207	12	aa	4896	0	969	0	3927	only nuc data	214	206	33	112	173	0	182	140	330	7	173	422	125	268	143	82	0	89	408	222	71	183	558
EOG091205TM	1337060	1337300	18	aa	4338	0	846	0	3492	only nuc data	71	65	43	139	166	0	170	36	144	64	215	464	113	261	220	70	0	115	269	225	166	161	386
EOG091205TU	390967	391148	17	aa	3094	0	470	0	2624	only nuc data	48	224	165	219	167	0	175	47	168	0	206	102	57	115	166	75	0	98	195	172	45	89	139
EOG091205WJ	696541	696733	7	aa	1351	0	324	0	1027	only nuc data	13	84	19	87	93	0	57	20	69	8	53	44	24	42	109	39	0	36	92	18	57	15	61
EOG091205YN	1542577	1542930	17	aa	6018	0	1882	0	4136	only nuc data	143	246	18	148	246	0	169	64	236	14	275	439	109	303	186	74	0	116	418	227	163	158	527
EOG09120604	307334	307550	17	aa	3689	0	279	0	3410	only nuc data	118	201	132	346	200	0	189	40	158	12	255	190	23	219	377	48	0	88	263	288	96	104	181
EOG0912060U	1527277	1527459	10	aa	1830	0	407	0	1423	only nuc data	24	89	10	54	82	0	43	68	119	24	137	141	33	42	42	19	0	63	143	42	109	96	67
EOG0912063Z	2010352	2010481	18	aa	2340	0	61	0	2279	only nuc data	4	52	36	210	103	0	124	36	174	17	127	193	88	89	229	87	0	114	191	198	70	36	105
EOG09120675	1197003	1197486	18	aa	8712	0	3102	0	5610	only nuc data	206	264	25	224	243	0	269	115	658	36	698	857	62	303	193	161	0	89	283	153	217	196	564
EOG091206AD	615147	615310	19	aa	3116	0	140	0	2976	only nuc data	56	109	149	148	130	0	80	65	93	36	165	459	28	234	144	25	0	110	321	235	87	69	289
EOG091206BN	578459	578622	18	aa	2952	0	179	0	2773	only nuc data	60	159	20	299	88	0	91	68	184	35	174	231	21	269	189	37	0	118	215	144	62	61	308
EOG091206CW	921952	922104	11	aa	1683	0	236	0	1447	only nuc data	56	57	21	270	60	0	59	72	89	41	48	88	34	85	54	42	0	121	80	58	32	48	88
EOG091206FV	1473747	1474196	17	aa	7650	0	3230	0	4420	only nuc data	234	132	266	188	264	0	265	139	257	54	425	308	64	347	205	156	0	167	237	241	232	164	309
EOG091206G3	1731501	1731619	18	aa	2142	0	93	0	2049	only nuc data	12	97	71	161	167	0	92	62	223	18	138	74	102	109	154	34	0	111	176	52	0	37	171
EOG091206GL	758005	758170	18	aa	2988	1	553	0	2434	only nuc data	49	200	152	194	133	0	102	55	129	0	215	249	44	167	102	38	0	61	136	60	156	94	147
EOG091206HD	1771731	1771883	17	aa	2601	0	267	0	2334	only nuc data	72	142	9	95	152	0	115	90	145	33	173	192	45	105	83	75	0	179	196	176	103	64	162
EOG091206HQ	1424869	1425030	9	aa	1458	0	242	0	1216	only nuc data	23	78	19	73	81	0	40	6	97	15	169	24	41	28	45	32	0	4	133	56	68	69	138
EOG091206RU	69416	69533	7	aa	826	18	16	0	792	only nuc data	23	81	10	68	20	0	41	28	16	14	31	73	5	74	61	15	0	5	76	71	19	27	57
EOG091206XK	675635	675772	14	aa	1932	0	319	0	1613	only nuc data	95	67	21	56	67	0	87	37	56	21	130	143	28	70	85	28	0	123	231	169	37	50	107
EOG09120716	932297	932471	18	aa	3150	0	731	0	2419	only nuc data	121	111	56	109	109	0	136	97	70	17	180	58	58	284	160	69	0	71	219	174	131	101	209
EOG0912073P	603778	603939	17	aa	2754	0	487	0	2267	only nuc data	78	162	19	39	80	0	129	50	316	2	199	177	50	107	126	47	0	26	225	99	103	135	176
EOG0912074T	1082764	1082878	18	aa	2070	0	128	0	1942	only nuc data	19	84	37	88	97	0	187	0	143	18	100	234	76	54	185	23	0	69	165	53	104	48	177
EOG0912078S	1617568	1617657	15	aa	1350	0	91	0	1259	only nuc data	18	60	60	53	70	0	73	2	33	16	88	125	19	125	59	17	0	114	122	44	11	89	79
EOG0912079F	1986614	1986734	13	aa	1573	0	69	0	1504	only nuc data	14	74	0	104	79	0	31	49	80	13	112	312	11	64	103	25	0	17	131	47	65	124	63
EOG091207CE	1516405	1516483	18	aa	1422	0	24	0	1398	only nuc data	3	77	18	107	39	0	108	73	106	0	82	88	36	54	127	18	0	55	127	92	18	101	72
EOG091207FH	1699334	1699410	17	aa	1309	0	59	0	1250	only nuc data	12	35	19	115	24	0	84	1	83	0	64	114	82	85	112	16	0	50	133	90	47	17	79
EOG09120001	1035943	1043593	18	aa	137718	0	31994	0	105724	only nuc data	2024	6059	1053	7784	7228	0	4853	3335	4793	1915	6238	9723	919	7630	7864	1803	0	2857	5815	6734	8511	2462	8148
EOG09120002	977380	985030	18	aa	137718	0	31994	0	105724	only nuc data	2024	6059	1053	7784	7228	0	4853	3335	4793	1915	6238	9723	919	7630	7864	1803	0	2857	5815	6734	8511	2462	8148
EOG09120003	812569	818294	18	aa	103068	0	30687	0	72381	only nuc data	1772	4987	489	3053	3619	0	3419	1219	4381	713	4553	5726	1125	6025	4186	1444	0	1760	8657	4398	2421	4211	5995
EOG0912000C	1764633	1769316	11	aa	51524	0	15046	0	36478	only nuc data	1160	1996	537	1727	1994	0	1717	1332	1880	540	1924	2495	1284	2248	2387	558	0	1765	3975	2495	1431	1443	2750
EOG0912000K	713221	716578	10	aa	33580	0	10694	0	22886	only nuc data	398	1245	396	1057	1290	0	1080	610	1248	370	1263	1614	797	1323	1455	419	0	1031	2539	1428	870	1060	1791
EOG0912000O	507195	510799	13	aa	46865	0	17774	0	29091	only nuc data	1029	1721	326	1755	1680	0	938	1162	1772	391	1897	2153	509	2016	1929	670	0	965	2344	1753	1731	912	2467
EOG0912000P	1868351	1871966	19	aa	68704	0	30108	0	38596	only nuc data	804	2414	713	1251	2132	0	1753	1181	1705	450	2338	2547	1336	1586	2539	1319	0	1755	5026	2357	1600	1983	2611
EOG0912000T	139986	142448	17	aa	41871	0	13253	0	28618	only nuc data	433	1362	767	2227	1778	0	1490	1227	1584	373	2044	1532	494	1966	1944	898	0	1120	2289	1612	1296	1021	1594
EOG0912000V	1686038	1689375	15	aa	50070	0	16052	0	34018	only nuc data	982	1810	621	1945	2220	0	2010	1319	1403	122	2839	1602	433	2710	2778	777	0	1338	2584	2550	1641	1116	2200
EOG0912000X	1127232	1130293	19	aa	58178	0	23112	0	35066	only nuc data	716	2150	945	1402	1970	0	1425	1120	1596	494	2528	1824	1184	1824	2036	1225	0	1496	4365	1700	1662	1796	2324
EOG09120010	1828653	1831752	19	aa	58900	0	27975	0	30925	only nuc data	1030	1737	740	2411	1829	0	1292	770	1294	509	2591	1600	686	1421	2110	925	0	1077	3699	1946	1301	1411	1576
EOG09120013	455972	458628	17	aa	45169	0	17066	0	28103	only nuc data	373	1713	640	998	1543	0	1391	703	1220	315	2454	1536	810	1309	1838	907	0	1299	3450	1828	1093	1295	1761
EOG09120017	1057387	1059802	19	aa	45904	1	12046	0	33857	only nuc data	268	3346	166	1204	1358	0	1449	647	2007	555	1835	2563	618	2750	1473	1079	0	957	3661	1533	358	2641	3657
EOG09120019	640602	643130	15	aa	37935	1	12448	0	25486	only nuc data	404	1589	810	1171	1330	0	1508	742	1091	94	2284	1559	814	1173	1195	1135	0	655	2223	843	1913	1707	1650
EOG0912001B	391893	394501	17	aa	44353	0	19662	0	24691	only nuc data	645	1091	382	1173	1466	0	1249	700	1107	380	2275	1463	552	1352	1750	685	0	1086	2696	1531	1172	1099	1482
EOG0912001D	1184905	1187471	14	aa	35938	0	8987	0	26951	only nuc data	915	1100	423	1806	1644	0	2420	1150	1430	347	2095	1175	399	1293	1662	698	0	1382	2114	2226	1000	931	1656
EOG0912001G	1392785	1395046	13	aa	29406	0	15819	0	13587	only nuc data	338	712	397	504	800	0	621	401	508	186	1182	656	375	644	764	460	0	507	1674	987	760	675	774
EOG0912001H	1899688	1901092	16	aa	22480	0	4044	0	18436	only nuc data	406	1049	309	1907	1297	0	930	740	590	108	1038	1190	154	1264	1746	327	0	595	894	1241	1518	568	971
EOG0912001I	1993267	1996363	11	aa	34067	0	12280	0	21787	only nuc data	895	802	387	740	1306	0	1343	847	769	301	1864	1585	441	1240	1439	587	0	967	2330	1649	896	807	1487
EOG0912001J	21824	24185	19	aa	44878	0	7694	0	37184	only nuc data	1009	3065	475	3116	2009	0	1736	918	1490	372	2860	2265	847	1815	2808	751	0	1320	3552	2462	1657	1402	2264
EOG0912001L	471112	473586	19	aa	47025	0	12146	0	34879	only nuc data	1101	1313	128	2627	3363	0	1666	914	1049	77	2176	3648	343	2731	2893	614	0	541	1876	3204	2335	1505	1876
EOG0912001N	2142210	2144838	19	aa	49951	0	25399	0	24552	only nuc data	1091	939	629	747	1449	0	1293	1028	1098	268	2342	1300	522	1252	1566	812	0	1243	2776	1686	1069	1105	1428
EOG0912001O	908345	910915	19	aa	48849	2	13295	0	35552	only nuc data	532	2560	544	2111	2255	0	1729	809	2064	469	3459	1730	623	2126	2114	695	0	1073	3795	1632	1632	1601	2531
EOG0912001Q	1678579	1681030	19	aa	46588	0	14123	0	32465	only nuc data	596	2063	965	1322	1512	0	1452	935	1698	401	2502	1594	829	1781	1751	987	0	1325	4252	1686	1410	1492	2508
EOG0912001S	1378824	1381342	19	aa	47861	0	25182	0	22679	only nuc data	513	1549	477	1223	1423	0	1127	481	1492	239	2249	853	436	1528	1382	462	0	701	2153	1095	1316	999	1494
EOG0912001U	914226	916439	19	aa	42066	0	13222	0	28844	only nuc data	656	2069	621	1303	1673	0	1336	970	1602	318	1582	1594	791	1396	1741	882	0	1175	3601	1747	1232	1263	1948
EOG0912001V	190718	192558	16	aa	29456	0	10953	0	18503	only nuc data	391	1132	1854	1628	1054	0	1455	672	747	127	1170	737	311	1336	756	517	0	446	973	842	1011	789	946
EOG0912001Y	2027875	2030056	16	aa	34912	0	20935	0	13977	only nuc data	714	640	257	410	691	0	835	546	611	233	1008	1069	326	713	844	282	0	758	1780	1113	414	567	880
EOG0912001Z	406010	408536	18	aa	45486	0	24366	0	21120	only nuc data	536	942	218	760	1467	0	622	555	1142	130	2921	1741	393	1466	999	490	0	739	1688	1041	1240	953	1613
EOG09120021	1557433	1559337	15	aa	28575	1	13213	0	15361	only nuc data	737	654	663	602	958	0	919	448	716	142	1386	1068	315	674	1081	348	0	550	1249	1017	903	745	923
EOG09120025	1535470	1538071	17	aa	44234	0	16678	0	27556	only nuc data	625	1316	316	1367	1507	0	1339	846	1605	359	2133	2286	736	1721	1210	682	0	813	2423	1431	1654	1547	2265
EOG09120026	1707488	1709152	19	aa	31635	0	6880	0	24755	only nuc data	1086	1706	251	1665	1277	0	1630	696	840	14	1907	2186	151	1482	1824	576	0	1090	2505	1647	854	1046	1408
EOG09120027	1006716	1010048	11	aa	36663	1	15201	0	21461	only nuc data	802	1417	260	820	1537	0	744	479	1023	202	1712	1741	255	993	1433	441	0	723	1607	1261	1435	1139	2239
EOG0912002C	1353524	1355103	19	aa	30020	0	7975	0	22045	only nuc data	275	1179	265	1196	1657	0	1038	951	1267	320	1283	1164	472	1120	1727	661	0	734	1421	1521	1554	1097	1418
EOG0912002F	1833314	1835330	19	aa	38323	0	11487	0	26836	only nuc data	404	2554	746	1456	1671	0	1111	399	1227	249	2165	1147	593	1158	1727	802	0	804	3773	1392	1063	1246	1553
EOG0912002H	1247800	1249889	16	aa	33440	0	8467	0	24973	only nuc data	507	1463	141	1445	1941	0	1266	1031	1103	430	2224	1299	330	1025	2002	327	0	804	1699	1630	1906	1233	1674
EOG0912002I	1793586	1795736	14	aa	30114	0	13844	0	16270	only nuc data	519	816	424	458	938	0	1019	528	579	167	1457	945	410	799	993	420	0	666	2149	1191	596	782	933
EOG0912002J	2087315	2089179	10	aa	18650	0	5599	0	13051	only nuc data	271	760	381	658	877	0	724	486	553	98	975	728	280	703	916	341	0	503	1256	890	684	512	726
EOG0912002L	570852	572876	17	aa	34425	0	17116	0	17309	only nuc data	510	1141	419	754	811	0	813	726	936	205	888	1254	416	967	1086	407	0	756	1662	1195	806	732	1335
EOG0912002R	1344470	1345947	8	aa	11824	0	1881	0	9943	only nuc data	257	772	133	978	657	0	435	214	447	57	678	439	65	394	1192	278	0	350	604	588	775	385	502
EOG0912002S	1784352	1786438	11	aa	22957	0	2285	0	20672	only nuc data	827	1234	292	1010	1128	0	1103	899	1024	229	1380	1762	462	1116	972	482	0	1076	1928	1520	735	931	1389
EOG0912002T	1238789	1240739	14	aa	27314	0	8516	0	18798	only nuc data	474	901	381	771	1058	0	1020	787	898	138	1375	1258	460	836	1192	607	0	895	2097	1195	748	842	1339
EOG0912002V	323423	325761	18	aa	42102	0	14481	0	27621	only nuc data	809	1481	559	1249	2043	0	1276	754	1670	262	1974	2294	580	1259	1910	530	0	624	2434	1396	1393	1940	1993
EOG0912002Y	2134550	2136282	18	aa	31194	0	12701	0	18493	only nuc data	822	916	339	572	872	0	840	559	849	118	1192	1598	419	860	1296	549	0	831	2732	1370	620	701	1260
EOG0912002Z	1886454	1888483	18	aa	36540	0	15051	0	21489	only nuc data	630	1053	394	782	1160	0	1213	630	1134	398	1621	1531	529	1083	1393	605	0	885	2477	1403	850	878	1470
EOG09120030	1002391	1004201	11	aa	19921	0	3628	0	16293	only nuc data	379	959	220	1153	1075	0	773	667	854	268	1468	743	233	702	1299	406	0	365	1137	1036	1086	816	1033
EOG09120031	1256646	1258323	19	aa	31882	0	5351	0	26531	only nuc data	145	2312	513	970	1109	0	1410	1139	1322	286	1296	1535	667	1485	1813	596	0	1075	2978	1617	933	1410	2065
EOG09120033	1895310	1897279	12	aa	23640	0	4659	0	18981	only nuc data	935	1083	296	852	1138	0	915	674	949	191	1112	1155	538	994	1447	529	0	923	1977	1417	788	813	1190
EOG09120034	1072717	1074270	18	aa	27972	0	13160	0	14812	only nuc data	689	631	1304	1369	1241	0	728	578	626	226	1258	735	145	972	631	196	0	443	519	485	876	577	1272
EOG0912003D	795897	797524	7	aa	11396	0	2628	0	8768	only nuc data	154	459	153	379	376	0	410	265	428	68	731	578	233	608	496	309	0	435	809	534	420	417	660
EOG0912003E	671830	673040	19	aa	23009	0	5200	0	17809	only nuc data	437	1034	222	634	989	0	916	513	905	280	1381	1479	493	882	978	445	0	504	1860	910	807	1083	1494
EOG0912003I	788062	790038	15	aa	29655	1	13396	0	16258	only nuc data	556	845	347	981	867	0	942	412	831	185	1131	1101	306	834	1009	331	0	837	2083	1020	569	583	1044
EOG0912003M	761297	762878	19	aa	30058	0	9293	0	20765	only nuc data	679	579	39	1190	1676	0	910	488	2139	136	976	1875	130	1529	965	567	0	704	791	670	2345	868	2188
EOG0912003N	1123961	1126100	19	aa	40660	0	13092	0	27568	only nuc data	1065	1836	207	678	1882	0	1440	395	1472	72	2309	2319	581	1452	1262	429	0	348	2899	1233	631	2193	3930
EOG0912003O	2137452	2139226	19	aa	33725	0	13967	0	19758	only nuc data	441	1079	513	1187	958	0	846	803	1088	324	1815	809	412	941	1297	599	0	1043	2227	1221	849	710	1037
EOG0912003R	8543	10803	19	aa	42959	5	20960	0	21994	only nuc data	792	868	144	707	1092	0	838	342	1793	58	2543	2701	282	1628	1025	645	0	533	1164	1013	1162	727	2729
EOG0912003S	2129207	2130922	17	aa	29172	0	13140	0	16032	only nuc data	603	1521	247	727	630	0	804	714	597	286	982	1123	361	939	1032	395	0	500	1752	930	437	770	1285
EOG0912003U	1150788	1152404	19	aa	30723	0	6595	0	24128	only nuc data	394	1559	493	1069	1708	0	1081	578	776	369	1831	1280	433	951	1776	598	0	929	3369	1504	1228	1249	1347
EOG0912003V	1263731	1265181	14	aa	20314	0	10433	0	9881	only nuc data	114	676	145	527	541	0	512	345	596	82	734	657	218	592	673	221	0	334	792	609	396	361	870
EOG0912003W	1384372	1386000	19	aa	30951	0	7026	0	23925	only nuc data	278	1646	600	994	1317	0	1078	503	1127	329	1835	1387	698	1276	1561	657	0	1230	2692	1512	760	1124	1599
EOG0912003X	1633810	1635769	18	aa	35280	0	15416	0	19864	only nuc data	843	1022	344	621	1090	0	1357	728	721	307	1529	1324	445	913	1153	491	0	790	2552	1476	668	896	1437
EOG09120040	1149065	1150787	19	aa	32737	0	11689	0	21048	only nuc data	462	1163	540	1222	1140	0	903	539	1026	276	2226	840	490	1133	1247	528	0	636	2111	935	1917	993	1183
EOG09120043	1484842	1486721	19	aa	35720	0	13027	0	22693	only nuc data	778	1403	406	763	1248	0	1149	575	1026	284	1737	1237	504	1010	1593	591	0	861	3317	1393	1157	1095	1344
EOG09120044	169788	172149	12	aa	28344	8	13075	0	15261	only nuc data	511	696	1043	1353	979	0	924	673	829	139	1209	442	126	978	833	301	0	482	931	841	920	677	885
EOG09120046	224638	226436	12	aa	21588	0	8557	0	13031	only nuc data	561	588	206	668	881	0	780	622	561	298	1014	762	258	660	828	272	0	500	1227	887	707	482	830
EOG09120048	319731	321524	14	aa	25116	0	7128	0	17988	only nuc data	444	947	271	555	913	0	770	555	1022	70	1418	1313	467	1125	1203	368	0	615	2217	1196	669	930	1364
EOG0912004A	330652	332459	18	aa	32544	0	4005	0	28539	only nuc data	338	2642	239	873	1270	0	1172	417	1920	119	1520	2840	473	1462	1176	430	0	798	3333	1282	343	2166	4064
EOG0912004C	2131810	2133726	18	aa	34506	0	13847	0	20659	only nuc data	1123	1067	532	687	1071	0	1195	863	914	199	1428	1469	415	1040	1211	518	0	935	2540	1622	584	947	1422
EOG0912004E	213926	215641	18	aa	30888	0	14180	0	16708	only nuc data	462	1056	340	607	860	0	763	370	1135	169	1999	1345	378	1135	933	356	0	385	1081	817	1148	608	1223
EOG0912004J	1701966	1703278	13	aa	17069	0	5925	0	11144	only nuc data	214	550	778	741	570	0	751	374	542	72	713	737	232	601	449	329	0	386	1047	639	532	376	725
EOG0912004V	205557	207359	17	aa	30651	0	12912	0	17739	only nuc data	301	1131	502	851	925	0	818	482	843	212	1484	940	497	1051	1013	639	0	552	2116	757	985	991	950
EOG0912004W	767702	769422	18	aa	30978	0	12716	0	18262	only nuc data	544	1149	174	403	761	0	978	167	1559	51	1188	1498	291	1070	705	469	0	198	2461	711	133	1764	2532
EOG0912004Y	859452	861545	19	aa	39786	0	12600	0	27186	only nuc data	1165	1044	238	1422	1880	0	1674	1054	933	237	2253	1462	418	1592	2242	853	0	1268	2484	2316	1248	1183	1385
EOG0912004Z	97375	98659	19	aa	24415	0	4629	0	19786	only nuc data	86	1143	429	774	942	0	934	900	1131	217	1016	1275	657	1048	1232	546	0	935	2295	999	835	968	1510
EOG09120051	911759	913044	12	aa	15432	0	3396	0	12036	only nuc data	197	1256	172	881	689	0	633	309	448	128	666	650	246	545	906	554	0	403	1538	604	409	352	647
EOG09120052	349318	351182	7	aa	13055	0	4854	0	8201	only nuc data	94	526	165	373	391	0	510	238	500	62	697	351	195	459	580	258	0	278	910	395	483	334	496
EOG09120053	1181303	1183102	18	aa	32400	0	13109	0	19291	only nuc data	687	913	444	764	1091	0	1025	690	882	262	1884	1191	281	986	1144	638	0	773	2328	1261	904	619	1211
EOG09120054	861546	863305	17	aa	29920	1	8351	0	21568	only nuc data	609	1191	386	790	1017	0	1164	822	1361	173	1314	1964	479	1006	1051	462	0	835	2304	1590	525	1300	1834
EOG09120055	1614452	1616068	19	aa	30723	0	12042	0	18681	only nuc data	299	1067	366	851	872	0	790	476	1348	180	1413	1137	427	1341	1099	428	0	552	2099	987	727	964	1557
EOG09120058	2112653	2113976	19	aa	25156	0	2616	0	22540	only nuc data	119	1822	210	1477	1484	0	729	750	1398	268	960	1539	656	1301	1343	454	0	538	2019	1568	1495	903	1626
EOG09120059	1155223	1156110	11	aa	9768	0	2075	0	7693	only nuc data	340	456	124	407	374	0	410	252	427	115	501	456	191	358	582	183	0	588	783	605	288	218	375
EOG0912005C	971267	972649	15	aa	20745	0	4232	0	16513	only nuc data	336	1044	335	1136	909	0	872	448	850	50	990	1275	481	827	1075	457	0	620	1605	1148	721	648	1022
EOG0912005D	1743014	1744687	19	aa	31806	0	5226	0	26580	only nuc data	446	1739	402	1125	1185	0	1145	923	1709	250	1443	2032	468	2258	1363	591	0	994	2099	1470	1301	1140	2943
EOG0912005E	1741282	1743013	19	aa	32908	0	11470	0	21438	only nuc data	435	1385	477	879	1177	0	845	652	1302	210	1997	963	499	1212	1255	758	0	830	2695	978	1148	829	1347
EOG0912005G	111724	113448	14	aa	24150	1	6046	0	18103	only nuc data	469	943	322	978	893	0	813	387	1115	207	1847	1493	340	1112	1031	745	0	414	1408	683	1481	721	1170
EOG0912005J	415231	416828	19	aa	30362	0	11166	0	19196	only nuc data	393	1269	298	1011	1068	0	779	488	1130	202	1896	883	444	1122	1156	451	0	677	2346	871	1027	966	1112
EOG0912005L	1596403	1598174	19	aa	33668	0	16643	0	17025	only nuc data	780	858	328	641	910	0	871	590	658	154	1326	950	401	742	970	415	0	839	2619	1204	720	797	1032
EOG0912005N	1898253	1899687	19	aa	27265	0	7946	0	19319	only nuc data	481	1211	559	926	1071	0	826	359	934	329	1859	933	408	912	1334	552	0	649	2375	1032	1178	754	1118
EOG0912005P	286789	288206	18	aa	25524	0	5435	0	20089	only nuc data	376	1155	509	1084	1070	0	817	767	990	344	1624	949	410	1005	1409	641	0	660	2245	1419	1049	745	1197
EOG0912005S	1911099	1912499	19	aa	26619	0	7560	0	19059	only nuc data	377	866	366	1047	1087	0	1007	795	858	185	1342	1105	432	1015	1348	446	0	943	2048	1355	946	605	1263
EOG0912005U	1955185	1956848	19	aa	31616	14	11858	0	19744	only nuc data	796	868	447	646	1261	0	1167	707	794	138	1422	1171	343	993	1134	496	0	803	2563	1560	922	884	1425
EOG0912005W	1570627	1572689	15	aa	30945	0	15631	0	15314	only nuc data	488	937	480	1133	942	0	702	438	658	167	1391	827	308	800	961	430	0	513	1657	818	742	614	796
EOG0912005X	1872280	1873588	17	aa	22253	0	9915	0	12338	only nuc data	80	738	278	628	563	0	458	461	591	172	930	891	461	777	743	336	0	499	1294	543	473	557	945
EOG09120060	743972	745728	16	aa	28112	0	9660	0	18452	only nuc data	342	815	289	800	718	0	684	705	523	187	632	1380	303	2182	1265	307	0	810	1894	1430	567	609	2352
EOG09120062	1519487	1520907	19	aa	26999	0	9976	0	17023	only nuc data	621	1058	313	896	1050	0	840	596	793	226	1315	825	478	871	1046	501	0	564	2185	1043	1028	554	841
EOG09120063	975353	976867	19	aa	28785	0	5305	0	23480	only nuc data	337	1316	365	1227	1323	0	935	609	1253	206	2006	891	634	886	1572	895	0	762	2803	1206	1991	1365	1235
EOG09120065	949436	951008	10	aa	15730	0	6880	0	8850	only nuc data	229	677	32	197	365	0	231	148	873	27	465	869	243	597	298	151	0	71	1000	317	69	903	1317
EOG09120067	1838083	1839869	18	aa	32166	0	12207	0	19959	only nuc data	1095	1007	229	1155	1427	0	986	622	636	204	1558	1105	363	1056	2016	480	0	686	1866	1736	1054	635	1138
EOG09120069	1366199	1367987	19	aa	33991	0	12501	0	21490	only nuc data	755	1448	404	972	1192	0	1112	494	810	201	1683	1574	436	1018	1444	481	0	715	2873	1400	847	919	1467
EOG0912006D	1961186	1962374	19	aa	22591	0	3335	0	19256	only nuc data	241	1276	509	750	901	0	692	692	977	141	944	1455	631	1189	1283	563	0	715	2644	957	872	762	1303
EOG0912006F	905307	906709	19	aa	26657	0	7065	0	19592	only nuc data	542	1241	695	768	1012	0	824	526	961	324	1261	1456	549	1151	1045	472	0	769	2204	897	930	745	1762
EOG0912006G	519600	521376	14	aa	24878	1	8225	0	16652	only nuc data	801	752	307	481	865	0	1081	445	682	73	1213	1777	275	839	902	359	0	512	1989	1038	401	830	1831
EOG0912006I	158146	159538	17	aa	23681	27	11804	0	11850	only nuc data	465	943	244	617	713	0	713	426	492	163	715	794	279	694	761	248	0	452	1235	808	258	518	777
EOG0912006J	1425970	1427056	10	aa	10870	0	4064	0	6806	only nuc data	145	472	150	279	319	0	270	214	321	118	423	279	168	410	431	289	0	372	848	303	325	369	446
EOG0912006K	103869	105104	19	aa	23484	0	6888	0	16596	only nuc data	227	1061	300	811	768	0	930	649	794	85	969	1096	410	895	1004	533	0	646	1808	1098	677	776	1286
EOG0912006L	1984149	1986027	17	aa	31943	0	7961	0	23982	only nuc data	901	1117	360	1237	1359	0	1198	615	1067	206	2267	1331	596	1422	1536	739	0	915	2364	1572	1342	1164	1575
EOG0912006O	1432522	1434271	17	aa	29750	0	11652	0	18098	only nuc data	484	1154	331	825	847	0	904	326	1166	180	1349	1496	454	1002	828	411	0	387	1766	881	849	936	2006
EOG0912006P	1015674	1017319	19	aa	31274	0	11866	0	19408	only nuc data	644	851	522	892	1021	0	977	688	944	204	1783	1379	346	1013	1127	513	0	883	2078	1109	871	871	1336
EOG0912006Q	1357319	1358660	19	aa	25498	2	7819	0	17677	only nuc data	534	1613	251	746	888	0	929	370	681	155	1146	1825	412	904	1246	145	0	584	1838	1140	758	604	1442
EOG0912006R	1952286	1953487	19	aa	22838	0	3113	0	19725	only nuc data	356	1235	514	1059	1191	0	869	701	1032	375	1172	1334	382	1136	1287	694	0	769	2139	1078	767	883	1108
EOG0912006S	1946929	1948168	18	aa	22320	0	1691	0	20629	only nuc data	485	1281	277	1505	1293	0	1284	1000	860	366	1373	1301	317	1150	1370	337	0	754	1178	1242	1466	819	1456
EOG0912006T	459999	461364	19	aa	25954	0	8390	0	17564	only nuc data	418	1085	658	1056	1441	0	893	560	606	212	1443	812	426	901	1444	611	0	430	1236	1151	1008	580	1011
EOG0912006U	167031	168353	17	aa	22491	1	1336	0	21154	only nuc data	378	1157	491	1031	1039	0	1748	628	1272	302	1655	778	408	1152	1055	574	0	895	2940	1175	901	762	1191
EOG0912006Z	75539	76661	19	aa	21337	0	3699	0	17638	only nuc data	252	1007	402	558	747	0	889	606	886	161	1320	1115	593	919	1085	520	0	865	2253	1130	597	754	1231
EOG09120070	1754438	1755676	17	aa	21063	0	3953	0	17110	only nuc data	342	949	1127	1396	1158	0	855	769	724	366	1511	940	286	827	956	508	0	634	1191	788	740	587	798
EOG09120072	1751419	1752837	18	aa	25542	0	8330	0	17212	only nuc data	305	1543	214	916	1014	0	861	385	1226	95	1604	598	300	774	811	553	0	480	1889	600	1189	1085	1075
EOG09120073	199579	200934	18	aa	24408	0	6283	0	18125	only nuc data	413	1209	368	876	1110	0	745	511	992	371	1690	767	329	944	1222	419	0	676	2052	1157	851	825	1011
EOG09120076	864759	866324	19	aa	29754	1	8501	0	21252	only nuc data	518	1138	388	964	1152	0	1055	619	1050	255	1618	1137	543	1119	1216	667	0	972	2740	1347	841	898	1533
EOG09120078	1211840	1212959	19	aa	21280	0	1388	0	19892	only nuc data	114	1184	411	1285	898	0	864	677	1003	174	1397	1147	503	988	1338	517	0	771	1905	959	1112	1491	1268
EOG0912007B	1454070	1455312	19	aa	23617	13	2809	0	20795	only nuc data	303	1159	356	1036	963	0	1226	539	1057	348	1198	1432	452	1246	1062	432	0	1025	2611	1027	978	877	1771
EOG0912007C	1673319	1674630	18	aa	23616	0	2035	0	21581	only nuc data	472	1395	614	1201	1175	0	1148	575	1429	204	1535	719	471	1208	1020	721	0	928	2381	1256	1455	905	1241
EOG0912007D	1136084	1137307	19	aa	23256	1	8788	0	14467	only nuc data	585	732	347	467	627	0	669	641	646	258	1000	1072	277	866	639	448	0	618	1778	949	603	581	1249
EOG0912007E	878676	880136	13	aa	18993	0	5744	0	13249	only nuc data	464	731	107	624	552	0	655	430	619	173	1011	906	304	958	929	242	0	583	1587	758	555	625	900
EOG0912007I	2016890	2018085	19	aa	22724	0	4976	0	17748	only nuc data	147	1149	292	1253	1218	0	765	358	876	215	1110	1127	432	952	1481	346	0	665	1637	1353	824	743	952
EOG0912007K	1094505	1095756	19	aa	23788	1	8319	0	15468	only nuc data	487	1235	319	725	675	0	964	742	592	141	996	1144	311	777	865	397	0	540	1671	1110	530	594	1140
EOG0912007M	401595	402880	19	aa	24434	0	10123	0	14311	only nuc data	340	698	215	657	807	0	681	624	794	263	1058	837	285	886	997	450	0	771	1285	813	764	583	843
EOG0912007O	96171	97374	14	aa	16856	1	4734	0	12121	only nuc data	83	808	235	468	613	0	565	386	503	172	851	1022	343	746	875	306	0	515	1263	536	454	539	921
EOG0912007Q	90991	92185	8	aa	9560	0	4103	0	5457	only nuc data	57	338	108	305	370	0	228	145	301	87	546	356	99	319	255	131	0	134	586	248	276	309	316
EOG0912007S	1312761	1314298	19	aa	29222	0	6685	0	22537	only nuc data	676	1185	795	1347	1358	0	1219	837	1165	551	1701	1078	416	1744	1362	682	0	616	1756	1756	1184	787	998
EOG0912007U	2139729	2140930	18	aa	21636	0	1994	0	19642	only nuc data	215	1110	165	761	935	0	959	472	1346	47	1136	2255	410	1235	1039	382	0	641	1971	978	342	1159	2299
EOG0912007V	1088468	1089997	17	aa	26010	0	8249	0	17761	only nuc data	473	1107	239	927	971	0	972	513	903	283	1589	1096	435	1035	1175	421	0	582	2140	1109	696	617	951
EOG0912007W	871906	873224	19	aa	25061	0	8411	0	16650	only nuc data	384	858	422	1283	1043	0	977	446	953	195	1229	583	405	1034	1329	393	0	574	1648	997	687	556	1038
EOG0912007X	2105086	2106181	19	aa	20824	0	5510	0	15314	only nuc data	461	676	1544	976	853	0	798	401	722	115	1030	777	293	865	887	305	0	415	1054	604	1048	738	1213
EOG0912007Y	615759	617167	17	aa	23953	0	4644	0	19309	only nuc data	484	1034	396	1131	1062	0	1053	776	1056	200	1564	1289	599	1046	1299	387	0	709	1693	1337	835	569	1274
EOG09120080	1664766	1665988	13	aa	15899	0	6200	0	9699	only nuc data	220	452	209	424	449	0	576	264	661	131	691	577	297	411	695	184	0	584	1079	681	392	348	594
EOG09120081	750392	751443	18	aa	18936	0	6237	0	12699	only nuc data	228	562	624	453	605	0	779	579	685	73	1240	877	365	737	462	737	0	650	802	443	484	756	786
EOG09120086	1146261	1147688	19	aa	27132	0	7799	0	19333	only nuc data	520	849	196	1139	1113	0	1045	650	858	228	1215	2326	534	1253	1177	349	0	774	1557	1203	683	631	1553
EOG0912008A	1822228	1823286	19	aa	20121	1	2276	0	17844	only nuc data	167	1102	330	584	1157	0	1016	558	630	226	890	1040	554	853	1280	416	0	858	2111	1352	570	1034	1283
EOG0912008D	438096	439517	18	aa	25596	0	4471	0	21125	only nuc data	749	1218	149	1104	1467	0	1462	967	856	212	1546	1323	317	1126	1766	416	0	797	1838	1580	985	854	1142
EOG0912008E	1377680	1378823	19	aa	21736	0	4668	0	17068	only nuc data	248	893	344	1216	1204	0	759	447	579	124	1347	805	476	966	1325	430	0	622	1771	1286	578	696	1200
EOG0912008G	341878	343056	18	aa	21222	0	7586	0	13636	only nuc data	364	666	374	1140	777	0	767	576	798	176	984	574	247	906	909	293	0	658	1098	948	522	489	734
EOG0912008H	726266	728206	17	aa	32997	0	12097	0	20900	only nuc data	750	895	115	530	1248	0	982	270	1548	87	1932	2764	358	1330	685	287	0	262	2398	880	346	1116	2867
EOG0912008I	1121636	1122616	19	aa	18639	0	5249	0	13390	only nuc data	595	774	104	576	738	0	742	314	604	78	629	1434	367	824	874	222	0	400	1322	1056	478	442	1412
EOG0912008J	273622	274917	19	aa	24624	2	3656	0	20966	only nuc data	445	1465	487	1834	1007	0	1153	523	877	255	1391	1315	527	1087	1576	417	0	857	1905	1290	962	597	1441
EOG0912008K	122227	123781	17	aa	26435	0	3406	0	23029	only nuc data	457	1098	274	1095	1103	0	1054	695	1470	396	1810	2332	401	1629	925	550	0	710	2136	1110	950	956	2335
EOG0912008L	1118997	1120338	11	aa	14762	0	7029	0	7733	only nuc data	61	402	138	466	351	0	280	282	416	43	668	566	176	459	487	243	0	285	658	446	480	287	600
EOG0912008P	738460	739744	18	aa	23130	0	3858	0	19272	only nuc data	538	1166	439	1337	990	0	1080	662	1364	248	1273	914	336	1149	1068	603	0	794	1687	1322	1029	644	1167
EOG0912008R	1746775	1748014	16	aa	19840	12	3586	0	16242	only nuc data	197	908	229	799	989	0	726	372	1030	72	1546	820	509	918	1117	530	0	545	1592	672	969	808	1091
EOG0912008T	957692	958552	19	aa	16359	0	1096	0	15263	only nuc data	67	1272	278	1079	900	0	695	300	690	74	892	974	341	998	1134	247	0	645	1388	1200	721	362	1073
EOG0912008W	662390	663914	11	aa	16775	0	4346	0	12429	only nuc data	352	715	410	721	736	0	536	381	714	239	1100	568	142	654	690	357	0	384	1545	529	617	553	838
EOG09120090	1709851	1711238	17	aa	23596	0	10075	0	13521	only nuc data	376	806	126	606	786	0	746	263	838	202	980	990	283	628	757	136	0	354	1259	786	707	1002	1266
EOG09120096	790241	791299	19	aa	20121	0	2370	0	17751	only nuc data	219	1101	336	983	1110	0	580	672	1074	208	1408	884	454	920	1445	319	0	815	2137	1053	547	746	959
EOG09120097	558763	559642	13	aa	11440	1	715	0	10724	only nuc data	126	1111	229	517	601	0	638	422	481	103	603	531	226	523	710	366	0	309	1117	608	536	503	590
EOG0912009A	503612	504729	19	aa	21242	0	3940	0	17302	only nuc data	226	1185	318	869	975	0	700	625	1071	158	1038	991	546	1048	862	508	0	667	1850	939	754	762	1436
EOG0912009B	740658	741869	19	aa	23028	0	4951	0	18077	only nuc data	583	1042	362	1220	1097	0	858	783	603	200	1465	1303	362	938	1340	485	0	614	1668	1183	864	578	1112
EOG0912009C	219756	221069	13	aa	17082	0	2376	0	14706	only nuc data	234	736	134	804	701	0	630	405	1109	158	780	1291	434	1030	686	315	0	397	1496	786	560	887	1367
EOG0912009D	1054092	1055403	12	aa	15744	0	3000	0	12744	only nuc data	202	1050	107	963	588	0	595	324	700	175	1098	1021	398	765	790	274	0	416	1021	572	522	471	894
EOG0912009G	1097023	1098162	19	aa	21660	22	4341	0	17297	only nuc data	386	876	206	1315	966	0	985	964	1093	370	1237	811	262	902	1188	322	0	621	1124	1195	1150	647	1063
EOG0912009I	1290045	1291132	18	aa	19584	0	6362	0	13222	only nuc data	315	697	221	842	891	0	551	271	720	205	1208	937	222	822	785	320	0	584	1039	808	862	445	792
EOG0912009J	488841	490138	19	aa	24662	0	5830	0	18832	only nuc data	396	1144	334	796	1008	0	782	703	1183	232	1229	979	637	890	1155	412	0	767	2139	1119	879	737	1707
EOG0912009Q	1950125	1951136	19	aa	19228	0	5917	0	13311	only nuc data	208	851	298	592	841	0	567	536	752	146	723	745	361	647	895	460	0	656	1420	790	687	586	758
EOG0912009R	1180013	1181302	18	aa	23220	0	9535	0	13685	only nuc data	452	614	475	501	770	0	1048	302	847	43	1368	1063	286	899	454	598	0	531	1050	585	651	600	1000
EOG0912009S	1389258	1391490	19	aa	42427	0	16470	0	25957	only nuc data	1257	1081	146	369	1137	0	1862	409	937	90	1587	2789	547	1389	1075	407	0	348	3522	1564	198	2061	4439
EOG0912009T	577268	578239	18	aa	17496	0	2010	0	15486	only nuc data	123	782	241	770	902	0	634	590	652	130	747	953	380	1119	1188	379	0	661	1600	999	870	672	1217
EOG0912009U	811225	812307	19	aa	20577	0	4750	0	15827	only nuc data	205	1246	277	1387	871	0	689	593	651	144	878	995	524	792	1171	337	0	621	1223	1219	763	542	904
EOG0912009Y	2068381	2069568	14	aa	16632	0	4115	0	12517	only nuc data	278	844	186	827	680	0	466	462	663	185	1244	593	277	794	870	361	0	424	1051	697	687	509	697
EOG091200A0	442471	443572	17	aa	18734	0	2083	0	16651	only nuc data	278	1092	319	1036	929	0	752	574	960	195	1091	830	294	937	1331	442	0	675	1431	935	967	828	1033
EOG091200A2	1288933	1290044	19	aa	21128	0	721	0	20407	only nuc data	378	1882	389	994	736	0	863	578	752	227	972	965	695	1250	1470	452	0	840	2404	1178	941	1125	1694
EOG091200A4	1892026	1893047	18	aa	18396	0	6822	0	11574	only nuc data	232	555	220	542	574	0	621	304	881	80	1173	732	193	568	660	351	0	363	1167	581	700	448	861
EOG091200A5	210569	211866	19	aa	24662	0	4891	0	19771	only nuc data	653	1203	296	898	975	0	1202	732	1045	135	1164	1390	385	1065	1256	355	0	635	2459	1379	689	924	1584
EOG091200A6	1481151	1482317	19	aa	22173	0	8293	0	13880	only nuc data	434	995	357	613	826	0	639	398	818	361	1085	578	275	734	961	364	0	483	1472	785	735	680	721
EOG091200A7	822254	823416	19	aa	22097	34	8251	0	13812	only nuc data	268	817	322	670	765	0	577	281	957	213	1263	716	343	687	801	391	0	550	1574	691	701	640	853
EOG091200A8	1990635	1991671	19	aa	19703	0	2410	0	17293	only nuc data	297	1296	335	523	888	0	528	560	745	261	854	885	490	1057	1203	484	0	622	2275	898	829	1093	1467
EOG091200A9	1000249	1001522	19	aa	24206	16	5596	0	18594	only nuc data	518	1202	453	895	1048	0	752	588	984	291	1655	908	328	1015	1099	544	0	650	2106	1310	968	753	1045
EOG091200AA	1619759	1620995	18	aa	22266	0	7723	0	14543	only nuc data	559	661	141	643	911	0	936	356	743	116	1340	1120	237	660	926	324	0	412	1307	963	862	1115	770
EOG091200AB	116287	117229	19	aa	17917	0	1047	0	16870	only nuc data	104	1166	301	815	745	0	1107	536	716	113	1276	1078	426	740	1216	303	0	600	1899	1124	702	894	1113
EOG091200AC	1013821	1014819	19	aa	18981	1	868	0	18112	only nuc data	128	1538	323	1297	1082	0	633	398	744	221	1223	1137	511	961	1544	229	0	792	1586	1341	810	472	1270
EOG091200AE	172762	173887	18	aa	20268	0	6506	0	13762	only nuc data	145	789	185	764	800	0	522	446	898	146	895	1004	398	822	886	356	0	471	1127	771	642	701	1139
EOG091200AF	385959	387100	18	aa	20556	0	6253	0	14303	only nuc data	324	831	254	579	919	0	664	360	763	144	1644	969	327	736	886	366	0	436	1605	729	727	629	735
EOG091200AG	1435586	1436751	19	aa	22154	0	4763	0	17391	only nuc data	451	804	359	1231	1104	0	1014	937	1173	381	960	783	318	1025	1029	286	0	996	1169	1061	1014	676	1071
EOG091200AH	562790	563662	19	aa	16587	0	3014	0	13573	only nuc data	346	872	201	719	800	0	690	473	627	253	610	1344	256	805	930	258	0	515	1174	845	657	500	1044
EOG091200AO	483967	485102	19	aa	21584	0	7706	0	13878	only nuc data	260	656	223	446	711	0	597	459	882	155	950	937	330	708	844	390	0	570	1607	847	832	581	1153
EOG091200AR	1061048	1061812	18	aa	13770	0	1624	0	12146	only nuc data	236	344	219	515	698	0	508	536	756	181	917	916	256	750	620	385	0	674	1076	695	523	486	1091
EOG091200AS	1636576	1637570	18	aa	17910	0	5010	0	12900	only nuc data	222	816	176	541	650	0	606	376	918	113	1116	1046	270	696	692	265	0	261	1169	765	697	823	904
EOG091200AV	414108	415230	19	aa	21337	1	8383	0	12953	only nuc data	439	629	314	693	781	0	582	552	645	194	960	596	234	520	920	369	0	778	1572	949	529	587	549
EOG091200AX	1027918	1028962	10	aa	10450	0	4253	0	6197	only nuc data	96	359	115	385	366	0	299	217	289	115	421	325	217	297	365	104	0	392	585	403	328	247	368
EOG091200B1	1023507	1024519	18	aa	18234	0	3386	0	14848	only nuc data	411	671	249	431	761	0	697	397	812	179	1191	974	299	1033	917	306	0	677	2089	950	523	665	1027
EOG091200B4	825489	826443	19	aa	18145	0	2968	0	15177	only nuc data	275	682	251	828	726	0	570	807	830	165	846	814	413	732	1102	431	0	565	1703	1132	684	899	997
EOG091200B5	596016	597060	19	aa	19855	0	1241	0	18614	only nuc data	348	1434	336	1162	939	0	973	541	703	143	1265	1136	467	1154	1447	349	0	922	1663	1050	949	700	1281
EOG091200B8	1159009	1159864	18	aa	15408	0	2345	0	13063	only nuc data	320	702	347	692	901	0	786	266	576	170	1184	826	219	726	880	352	0	308	1439	847	463	461	918
EOG091200B9	1808709	1809791	19	aa	20577	0	6328	0	14249	only nuc data	445	627	182	458	712	0	877	581	690	152	982	1008	376	683	816	329	0	635	1775	1241	376	670	1079
EOG091200BB	332755	333928	10	aa	11740	0	2421	0	9319	only nuc data	266	480	158	533	539	0	526	419	470	137	726	458	231	569	635	326	0	389	747	520	516	365	575
EOG091200BD	2018685	2019753	15	aa	16035	0	2548	0	13487	only nuc data	316	851	315	752	808	0	669	492	589	267	787	731	347	613	1000	270	0	624	1590	1137	438	432	775
EOG091200BE	2008271	2009253	19	aa	18677	0	4589	0	14088	only nuc data	251	808	264	758	682	0	657	440	746	95	814	999	458	791	1035	308	0	675	1311	960	654	533	1100
EOG091200BF	780502	781778	18	aa	22986	0	5402	0	17584	only nuc data	476	911	414	794	1101	0	783	721	697	112	1433	1028	415	807	1379	316	0	1034	1885	1402	814	587	951
EOG091200BI	1486722	1487691	19	aa	18430	0	2619	0	15811	only nuc data	227	1197	336	1130	915	0	634	525	866	96	1017	754	479	894	970	563	0	612	1386	1010	895	584	948
EOG091200BL	774084	775494	19	aa	26809	0	6942	0	19867	only nuc data	452	927	408	650	914	0	912	885	1049	184	1409	2014	449	1187	1138	498	0	702	2235	1182	665	856	1603
EOG091200BN	202506	203841	17	aa	22712	0	8147	0	14565	only nuc data	531	804	367	796	769	0	730	478	479	171	1297	894	249	680	954	458	0	628	1805	976	606	695	729
EOG091200BO	1233891	1234931	13	aa	13533	2	1687	0	11844	only nuc data	214	808	219	957	742	0	550	393	552	174	730	556	416	514	881	160	0	545	1332	883	441	361	630
EOG091200BS	1690513	1691575	10	aa	10630	0	4482	0	6148	only nuc data	85	330	65	397	255	0	332	180	440	83	569	398	113	343	354	159	0	238	533	356	324	277	402
EOG091200BT	1577754	1578721	19	aa	18392	0	4047	0	14345	only nuc data	380	773	368	687	728	0	716	636	578	141	1019	1094	197	850	823	546	0	587	1605	932	379	672	1014
EOG091200BU	1010915	1011932	19	aa	19342	0	6285	0	13057	only nuc data	172	687	216	631	550	0	636	443	656	124	725	1302	438	789	725	221	0	581	1152	641	588	794	1158
EOG091200BV	251728	252639	7	aa	6384	0	2009	0	4375	only nuc data	47	172	140	300	169	0	226	139	281	59	305	247	59	275	364	137	0	161	424	227	236	173	281
EOG091200BW	1962375	1963255	8	aa	7048	0	2571	0	4477	only nuc data	6	285	108	303	281	0	158	153	288	33	253	261	124	188	365	151	0	175	324	268	275	270	214
EOG091200BX	159773	160788	19	aa	19304	0	3687	0	15617	only nuc data	313	682	661	1307	869	0	752	740	676	145	1189	914	240	1068	786	606	0	840	864	989	718	476	1095
EOG091200BY	2026114	2027561	16	aa	23168	0	7900	0	15268	only nuc data	910	761	323	457	735	0	868	500	481	139	1108	1217	312	705	1034	401	0	1001	2340	1053	431	479	923
EOG091200C0	1326800	1327992	18	aa	21474	0	7481	0	13993	only nuc data	317	702	340	714	894	0	760	193	664	32	1590	642	338	624	503	561	0	524	1224	498	1537	806	847
EOG091200C1	1733317	1734336	14	aa	14280	0	4527	0	9753	only nuc data	216	512	153	538	474	0	466	309	567	165	687	639	251	409	460	244	0	696	974	683	428	486	612
EOG091200C3	1398046	1399133	19	aa	20672	0	4274	0	16398	only nuc data	368	874	285	512	846	0	947	643	829	65	960	1310	420	1024	1062	357	0	669	1878	854	623	730	1510
EOG091200C7	803707	805112	18	aa	25308	0	11169	0	14139	only nuc data	400	697	160	606	852	0	700	332	982	75	1491	1328	188	794	802	259	0	399	1173	822	820	474	1185
EOG091200C8	179567	180424	19	aa	16302	0	3394	0	12908	only nuc data	54	838	347	1333	755	0	1131	516	681	109	720	383	128	601	829	602	0	540	757	1008	447	500	683
EOG091200C9	924661	925476	19	aa	15504	0	3575	0	11929	only nuc data	222	760	234	475	534	0	497	441	848	111	723	991	180	782	640	298	0	505	1084	593	576	577	1080
EOG091200CA	1999978	2000978	18	aa	18018	0	2261	0	15757	only nuc data	158	828	189	764	801	0	787	488	1113	225	765	1477	447	937	769	297	0	647	1475	862	645	737	1504
EOG091200CC	50801	51911	18	aa	19998	1	4807	0	15190	only nuc data	573	813	414	571	740	0	721	544	588	134	1104	769	408	783	910	297	0	777	2115	1226	483	774	1019
EOG091200CD	1376289	1377435	19	aa	21793	1	5199	0	16593	only nuc data	385	1402	402	1268	948	0	657	277	583	136	1264	905	559	678	1476	332	0	526	1711	1341	584	606	938
EOG091200CE	863524	864632	19	aa	21071	0	3717	0	17354	only nuc data	229	1584	232	736	542	0	885	767	1324	140	1508	1535	314	969	776	428	0	531	1782	741	410	1015	1135
EOG091200CJ	801080	802332	18	aa	22554	0	5138	0	17416	only nuc data	481	1109	378	1394	1105	0	653	453	956	759	1492	640	299	926	1419	563	0	513	1299	878	865	735	980
EOG091200CL	1610666	1612018	18	aa	24354	0	6621	0	17733	only nuc data	724	1137	378	619	986	0	874	700	792	265	1386	852	285	892	1141	520	0	845	2407	1096	677	701	1180
EOG091200CP	683390	684416	7	aa	7189	0	1166	0	6023	only nuc data	196	415	53	246	463	0	386	304	255	164	397	329	161	286	365	150	0	287	615	356	239	210	342
EOG091200CQ	1889686	1891076	15	aa	20865	0	6841	0	14024	only nuc data	453	744	239	801	820	0	779	436	673	106	809	1170	422	749	828	342	0	587	1355	998	682	590	894
EOG091200CS	1971380	1972364	19	aa	18715	0	2709	0	16006	only nuc data	362	1226	515	1326	998	0	710	371	535	175	1094	1136	312	850	1096	229	0	635	1415	1091	901	562	829
EOG091200CV	11282	12297	14	aa	14224	0	3370	0	10854	only nuc data	282	526	312	506	577	0	523	379	778	184	645	702	177	439	721	330	0	562	1196	686	391	544	676
EOG091200CX	1811501	1812903	19	aa	26657	8	5572	0	21077	only nuc data	346	1124	342	1142	1258	0	852	461	1437	130	2697	1114	369	1177	1056	707	0	735	1897	993	1503	821	1262
EOG091200CY	1266435	1267461	19	aa	19513	0	8533	0	10980	only nuc data	340	541	202	816	626	0	552	551	652	159	732	642	161	696	646	294	0	410	960	767	612	393	568
EOG091200CZ	1419973	1420944	16	aa	15552	0	5251	0	10301	only nuc data	169	1048	174	507	459	0	474	98	610	59	700	678	184	627	730	220	0	155	1114	582	406	661	815
EOG091200D0	298617	299619	17	aa	17051	0	6887	0	10164	only nuc data	213	459	382	772	608	0	426	528	997	7	775	303	171	723	498	119	0	559	647	462	663	308	757
EOG091200D2	1099874	1101120	15	aa	18705	0	6640	0	12065	only nuc data	266	748	258	575	721	0	711	316	592	117	1429	550	327	740	729	337	0	379	1089	423	647	602	775
EOG091200D3	1941499	1942863	16	aa	21840	0	5800	0	16040	only nuc data	610	841	205	851	1036	0	1117	664	561	70	1068	1025	154	1433	1259	220	0	748	1060	1293	669	542	1224
EOG091200D4	249411	250364	16	aa	15264	0	2670	0	12594	only nuc data	230	866	184	992	617	0	533	615	607	291	776	1015	301	862	740	231	0	568	894	536	658	382	926
EOG091200D5	1533864	1535000	19	aa	21603	0	7579	0	14024	only nuc data	514	762	172	559	829	0	636	426	633	123	829	1022	395	773	974	355	0	581	1634	944	655	626	1096
EOG091200D7	1495213	1496246	17	aa	17578	0	3753	0	13825	only nuc data	306	665	720	1418	1004	0	726	677	705	271	1065	563	188	707	913	320	0	252	899	689	745	350	948
EOG091200D8	1031181	1032239	19	aa	20121	0	5669	0	14452	only nuc data	320	768	464	664	797	0	640	624	1075	134	1528	577	286	524	700	451	0	399	1254	537	1407	757	866
EOG091200DA	696734	697737	19	aa	19076	0	2832	0	16244	only nuc data	540	672	168	826	960	0	1123	685	595	132	1196	1175	389	873	919	503	0	776	1885	944	709	710	1004
EOG091200DB	377825	379087	18	aa	22734	0	9967	0	12767	only nuc data	428	634	213	586	654	0	540	521	842	259	1059	732	332	839	752	379	0	446	1094	809	716	434	926
EOG091200DD	1024788	1025735	19	aa	18012	0	2281	0	15731	only nuc data	195	1206	308	652	968	0	716	403	700	68	940	1003	358	934	1201	352	0	540	2016	1123	578	588	1077
EOG091200DE	157059	158145	19	aa	20653	0	4051	0	16602	only nuc data	434	879	264	441	971	0	773	377	913	190	1538	929	502	952	838	373	0	772	2013	1013	901	824	1139
EOG091200DJ	1292201	1293125	19	aa	17575	0	3484	0	14091	only nuc data	121	941	352	821	792	0	445	416	934	207	765	803	251	806	1019	372	0	457	1820	523	846	499	1022
EOG091200DL	279645	280763	19	aa	21261	0	2710	0	18551	only nuc data	312	885	145	963	994	0	977	558	768	132	1732	2048	417	1276	1109	505	0	799	1399	978	578	507	1781
EOG091200DM	1423702	1424769	19	aa	20292	2	3651	0	16639	only nuc data	556	1037	240	887	873	0	819	521	950	327	1441	1308	272	892	965	271	0	669	1542	909	696	623	1397
EOG091200DN	410655	411693	18	aa	18702	0	2004	0	16698	only nuc data	304	1015	341	991	988	0	1189	766	729	181	1401	941	319	832	1278	504	0	342	1079	944	1114	692	1052
EOG091200DO	1657449	1658582	19	aa	21546	0	6604	0	14942	only nuc data	497	922	478	709	745	0	719	456	703	189	1171	714	241	814	1015	489	0	463	2258	837	441	584	994
EOG091200DP	2063227	2064809	19	aa	30077	0	12835	0	17242	only nuc data	337	1069	173	1565	1049	0	909	555	742	163	2098	594	486	805	682	543	0	370	1108	502	2163	1102	564
EOG091200DQ	1209933	1210822	17	aa	15130	0	2696	0	12434	only nuc data	201	640	135	628	591	0	446	308	622	80	1143	956	229	595	684	382	0	359	1543	589	613	887	1004
EOG091200DR	1957052	1958262	17	aa	20587	0	7136	0	13451	only nuc data	395	671	156	498	842	0	752	277	573	160	1470	771	288	909	918	273	0	615	1413	894	666	534	771
EOG091200DS	2051209	2052214	18	aa	18108	0	4462	0	13646	only nuc data	350	885	117	963	1286	0	1115	60	269	34	1416	315	549	319	1170	303	0	288	853	738	1099	1675	192
EOG091200DT	352412	353721	13	aa	17030	0	6342	0	10688	only nuc data	544	571	217	502	572	0	479	457	486	99	721	870	279	661	672	198	0	555	895	727	513	377	837
EOG091200DW	1316338	1317622	19	aa	24415	0	7762	0	16653	only nuc data	391	879	204	910	1060	0	777	347	1126	150	2483	830	258	1369	820	311	0	508	1235	626	894	574	1292
EOG091200DY	1907200	1908082	19	aa	16777	0	2145	0	14632	only nuc data	142	764	376	846	949	0	738	440	945	174	921	666	353	990	1299	569	0	390	1219	712	727	508	1046
EOG091200DZ	1540170	1541125	19	aa	18164	0	10160	0	8004	only nuc data	287	334	50	368	493	0	259	310	672	97	888	721	110	383	377	116	0	248	610	393	553	328	694
EOG091200E0	1569565	1570626	19	aa	20178	0	3034	0	17144	only nuc data	203	829	146	1566	896	0	671	539	1175	134	1429	1019	461	1212	1084	448	0	461	1213	919	923	590	1429
EOG091200E4	300886	301809	18	aa	16632	18	3337	0	13277	only nuc data	247	690	203	689	645	0	643	435	888	253	934	507	174	859	832	386	0	670	1623	719	828	573	726
EOG091200E6	1792063	1793043	12	aa	11772	0	3274	0	8498	only nuc data	150	583	240	367	452	0	453	204	540	143	823	351	195	372	439	202	0	450	1003	511	530	289	351
EOG091200E8	873	1791	13	aa	11947	0	2418	0	9529	only nuc data	114	737	122	623	521	0	477	307	507	154	623	604	237	475	717	171	0	464	851	636	348	345	610
EOG091200EA	380414	381419	14	aa	14084	0	4066	0	10018	only nuc data	229	704	205	535	570	0	426	371	521	162	652	568	237	509	683	303	0	475	1069	444	511	366	707
EOG091200ED	1095757	1096684	19	aa	17632	0	5250	0	12382	only nuc data	323	793	218	453	850	0	567	267	731	97	1360	737	265	603	720	308	0	374	1351	785	597	572	734
EOG091200EH	613276	614239	17	aa	16388	0	2021	0	14367	only nuc data	308	824	206	789	637	0	949	583	827	166	893	1261	304	794	922	391	0	700	1292	982	386	650	811
EOG091200EL	89424	90451	19	aa	19532	1	2971	0	16560	only nuc data	344	1319	329	1583	962	0	687	458	783	60	973	855	472	856	1281	439	0	804	1311	1086	670	612	1020
EOG091200EM	652454	653571	18	aa	20124	0	4686	0	15438	only nuc data	714	613	221	1026	934	0	908	649	387	60	1351	1183	146	765	1343	295	0	791	1197	1287	740	601	941
EOG091200EO	381420	382333	18	aa	16452	0	1307	0	15145	only nuc data	423	1442	349	673	686	0	790	397	658	92	908	1261	363	752	948	233	0	332	1792	1152	379	588	1350
EOG091200EQ	948496	949435	17	aa	15980	1	5736	0	10243	only nuc data	196	621	220	467	542	0	511	376	554	154	1016	489	219	619	678	348	0	351	1076	501	391	409	701
EOG091200ER	255783	256754	18	aa	17496	6	5201	0	12289	only nuc data	416	457	182	503	625	0	617	473	677	134	997	816	236	752	693	229	0	629	1519	983	368	519	880
EOG091200ES	1934107	1934993	19	aa	16853	0	2160	0	14693	only nuc data	168	1426	297	662	927	0	632	390	559	134	922	661	452	837	1029	229	0	468	1697	886	590	797	1098
EOG091200ET	1697510	1698529	19	aa	19380	0	6429	0	12951	only nuc data	208	722	132	540	722	0	681	249	783	126	868	1075	327	815	651	280	0	395	1562	844	562	560	1057
EOG091200EV	1972764	1973899	15	aa	17040	0	5090	0	11950	only nuc data	421	778	341	573	602	0	557	341	722	84	933	985	223	608	709	328	0	438	1172	768	466	465	857
EOG091200EX	101152	102083	19	aa	17708	0	3787	0	13921	only nuc data	147	1494	213	676	580	0	636	281	967	349	850	1129	289	774	730	285	0	259	1346	678	703	461	1221
EOG091200F2	845988	847079	19	aa	20748	0	4377	0	16371	only nuc data	498	1239	355	738	745	0	848	558	475	70	986	951	420	907	1144	320	0	636	1885	1225	701	750	1418
EOG091200F4	1778201	1779758	19	aa	29602	0	10755	0	18847	only nuc data	949	1044	483	520	1016	0	1011	717	477	400	1486	1457	296	873	1224	452	0	985	2414	1271	554	835	1332
EOG091200F5	1568004	1568932	18	aa	16722	0	3292	0	13430	only nuc data	232	728	311	776	725	0	622	538	614	191	909	838	197	663	919	433	0	794	1418	664	531	697	862
EOG091200F7	243723	244907	19	aa	22515	10	7307	0	15198	only nuc data	374	971	472	618	874	0	558	428	835	212	1156	627	384	799	993	445	0	485	1884	677	889	846	1045
EOG091200FC	355780	356761	18	aa	17676	20	2492	0	15164	only nuc data	418	807	188	690	722	0	867	664	612	195	926	1064	313	883	897	552	0	720	1716	929	663	590	1166
EOG091200FE	424949	426254	19	aa	24814	0	10413	0	14401	only nuc data	514	787	575	727	776	0	672	344	957	157	1479	788	413	877	629	494	0	381	1030	517	1017	732	1049
EOG091200FF	1131576	1132608	19	aa	19627	0	7279	0	12348	only nuc data	220	707	47	685	537	0	703	201	655	101	1233	727	430	662	501	373	0	312	1308	497	1036	785	848
EOG091200FH	1053235	1054091	16	aa	13712	0	4971	0	8741	only nuc data	193	485	151	448	537	0	417	218	583	133	696	444	195	493	583	299	0	457	838	484	482	323	475
EOG091200FL	1859522	1860758	19	aa	23503	1	6645	0	16857	only nuc data	616	1269	300	372	835	0	970	277	1317	130	1594	1175	212	873	758	284	0	338	2232	842	289	944	1846
EOG091200FM	182410	183402	16	aa	15888	0	5918	0	9970	only nuc data	322	459	287	448	485	0	598	230	543	44	1003	990	181	565	473	297	0	218	907	687	546	323	686
EOG091200FN	1028963	1029927	19	aa	18335	0	4366	0	13969	only nuc data	189	1264	252	538	552	0	466	295	1212	169	931	582	264	715	664	475	0	294	2075	438	625	1013	1145
EOG091200FP	951009	952281	18	aa	22914	0	8676	0	14238	only nuc data	723	1141	278	456	588	0	893	676	518	82	906	1202	350	779	631	243	0	534	1980	897	304	641	1139
EOG091200FR	1773869	1774992	18	aa	20232	0	6419	0	13813	only nuc data	621	630	374	391	788	0	873	544	516	77	1035	883	373	633	881	397	0	587	1741	1034	471	627	958
EOG091200FT	132323	133200	14	aa	12292	0	2422	0	9870	only nuc data	497	594	350	372	395	0	559	420	325	108	576	505	304	567	663	203	0	477	1299	768	397	399	589
EOG091200FV	760302	761296	13	aa	12935	0	3396	0	9539	only nuc data	280	340	640	612	614	0	385	216	530	182	785	761	153	496	662	220	0	252	455	461	778	440	557
EOG091200FW	1745440	1746331	19	aa	16948	17	621	0	16310	only nuc data	243	1350	288	998	777	0	818	630	818	325	1042	852	257	1120	1235	387	0	618	1623	846	560	641	1125
EOG091200FY	1371376	1372249	19	aa	16606	0	5860	0	10746	only nuc data	311	523	382	549	572	0	429	473	848	110	590	814	206	617	607	373	0	424	825	623	602	393	786
EOG091200FZ	1436752	1437780	10	aa	10290	0	961	0	9329	only nuc data	304	637	81	670	729	0	492	310	468	137	873	368	173	377	742	158	0	291	848	398	786	290	501
EOG091200G0	1321173	1322184	19	aa	19228	0	4889	0	14339	only nuc data	390	724	363	572	759	0	751	512	653	225	926	1178	348	862	889	374	0	653	1640	942	427	508	1033
EOG091200G5	1842626	1843567	18	aa	16956	0	5905	0	11051	only nuc data	148	581	250	537	540	0	592	452	675	91	578	695	315	636	546	397	0	560	1225	567	492	480	842
EOG091200G6	2074201	2075206	15	aa	15090	0	5384	0	9706	only nuc data	318	505	126	412	621	0	631	501	601	187	521	502	268	608	738	246	0	474	751	597	431	409	577
EOG091200G7	445302	446212	11	aa	10021	0	3743	0	6278	only nuc data	132	382	117	308	380	0	241	324	407	139	335	373	147	350	355	112	0	414	636	402	273	180	403
EOG091200G8	1649525	1650413	17	aa	15113	0	4791	0	10322	only nuc data	204	624	205	591	620	0	493	258	567	68	1411	522	326	528	436	401	0	168	809	324	917	586	468
EOG091200G9	486208	487115	19	aa	17252	0	2589	0	14663	only nuc data	277	1137	201	1100	761	0	622	530	757	98	939	781	285	712	951	462	0	505	1468	1047	883	461	963
EOG091200GE	60668	61572	19	aa	17195	0	4983	0	12212	only nuc data	296	848	198	647	676	0	494	294	712	133	1077	759	245	719	689	413	0	486	1272	519	764	458	809
EOG091200GG	197264	198279	18	aa	18288	0	8938	0	9350	only nuc data	275	607	201	454	669	0	403	241	359	42	1104	535	173	436	440	332	0	355	773	362	822	572	470
EOG091200GI	187816	188883	19	aa	20292	0	6294	0	13998	only nuc data	471	846	110	681	760	0	789	656	773	226	1213	849	322	931	657	297	0	367	1302	597	794	880	948
EOG091200GO	1492108	1492873	9	aa	6894	0	928	0	5966	only nuc data	70	385	168	370	334	0	252	193	327	66	385	237	240	314	332	129	0	272	550	331	379	432	270
EOG091200GR	907235	908344	18	aa	19980	2	9949	0	10029	only nuc data	325	529	53	473	568	0	365	224	688	144	1132	691	134	823	377	251	0	494	579	434	702	392	976
EOG091200GS	480390	482081	10	aa	16920	0	6160	0	10760	only nuc data	347	453	304	611	656	0	500	255	613	105	1288	658	224	549	448	290	0	384	997	580	839	329	677
EOG091200GT	1616660	1617567	19	aa	17252	0	2807	0	14445	only nuc data	119	1054	113	594	709	0	782	326	835	35	1067	1388	318	705	909	234	0	240	1413	703	235	905	1880
EOG091200GU	186327	187154	11	aa	9108	0	2972	0	6136	only nuc data	115	417	204	226	381	0	331	156	262	69	320	367	200	426	359	161	0	310	652	381	185	278	451
EOG091200GV	45982	47066	15	aa	16275	0	6541	0	9734	only nuc data	383	422	277	464	486	0	690	348	522	52	972	613	164	649	426	463	0	346	965	455	506	392	522
EOG091200GY	1945934	1946928	19	aa	18905	0	4238	0	14667	only nuc data	298	841	234	713	809	0	690	493	745	101	1065	1059	244	725	1013	382	0	551	1979	782	585	639	1017
EOG091200GZ	1359981	1360863	18	aa	15894	0	1380	0	14514	only nuc data	166	1273	290	944	754	0	668	451	560	65	811	744	498	799	962	392	0	423	1923	805	577	507	1068
EOG091200H2	524725	525604	18	aa	15840	0	1728	0	14112	only nuc data	111	870	144	992	708	0	648	273	1003	64	805	818	467	846	783	268	0	496	1391	1014	831	747	944
EOG091200H4	514845	515710	19	aa	16454	0	4196	0	12258	only nuc data	202	562	163	967	750	0	634	244	768	40	1000	675	165	767	931	283	0	830	797	697	507	553	925
EOG091200H5	1192427	1193215	19	aa	14991	0	5175	0	9816	only nuc data	286	539	178	414	621	0	542	243	456	111	1005	669	142	435	631	256	0	243	1107	545	551	443	685
EOG091200H7	1322185	1323186	19	aa	19038	0	6513	0	12525	only nuc data	540	627	202	424	636	0	848	327	367	130	1150	826	302	700	874	356	0	477	1294	875	471	804	835
EOG091200HA	1114305	1115412	18	aa	19944	0	5586	0	14358	only nuc data	578	842	279	606	784	0	776	493	595	208	1204	737	216	848	930	334	0	580	1722	949	542	772	941
EOG091200HC	1578722	1579525	12	aa	9648	0	3598	0	6050	only nuc data	78	419	61	524	377	0	250	204	381	127	483	262	133	336	415	158	0	262	517	361	236	229	315
EOG091200HD	900409	901455	19	aa	19893	0	4807	0	15086	only nuc data	489	917	276	611	736	0	755	644	807	244	1007	1055	375	776	1018	495	0	613	1528	810	853	673	893
EOG091200HH	881954	882876	19	aa	17537	0	2719	0	14818	only nuc data	229	733	342	846	713	0	692	495	1222	35	1655	882	339	666	915	351	0	503	1201	795	735	714	984
EOG091200HI	492558	493665	19	aa	21052	0	5120	0	15932	only nuc data	385	980	310	625	981	0	727	389	931	217	1319	770	288	757	982	538	0	478	2355	896	907	607	875
EOG091200HL	447416	448321	11	aa	9966	0	2640	0	7326	only nuc data	330	327	267	267	478	0	475	154	286	46	711	502	206	346	308	275	0	296	585	373	516	358	550
EOG091200HN	2043403	2044351	19	aa	18031	0	4285	0	13746	only nuc data	287	998	177	1089	760	0	747	394	629	128	760	1039	185	952	1102	302	0	537	1238	786	506	457	960
EOG091200HO	56704	57696	19	aa	18867	0	2114	0	16753	only nuc data	357	938	160	675	1035	0	953	383	1041	35	1294	1475	506	963	884	371	0	350	1617	1062	292	1121	1598
EOG091200HP	1165355	1166236	16	aa	14112	0	5313	0	8799	only nuc data	411	537	74	261	433	0	586	246	646	29	976	766	109	663	369	163	0	293	726	414	616	287	605
EOG091200HS	706852	707931	19	aa	20520	0	6610	0	13910	only nuc data	269	771	248	642	750	0	535	546	671	171	1392	1011	393	768	806	340	0	494	1377	732	648	670	945
EOG091200HT	231236	232037	17	aa	13634	0	675	0	12959	only nuc data	188	1000	256	832	640	0	560	371	800	224	642	667	334	763	982	370	0	492	1261	812	733	361	859
EOG091200HU	754918	755884	19	aa	18373	0	3006	0	15367	only nuc data	379	1140	214	598	821	0	762	370	726	47	1585	909	347	843	1158	302	0	497	1749	1035	762	616	886
EOG091200HW	2044500	2045506	18	aa	18126	1	6031	0	12094	only nuc data	262	756	257	505	672	0	505	334	655	132	974	726	259	729	775	219	0	557	1401	621	409	621	987
EOG091200HX	630955	631903	19	aa	18031	0	5813	0	12218	only nuc data	364	619	295	624	686	0	639	503	571	56	1073	633	261	701	733	274	0	537	1079	705	982	593	654
EOG091200I3	734964	735748	18	aa	14130	0	1828	0	12302	only nuc data	169	628	190	455	901	0	672	337	476	214	914	565	205	635	864	395	0	602	1576	753	739	510	671
EOG091200I6	439847	440639	15	aa	11895	0	2292	0	9603	only nuc data	148	365	555	495	889	0	553	147	662	35	566	651	221	253	508	936	0	454	515	311	404	504	579
EOG091200I8	695517	696540	18	aa	18432	0	6054	0	12378	only nuc data	431	472	137	485	736	0	1204	406	527	65	987	787	197	664	541	306	0	587	2019	870	490	339	559
EOG091200IB	645631	646890	19	aa	23940	0	7235	0	16705	only nuc data	388	1161	80	1820	1145	0	1278	123	665	592	1629	643	491	894	445	307	0	253	1242	476	1586	1360	515
EOG091200IC	1287365	1288246	18	aa	15876	0	2854	0	13022	only nuc data	389	723	220	752	927	0	637	291	517	241	1192	803	292	681	789	406	0	650	1348	938	579	380	656
EOG091200IG	797998	799079	19	aa	20558	0	6575	0	13983	only nuc data	453	714	440	441	740	0	785	488	596	213	1137	710	336	707	840	411	0	656	1802	964	636	623	744
EOG091200II	1857224	1858085	13	aa	11206	0	1600	0	9606	only nuc data	223	610	361	700	489	0	325	273	790	189	870	341	134	477	540	289	0	419	1005	329	708	224	533
EOG091200IL	1303258	1304174	19	aa	17423	0	3881	0	13542	only nuc data	300	758	167	523	693	0	669	520	631	147	828	1054	350	887	851	341	0	568	1616	720	598	709	912
EOG091200IN	1421942	1422836	19	aa	17005	0	5556	0	11449	only nuc data	173	728	371	631	538	0	456	383	744	263	765	668	196	629	726	371	0	311	1291	571	624	499	684
EOG091200IP	29811	31063	18	aa	22554	0	6189	0	16365	only nuc data	593	1264	369	681	920	0	780	403	685	155	1464	1459	368	827	949	355	0	528	1879	1041	517	676	1045
EOG091200J2	953571	954352	19	aa	14858	0	3454	0	11404	only nuc data	238	687	238	586	680	0	717	738	722	228	591	657	229	687	605	270	0	736	798	586	655	342	652
EOG091200J3	1406924	1407713	18	aa	14220	0	3141	0	11079	only nuc data	151	499	143	496	444	0	500	264	549	224	842	633	342	772	671	378	0	442	1463	698	486	457	776
EOG091200J6	564557	565733	13	aa	15301	5	4478	0	10818	only nuc data	319	501	272	553	811	0	627	351	578	215	1118	456	278	444	687	342	0	444	1002	699	546	405	489
EOG091200J7	1987638	1988619	18	aa	17676	0	7106	0	10570	only nuc data	346	483	222	695	527	0	545	307	547	82	832	558	273	591	759	273	0	425	1099	722	571	376	683
EOG091200JC	539272	540060	19	aa	14991	0	4890	0	10101	only nuc data	268	809	218	597	548	0	635	231	339	255	842	548	114	535	640	193	0	322	999	602	506	610	558
EOG091200JD	1718768	1719983	18	aa	21888	0	5134	0	16754	only nuc data	515	803	126	827	1009	0	1375	367	811	53	1467	838	227	793	731	334	0	709	2713	1277	780	601	913
EOG091200JE	612105	612931	19	aa	15713	0	2761	0	12952	only nuc data	318	725	518	478	660	0	765	444	654	156	872	863	260	692	651	417	0	410	1519	671	572	631	994
EOG091200JG	105105	106111	19	aa	19133	0	3872	0	15261	only nuc data	300	749	248	633	890	0	778	490	870	139	1517	1027	244	695	953	409	0	676	1655	772	580	683	1253
EOG091200JJ	1203428	1204183	17	aa	12852	0	2808	0	10044	only nuc data	197	569	253	618	499	0	391	296	370	165	926	652	191	549	689	249	0	294	853	637	735	441	667
EOG091200JQ	1310126	1311189	14	aa	14896	0	4128	0	10768	only nuc data	363	572	72	731	596	0	476	278	543	49	696	728	207	659	756	353	0	446	1232	703	487	509	675
EOG091200JS	839843	840669	18	aa	14886	0	3734	0	11152	only nuc data	386	308	1531	572	578	0	540	211	515	126	684	1246	90	393	497	457	0	217	676	449	826	483	753
EOG091200JU	838084	838919	18	aa	15048	0	3522	0	11526	only nuc data	265	706	435	757	767	0	596	369	519	138	726	816	278	610	717	269	0	545	953	614	595	464	652
EOG091200JW	1275434	1276250	14	aa	11438	0	5165	0	6273	only nuc data	144	394	182	543	411	0	276	319	293	3	789	279	170	252	281	221	0	77	361	178	568	356	320
EOG091200JX	526342	527095	19	aa	14326	0	2006	0	12320	only nuc data	101	728	192	520	624	0	741	512	616	103	823	1007	280	570	814	314	0	498	1485	554	215	691	1033
EOG091200JY	698452	699321	9	aa	7830	0	1269	0	6561	only nuc data	92	416	100	519	306	0	403	313	365	60	567	281	159	315	437	240	0	79	476	278	549	310	388
EOG091200K0	1855638	1856878	16	aa	19856	0	8948	0	10908	only nuc data	372	684	218	545	821	0	557	267	487	75	1032	567	159	501	780	310	0	287	1134	585	615	725	559
EOG091200K2	1919727	1920562	17	aa	14212	0	3608	0	10604	only nuc data	177	637	175	484	673	0	454	331	773	37	756	548	241	633	676	236	0	314	1046	740	534	557	759
EOG091200K4	2136509	2137451	16	aa	15088	1	4669	0	10418	only nuc data	207	651	236	527	703	0	594	406	356	185	862	584	247	604	673	222	0	367	935	534	619	425	688
EOG091200K5	1736020	1736731	19	aa	13528	0	1654	0	11874	only nuc data	64	792	270	583	637	0	520	419	736	54	592	707	401	732	754	222	0	438	1220	791	663	572	771
EOG091200K8	2061575	2062711	17	aa	19329	0	7452	0	11877	only nuc data	320	795	198	398	727	0	697	243	625	36	1029	716	195	647	709	316	0	343	1394	575	908	522	804
EOG091200KD	1168714	1169483	19	aa	14630	0	2024	0	12606	only nuc data	124	541	218	424	591	0	669	398	615	67	882	838	273	1044	707	238	0	621	1530	857	435	557	1101
EOG091200KF	193023	194047	17	aa	17425	0	4790	0	12635	only nuc data	365	774	139	568	734	0	599	417	632	149	731	1181	247	570	986	155	0	416	1395	747	747	573	875
EOG091200KH	1210823	1211839	19	aa	19323	0	2803	0	16520	only nuc data	519	869	284	856	898	0	801	733	579	140	1251	1074	369	859	1115	323	0	645	1806	1155	812	588	1363
EOG091200KI	1796177	1797086	17	aa	15470	0	2009	0	13461	only nuc data	317	1060	287	1087	747	0	557	274	560	157	820	930	279	756	1063	254	0	609	1151	931	622	426	891
EOG091200KK	1997979	1998880	19	aa	17138	1	3069	0	14068	only nuc data	364	1261	137	877	669	0	533	409	929	207	772	1209	125	752	1053	210	0	538	1073	810	728	482	1294
EOG091200KM	2082073	2082944	18	aa	15696	0	2307	0	13389	only nuc data	160	994	302	809	477	0	426	383	1153	123	953	410	334	795	750	471	0	409	1747	545	830	530	948
EOG091200KO	1683009	1683859	19	aa	16169	0	2627	0	13542	only nuc data	309	822	280	815	435	0	689	529	1019	181	629	859	356	905	817	333	0	709	1064	684	938	491	987
EOG091200KP	968700	969533	18	aa	15012	0	3143	0	11869	only nuc data	264	509	175	478	688	0	812	373	740	161	1047	676	339	557	699	206	0	432	1108	702	950	519	698
EOG091200KR	504730	505812	18	aa	19494	1	6383	0	13110	only nuc data	300	683	234	588	816	0	956	573	593	167	1252	669	213	629	725	529	0	438	1135	668	662	866	714
EOG091200KS	1116264	1117283	19	aa	19380	0	4067	0	15313	only nuc data	577	782	231	706	769	0	979	309	866	138	1237	1330	355	1015	848	191	0	578	1480	850	681	787	1181
EOG091200KU	7167	7956	19	aa	15010	0	1537	0	13473	only nuc data	213	721	83	1092	561	0	532	259	643	52	1224	648	204	877	1172	339	0	280	1616	850	846	638	836
EOG091200KW	999443	1000248	18	aa	14508	0	3872	0	10636	only nuc data	254	485	327	507	456	0	505	293	643	57	1206	848	256	690	400	227	0	406	951	644	357	507	871
EOG091200KY	491088	491857	19	aa	14630	0	2409	0	12221	only nuc data	76	589	141	456	596	0	565	383	774	66	799	1061	487	657	880	373	0	554	1186	698	275	531	1150
EOG091200KZ	537323	538086	13	aa	9932	0	1530	0	8402	only nuc data	216	359	864	784	582	0	499	218	396	103	632	342	61	472	485	248	0	344	477	253	484	309	490
EOG091200L1	1101121	1102278	18	aa	20844	0	6356	0	14488	only nuc data	426	793	432	1565	844	0	801	626	727	234	1010	703	421	779	849	317	0	551	1025	865	787	510	649
EOG091200L3	1581236	1582038	13	aa	10439	0	3549	0	6890	only nuc data	128	316	157	416	550	0	344	302	329	82	462	343	97	400	619	260	0	210	590	421	355	308	329
EOG091200L4	1522590	1523364	19	aa	14725	0	2781	0	11944	only nuc data	247	792	210	607	605	0	462	348	809	46	714	687	313	732	966	256	0	444	1020	903	411	548	1071
EOG091200L8	109288	110063	13	aa	10088	0	4023	0	6065	only nuc data	131	391	128	379	367	0	196	151	226	99	416	275	174	257	424	112	0	438	697	490	355	142	348
EOG091200LA	1455658	1456674	17	aa	17289	0	5162	0	12127	only nuc data	316	670	257	661	562	0	773	100	680	35	1582	652	332	746	449	505	0	462	1175	340	1079	424	643
EOG091200LD	544287	545183	18	aa	16146	1	3126	0	13019	only nuc data	195	996	215	905	903	0	455	285	517	130	841	753	470	572	1208	171	0	476	1338	961	535	495	793
EOG091200LE	639518	640394	17	aa	14909	0	5372	0	9537	only nuc data	331	571	251	380	633	0	408	434	316	177	883	389	332	392	584	180	0	677	1048	727	445	303	407
EOG091200LF	1645117	1646006	19	aa	16910	0	2528	0	14382	only nuc data	288	765	387	829	748	0	651	540	696	13	857	632	595	882	990	249	0	601	1337	927	1180	872	631
EOG091200LI	2020539	2021432	18	aa	16092	0	1414	0	14678	only nuc data	404	736	299	674	803	0	689	434	636	172	1117	1082	242	835	935	302	0	604	1645	1100	683	581	1109
EOG091200LJ	1748939	1749843	19	aa	17195	0	5473	0	11722	only nuc data	526	596	78	210	531	0	786	310	508	5	937	1312	171	624	457	234	0	244	1500	640	101	837	1641
EOG091200LL	650962	651882	18	aa	16578	0	2332	0	14246	only nuc data	322	962	181	784	805	0	604	503	718	128	966	841	445	949	910	404	0	632	1623	823	484	525	959
EOG091200LM	189181	190017	19	aa	15903	0	3276	0	12627	only nuc data	319	599	567	657	676	0	508	318	962	65	835	846	343	809	729	774	0	471	628	548	649	476	1167
EOG091200LN	1474197	1475361	19	aa	22135	0	8717	0	13418	only nuc data	630	697	313	519	637	0	738	435	662	140	796	1270	302	853	712	313	0	462	1515	697	501	595	1261
EOG091200LP	1273155	1274044	10	aa	8900	0	2061	0	6839	only nuc data	244	400	129	333	399	0	379	358	314	133	422	370	163	366	500	249	0	259	488	491	360	338	388
EOG091200LQ	609858	610700	15	aa	12645	0	2628	0	10017	only nuc data	235	531	493	829	522	0	425	268	732	163	896	503	180	622	504	299	0	364	821	435	506	398	526
EOG091200LS	475241	476328	19	aa	20672	0	7611	0	13061	only nuc data	449	499	633	334	637	0	732	363	528	91	1195	1252	185	732	693	575	0	527	1146	567	686	426	1260
EOG091200LY	339454	340480	19	aa	19513	0	9737	0	9776	only nuc data	252	504	204	502	567	0	417	176	665	95	1275	536	148	450	644	256	0	308	659	382	837	592	559
EOG091200M0	943123	944152	19	aa	19570	0	5738	0	13832	only nuc data	606	696	312	405	717	0	953	540	541	147	915	829	248	666	803	301	0	736	1709	1298	461	646	909
EOG091200M1	334837	335657	19	aa	15599	0	2561	0	13038	only nuc data	304	550	306	618	420	0	609	686	604	158	873	914	192	941	888	437	0	460	1660	994	400	438	890
EOG091200M4	884705	885814	19	aa	21090	0	7084	0	14006	only nuc data	494	696	416	632	721	0	569	417	996	175	1160	888	442	649	695	350	0	581	1551	783	529	524	1232
EOG091200M7	1478668	1479543	10	aa	8760	0	926	0	7834	only nuc data	213	575	105	415	444	0	428	340	331	164	510	533	217	517	489	67	0	402	732	531	290	297	447
EOG091200M8	429959	430962	19	aa	19076	0	2989	0	16087	only nuc data	464	1370	330	1549	799	0	735	273	516	154	893	1166	305	854	1523	369	0	594	1467	1171	627	442	950
EOG091200M9	808646	809544	19	aa	17081	1	2165	0	14915	only nuc data	220	1161	327	813	729	0	956	307	747	144	1348	907	362	790	895	483	0	491	1557	708	406	723	1061
EOG091200MB	2086157	2086927	19	aa	14649	0	2907	0	11742	only nuc data	221	580	217	297	825	0	539	278	410	71	810	964	286	718	576	236	0	519	1294	980	400	831	911
EOG091200MC	1846826	1847755	19	aa	17670	0	4470	0	13200	only nuc data	410	473	264	490	711	0	804	481	670	101	929	788	246	745	678	334	0	811	1979	879	489	510	818
EOG091200MD	93161	94211	12	aa	12612	0	4068	0	8544	only nuc data	402	457	126	340	423	0	485	253	446	67	470	804	240	517	446	224	0	297	857	644	108	422	918
EOG091200ME	592359	593158	19	aa	15200	0	937	0	14263	only nuc data	197	858	270	567	547	0	662	508	653	53	874	917	324	759	1026	340	0	469	2045	790	447	936	1218
EOG091200MH	1821566	1822227	18	aa	11916	0	1229	0	10687	only nuc data	95	727	175	717	724	0	364	658	442	244	902	398	343	416	739	245	0	674	1149	825	314	224	407
EOG091200MI	282177	283146	19	aa	18430	1	5824	0	12605	only nuc data	286	798	231	504	597	0	605	494	684	156	908	702	290	787	777	207	0	592	1577	751	453	545	947
EOG091200ML	1560439	1561227	18	aa	14202	0	1757	0	12445	only nuc data	293	661	129	860	700	0	788	763	666	295	735	535	371	662	743	247	0	684	971	635	826	539	635
EOG091200MM	1045759	1047039	19	aa	24339	0	5957	0	18382	only nuc data	920	792	310	567	996	0	1189	344	916	44	1149	2218	247	1016	882	283	0	500	1869	1422	276	1287	2075
EOG091200MN	1719984	1720848	18	aa	15570	0	1646	0	13924	only nuc data	281	920	145	714	947	0	530	552	574	297	850	965	304	883	1091	295	0	609	1452	704	621	430	1041
EOG091200MP	276803	277576	19	aa	14706	0	1618	0	13088	only nuc data	176	706	292	1021	776	0	632	348	588	223	919	582	400	483	1050	246	0	574	1558	927	515	561	687
EOG091200MQ	1928577	1929617	19	aa	19779	0	1781	0	17998	only nuc data	465	1091	422	1108	1284	0	815	822	779	225	1748	1013	214	842	1179	419	0	489	1396	907	1378	716	1151
EOG091200MR	1301705	1302559	18	aa	15390	0	3717	0	11673	only nuc data	337	598	1147	578	700	0	690	314	470	146	993	709	104	528	621	285	0	307	908	567	724	582	702
EOG091200MZ	2055370	2056321	17	aa	16184	0	3333	0	12851	only nuc data	428	1358	558	864	652	0	857	368	483	52	684	577	222	812	862	696	0	245	1661	619	424	431	426
EOG091200N0	1681031	1681772	19	aa	14098	0	5440	0	8658	only nuc data	154	602	81	435	377	0	405	155	421	15	848	526	391	349	395	385	0	232	677	286	940	555	583
EOG091200N1	39619	40293	14	aa	9450	0	2960	0	6490	only nuc data	81	358	294	346	474	0	333	282	336	49	462	349	135	428	442	70	0	284	491	354	322	260	421
EOG091200N2	2072860	2073640	19	aa	14839	0	3438	0	11401	only nuc data	210	813	190	648	659	0	701	536	488	171	694	778	345	597	638	242	0	407	988	894	492	442	678
EOG091200N3	223682	224378	19	aa	13243	0	3344	0	9899	only nuc data	122	666	161	405	319	0	448	509	659	156	630	689	258	550	573	234	0	407	857	712	477	419	770
EOG091200N9	1921824	1922952	19	aa	21451	0	10159	0	11292	only nuc data	607	605	152	751	947	0	641	371	349	143	898	722	201	547	516	255	0	707	1167	609	559	578	574
EOG091200NA	1607372	1608370	17	aa	16983	0	7438	0	9545	only nuc data	510	414	164	514	489	0	538	369	466	88	692	599	133	513	669	217	0	462	955	878	452	324	609
EOG091200NB	41485	42807	19	aa	25137	0	8095	0	17042	only nuc data	549	720	140	673	1146	0	654	333	1201	75	1724	1946	224	1425	1056	263	0	505	1133	673	978	511	1662
EOG091200NC	487116	488131	19	aa	19304	0	7331	0	11973	only nuc data	267	611	183	499	663	0	628	366	819	96	1102	776	264	681	700	229	0	344	1314	684	563	417	1034
EOG091200NE	207875	208646	17	aa	13124	0	3382	0	9742	only nuc data	172	671	324	726	826	0	502	364	435	117	670	520	143	494	824	118	0	370	550	628	514	355	591
EOG091200NF	1979560	1980316	19	aa	14383	0	4825	0	9558	only nuc data	198	396	125	388	541	0	504	313	553	155	1103	799	248	595	558	218	0	232	800	421	448	403	758
EOG091200NI	2025370	2026113	19	aa	14136	0	963	0	13173	only nuc data	245	777	207	493	635	0	591	545	611	105	950	1010	402	614	792	443	0	556	1579	793	320	771	979
EOG091200NJ	649358	650186	19	aa	15751	0	4998	0	10753	only nuc data	285	708	161	500	841	0	625	187	443	50	1074	417	228	425	961	191	0	182	738	534	948	799	741
EOG091200NM	365760	366944	17	aa	20145	0	8196	0	11949	only nuc data	583	554	368	392	670	0	648	463	534	187	764	1026	264	600	668	279	0	305	1528	793	422	558	926
EOG091200NQ	557515	558306	19	aa	15048	1	6292	0	8755	only nuc data	183	755	173	845	494	0	369	227	528	110	428	495	296	444	581	153	0	308	720	618	273	364	574
EOG091200NU	290865	292046	15	aa	17730	0	7025	0	10705	only nuc data	324	630	520	724	633	0	763	344	443	54	956	655	180	536	559	344	0	331	805	571	800	294	563
EOG091200NY	704452	705425	16	aa	15584	0	2998	0	12586	only nuc data	543	550	290	710	651	0	847	447	503	114	803	1134	245	800	839	293	0	501	1205	972	388	426	868
EOG091200O1	1845881	1846825	18	aa	17010	0	6555	0	10455	only nuc data	374	466	256	468	565	0	425	264	714	116	638	1089	261	643	479	188	0	367	874	517	482	447	1196
EOG091200O2	2123527	2124426	19	aa	17100	0	3867	0	13233	only nuc data	405	837	350	426	742	0	619	555	657	108	996	672	249	641	1021	273	0	557	1710	890	517	619	794
EOG091200O3	260872	261663	18	aa	14256	0	3614	0	10642	only nuc data	247	909	211	530	568	0	557	301	523	52	775	724	257	554	727	187	0	396	903	617	486	532	833
EOG091200O4	478427	479287	19	aa	16359	0	2825	0	13534	only nuc data	222	1048	138	948	785	0	392	413	699	171	1003	691	438	382	1103	286	0	890	1288	961	638	541	719
EOG091200O5	1542931	1543751	19	aa	15599	0	3792	0	11807	only nuc data	170	657	605	879	656	0	764	440	771	107	924	654	170	657	533	481	0	445	670	669	657	309	759
EOG091200O6	779393	780224	19	aa	15808	0	2685	0	13123	only nuc data	345	767	244	467	773	0	532	427	587	111	788	885	186	651	899	446	0	390	1919	763	504	807	977
EOG091200O8	256889	257983	18	aa	19710	0	3810	0	15900	only nuc data	457	965	243	908	849	0	876	779	718	288	1128	1124	476	804	1130	284	0	721	1597	947	591	488	984
EOG091200OA	1229539	1230436	19	aa	17062	0	6486	0	10576	only nuc data	201	553	181	400	570	0	590	334	723	93	884	546	214	570	626	350	0	480	1355	715	450	320	622
EOG091200OD	1427412	1428158	18	aa	13446	0	2073	0	11373	only nuc data	212	842	266	584	557	0	590	412	607	126	697	642	425	740	761	320	0	739	1030	599	474	324	638
EOG091200OE	86941	87754	17	aa	13838	11	3404	0	10423	only nuc data	226	491	107	476	617	0	410	292	698	233	708	789	148	689	689	201	0	481	1217	586	456	429	706
EOG091200OF	2090064	2090930	18	aa	15606	24	5934	0	9648	only nuc data	412	603	203	477	519	0	549	317	430	34	585	718	215	546	690	193	0	411	1079	654	278	403	744
EOG091200OG	284349	285353	18	aa	18090	0	5894	0	12196	only nuc data	380	809	339	573	646	0	505	343	693	144	941	670	156	654	649	396	0	492	1940	750	397	373	726
EOG091200OK	1490598	1491417	13	aa	10660	0	2537	0	8123	only nuc data	176	304	196	390	597	0	535	436	358	45	879	477	119	312	342	417	0	193	574	381	790	298	480
EOG091200OL	1277076	1277905	19	aa	15770	0	2580	0	13190	only nuc data	248	909	344	833	540	0	367	424	733	409	671	317	412	447	1045	327	0	728	2015	1104	649	331	585
EOG091200OO	502550	503455	18	aa	16308	0	1433	0	14875	only nuc data	425	790	133	627	1010	0	903	563	687	445	970	1000	299	816	830	336	0	767	1425	984	762	494	1034
EOG091200OP	1726023	1727028	18	aa	18108	0	3462	0	14646	only nuc data	534	777	948	461	487	0	768	404	780	62	779	1264	406	1085	854	455	0	469	1422	892	380	817	1136
EOG091200OQ	1143718	1144657	19	aa	17860	0	4688	0	13172	only nuc data	187	922	145	824	668	0	405	275	859	69	814	1325	296	885	700	238	0	408	1083	896	469	602	1289
EOG091200OS	1989741	1990520	19	aa	14820	1	2125	0	12694	only nuc data	108	1059	293	1129	654	0	447	509	500	290	809	528	357	594	935	212	0	620	1366	1087	482	358	465
EOG091200OT	689132	689939	19	aa	15352	0	3299	0	12053	only nuc data	460	621	311	569	648	0	606	511	478	225	934	593	270	483	796	255	0	801	1506	899	401	525	621
EOG091200OW	868022	869228	18	aa	21726	0	9299	0	12427	only nuc data	352	559	166	617	871	0	632	133	421	44	1753	1050	465	616	595	338	0	359	1136	631	841	527	673
EOG091200OY	1307179	1307971	19	aa	15067	0	2818	0	12249	only nuc data	447	596	295	386	541	0	631	467	579	134	1009	979	191	772	732	345	0	500	1382	947	339	568	856
EOG091200P0	1448251	1448968	19	aa	13642	33	1199	0	12410	only nuc data	260	1135	333	895	653	0	429	327	698	111	695	771	244	850	956	192	0	343	1212	803	598	394	771
EOG091200P5	84926	86060	19	aa	21565	0	5651	0	15914	only nuc data	551	855	173	859	1151	0	1001	706	677	181	1424	732	397	887	1094	426	0	459	1261	1072	1110	718	731
EOG091200P6	1556269	1557132	19	aa	16416	0	4227	0	12189	only nuc data	312	602	494	421	650	0	659	294	464	52	972	856	242	790	681	427	0	287	1095	746	699	1018	740
EOG091200P8	545713	546522	19	aa	15390	0	1771	0	13619	only nuc data	367	590	302	443	775	0	1233	586	825	185	886	625	192	702	707	415	0	583	1848	860	585	668	609
EOG091200P9	181341	182124	8	aa	6272	0	2001	0	4271	only nuc data	92	170	98	239	242	0	239	133	224	45	332	276	67	263	317	130	0	167	390	283	202	206	248
EOG091200PD	1567159	1568003	12	aa	10140	0	3275	0	6865	only nuc data	209	389	133	337	423	0	377	205	422	69	520	358	210	319	470	170	0	310	658	523	274	271	427
EOG091200PF	403817	404839	19	aa	19437	0	3497	0	15940	only nuc data	221	1059	179	313	490	0	576	360	1729	224	681	1397	408	960	728	336	0	423	1671	769	509	1149	1979
EOG091200PI	603940	604732	18	aa	14274	0	4848	0	9426	only nuc data	262	698	343	706	566	0	536	551	482	98	574	476	185	556	613	211	0	463	678	474	354	293	569
EOG091200PJ	1169629	1170545	19	aa	17423	0	3060	0	14363	only nuc data	414	782	316	796	1203	0	972	462	441	244	1101	973	187	1028	1250	221	0	448	1168	752	671	579	769
EOG091200PP	517099	518061	14	aa	13482	0	1966	0	11516	only nuc data	220	769	239	780	718	0	490	325	585	208	1345	444	151	596	864	315	0	274	1024	493	993	387	516
EOG091200PR	1562459	1563009	18	aa	9918	0	2158	0	7760	only nuc data	82	294	226	421	458	0	393	417	485	158	389	452	158	380	719	265	0	357	546	417	392	304	529
EOG091200PS	1034085	1034956	16	aa	13952	0	4761	0	9191	only nuc data	215	758	151	546	477	0	476	355	335	205	667	470	219	296	640	191	0	507	1225	666	336	329	342
EOG091200PT	47067	47826	19	aa	14440	17	3267	0	11156	only nuc data	250	688	176	683	475	0	436	563	716	365	780	670	245	563	705	329	0	437	1206	712	443	383	581
EOG091200PV	1544324	1545205	17	aa	14994	0	5149	0	9845	only nuc data	158	643	230	592	649	0	599	174	527	79	1095	521	199	304	727	359	0	292	942	545	528	462	378
EOG091200PW	416829	417709	18	aa	15858	0	4907	0	10951	only nuc data	421	466	242	410	752	0	535	296	353	80	943	933	258	519	737	313	0	484	1169	784	472	545	660
EOG091200PX	1451516	1452355	16	aa	13440	0	1861	0	11579	only nuc data	354	660	254	438	550	0	512	714	564	207	691	768	265	589	797	182	0	709	1232	954	466	353	674
EOG091200Q2	1753175	1753913	18	aa	13302	0	3905	0	9397	only nuc data	264	742	205	355	508	0	588	401	399	104	852	620	204	386	413	308	0	415	917	523	430	425	602
EOG091200Q4	3528	4395	19	aa	16492	0	1941	0	14551	only nuc data	377	1027	56	670	963	0	789	443	515	71	755	1489	245	801	1061	201	0	587	1461	868	507	551	1491
EOG091200Q5	1921066	1921823	19	aa	14402	0	4447	0	9955	only nuc data	256	437	299	563	502	0	577	288	481	80	879	757	164	556	541	256	0	311	1076	315	516	519	838
EOG091200Q6	1602048	1603181	18	aa	20412	0	6797	0	13615	only nuc data	554	925	153	484	814	0	699	307	738	38	724	1582	301	728	802	164	0	316	1301	879	275	852	1533
EOG091200Q8	627273	627980	17	aa	12036	0	4647	0	7389	only nuc data	128	557	100	488	378	0	278	109	658	104	895	320	118	325	355	201	0	106	895	293	341	305	563
EOG091200QA	734267	734963	17	aa	11849	0	1917	0	9932	only nuc data	103	553	166	461	629	0	502	252	596	33	621	613	248	576	727	230	0	266	1046	909	487	371	646
EOG091200QB	1373607	1374315	16	aa	11344	0	1144	0	10200	only nuc data	182	861	132	705	625	0	324	365	549	166	623	724	293	584	655	261	0	268	915	694	468	382	606
EOG091200QH	944266	945037	15	aa	11580	0	2154	0	9426	only nuc data	230	674	162	472	576	0	394	257	686	3	680	594	243	662	677	216	0	276	869	575	366	352	692
EOG091200QI	1931304	1932108	19	aa	15295	0	3690	0	11605	only nuc data	375	576	252	595	642	0	462	297	454	139	674	1394	339	750	739	339	0	500	1018	766	474	436	759
EOG091200QK	1047947	1048647	18	aa	12618	0	4798	0	7820	only nuc data	75	441	441	397	361	0	422	237	403	79	470	656	197	575	360	231	0	399	478	383	374	425	491
EOG091200QL	1631286	1632953	19	aa	31692	0	11250	0	20442	only nuc data	459	1401	301	1063	1154	0	1009	377	1473	128	1557	1316	304	1028	1122	486	0	660	2537	1020	559	1125	1822
EOG091200QO	1648394	1649019	18	aa	11268	0	2600	0	8668	only nuc data	332	539	241	456	509	0	323	270	455	43	540	662	215	501	436	216	0	404	891	607	296	432	632
EOG091200QQ	1143069	1143717	19	aa	12331	0	1375	0	10956	only nuc data	212	563	266	1050	739	0	437	357	474	254	977	479	209	792	886	426	0	359	817	708	322	414	427
EOG091200QV	1066722	1067729	18	aa	18144	0	6774	0	11370	only nuc data	345	847	172	393	658	0	561	162	1034	96	844	936	171	599	491	218	0	177	1157	508	330	804	1212
EOG091200QX	15403	16388	16	aa	15776	0	3982	0	11794	only nuc data	398	571	281	579	586	0	552	488	745	115	819	807	268	540	899	192	0	479	1304	788	624	470	687
EOG091200QY	1800214	1801001	19	aa	14972	0	5941	0	9031	only nuc data	264	389	280	482	536	0	458	248	447	149	739	600	205	383	776	348	0	330	849	467	432	488	425
EOG091200QZ	232468	233232	19	aa	14535	0	2199	0	12336	only nuc data	275	671	230	673	743	0	687	488	547	152	585	1105	184	724	941	351	0	506	1108	755	654	344	888
EOG091200R0	149106	149888	19	aa	14877	0	2241	0	12636	only nuc data	276	559	248	858	763	0	915	453	731	107	941	624	160	1075	964	348	0	362	974	772	611	486	685
EOG091200R2	1499048	1499992	19	aa	17955	2	7455	0	10498	only nuc data	583	437	154	428	502	0	713	484	407	111	669	835	140	513	642	197	0	665	1253	862	419	366	701
EOG091200R4	1204610	1205353	19	aa	14136	0	6108	0	8028	only nuc data	322	173	170	235	383	0	676	269	451	22	704	851	116	498	439	181	0	323	569	492	313	384	779
EOG091200R7	1068450	1069093	18	aa	11592	0	2080	0	9512	only nuc data	143	499	138	327	390	0	629	527	492	110	635	569	258	592	570	394	0	466	1024	446	503	331	612
EOG091200RB	1491418	1492107	19	aa	13110	0	2143	0	10967	only nuc data	131	783	282	648	593	0	482	373	729	168	899	769	280	624	612	343	0	344	950	424	641	431	592
EOG091200RC	1466037	1466775	19	aa	14041	0	1120	0	12921	only nuc data	285	1104	259	452	595	0	559	265	382	175	792	1043	331	734	889	180	0	567	1691	945	489	562	907
EOG091200RF	1297886	1298746	18	aa	15498	0	4645	0	10853	only nuc data	253	616	187	422	571	0	544	370	573	98	1084	811	340	737	585	315	0	477	1080	521	528	367	627
EOG091200RG	1189522	1190346	19	aa	15675	0	4214	0	11461	only nuc data	251	553	317	508	660	0	780	256	510	43	949	733	99	626	754	410	0	446	999	797	544	772	705
EOG091200RH	1492874	1493775	19	aa	17138	0	4553	0	12585	only nuc data	368	851	48	513	676	0	660	392	567	101	778	1352	231	792	749	284	0	447	1127	872	448	633	1064
EOG091200RI	1335474	1336240	19	aa	14573	0	1565	0	13008	only nuc data	178	992	97	1215	667	0	581	317	698	160	642	1025	383	578	864	176	0	677	1171	701	637	369	1058
EOG091200RJ	833031	833746	16	aa	11456	0	2997	0	8459	only nuc data	185	449	246	414	440	0	477	250	506	93	538	691	224	475	436	188	0	282	985	516	364	368	517
EOG091200RK	1300724	1301520	19	aa	15143	0	2605	0	12538	only nuc data	317	770	174	832	630	0	617	382	419	168	843	892	324	764	785	306	0	599	1166	669	806	404	988
EOG091200RL	1902191	1903058	16	aa	13888	0	2700	0	11188	only nuc data	423	547	678	849	573	0	592	326	615	299	928	732	215	514	591	267	0	389	811	609	601	363	689
EOG091200RM	563886	564556	19	aa	12749	80	1182	0	11487	only nuc data	160	823	82	298	410	0	579	600	990	331	331	948	253	631	448	222	0	552	928	812	399	498	1352
EOG091200RN	26449	27276	19	aa	15732	0	3080	0	12652	only nuc data	287	626	160	714	609	0	637	447	730	132	922	688	314	605	971	322	0	506	1680	659	705	410	815
EOG091200RO	732607	733315	19	aa	13471	0	3151	0	10320	only nuc data	207	695	242	623	619	0	490	341	493	115	602	599	222	635	625	215	0	403	1161	668	513	470	589
EOG091200RP	126566	127360	19	aa	15105	0	3325	0	11780	only nuc data	476	796	165	494	557	0	589	525	567	81	747	728	325	681	707	229	0	444	1405	807	440	591	902
EOG091200RQ	841905	842633	19	aa	13851	0	2786	0	11065	only nuc data	283	442	123	511	561	0	405	382	619	244	738	954	226	907	714	357	0	451	989	599	680	437	726
EOG091200RS	671014	671829	18	aa	14688	0	3907	0	10781	only nuc data	344	566	177	522	545	0	555	426	556	316	654	806	250	646	705	283	0	486	1022	596	520	496	654
EOG091200RU	1439517	1440593	19	aa	20463	0	8544	0	11919	only nuc data	333	746	84	449	556	0	580	289	924	91	1017	872	305	636	523	338	0	276	976	597	692	972	996
EOG091200RV	2119387	2120149	19	aa	14497	17	1973	0	12507	only nuc data	228	795	180	978	737	0	494	508	566	211	847	493	251	432	1112	281	0	731	1427	935	630	290	609
EOG091200S0	343057	343886	19	aa	15770	0	3934	0	11836	only nuc data	407	795	203	746	547	0	508	470	235	308	952	531	288	433	936	205	0	735	1539	1076	491	378	460
EOG091200S1	523001	523745	19	aa	14155	0	3265	0	10890	only nuc data	325	414	210	314	590	0	518	381	494	170	786	702	278	646	684	271	0	448	1389	726	400	474	995
EOG091200S2	1232275	1233193	17	aa	15623	0	4148	0	11475	only nuc data	350	546	636	807	691	0	506	382	660	242	749	756	252	652	719	408	0	254	694	674	639	435	773
EOG091200S4	939001	939712	19	aa	13528	0	3364	0	10164	only nuc data	340	515	54	605	558	0	431	274	423	167	643	811	258	653	797	189	0	414	1199	721	474	467	511
EOG091200S6	2133727	2134549	19	aa	15637	1	3875	0	11761	only nuc data	305	852	222	533	526	0	413	460	613	178	777	924	255	725	786	283	0	469	1133	928	340	562	782
EOG091200SA	1628082	1628971	13	aa	11570	0	4784	0	6786	only nuc data	272	240	0	268	557	0	520	301	237	23	514	485	109	404	417	186	0	258	474	406	711	266	410
EOG091200SB	1218976	1219721	19	aa	14174	0	2831	0	11343	only nuc data	192	527	228	306	764	0	621	258	501	44	888	729	366	715	751	304	0	570	1370	699	224	677	801
EOG091200SC	1563674	1564467	19	aa	15086	0	3410	0	11676	only nuc data	161	552	421	905	658	0	441	585	826	93	1064	884	199	647	505	345	0	374	671	425	893	429	759
EOG091200SD	1026448	1027184	19	aa	14003	0	2057	0	11946	only nuc data	204	641	187	649	507	0	610	386	614	117	777	816	327	778	826	269	0	424	1195	870	414	498	1041
EOG091200SF	923543	924247	19	aa	13395	0	1193	0	12202	only nuc data	206	526	112	645	569	0	605	481	518	328	841	1098	160	846	843	261	0	675	817	728	629	579	941
EOG091200SG	997073	998185	19	aa	21147	0	7251	0	13896	only nuc data	306	809	141	727	910	0	901	292	742	63	1630	707	252	722	726	255	0	371	1255	641	1051	943	758
EOG091200SI	1565422	1566081	15	aa	9900	0	1570	0	8330	only nuc data	90	458	206	650	466	0	423	358	448	54	654	403	109	521	697	226	0	397	480	346	559	477	398
EOG091200SJ	35379	35828	18	aa	8100	0	959	0	7141	only nuc data	169	302	241	446	627	0	280	120	497	32	620	398	132	384	581	186	0	232	476	377	477	375	358
EOG091200SK	746732	747408	17	aa	11509	0	2019	0	9490	only nuc data	197	451	323	631	647	0	516	229	480	16	728	483	164	546	801	221	0	350	831	625	315	417	716
EOG091200SL	751444	752138	19	aa	13205	0	1111	0	12094	only nuc data	249	681	146	953	460	0	616	722	645	282	786	596	356	743	760	498	0	646	949	635	534	285	801
EOG091200SN	2071425	2072185	17	aa	12937	0	2907	0	10030	only nuc data	164	638	182	710	688	0	424	387	504	52	1114	407	215	571	476	481	0	228	790	348	702	591	522
EOG091200SO	1085355	1086118	19	aa	14516	0	3383	0	11133	only nuc data	253	834	160	437	674	0	416	229	537	90	918	694	238	532	848	350	0	289	1588	603	362	608	726
EOG091200SP	852579	853176	17	aa	10166	0	1848	0	8318	only nuc data	278	566	218	510	450	0	440	309	325	105	626	361	271	232	610	103	0	546	948	671	349	264	414
EOG091200SS	686318	687326	19	aa	19171	0	5858	0	13313	only nuc data	437	618	62	322	857	0	611	156	688	41	1519	1127	296	793	534	243	0	177	1529	743	274	1013	1710
EOG091200SU	1274045	1274797	17	aa	12801	0	4207	0	8594	only nuc data	317	593	149	477	506	0	550	294	395	214	768	408	127	446	572	281	0	228	948	612	278	384	364
EOG091200SX	1319929	1320628	19	aa	13300	0	2832	0	10468	only nuc data	226	640	212	352	499	0	647	384	429	29	564	790	147	655	644	239	0	461	1294	739	271	754	718
EOG091200SY	1529110	1529890	17	aa	13277	1	2407	0	10869	only nuc data	238	825	224	991	623	0	468	373	472	55	1021	408	359	455	711	94	0	544	1011	733	701	278	523
EOG091200T0	1033291	1033866	18	aa	10368	0	1559	0	8809	only nuc data	172	523	267	292	609	0	447	293	577	35	615	549	247	344	459	215	0	361	958	625	385	480	528
EOG091200T1	335889	336833	19	aa	17955	0	8221	0	9734	only nuc data	407	404	365	458	500	0	555	499	572	106	587	677	244	624	702	190	0	397	786	528	501	306	733
EOG091200T2	458966	459664	18	aa	12582	0	2902	0	9680	only nuc data	175	375	534	695	492	0	492	343	698	117	711	565	154	637	570	361	0	357	616	578	426	310	649
EOG091200T4	883246	883772	14	aa	7378	0	789	0	6589	only nuc data	280	650	121	556	387	0	187	296	128	106	462	271	193	183	565	47	0	441	775	614	295	97	215
EOG091200T7	1179144	1180012	18	aa	15642	0	4291	0	11351	only nuc data	320	810	215	797	699	0	606	326	447	174	987	727	165	622	836	254	0	551	1025	737	302	357	714
EOG091200TA	2140931	2141771	19	aa	15979	0	2907	0	13072	only nuc data	262	668	326	542	975	0	682	499	537	177	1238	773	201	808	881	382	0	379	1161	755	631	725	732
EOG091200TC	54326	55223	19	aa	17062	0	8118	0	8944	only nuc data	339	282	166	265	405	0	543	237	590	59	936	790	154	602	395	232	0	249	596	528	523	506	886
EOG091200TE	1295528	1296593	19	aa	20254	0	5951	0	14303	only nuc data	534	624	283	442	764	0	1041	535	594	111	898	1080	318	569	775	416	0	746	2115	1046	358	677	911
EOG091200TF	1198953	1199656	12	aa	8448	0	908	0	7540	only nuc data	235	452	182	558	524	0	225	288	290	72	466	669	192	427	591	128	0	249	653	595	299	213	467
EOG091200TG	845132	845987	19	aa	16264	0	5566	0	10698	only nuc data	255	533	168	610	637	0	563	502	608	121	984	353	354	545	651	233	0	468	1258	697	582	431	400
EOG091200TK	1750525	1751107	18	aa	10494	1	1134	0	9359	only nuc data	63	740	212	1084	494	0	439	201	558	207	458	454	180	653	877	347	0	217	600	388	315	436	499
EOG091200TN	1416622	1417287	17	aa	11322	1	1556	0	9765	only nuc data	188	699	206	741	643	0	422	493	461	237	539	584	231	563	790	248	0	460	704	454	511	237	542
EOG091200TP	579635	580592	11	aa	10538	0	3737	0	6801	only nuc data	270	337	381	554	340	0	345	283	294	103	417	490	140	443	451	224	0	203	404	340	346	204	502
EOG091200TQ	540795	541495	17	aa	11917	0	3281	0	8636	only nuc data	167	341	130	369	475	0	411	428	564	227	737	461	106	495	575	221	0	430	901	465	577	377	346
EOG091200TR	263919	264540	19	aa	11818	0	2028	0	9790	only nuc data	191	485	67	408	653	0	293	239	545	74	1119	557	212	801	697	286	0	300	734	443	791	256	830
EOG091200TV	1246656	1247447	15	aa	11880	0	880	0	11000	only nuc data	444	568	263	571	708	0	538	511	696	126	559	753	287	624	828	285	0	413	1016	728	491	533	502
EOG091200U0	1306263	1307178	19	aa	17404	0	6593	0	10811	only nuc data	380	470	218	397	493	0	646	211	540	60	870	782	236	583	591	269	0	229	1374	540	214	847	1241
EOG091200U2	1797762	1798418	12	aa	7884	0	1327	0	6557	only nuc data	152	515	134	370	335	0	251	140	355	31	350	557	194	404	387	150	0	358	604	403	258	234	527
EOG091200U4	1996364	1997074	19	aa	13509	0	1559	0	11950	only nuc data	144	881	213	640	700	0	485	277	626	120	727	653	257	641	639	292	0	404	1472	736	552	731	904
EOG091200U5	52429	53229	19	aa	15219	9	3253	0	11957	only nuc data	146	832	156	502	779	0	790	236	706	72	902	556	355	602	768	246	0	390	1528	859	463	510	705
EOG091200U7	1982148	1982806	12	aa	7908	0	1464	0	6444	only nuc data	190	364	274	265	417	0	458	226	383	72	562	388	166	333	242	315	0	223	478	223	366	313	376
EOG091200U9	497901	498823	11	aa	10153	0	2264	0	7889	only nuc data	232	504	347	524	396	0	441	231	439	98	561	409	147	388	564	263	0	257	590	369	709	329	323
EOG091200UB	1532151	1532813	11	aa	7293	0	2133	0	5160	only nuc data	103	301	75	283	307	0	236	149	387	151	371	252	113	247	343	179	0	244	550	225	251	195	301
EOG091200UC	1361962	1362648	15	aa	10305	0	633	0	9672	only nuc data	287	604	186	451	651	0	410	352	586	47	630	610	223	378	694	251	0	363	877	757	411	595	596
EOG091200UF	1574294	1575028	18	aa	13230	0	5415	0	7815	only nuc data	189	508	283	198	406	0	308	173	593	52	679	518	239	362	386	206	0	230	772	358	340	628	576
EOG091200UG	1217689	1218491	18	aa	14454	0	2324	0	12130	only nuc data	335	776	161	680	713	0	616	650	609	172	943	786	160	658	716	254	0	515	1072	794	699	440	716
EOG091200UH	1820523	1821205	19	aa	12977	0	1882	0	11095	only nuc data	145	541	386	609	558	0	483	283	628	71	1324	582	219	554	518	444	0	274	1249	486	700	522	664
EOG091200UJ	1730690	1731500	18	aa	14598	0	4913	0	9685	only nuc data	375	436	219	313	520	0	492	353	465	180	560	849	191	420	489	222	0	459	1361	586	378	431	761
EOG091200UK	986665	987443	19	aa	14801	0	2971	0	11830	only nuc data	441	633	260	328	574	0	679	466	474	56	877	817	225	598	667	259	0	564	1402	920	325	762	944
EOG091200UL	920345	921050	19	aa	13414	0	2078	0	11336	only nuc data	173	812	162	686	657	0	699	245	543	185	861	612	207	916	722	366	0	314	1138	447	428	556	780
EOG091200UM	230092	230809	19	aa	13642	0	4583	0	9059	only nuc data	254	432	217	378	482	0	415	495	389	234	585	341	314	335	697	258	0	689	1090	765	305	297	341
EOG091200UP	426733	427490	19	aa	14402	0	3125	0	11277	only nuc data	240	704	154	502	651	0	406	560	645	240	837	423	398	462	861	226	0	753	1525	750	362	285	533
EOG091200UR	885815	886509	18	aa	12510	0	592	0	11918	only nuc data	361	610	348	692	699	0	791	464	540	109	925	725	99	692	917	293	0	532	913	847	651	477	594
EOG091200UU	418315	419139	17	aa	14025	0	2596	0	11429	only nuc data	354	777	327	498	765	0	639	323	732	253	896	508	169	570	822	388	0	432	1099	561	517	624	529
EOG091200UV	2015166	2015823	18	aa	11844	0	1889	0	9955	only nuc data	184	681	85	572	521	0	596	243	511	70	647	665	210	603	609	225	0	315	1172	642	377	519	692
EOG091200UX	620268	621036	15	aa	11535	0	926	0	10609	only nuc data	276	687	152	576	630	0	820	438	396	193	633	826	277	549	606	213	0	461	950	662	385	425	730
EOG091200UY	1358661	1359524	17	aa	14688	0	2617	0	12071	only nuc data	406	859	115	823	527	0	532	534	473	252	851	481	333	499	899	328	0	752	1303	1048	609	348	505
EOG091200UZ	1508047	1508636	19	aa	11210	0	1476	0	9734	only nuc data	27	587	296	666	505	0	414	291	782	138	681	307	282	557	893	237	0	261	1016	331	479	421	590
EOG091200V1	786106	786705	17	aa	10200	0	777	0	9423	only nuc data	98	515	235	598	462	0	411	300	367	112	534	720	458	529	703	305	0	426	762	690	444	308	544
EOG091200V3	894321	895093	18	aa	13914	21	4265	0	9628	only nuc data	234	725	422	376	491	0	402	296	552	96	655	624	202	756	633	165	0	244	898	451	472	477	691
EOG091200V4	535196	536114	16	aa	14704	0	3753	0	10951	only nuc data	295	541	74	539	688	0	749	387	674	112	1267	823	228	693	430	251	0	328	812	426	671	590	668
EOG091200V5	1194092	1194758	18	aa	12006	0	5150	0	6856	only nuc data	269	249	353	391	279	0	347	446	538	129	491	335	55	512	312	171	0	314	505	318	445	215	451
EOG091200V6	1102405	1103193	19	aa	14991	0	4801	0	10190	only nuc data	147	912	47	438	559	0	357	194	811	104	505	932	272	607	448	136	0	169	959	395	662	694	989
EOG091200V9	428365	429078	12	aa	8568	0	1876	0	6692	only nuc data	128	328	90	334	538	0	280	312	300	59	750	271	215	382	427	318	0	198	602	193	480	303	312
EOG091200VC	482935	483651	19	aa	13623	0	1239	0	12384	only nuc data	96	621	103	616	541	0	558	413	466	72	760	1408	286	905	752	210	0	479	1063	843	321	409	1558
EOG091200VD	144230	144953	19	aa	13756	0	1370	0	12386	only nuc data	126	803	110	851	517	0	260	695	1485	72	981	636	146	884	620	367	0	338	859	631	1086	242	803
EOG091200VE	1906282	1907199	13	aa	11934	0	4138	0	7796	only nuc data	266	338	190	862	328	0	401	388	351	101	463	470	43	461	575	316	0	263	471	423	613	367	372
EOG091200VG	2084448	2085077	18	aa	11340	0	3374	0	7966	only nuc data	131	320	232	360	410	0	484	264	189	101	616	443	241	429	593	194	0	335	933	532	554	320	416
EOG091200VH	2060853	2061574	17	aa	12274	0	1273	0	11001	only nuc data	267	800	134	731	620	0	517	251	558	29	732	777	299	658	845	161	0	407	1140	737	501	398	706
EOG091200VI	658887	659675	17	aa	13413	0	3342	0	10071	only nuc data	236	635	218	552	712	0	716	164	588	106	1014	428	107	481	597	196	0	332	1297	488	527	441	472
EOG091200VL	1059803	1060521	18	aa	12942	0	3842	0	9100	only nuc data	178	510	150	599	625	0	585	346	451	60	760	330	123	537	715	233	0	221	590	657	780	323	505
EOG091200VN	1566082	1566712	17	aa	10727	0	1955	0	8772	only nuc data	200	759	344	584	514	0	384	253	421	263	564	363	251	415	574	274	0	427	970	539	313	286	274
EOG091200VO	1132842	1133824	12	aa	11796	0	2697	0	9099	only nuc data	407	457	207	606	649	0	313	340	489	190	642	528	235	475	656	284	0	388	815	626	453	285	461
EOG091200VT	1337301	1338072	19	aa	14668	0	3324	0	11344	only nuc data	144	730	145	648	677	0	622	259	520	212	1017	776	225	642	630	254	0	450	1146	575	610	477	729
EOG091200VV	78563	79346	17	aa	13328	0	2749	0	10579	only nuc data	260	775	165	636	596	0	379	389	516	257	893	264	289	282	839	212	0	722	1242	774	618	384	347
EOG091200VY	1934994	1935602	19	aa	11571	0	1709	0	9862	only nuc data	111	807	71	758	491	0	500	343	725	37	555	681	463	402	550	120	0	483	617	440	562	574	683
EOG091200W0	1201523	1202144	14	aa	8708	0	1195	0	7513	only nuc data	113	471	234	564	405	0	300	377	226	284	405	327	261	226	578	67	0	557	820	632	327	168	284
EOG091200W2	515711	516411	19	aa	13319	0	3094	0	10225	only nuc data	145	606	204	427	626	0	499	281	467	117	854	710	175	468	615	250	0	524	1060	516	479	543	804
EOG091200W3	138813	139544	18	aa	13176	0	3202	0	9974	only nuc data	250	536	277	443	427	0	581	260	549	159	810	790	205	651	572	319	0	318	1058	555	288	421	755
EOG091200W4	702617	703463	19	aa	16093	0	7866	0	8227	only nuc data	217	343	77	223	529	0	435	109	254	8	653	414	208	318	525	262	0	189	838	555	634	1341	312
EOG091200W6	1969936	1970579	17	aa	10948	0	2338	0	8610	only nuc data	165	487	128	586	528	0	401	158	487	81	592	364	168	506	718	274	0	326	861	511	415	399	620
EOG091200W8	1903059	1903678	18	aa	11160	0	218	0	10942	only nuc data	223	803	141	830	507	0	421	348	714	143	487	629	293	684	714	308	0	526	1042	558	559	487	748
EOG091200W9	638416	639089	18	aa	12132	0	1575	0	10557	only nuc data	233	653	318	650	630	0	690	328	546	162	886	582	194	499	825	192	0	300	1037	619	396	348	702
EOG091200WB	1508637	1509414	19	aa	14782	0	4705	0	10077	only nuc data	169	687	104	361	560	0	431	272	424	29	857	566	271	468	591	330	0	374	1348	704	554	434	712
EOG091200WC	512970	513627	19	aa	12502	0	1966	0	10536	only nuc data	191	502	187	312	443	0	563	433	511	35	751	801	355	407	578	260	0	587	1248	762	252	608	941
EOG091200WJ	1675265	1676112	19	aa	16112	0	3984	0	12128	only nuc data	285	843	248	938	738	0	612	365	360	165	979	423	337	377	1054	201	0	789	1709	823	497	308	362
EOG091200WK	1737159	1738058	19	aa	17100	0	4345	0	12755	only nuc data	426	759	125	501	541	0	570	366	859	144	1020	1326	197	770	722	281	0	370	1099	647	735	520	1203
EOG091200WL	1589353	1590007	19	aa	12445	0	2463	0	9982	only nuc data	181	609	316	383	445	0	586	341	420	94	790	488	210	708	663	258	0	478	1104	630	402	430	627
EOG091200WM	534358	535195	19	aa	15922	0	2693	0	13229	only nuc data	388	806	370	731	730	0	882	488	458	278	846	968	166	605	848	209	0	580	1441	778	714	470	861
EOG091200WN	587366	588044	17	aa	11543	0	2918	0	8625	only nuc data	142	403	286	327	416	0	431	297	591	122	585	366	241	522	480	345	0	467	961	446	393	337	609
EOG091200WR	1166741	1167427	19	aa	13053	0	3782	0	9271	only nuc data	397	762	249	322	368	0	564	487	424	116	624	566	186	421	481	335	0	394	1323	533	170	377	569
EOG091200WT	49791	50425	13	aa	8255	0	495	0	7760	only nuc data	138	603	163	626	465	0	372	229	413	196	629	336	158	519	600	351	0	168	594	368	311	335	324
EOG091200WX	1721160	1721820	19	aa	12559	0	1410	0	11149	only nuc data	122	994	313	838	569	0	340	178	734	108	883	316	263	488	603	424	0	330	1159	479	1073	430	627
EOG091200WY	1191550	1192426	14	aa	12278	0	3207	0	9071	only nuc data	147	639	84	495	555	0	388	180	764	86	682	626	186	521	591	206	0	238	769	320	551	540	650
EOG091200WZ	1465097	1465849	19	aa	14307	11	2470	0	11826	only nuc data	238	701	106	297	673	0	618	205	748	17	951	925	204	630	553	276	0	195	1637	577	110	783	1620
EOG091200X0	991156	991930	19	aa	14725	0	2456	0	12269	only nuc data	236	755	287	556	620	0	896	221	466	83	810	663	322	541	877	133	0	459	1852	636	417	751	924
EOG091200X3	368883	370059	19	aa	22363	0	6597	0	15766	only nuc data	699	1514	463	567	619	0	924	808	497	329	1046	1165	275	698	745	402	0	486	2290	835	349	732	1022
EOG091200X4	326411	327475	17	aa	18105	0	3555	0	14550	only nuc data	216	928	141	709	799	0	571	440	808	109	1718	874	375	620	756	362	0	458	1003	679	1628	894	678
EOG091200X8	161669	162428	18	aa	13680	0	2238	0	11442	only nuc data	520	382	206	634	551	0	684	417	606	136	739	1067	234	769	675	217	0	608	1272	726	366	328	825
EOG091200XA	2125927	2126694	17	aa	13056	0	2372	0	10684	only nuc data	342	551	194	528	559	0	575	442	575	273	735	812	265	497	706	279	0	400	1049	622	472	437	713
EOG091200XC	204723	205370	7	aa	4536	6	449	0	4081	only nuc data	93	263	89	345	218	0	226	93	200	100	255	274	132	187	238	78	0	184	292	262	275	103	267
EOG091200XE	499850	500666	13	aa	10621	0	2734	0	7887	only nuc data	196	476	368	358	391	0	308	199	448	73	619	666	127	589	428	222	0	206	708	362	478	312	549
EOG091200XF	886957	887724	19	aa	14592	0	3490	0	11102	only nuc data	341	593	231	259	506	0	688	342	489	82	699	732	347	852	715	285	0	390	1540	803	340	356	853
EOG091200XK	930642	931437	19	aa	15124	0	2983	0	12141	only nuc data	428	679	279	792	635	0	664	838	429	338	798	858	352	751	681	227	0	569	968	724	464	434	661
EOG091200XO	947598	948197	19	aa	11400	0	1171	0	10229	only nuc data	192	499	113	908	644	0	687	313	356	186	912	614	109	640	932	275	0	350	667	705	446	385	488
EOG091200XV	226437	226933	13	aa	6461	0	1941	0	4520	only nuc data	99	319	106	268	222	0	282	193	194	27	212	209	136	205	399	120	0	206	445	382	99	165	331
EOG091200XX	1837282	1838082	17	aa	13617	0	4298	0	9319	only nuc data	233	495	168	497	612	0	461	275	384	32	1035	612	221	522	568	171	0	374	774	540	636	342	600
EOG091200XY	1959013	1959811	18	aa	14382	0	6311	0	8071	only nuc data	287	478	42	380	413	0	438	250	396	103	729	699	92	339	540	111	0	299	508	400	769	428	657
EOG091200XZ	580593	581377	19	aa	14915	1	2294	0	12620	only nuc data	438	654	214	594	580	0	683	521	629	55	958	899	335	687	820	277	0	595	1588	840	410	485	796
EOG091200Y0	2079650	2080579	19	aa	17670	0	3630	0	14040	only nuc data	523	876	271	466	731	0	816	470	625	103	871	806	453	776	863	316	0	835	1696	878	618	534	1036
EOG091200Y3	1774993	1775704	18	aa	12816	0	4396	0	8420	only nuc data	203	581	245	464	526	0	573	286	394	189	784	443	163	486	548	334	0	369	580	395	292	395	373
EOG091200Y6	1880007	1881404	19	aa	26562	1	8281	0	18280	only nuc data	559	979	231	1303	1026	0	884	626	663	264	1180	1223	386	872	1495	439	0	910	1806	1193	784	886	1130
EOG091200YB	1802034	1802799	19	aa	14554	0	2549	0	12005	only nuc data	373	569	147	561	615	0	562	314	666	134	760	1139	256	804	796	323	0	582	998	772	654	557	796
EOG091200YG	1706198	1706855	19	aa	12502	0	3294	0	9208	only nuc data	254	373	324	490	494	0	434	404	427	151	922	441	146	503	525	313	0	475	883	526	430	408	539
EOG091200YH	452194	452753	16	aa	8960	0	2707	0	6253	only nuc data	152	318	100	492	418	0	323	199	330	21	582	233	56	434	368	170	0	169	665	519	292	177	387
EOG091200YI	1153009	1153858	18	aa	15300	0	3495	0	11805	only nuc data	383	533	331	542	635	0	663	469	623	267	862	791	134	650	715	303	0	660	1275	762	490	534	566
EOG091200YM	717480	718207	19	aa	13832	0	6202	0	7630	only nuc data	290	346	99	359	324	0	468	165	538	42	596	615	186	723	263	126	0	203	710	411	524	420	512
EOG091200YN	1230437	1231478	8	aa	8336	0	2678	0	5658	only nuc data	181	301	136	358	293	0	310	271	257	65	390	339	163	348	376	118	0	240	599	372	199	176	347
EOG091200YP	1693381	1694052	19	aa	12768	0	2608	0	10160	only nuc data	237	608	384	543	589	0	487	333	629	238	810	407	179	594	607	301	0	474	1043	416	464	408	646
EOG091200YR	95305	96072	19	aa	14592	0	2304	0	12288	only nuc data	349	606	128	460	693	0	716	422	605	106	707	1056	497	786	748	257	0	465	1444	705	411	616	860
EOG091200YS	1340597	1341605	19	aa	19171	0	4901	0	14270	only nuc data	534	652	456	648	885	0	866	731	519	107	1211	702	391	771	1045	435	0	550	1371	969	734	538	689
EOG091200YT	1989150	1989740	18	aa	10638	0	1183	0	9455	only nuc data	219	523	58	437	614	0	584	347	532	26	721	817	240	414	622	172	0	255	827	661	223	463	919
EOG091200YU	35934	37010	17	aa	18309	0	6205	0	12104	only nuc data	426	661	168	513	674	0	731	262	539	167	713	683	256	351	774	381	0	407	1205	727	866	1511	515
EOG091200YW	1255391	1256121	18	aa	13158	0	4904	0	8254	only nuc data	205	478	81	449	476	0	387	358	448	68	599	487	204	244	682	234	0	386	1036	661	248	278	450
EOG091200YX	227060	227893	18	aa	15012	0	5689	0	9323	only nuc data	435	463	227	302	470	0	581	435	344	95	718	658	141	439	573	269	0	547	1206	707	279	340	529
EOG091200Z1	1827506	1828140	19	aa	12065	0	2662	0	9403	only nuc data	152	712	215	516	458	0	324	294	687	217	822	246	125	487	465	251	0	335	1162	418	529	457	683
EOG091200Z2	673583	674202	19	aa	11780	0	985	0	10795	only nuc data	112	843	231	627	465	0	467	329	629	121	518	843	320	631	515	356	0	292	1270	614	364	490	870
EOG091200Z5	1108788	1109378	19	aa	11229	0	1419	0	9810	only nuc data	68	983	235	319	491	0	399	172	456	87	549	457	235	636	858	140	0	288	1333	543	444	515	670
EOG091200Z9	1861175	1861852	19	aa	12882	0	1940	0	10942	only nuc data	229	597	194	472	517	0	526	429	600	146	657	679	189	753	706	326	0	469	1231	730	454	562	705
EOG091200ZA	262938	263694	19	aa	14383	0	2889	0	11494	only nuc data	307	667	349	583	645	0	405	484	607	114	1007	571	153	481	694	420	0	502	1187	641	739	571	674
EOG091200ZB	7957	8542	19	aa	11134	0	3804	0	7330	only nuc data	147	398	297	465	370	0	242	224	556	92	885	318	143	379	414	196	0	174	706	196	588	319	368
EOG091200ZF	1791148	1791676	19	aa	10051	0	1388	0	8663	only nuc data	156	446	461	537	475	0	350	283	585	29	408	602	135	473	451	569	0	400	496	472	271	410	810
EOG091200ZH	2040139	2040963	19	aa	15675	0	3820	0	11855	only nuc data	327	838	484	517	820	0	505	339	583	14	1460	755	186	497	586	438	0	236	887	515	1118	459	618
EOG091200ZI	1927019	1927612	18	aa	10692	0	5338	0	5354	only nuc data	181	185	92	76	237	0	407	245	228	8	617	458	63	300	240	75	0	161	495	363	213	364	527
EOG091200ZK	705827	706851	19	aa	19475	0	7279	0	12196	only nuc data	618	624	161	469	634	0	912	357	747	58	698	1058	269	634	678	222	0	379	1127	915	313	842	1099
EOG091200ZL	1414465	1415203	19	aa	14041	0	1975	0	12066	only nuc data	324	634	185	504	762	0	534	322	663	71	1074	785	229	747	807	227	0	411	1461	914	216	625	895
EOG091200ZM	1362649	1363369	11	aa	7931	33	2552	0	5346	only nuc data	131	353	97	230	319	0	243	194	354	44	691	245	143	221	236	136	0	131	508	266	282	370	283
EOG091200ZO	1642133	1642776	18	aa	11592	0	1913	0	9679	only nuc data	119	563	220	431	465	0	498	392	663	215	790	555	182	478	641	291	0	386	784	593	377	444	711
EOG091200ZS	1195525	1196241	19	aa	13623	0	3580	0	10043	only nuc data	228	634	296	295	486	0	572	206	553	68	909	511	268	752	563	136	0	508	1162	537	476	352	759
EOG091200ZU	576242	577267	18	aa	18468	0	6653	0	11815	only nuc data	575	690	375	600	631	0	639	400	507	116	884	893	147	560	821	416	0	464	1284	872	418	430	668
EOG091200ZV	1526444	1527276	12	aa	9996	0	897	0	9099	only nuc data	354	683	218	465	420	0	446	271	419	157	534	497	197	397	634	289	0	480	1248	625	343	302	474
EOG091200ZX	1050063	1051077	17	aa	17255	0	5003	0	12252	only nuc data	264	910	102	631	591	0	381	193	672	41	705	1511	250	846	795	123	0	257	1062	820	400	550	1412
EOG091200ZY	177116	177654	16	aa	8624	0	3412	0	5212	only nuc data	170	276	85	283	316	0	368	172	258	29	380	319	98	265	333	95	0	180	559	466	155	202	373
EOG09120101	2113977	2114695	10	aa	7190	0	2554	0	4636	only nuc data	45	205	106	252	307	0	159	71	335	30	496	255	100	207	270	208	0	179	468	232	315	146	295
EOG09120102	413469	414107	18	aa	11502	0	1381	0	10121	only nuc data	209	981	259	459	555	0	658	343	431	49	434	626	215	514	721	394	0	329	1145	658	365	254	731
EOG09120103	358643	359260	19	aa	11742	0	1942	0	9800	only nuc data	296	461	170	432	455	0	537	481	423	185	638	595	183	493	667	269	0	402	995	744	557	460	653
EOG09120106	1458493	1459527	19	aa	19665	1	10033	0	9631	only nuc data	309	475	172	421	455	0	396	330	458	162	636	712	207	578	687	212	0	402	1030	586	571	392	749
EOG09120108	424133	424948	19	aa	15504	1	1763	0	13740	only nuc data	305	1275	118	672	599	0	647	471	505	91	1150	945	306	694	668	176	0	478	1389	744	800	980	1032
EOG0912010A	1977585	1978255	19	aa	12749	0	2752	0	9997	only nuc data	209	508	146	383	580	0	401	475	559	204	787	542	229	485	702	249	0	496	1223	752	429	311	536
EOG0912010B	314925	315746	15	aa	12330	0	3621	0	8709	only nuc data	221	466	125	559	417	0	386	157	602	133	767	619	150	509	356	243	0	217	950	410	567	452	624
EOG0912010D	228692	229286	18	aa	10710	0	1745	0	8965	only nuc data	159	620	174	545	571	0	486	364	318	99	694	386	224	496	643	207	0	441	804	533	421	491	448
EOG0912010F	441755	442470	19	aa	13604	0	3122	0	10482	only nuc data	280	486	191	378	517	0	468	246	376	87	760	652	276	438	699	272	0	446	1561	650	700	724	555
EOG0912010H	177655	178445	16	aa	12656	0	4170	0	8486	only nuc data	298	357	163	295	479	0	694	291	290	59	617	613	157	506	451	91	0	375	1115	822	186	263	662
EOG0912010L	216438	217110	19	aa	12787	0	6152	0	6635	only nuc data	295	353	173	307	365	0	336	128	412	49	538	764	195	325	416	149	0	250	609	360	196	274	436
EOG0912010M	1111858	1112434	19	aa	10963	0	724	0	10239	only nuc data	106	595	200	712	614	0	313	746	327	214	568	475	334	438	873	236	0	798	918	848	327	237	466
EOG0912010N	125281	125807	18	aa	9486	0	814	0	8672	only nuc data	81	432	170	632	595	0	373	321	502	114	337	664	161	675	435	114	0	444	786	656	340	338	583
EOG0912010P	556221	556783	19	aa	10697	0	726	0	9971	only nuc data	132	503	368	611	544	0	658	294	408	55	639	586	349	411	607	348	0	357	1097	522	496	557	561
EOG0912010Q	119549	120342	14	aa	11116	1	2449	0	8666	only nuc data	424	422	104	544	484	0	489	381	371	167	589	784	154	494	544	195	0	468	701	518	316	309	632
EOG0912010R	955157	955743	9	aa	5283	0	777	0	4506	only nuc data	86	281	38	248	198	0	284	182	241	104	241	287	129	291	266	112	0	163	433	299	176	207	326
EOG0912010T	163362	163989	12	aa	7536	0	514	0	7022	only nuc data	190	445	123	652	396	0	428	249	343	105	467	330	220	349	460	161	0	285	597	377	435	262	338
EOG0912010U	1360864	1361614	18	aa	13518	0	3542	0	9976	only nuc data	344	431	110	521	608	0	461	328	563	140	808	430	203	563	664	320	0	519	903	614	705	380	705
EOG09120110	989435	990034	18	aa	10800	0	2029	0	8771	only nuc data	215	474	116	526	624	0	478	280	438	70	559	612	198	553	544	288	0	521	661	613	409	265	542
EOG09120112	1603452	1604021	19	aa	10830	0	1015	0	9815	only nuc data	139	489	206	607	465	0	359	540	739	66	582	624	246	549	837	314	0	263	891	627	485	241	685
EOG09120116	423040	423616	19	aa	10963	0	1123	0	9840	only nuc data	122	632	233	489	595	0	446	325	313	134	611	549	334	505	731	238	0	320	986	628	475	482	814
EOG09120117	1184260	1184904	14	aa	9030	0	2870	0	6160	only nuc data	109	508	116	510	363	0	175	206	221	128	422	215	141	207	356	167	0	508	603	424	342	308	240
EOG09120119	1235785	1237463	17	aa	28543	13	15150	0	13380	only nuc data	806	559	157	225	647	0	910	282	601	37	896	1613	199	707	530	215	0	269	1727	749	209	892	1956
EOG0912011A	1299304	1299959	18	aa	11808	0	350	0	11458	only nuc data	237	742	162	848	657	0	477	527	799	116	665	741	290	467	720	262	0	485	1454	749	347	319	631
EOG0912011C	2118591	2119386	19	aa	15124	0	6013	0	9111	only nuc data	315	546	210	393	562	0	495	215	467	36	954	650	222	548	613	286	0	211	874	506	335	468	520
EOG0912011D	2054587	2055369	17	aa	13311	0	5360	0	7951	only nuc data	197	337	315	507	532	0	510	318	488	102	873	219	152	316	479	362	0	219	589	256	520	432	425
EOG0912011E	305535	306371	17	aa	14229	0	4945	0	9284	only nuc data	424	498	125	395	476	0	452	359	513	124	735	628	176	507	521	200	0	367	1211	655	437	364	541
EOG0912011I	681648	682692	19	aa	19855	0	7739	0	12116	only nuc data	623	527	218	380	564	0	737	259	537	78	974	1157	223	741	664	271	0	575	1630	750	312	508	1011
EOG0912011J	88548	89423	17	aa	14892	0	3648	0	11244	only nuc data	655	532	309	325	579	0	730	425	399	205	841	715	229	420	727	292	0	584	1598	940	367	408	619
EOG0912011L	891323	891845	15	aa	7845	1	2327	0	5517	only nuc data	171	248	58	370	258	0	276	163	204	139	350	412	123	368	310	138	0	130	566	382	308	294	420
EOG0912011Q	462507	463100	19	aa	11286	0	716	0	10570	only nuc data	148	1079	258	659	565	0	386	360	599	54	470	537	326	555	707	437	0	301	1293	597	477	312	598
EOG0912011R	64848	65471	15	aa	9360	0	3022	0	6338	only nuc data	224	201	230	392	352	0	359	250	296	103	543	337	74	291	365	196	0	380	528	403	382	206	450
EOG0912011T	1668265	1668896	19	aa	12008	0	1699	0	10309	only nuc data	206	839	199	1041	603	0	483	319	376	238	744	250	202	322	952	166	0	701	1193	714	339	291	337
EOG0912011V	1839870	1840512	13	aa	8359	0	1791	0	6568	only nuc data	317	177	175	236	371	0	580	132	268	48	505	373	102	271	330	190	0	216	1089	460	363	255	427
EOG0912011W	2030057	2030979	14	aa	12922	0	1139	0	11783	only nuc data	557	698	88	400	769	0	788	525	572	305	817	718	292	692	655	261	0	665	1126	806	460	460	686
EOG0912011Z	688096	688745	17	aa	11050	0	3426	0	7624	only nuc data	287	453	171	517	346	0	565	214	194	111	523	571	103	471	552	234	0	336	765	542	305	252	399
EOG09120120	1587597	1588440	17	aa	14348	0	4952	0	9396	only nuc data	186	455	184	565	674	0	430	199	495	134	962	651	196	471	468	321	0	319	858	473	646	401	494
EOG09120124	636051	636645	17	aa	10115	0	448	0	9667	only nuc data	306	599	234	632	554	0	477	348	505	399	607	433	194	518	631	246	0	341	1014	501	493	403	538
EOG09120125	1735157	1736019	19	aa	16397	0	1977	0	14420	only nuc data	334	779	155	645	680	0	846	320	878	122	944	1107	338	878	580	267	0	582	1763	756	842	773	1165
EOG09120128	1214426	1215340	18	aa	16470	0	5650	0	10820	only nuc data	397	638	195	332	586	0	499	216	516	64	825	683	282	693	651	320	0	463	1241	599	412	590	1015
EOG09120129	1660772	1661339	19	aa	10792	0	2847	0	7945	only nuc data	148	364	234	602	417	0	520	247	579	98	696	295	118	365	545	167	0	396	635	530	482	274	381
EOG0912012A	897014	897680	19	aa	12673	0	2573	0	10100	only nuc data	205	550	273	463	697	0	567	271	493	92	909	581	230	423	507	368	0	311	1010	809	598	347	601
EOG0912012B	1705254	1705919	18	aa	11988	0	2538	0	9450	only nuc data	320	522	237	381	387	0	495	302	594	172	657	507	174	402	633	332	0	326	1087	560	483	504	695
EOG0912012D	147621	148273	13	aa	8489	0	3331	0	5158	only nuc data	84	283	37	302	432	0	313	179	444	41	738	191	133	259	182	203	0	105	343	117	287	244	325
EOG0912012E	1090664	1092306	19	aa	31217	1	14236	0	16980	only nuc data	716	846	128	622	1042	0	589	332	617	87	1423	2070	157	1290	1088	347	0	407	1206	1049	1034	604	2042
EOG0912012F	1512791	1513391	16	aa	9616	0	1790	0	7826	only nuc data	42	417	158	491	326	0	305	300	342	96	440	739	257	513	424	302	0	339	785	394	315	261	622
EOG0912012J	644420	645135	14	aa	10024	0	348	0	9676	only nuc data	282	538	114	531	514	0	474	467	539	192	658	558	170	551	619	194	0	496	1033	644	499	299	586
EOG0912012K	240742	241472	19	aa	13889	11	3050	0	10828	only nuc data	164	669	226	373	620	0	359	380	687	172	702	532	240	785	530	377	0	513	997	666	570	588	842
EOG0912012L	1259078	1259668	18	aa	10638	0	726	0	9912	only nuc data	104	756	214	415	532	0	355	382	461	102	529	833	365	607	613	308	0	267	896	628	397	516	736
EOG0912012N	898896	899649	18	aa	13572	0	4005	0	9567	only nuc data	364	525	292	382	584	0	434	339	580	23	791	989	192	531	490	276	0	225	759	583	441	306	825
EOG0912012O	1696890	1697509	19	aa	11780	0	2986	0	8794	only nuc data	303	765	196	309	312	0	469	415	310	47	627	653	192	346	493	274	0	254	1223	539	444	419	507
EOG0912012R	187155	187815	12	aa	7932	0	643	0	7289	only nuc data	161	472	89	296	333	0	364	293	383	147	477	440	168	337	447	186	0	611	832	494	242	208	470
EOG0912012S	1524608	1525420	16	aa	13008	0	6149	0	6859	only nuc data	344	219	135	467	430	0	437	250	276	111	473	386	133	540	492	101	0	331	648	515	338	218	359
EOG0912012V	1706856	1707487	19	aa	12008	0	1883	0	10125	only nuc data	196	616	93	414	602	0	593	366	416	67	785	763	297	646	624	230	0	418	1046	692	387	430	640
EOG0912012Z	318950	319730	18	aa	14058	0	3014	0	11044	only nuc data	304	632	453	605	617	0	627	280	574	173	950	609	207	550	666	302	0	280	1211	484	730	420	674
EOG09120130	988225	988838	19	aa	11666	0	443	0	11223	only nuc data	181	730	495	788	614	0	411	390	502	262	876	576	316	364	742	277	0	561	1160	607	714	287	551
EOG09120134	1291133	1291745	18	aa	11034	0	1855	0	9179	only nuc data	177	383	262	394	615	0	484	360	410	165	748	609	223	480	455	335	0	450	997	501	401	334	573
EOG09120135	6404	7166	19	aa	14497	1	2885	0	11611	only nuc data	330	588	312	423	494	0	595	395	524	120	986	497	233	605	657	372	0	444	1905	675	472	697	617
EOG09120136	1609886	1610665	17	aa	13260	0	2741	0	10519	only nuc data	306	819	158	603	483	0	466	183	593	37	655	770	227	729	734	154	0	299	1115	678	572	428	816
EOG09120137	1396603	1397402	18	aa	14400	0	3511	0	10889	only nuc data	421	495	331	435	414	0	537	387	448	193	712	802	233	741	738	313	0	504	1286	621	444	530	725
EOG09120138	719126	719769	19	aa	12236	0	2002	0	10234	only nuc data	222	449	169	751	460	0	542	471	639	249	672	469	200	686	489	197	0	653	927	431	552	340	888
EOG09120139	1447358	1448250	15	aa	13395	0	4803	0	8592	only nuc data	437	453	184	381	563	0	499	289	361	66	638	651	176	393	653	211	0	260	1027	656	294	310	527
EOG0912013A	1756111	1756647	16	aa	8592	0	484	0	8108	only nuc data	119	393	416	489	423	0	575	210	492	154	443	368	194	644	381	196	0	425	637	381	494	275	518
EOG0912013B	2024715	2025369	18	aa	11790	0	2097	0	9693	only nuc data	157	614	160	589	553	0	513	423	411	75	682	480	319	394	617	142	0	677	1279	659	376	341	389
EOG0912013C	1689841	1690512	19	aa	12768	0	3131	0	9637	only nuc data	263	570	206	283	478	0	541	397	270	107	713	614	154	572	569	177	0	294	1404	639	257	709	683
EOG0912013D	1209091	1209709	19	aa	11761	0	1970	0	9791	only nuc data	124	414	274	666	543	0	440	535	359	213	742	450	291	289	753	215	0	742	1084	682	426	249	424
EOG0912013E	785336	786105	18	aa	13860	0	4749	0	9111	only nuc data	275	647	233	537	543	0	337	315	341	144	657	373	188	301	737	171	0	600	1241	876	327	241	302
EOG0912013G	184860	185587	15	aa	10920	0	4532	0	6388	only nuc data	273	418	172	280	315	0	288	182	220	130	506	349	174	356	375	140	0	222	911	416	267	290	377
EOG0912013H	1510806	1511436	19	aa	11989	0	4788	0	7201	only nuc data	168	445	137	289	336	0	215	390	408	69	401	485	224	340	333	265	0	449	891	417	309	330	468
EOG0912013J	676481	677182	19	aa	13338	0	1356	0	11982	only nuc data	211	1054	67	841	672	0	561	289	612	18	732	909	282	683	787	318	0	564	1167	714	463	422	827
EOG0912013L	1582391	1582991	19	aa	11419	1	2096	0	9322	only nuc data	239	599	252	411	613	0	523	342	429	99	930	616	211	425	580	237	0	286	967	405	417	488	492
EOG0912013M	288562	289311	19	aa	14250	0	3054	0	11196	only nuc data	297	714	114	351	499	0	419	160	894	123	720	813	189	876	650	219	0	346	1213	670	432	614	1180
EOG0912013O	1412602	1413172	18	aa	10278	0	1332	0	8946	only nuc data	163	711	225	590	408	0	419	395	555	123	641	338	298	467	679	233	0	319	949	388	326	335	547
EOG0912013Q	548107	548894	19	aa	14972	0	2716	0	12256	only nuc data	226	990	234	698	792	0	603	732	654	104	1142	1040	329	778	559	212	0	224	826	621	414	572	732
EOG0912013R	86061	86792	19	aa	13908	0	3184	0	10724	only nuc data	228	602	144	768	649	0	415	232	528	181	902	358	169	466	926	288	0	281	1325	592	561	594	743
EOG0912013S	1818395	1819103	16	aa	11344	0	1669	0	9675	only nuc data	126	739	167	367	565	0	379	134	550	29	1141	473	340	457	550	358	0	230	917	391	775	555	558
EOG0912013V	113767	114453	14	aa	9618	0	2750	0	6868	only nuc data	239	420	91	538	402	0	304	289	370	117	449	392	99	440	480	128	0	238	359	414	563	299	476
EOG0912013W	531544	532159	19	aa	11704	0	1862	0	9842	only nuc data	146	768	99	573	509	0	362	174	713	66	908	727	188	403	556	140	0	310	1112	472	614	462	686
EOG0912013X	723475	724273	17	aa	13583	0	2955	0	10628	only nuc data	324	570	184	534	826	0	750	263	729	93	1600	566	134	396	548	256	0	301	861	506	579	429	503
EOG0912013Y	1781487	1782112	19	aa	11894	0	347	0	11547	only nuc data	226	1168	158	890	571	0	570	307	464	71	794	786	162	619	882	333	0	467	895	901	533	350	626
EOG09120142	1926389	1927018	19	aa	11970	0	2510	0	9460	only nuc data	202	468	81	395	441	0	489	383	516	44	759	719	183	569	628	264	0	323	1162	567	355	419	695
EOG09120143	933479	934196	11	aa	7898	0	2250	0	5648	only nuc data	198	269	143	249	215	0	255	157	397	44	283	388	135	392	398	105	0	326	611	376	269	218	418
EOG09120147	1205354	1206202	19	aa	16131	0	3164	0	12967	only nuc data	284	738	177	937	974	0	523	375	692	54	1537	612	285	612	439	170	0	311	1522	526	792	619	1072
EOG0912014A	1862167	1862981	18	aa	14670	0	2528	0	12142	only nuc data	495	492	307	268	677	0	714	330	453	207	986	936	221	595	722	247	0	460	1569	998	373	613	974
EOG0912014B	178829	179566	19	aa	14022	0	1965	0	12057	only nuc data	191	858	3	592	606	0	471	274	629	84	584	864	370	757	810	195	0	429	775	685	1096	836	1139
EOG0912014D	313592	314569	18	aa	17604	0	6627	0	10977	only nuc data	309	614	268	842	727	0	512	348	623	91	1103	408	167	649	772	216	0	227	719	686	880	532	593
EOG0912014F	1816782	1817550	19	aa	14611	0	4069	0	10542	only nuc data	263	428	308	532	644	0	898	332	407	105	943	557	242	521	704	323	0	406	921	885	538	287	561
EOG0912014G	773306	774083	17	aa	13226	0	3999	0	9227	only nuc data	309	504	332	393	449	0	495	315	507	155	853	562	239	380	614	235	0	446	920	727	315	338	448
EOG0912014H	1074271	1074897	18	aa	11286	0	2646	0	8640	only nuc data	120	600	130	506	626	0	289	290	574	140	604	424	180	604	571	274	0	324	720	476	449	410	449
EOG0912014I	1178042	1178766	19	aa	13775	0	2266	0	11509	only nuc data	461	781	285	371	516	0	670	408	558	285	623	832	191	571	726	305	0	422	1483	722	322	574	864
EOG0912014K	212336	213082	18	aa	13446	0	3744	0	9702	only nuc data	291	466	115	411	686	0	554	274	723	111	831	642	232	602	439	248	0	352	859	462	568	329	798
EOG0912014L	769423	770407	18	aa	17730	0	5975	0	11755	only nuc data	351	661	120	602	976	0	670	195	902	56	1824	753	168	648	649	275	0	267	724	568	623	253	821
EOG0912014M	361745	362411	13	aa	8671	0	3303	0	5368	only nuc data	141	381	118	326	305	0	185	188	314	115	337	314	172	299	309	131	0	300	628	258	227	141	320
EOG0912014N	942093	942738	19	aa	12274	0	2110	0	10164	only nuc data	272	430	246	485	521	0	622	302	579	145	612	799	193	643	658	281	0	368	985	669	563	389	674
EOG0912014S	605985	606583	18	aa	10782	0	2948	0	7834	only nuc data	248	324	213	293	467	0	335	243	402	145	629	580	157	479	453	190	0	386	918	457	356	347	460
EOG0912014T	374900	375823	15	aa	13860	0	3647	0	10213	only nuc data	192	432	150	499	666	0	454	325	536	80	1411	747	293	577	406	218	0	271	901	322	874	368	683
EOG0912014U	834547	835243	14	aa	9758	0	901	0	8857	only nuc data	349	493	166	626	547	0	479	300	426	189	556	522	121	640	743	172	0	448	535	589	458	284	563
EOG0912014V	1547198	1548026	19	aa	15751	0	3190	0	12561	only nuc data	507	508	246	667	939	0	828	684	455	259	1398	731	233	518	895	233	0	382	829	856	735	402	763
EOG0912014W	185588	186326	19	aa	14041	0	4599	0	9442	only nuc data	225	614	213	573	372	0	387	462	436	163	674	672	191	601	594	306	0	512	824	401	431	349	667
EOG0912014Y	374056	374899	19	aa	16036	0	3322	0	12714	only nuc data	276	684	82	641	550	0	472	339	943	181	1138	1176	368	784	504	269	0	407	1101	691	711	467	1206
EOG0912014Z	679950	680681	19	aa	13908	0	5606	0	8302	only nuc data	289	414	107	343	469	0	300	272	678	54	975	497	196	541	462	204	0	331	655	268	544	387	605
EOG09120151	311035	311710	10	aa	6760	1	1606	0	5153	only nuc data	164	305	132	272	303	0	244	240	185	97	269	408	113	340	361	79	0	205	422	284	321	198	375
EOG09120154	1198234	1198952	18	aa	12942	0	3659	0	9283	only nuc data	239	467	213	501	478	0	495	204	450	136	904	628	170	622	729	259	0	416	859	444	485	328	495
EOG09120155	632882	633664	18	aa	14094	0	8126	0	5968	only nuc data	171	315	70	309	430	0	292	135	409	50	491	320	123	338	304	134	0	261	570	337	385	229	466
EOG09120156	1517059	1517652	19	aa	11286	0	1953	0	9333	only nuc data	214	546	162	422	495	0	392	275	384	63	652	671	140	491	634	168	0	378	1240	713	388	492	627
EOG09120159	2067871	2068380	12	aa	6120	0	1543	0	4577	only nuc data	144	217	90	144	190	0	284	209	195	95	296	347	129	333	280	70	0	226	453	285	196	160	378
EOG0912015C	784381	785335	17	aa	16235	0	4945	0	11290	only nuc data	351	385	188	534	637	0	499	424	565	213	1001	817	222	597	865	209	0	412	1116	637	591	456	922
EOG0912015D	821227	821810	18	aa	10512	0	1238	0	9274	only nuc data	118	480	144	330	464	0	345	211	530	63	471	536	253	647	678	349	0	383	1357	553	485	435	560
EOG0912015E	511586	512336	19	aa	14269	0	3313	0	10956	only nuc data	231	765	34	717	662	0	324	170	499	59	691	533	443	825	566	335	0	399	1021	434	1126	493	860
EOG0912015F	222459	223052	19	aa	11286	0	1623	0	9663	only nuc data	212	586	140	698	628	0	474	554	449	128	551	466	213	533	478	251	0	444	1033	631	419	299	688
EOG0912015J	711813	712456	19	aa	12236	0	1020	0	11216	only nuc data	188	669	112	445	618	0	331	392	896	39	524	1179	325	755	737	309	0	318	1051	803	497	392	824
EOG0912015N	61573	62183	16	aa	9776	0	1075	0	8701	only nuc data	157	757	253	732	535	0	416	273	521	148	668	233	265	429	627	268	0	211	972	286	309	354	444
EOG0912015O	1110126	1110797	19	aa	12768	0	3980	0	8788	only nuc data	246	541	173	376	428	0	315	234	439	53	539	980	183	559	494	191	0	424	955	589	355	356	604
EOG0912015P	63107	63668	18	aa	10116	0	1230	0	8886	only nuc data	165	549	215	592	341	0	330	381	506	236	393	724	121	706	501	235	0	444	777	461	551	267	556
EOG0912015Q	1759796	1760366	18	aa	10278	0	1254	0	9024	only nuc data	166	342	435	421	578	0	556	460	528	172	481	540	141	615	662	202	0	475	500	614	367	370	565
EOG0912015S	720668	721349	19	aa	12958	18	3928	0	9012	only nuc data	259	401	260	504	400	0	415	424	479	231	546	751	183	675	531	267	0	392	615	455	684	237	562
EOG0912015Y	1252084	1252723	19	aa	12160	0	3601	0	8559	only nuc data	306	484	585	847	311	0	430	324	293	133	499	555	98	793	583	218	0	364	526	415	238	271	592
EOG0912015Z	400787	401348	19	aa	10678	0	2361	0	8317	only nuc data	148	500	187	652	476	0	275	357	581	117	751	205	128	384	526	327	0	169	756	355	651	382	538
EOG09120163	164118	164817	19	aa	13300	0	4760	0	8540	only nuc data	137	487	349	447	524	0	574	306	538	65	859	478	91	459	333	299	0	269	686	242	510	412	612
EOG09120167	2006092	2006744	19	aa	12407	0	2921	0	9486	only nuc data	110	621	119	555	675	0	310	375	437	62	879	609	171	690	512	291	0	370	738	487	648	413	524
EOG09120168	1805029	1805725	17	aa	11849	0	1354	0	10495	only nuc data	327	762	149	723	565	0	521	478	526	110	662	670	192	521	840	211	0	542	875	926	448	262	512
EOG0912016A	106112	106706	17	aa	10115	0	769	0	9346	only nuc data	222	567	262	478	599	0	458	354	362	16	513	711	151	549	665	181	0	324	953	806	530	295	572
EOG0912016D	1938240	1938782	19	aa	10317	0	715	0	9602	only nuc data	157	355	204	444	534	0	614	544	424	179	439	828	211	497	626	313	0	472	999	584	502	336	497
EOG0912016E	2131279	2131809	19	aa	10089	0	1875	0	8214	only nuc data	202	383	233	433	340	0	372	193	380	74	709	432	164	665	495	245	0	323	818	605	567	287	496
EOG0912016H	1381343	1382144	19	aa	15238	0	5599	0	9639	only nuc data	294	544	337	369	458	0	369	320	646	141	939	696	218	505	393	209	0	387	964	514	541	418	671
EOG0912016I	1619217	1619758	19	aa	10298	0	183	0	10115	only nuc data	104	514	23	625	274	0	375	270	535	114	537	897	295	890	607	241	0	495	1077	734	542	406	664
EOG0912016L	901941	902713	19	aa	14687	0	4594	0	10093	only nuc data	334	516	230	585	592	0	543	316	448	43	579	714	241	537	551	366	0	460	1163	641	488	388	692
EOG0912016O	584178	584880	19	aa	13357	0	1926	0	11431	only nuc data	356	805	136	841	579	0	526	461	489	228	834	649	166	535	651	235	0	606	1255	568	568	484	815
EOG0912016Q	990575	991155	17	aa	9877	0	1853	0	8024	only nuc data	110	377	212	591	398	0	326	314	557	230	507	490	229	443	560	199	0	291	735	443	395	210	517
EOG0912016S	1504442	1504999	14	aa	7812	0	2582	0	5230	only nuc data	68	393	104	285	288	0	215	226	382	156	247	248	78	308	463	56	0	228	653	307	171	140	282
EOG0912016T	1418479	1419068	19	aa	11210	0	1538	0	9672	only nuc data	145	500	187	569	599	0	358	299	447	184	782	601	162	465	591	263	0	513	1221	462	369	489	611
EOG0912016U	302100	302812	16	aa	11408	0	1852	0	9556	only nuc data	286	427	143	593	489	0	561	489	501	218	470	537	212	692	565	332	0	487	948	523	494	303	572
EOG0912016V	1513392	1514396	8	aa	8040	0	3265	0	4775	only nuc data	153	238	78	172	298	0	321	284	268	80	264	311	122	328	282	106	0	228	409	327	196	140	323
EOG0912016X	2120369	2120992	18	aa	11232	0	2087	0	9145	only nuc data	363	554	221	472	475	0	464	339	395	86	906	485	172	476	587	175	0	415	1017	564	475	321	546
EOG0912016Y	1914217	1914707	17	aa	8347	0	679	0	7668	only nuc data	25	474	210	565	360	0	228	289	442	101	542	411	262	394	481	266	0	314	589	383	465	456	436
EOG09120173	1978852	1979559	19	aa	13452	0	2759	0	10693	only nuc data	402	449	116	429	602	0	671	536	590	53	649	863	224	669	781	266	0	651	1096	778	331	362	577
EOG09120177	399579	400461	18	aa	15894	0	6690	0	9204	only nuc data	328	350	69	248	520	0	427	214	629	53	868	985	107	588	330	257	0	241	983	449	327	573	986
EOG09120178	1107973	1108787	19	aa	15485	1	6003	0	9481	only nuc data	416	397	69	122	458	0	724	172	381	9	665	952	140	499	463	144	0	163	1301	537	56	877	1352
EOG0912017C	1731920	1732681	18	aa	13716	0	2345	0	11371	only nuc data	297	597	344	562	514	0	679	381	623	92	714	570	248	600	713	372	0	387	1641	761	383	424	766
EOG0912017D	892269	893064	16	aa	12736	0	2715	0	10021	only nuc data	228	706	162	538	587	0	384	372	610	139	699	544	225	587	695	332	0	302	878	532	540	380	809
EOG0912017E	2878	3527	12	aa	7800	0	2862	0	4938	only nuc data	137	345	104	259	292	0	214	153	237	43	360	237	119	186	373	121	0	244	549	336	189	192	385
EOG0912017F	367212	368058	19	aa	16093	0	5068	0	11025	only nuc data	346	618	315	483	459	0	429	349	606	176	871	607	277	518	727	314	0	409	1277	769	408	633	780
EOG0912017G	294191	294713	19	aa	9937	0	2945	0	6992	only nuc data	110	553	72	301	345	0	254	273	410	61	492	388	144	375	440	210	0	363	718	260	407	306	620
EOG0912017L	482428	482934	19	aa	9633	0	951	0	8682	only nuc data	63	711	192	805	314	0	393	253	441	103	454	540	386	464	699	256	0	252	702	474	373	318	552
EOG0912017N	1141617	1142343	18	aa	13086	0	2991	0	10095	only nuc data	166	481	304	668	591	0	510	530	582	193	746	457	227	636	620	307	0	362	580	394	877	580	450
EOG0912017P	1020410	1021196	17	aa	13379	0	3700	0	9679	only nuc data	319	591	245	451	652	0	791	242	307	138	726	624	202	532	653	191	0	352	955	734	447	278	568
EOG0912017Q	1278549	1279149	17	aa	10217	0	2157	0	8060	only nuc data	164	499	215	321	591	0	485	270	343	94	896	349	100	481	532	215	0	331	850	321	419	349	399
EOG0912017S	473779	474393	19	aa	11685	0	1942	0	9743	only nuc data	112	593	143	661	597	0	502	273	354	222	894	406	140	639	731	318	0	307	857	481	531	457	637
EOG0912017T	1452356	1453239	19	aa	16796	0	4608	0	12188	only nuc data	389	895	245	630	610	0	555	395	602	195	1082	722	330	581	598	325	0	503	1525	688	546	561	600
EOG0912017V	1612019	1612792	19	aa	14706	0	3317	0	11389	only nuc data	238	651	153	476	539	0	592	668	611	192	719	969	88	759	647	249	0	354	930	561	502	583	1146
EOG0912017X	495384	496189	13	aa	10478	0	3997	0	6481	only nuc data	232	387	57	448	409	0	375	209	355	41	487	337	47	429	526	120	0	293	615	408	403	162	373
EOG09120180	1446731	1447357	18	aa	11286	0	3247	0	8039	only nuc data	147	671	118	423	447	0	401	311	408	120	883	331	144	344	587	233	0	346	816	334	277	384	461
EOG09120181	2034087	2034702	15	aa	9240	0	2861	0	6379	only nuc data	345	398	298	228	270	0	387	340	287	42	345	497	117	279	313	165	0	306	614	464	275	261	493
EOG09120184	1216767	1217550	18	aa	14112	0	4368	0	9744	only nuc data	384	532	218	396	399	0	636	331	441	51	765	939	152	497	572	156	0	439	989	727	320	482	702
EOG09120189	758829	759447	19	aa	11761	0	1179	0	10582	only nuc data	130	755	86	617	462	0	577	306	462	52	567	1017	220	683	547	291	0	361	1200	600	383	560	836
EOG0912018A	417710	418314	19	aa	11495	12	920	0	10563	only nuc data	123	479	131	540	674	0	670	288	626	54	712	1096	262	581	665	175	0	321	898	443	528	415	1005
EOG0912018D	196108	196961	17	aa	14518	0	2979	0	11539	only nuc data	474	559	239	517	555	0	580	372	636	61	745	833	284	608	695	248	0	533	1363	904	505	482	820
EOG0912018E	516412	517098	19	aa	13053	1	2871	0	10181	only nuc data	202	795	187	638	697	0	391	300	651	240	713	559	239	549	587	303	0	259	669	457	455	557	935
EOG0912018F	1561750	1562458	19	aa	13471	0	5141	0	8330	only nuc data	240	448	135	446	439	0	285	123	510	85	912	528	189	496	498	144	0	287	996	364	554	354	537
EOG0912018K	1966660	1967322	16	aa	10608	0	1531	0	9077	only nuc data	307	506	250	383	462	0	584	163	327	60	848	437	113	548	628	220	0	274	1491	581	420	306	476
EOG0912018M	1647766	1648393	13	aa	8164	0	1351	0	6813	only nuc data	193	485	156	425	312	0	287	179	377	142	479	418	190	385	413	201	0	295	643	489	295	180	462
EOG0912018O	1445659	1446374	19	aa	13604	0	3391	0	10213	only nuc data	383	619	135	344	434	0	648	469	387	58	766	927	286	701	657	243	0	422	1209	547	292	353	716
EOG0912018Q	1339097	1339636	11	aa	5940	0	1690	0	4250	only nuc data	55	297	108	368	242	0	152	255	144	118	224	145	125	90	345	52	0	292	492	364	189	62	186
EOG0912018U	2021433	2022029	19	aa	11343	0	1125	0	10218	only nuc data	201	496	48	570	534	0	502	333	613	148	732	1079	192	579	856	173	0	346	826	586	573	384	648
EOG0912018V	65472	66108	19	aa	12103	1	1123	0	10979	only nuc data	318	754	355	424	628	0	529	434	663	73	624	602	191	656	718	380	0	386	1286	818	377	420	661
EOG0912018W	962170	962808	19	aa	12141	0	2954	0	9187	only nuc data	357	528	245	481	495	0	457	273	376	160	794	592	91	429	662	261	0	353	1058	664	380	415	473
EOG0912018Z	2037630	2038337	19	aa	13452	0	2690	0	10762	only nuc data	389	641	147	526	501	0	553	398	581	210	743	795	249	572	569	295	0	569	1215	568	451	413	766
EOG09120190	1044053	1044734	13	aa	8866	0	3184	0	5682	only nuc data	151	397	146	151	284	0	229	171	256	33	372	374	123	341	368	124	0	247	872	410	202	200	382
EOG09120191	1271317	1272025	13	aa	9217	0	2272	0	6945	only nuc data	149	425	235	583	410	0	401	236	474	125	500	237	87	324	419	236	0	252	439	344	533	266	419
EOG09120192	198280	198929	18	aa	11700	0	1872	0	9828	only nuc data	221	729	298	642	412	0	379	496	291	257	756	441	275	289	745	134	0	711	979	837	473	291	393
EOG09120193	1884694	1885370	19	aa	12863	0	2665	0	10198	only nuc data	215	715	246	551	502	0	390	338	483	110	624	909	181	589	596	192	0	385	959	701	434	446	847
EOG09120195	1331658	1332259	19	aa	11438	0	1908	0	9530	only nuc data	210	383	168	458	487	0	499	462	436	212	765	573	147	681	646	417	0	503	812	528	519	333	501
EOG09120196	259168	259868	19	aa	13319	0	2198	0	11121	only nuc data	326	1029	126	995	606	0	583	303	384	80	676	813	192	615	870	194	0	426	1027	796	445	387	574
EOG09120198	1382699	1383594	17	aa	15232	0	5903	0	9329	only nuc data	575	274	223	283	710	0	788	532	298	164	649	718	107	465	591	204	0	439	802	812	433	260	577
EOG0912019A	917348	917869	17	aa	8874	0	1495	0	7379	only nuc data	112	484	164	467	369	0	300	233	407	244	369	451	177	353	352	236	0	394	796	360	481	341	401
EOG0912019C	1650621	1651241	14	aa	8694	0	2863	0	5831	only nuc data	193	273	132	382	347	0	248	259	282	90	320	368	163	320	304	276	0	253	551	318	344	187	414
EOG0912019D	973278	974022	19	aa	14155	1	2385	0	11769	only nuc data	343	653	401	762	746	0	695	329	519	111	1009	674	187	611	944	214	0	391	1224	547	676	349	727
EOG0912019E	118162	118708	19	aa	10393	4	620	0	9769	only nuc data	129	838	205	721	621	0	448	145	567	55	387	650	265	518	720	180	0	140	913	824	385	438	749
EOG0912019F	1079056	1079705	18	aa	11700	0	2453	0	9247	only nuc data	324	534	249	498	331	0	518	375	377	136	695	485	202	441	817	286	0	192	994	723	346	360	688
EOG0912019G	1652840	1653644	18	aa	14490	0	4493	0	9997	only nuc data	523	462	177	323	541	0	548	332	450	44	589	750	222	587	729	189	0	473	1508	775	272	343	683
EOG0912019I	1505312	1505924	19	aa	11647	0	2127	0	9520	only nuc data	65	539	132	723	610	0	478	284	527	84	1110	379	325	605	728	220	0	290	538	575	568	334	471
EOG0912019J	1440860	1441496	17	aa	10829	0	2805	0	8024	only nuc data	311	678	171	277	366	0	565	375	309	140	417	474	179	248	526	171	0	546	1197	558	279	152	396
EOG0912019K	236389	237017	19	aa	11951	0	2240	0	9711	only nuc data	154	390	158	634	596	0	526	334	561	108	782	686	216	489	606	282	0	337	717	620	527	483	659
EOG0912019M	1075410	1076150	12	aa	8892	0	2390	0	6502	only nuc data	220	402	96	497	325	0	247	240	235	86	474	394	196	318	418	154	0	415	721	524	277	127	356
EOG0912019N	754072	754917	11	aa	9306	0	2220	0	7086	only nuc data	347	372	243	396	542	0	388	164	256	170	700	342	130	493	557	201	0	234	657	457	196	202	386
EOG0912019Q	567735	568225	18	aa	8838	0	723	0	8115	only nuc data	40	556	211	597	617	0	382	163	205	229	908	423	110	551	494	245	0	262	614	490	276	440	342
EOG0912019R	2085078	2085695	12	aa	7416	1	2391	0	5024	only nuc data	126	292	78	198	324	0	228	240	284	100	336	301	161	237	317	90	0	273	527	385	206	198	249
EOG0912019S	1980453	1981105	18	aa	11754	0	1894	0	9860	only nuc data	135	511	73	1011	521	0	604	352	1068	122	644	306	203	721	499	158	0	390	751	466	465	383	612
EOG0912019X	1851872	1852480	19	aa	11571	0	1479	0	10092	only nuc data	244	898	124	892	573	0	550	237	403	69	650	693	321	401	705	181	0	486	903	613	322	406	665
EOG0912019Z	346467	347025	19	aa	10621	0	443	0	10178	only nuc data	105	1155	175	605	565	0	411	178	431	15	712	795	248	629	917	136	0	166	1030	794	265	299	652
EOG091201A1	296681	297321	10	aa	6410	0	638	0	5772	only nuc data	174	434	132	329	313	0	244	206	336	88	420	292	105	311	296	118	0	184	696	288	342	250	388
EOG091201A2	566433	567031	19	aa	11381	0	2806	0	8575	only nuc data	261	554	221	316	529	0	503	242	455	79	707	606	107	534	472	240	0	223	943	387	344	527	586
EOG091201A4	1930682	1931303	18	aa	11196	0	728	0	10468	only nuc data	82	751	91	295	433	0	374	326	753	128	713	854	285	600	499	158	0	440	1275	408	326	578	1181
EOG091201A5	1270431	1271011	16	aa	9296	0	2849	0	6447	only nuc data	159	375	222	386	259	0	305	266	328	71	309	357	195	425	382	169	0	310	707	421	310	220	430
EOG091201A6	33922	34631	19	aa	13490	0	2607	0	10883	only nuc data	310	499	157	294	537	0	518	364	614	112	660	882	271	611	690	290	0	432	1402	599	354	570	1027
EOG091201AC	1109379	1110125	19	aa	14193	0	3941	0	10252	only nuc data	352	586	144	388	631	0	627	294	323	122	738	898	177	488	547	180	0	440	1294	499	457	719	700
EOG091201AD	793505	794091	18	aa	10566	0	1419	0	9147	only nuc data	121	492	166	791	555	0	401	107	564	33	594	598	272	410	830	275	0	307	951	546	356	368	531
EOG091201AE	1456675	1457239	19	aa	10735	0	1686	0	9049	only nuc data	239	717	187	697	573	0	458	378	323	119	541	680	191	427	611	137	0	488	592	645	455	344	486
EOG091201AG	388888	390615	17	aa	29376	0	2943	0	26433	only nuc data	827	1106	268	7486	743	0	468	640	1430	128	1021	1250	418	1375	783	229	0	797	1682	1150	3181	903	1375
EOG091201AH	1893048	1893706	18	aa	11862	0	5426	0	6436	only nuc data	358	310	149	201	347	0	286	291	447	108	296	581	145	399	360	210	0	279	578	468	196	227	558
EOG091201AK	322836	323422	17	aa	9979	0	2960	0	7019	only nuc data	249	549	169	481	401	0	328	244	375	37	500	495	167	326	415	154	0	249	765	372	270	246	476
EOG091201AL	1780064	1780691	8	aa	5024	0	1361	0	3663	only nuc data	109	246	54	147	152	0	201	195	222	88	174	203	156	206	193	116	0	178	348	213	173	170	228
EOG091201AN	1835331	1835885	19	aa	10545	0	590	0	9955	only nuc data	229	368	69	545	629	0	597	561	384	249	606	667	233	491	541	194	0	740	1105	658	387	388	543
EOG091201AO	275108	275653	19	aa	10374	0	1072	0	9302	only nuc data	154	450	252	631	464	0	299	469	562	92	491	636	225	557	501	204	0	364	882	547	500	339	837
EOG091201AP	1967659	1968428	17	aa	13090	0	3161	0	9929	only nuc data	105	872	87	663	473	0	323	365	718	61	593	594	154	560	615	271	0	236	906	571	563	435	869
EOG091201AQ	691444	692157	19	aa	13566	0	4211	0	9355	only nuc data	332	630	285	382	539	0	434	362	507	54	700	927	115	571	500	225	0	460	857	513	290	370	634
EOG091201AS	2014711	2015165	18	aa	8190	0	1406	0	6784	only nuc data	161	357	61	561	402	0	337	347	171	119	375	466	59	541	383	123	0	340	529	582	387	309	335
EOG091201AT	954548	955156	17	aa	10353	0	3361	0	6992	only nuc data	165	308	42	346	462	0	492	232	364	122	494	535	145	561	496	91	0	185	660	418	272	257	510
EOG091201AV	174668	175213	18	aa	9828	0	1076	0	8752	only nuc data	105	886	193	650	310	0	480	321	578	19	630	407	216	618	282	321	0	239	1060	289	229	420	604
EOG091201AW	687327	687904	12	aa	6936	0	817	0	6119	only nuc data	135	414	177	442	327	0	332	308	351	93	346	307	231	354	506	154	0	197	478	280	230	236	356
EOG091201AZ	1077599	1078274	19	aa	12844	32	1872	0	10940	only nuc data	416	599	226	541	793	0	929	220	397	32	714	773	155	716	825	317	0	414	1095	776	368	342	708
EOG091201B2	1141038	1141616	19	aa	11001	0	1188	0	9813	only nuc data	163	683	331	653	512	0	325	378	563	120	714	417	252	570	966	263	0	265	951	399	406	408	637
EOG091201B8	1762855	1763371	19	aa	9823	0	576	0	9247	only nuc data	82	778	223	586	566	0	463	346	394	82	814	346	238	352	584	137	0	459	844	434	470	443	688
EOG091201B9	1227005	1227804	19	aa	15200	3	3093	0	12104	only nuc data	228	903	76	465	644	0	526	152	561	12	1235	837	184	585	618	250	0	184	1254	611	1115	1151	741
EOG091201BA	513749	514495	19	aa	14193	0	5268	0	8925	only nuc data	203	827	66	572	661	0	449	101	513	0	696	568	202	310	721	118	0	177	839	439	457	616	593
EOG091201BB	2078787	2079649	14	aa	12082	0	3460	0	8622	only nuc data	448	463	33	226	385	0	467	151	584	25	373	1032	214	592	325	162	0	130	1059	532	66	634	1169
EOG091201BC	387694	388557	16	aa	13824	0	2714	0	11110	only nuc data	475	672	65	481	897	0	688	583	368	270	726	753	253	593	749	216	0	476	1050	753	441	382	694
EOG091201BF	2050387	2051008	17	aa	10574	0	3083	0	7491	only nuc data	317	444	348	320	350	0	459	267	284	68	498	532	111	375	566	226	0	347	797	550	290	235	424
EOG091201BI	1836657	1837281	11	aa	6875	0	1006	0	5869	only nuc data	285	305	95	411	379	0	316	327	277	128	396	303	72	298	398	120	0	226	492	396	368	140	422
EOG091201BJ	964851	965372	19	aa	9918	11	509	0	9398	only nuc data	117	313	100	534	587	0	348	492	494	102	619	573	238	700	632	334	0	662	993	412	392	292	581
EOG091201BN	271428	272230	19	aa	15257	0	6603	0	8654	only nuc data	579	539	172	275	400	0	544	445	430	112	505	618	178	452	515	179	0	420	953	710	233	305	669
EOG091201BT	1852637	1853312	11	aa	7436	0	1872	0	5564	only nuc data	157	339	128	291	475	0	224	188	228	99	565	321	129	258	352	47	0	264	546	399	296	226	189
EOG091201BU	1546643	1547197	17	aa	9435	0	1826	0	7609	only nuc data	161	234	160	485	396	0	233	357	435	68	759	491	130	404	415	270	0	349	768	408	374	390	483
EOG091201BV	1400599	1401184	19	aa	11134	0	1403	0	9731	only nuc data	226	679	205	458	423	0	680	249	298	105	676	805	146	740	783	155	0	406	758	684	478	349	654
EOG091201BW	1554704	1555334	13	aa	8203	0	1471	0	6732	only nuc data	136	414	60	302	342	0	344	189	664	35	589	346	188	363	333	177	0	78	709	385	260	387	567
EOG091201BY	2001247	2001875	19	aa	11951	0	2057	0	9894	only nuc data	190	567	348	553	451	0	368	240	691	49	1099	498	177	545	585	263	0	367	1146	403	580	405	559
EOG091201C1	870997	871905	19	aa	17271	0	7730	0	9541	only nuc data	467	654	262	383	521	0	508	254	401	87	712	612	161	460	718	227	0	334	1415	657	317	392	466
EOG091201C2	1106955	1107430	19	aa	9044	0	370	0	8674	only nuc data	22	693	138	842	364	0	245	338	307	88	557	335	297	241	614	102	0	527	1036	916	337	338	359
EOG091201C5	1391491	1392151	18	aa	11898	0	1549	0	10349	only nuc data	179	1008	90	677	600	0	355	270	592	79	526	650	147	675	682	257	0	388	955	537	596	527	738
EOG091201C6	1441655	1442263	18	aa	10962	0	1588	0	9374	only nuc data	318	508	134	400	369	0	623	398	321	111	697	723	219	794	527	223	0	413	834	569	477	331	703
EOG091201C7	2058037	2058650	18	aa	11052	0	1958	0	9094	only nuc data	244	798	95	681	353	0	416	242	512	56	572	582	227	464	700	298	0	360	711	600	348	309	770
EOG091201CA	454052	454613	17	aa	9554	0	615	0	8939	only nuc data	113	254	133	469	484	0	738	202	379	19	727	501	134	374	429	213	0	213	1613	585	496	363	613
EOG091201CE	936997	937929	16	aa	14928	0	4390	0	10538	only nuc data	490	791	252	504	464	0	653	450	511	48	722	923	223	644	463	276	0	199	1286	657	181	409	882
EOG091201CF	1844750	1845880	14	aa	15834	0	6489	0	9345	only nuc data	292	785	88	550	746	0	452	69	158	44	608	434	323	274	521	199	0	126	517	582	787	1823	259
EOG091201CH	1516484	1517058	19	aa	10925	0	1892	0	9033	only nuc data	180	468	453	521	467	0	472	419	645	67	782	380	58	512	519	225	0	222	1155	401	420	485	362
EOG091201CJ	1293707	1294438	14	aa	10248	0	3196	0	7052	only nuc data	220	641	125	412	224	0	392	344	334	39	449	422	224	360	331	187	0	252	795	343	221	398	559
EOG091201CL	311711	312363	19	aa	12407	0	2933	0	9474	only nuc data	280	628	200	370	595	0	522	315	348	121	1453	546	123	378	586	217	0	196	810	559	480	439	588
EOG091201CN	917870	918656	19	aa	14953	0	4552	0	10401	only nuc data	323	459	492	316	534	0	473	337	571	51	710	1071	159	513	557	584	0	394	1049	424	535	556	616
EOG091201CP	893626	894320	18	aa	12510	0	4738	0	7772	only nuc data	273	372	398	401	518	0	342	177	423	97	708	432	160	440	606	164	0	278	613	428	410	284	521
EOG091201CQ	2123001	2123526	8	aa	4208	0	1208	0	3000	only nuc data	9	205	58	140	118	0	154	109	188	41	250	115	128	131	179	70	0	180	337	184	91	121	201
EOG091201CV	996034	996657	19	aa	11856	0	885	0	10971	only nuc data	232	661	328	456	559	0	396	412	505	236	727	353	307	396	972	343	0	791	1638	842	347	199	503
EOG091201CW	2009254	2009861	19	aa	11552	0	1701	0	9851	only nuc data	344	563	185	481	509	0	632	461	413	109	792	712	177	622	469	278	0	496	1040	605	444	389	474
EOG091201CX	700037	700596	19	aa	10640	0	908	0	9732	only nuc data	142	537	108	422	436	0	479	175	638	36	496	624	286	607	524	263	0	275	1411	546	323	435	1111
EOG091201D1	987444	988224	18	aa	14058	0	3917	0	10141	only nuc data	412	503	236	326	604	0	605	323	530	139	799	700	162	469	512	191	0	615	1115	683	504	493	632
EOG091201D4	293463	294079	19	aa	11723	0	1835	0	9888	only nuc data	242	618	167	290	557	0	561	293	509	36	678	579	333	514	528	243	0	239	1389	633	389	597	735
EOG091201D6	328147	328722	10	aa	5760	0	376	0	5384	only nuc data	89	466	74	394	218	0	203	284	146	60	288	200	227	216	337	68	0	309	539	455	352	320	228
EOG091201D7	935329	936051	10	aa	7230	1	2611	0	4618	only nuc data	167	166	65	247	230	0	244	202	399	48	591	311	52	219	214	195	0	164	364	173	250	219	265
EOG091201D8	1349751	1350327	19	aa	10963	0	1510	0	9453	only nuc data	239	422	255	765	435	0	434	387	466	124	571	624	192	472	821	236	0	398	766	730	416	294	645
EOG091201DA	1355222	1355915	19	aa	13186	0	2135	0	11051	only nuc data	326	672	283	367	617	0	631	315	480	117	838	727	290	565	725	282	0	504	1705	593	265	381	694
EOG091201DB	1497570	1498101	19	aa	10108	1	771	0	9336	only nuc data	116	980	98	667	434	0	334	85	401	19	582	769	264	631	795	192	0	245	886	737	200	315	702
EOG091201DC	437243	437790	19	aa	10412	0	2641	0	7771	only nuc data	100	538	64	448	540	0	285	288	500	37	486	399	205	478	527	208	0	342	603	578	460	333	452
EOG091201DD	1135065	1135622	19	aa	10602	0	1431	0	9171	only nuc data	217	447	87	410	423	0	566	387	348	35	750	681	251	398	738	250	0	334	1069	613	272	456	656
EOG091201DE	2019754	2020337	19	aa	11096	0	1448	0	9648	only nuc data	268	336	137	425	539	0	503	445	525	206	777	862	188	506	492	282	0	411	1107	494	509	365	539
EOG091201DF	2107887	2108495	19	aa	11571	0	1052	0	10519	only nuc data	297	417	268	555	635	0	576	529	633	219	620	627	216	706	593	233	0	461	866	664	422	587	692
EOG091201DG	1932352	1933045	19	aa	13186	0	1738	0	11448	only nuc data	323	619	250	393	723	0	558	327	630	105	938	781	196	586	699	259	0	506	1531	538	338	556	915
EOG091201DI	1352191	1352745	19	aa	10545	0	1308	0	9237	only nuc data	169	725	49	692	566	0	604	267	255	163	523	618	160	449	539	316	0	509	891	639	382	396	494
EOG091201DK	855413	856051	18	aa	11502	0	2907	0	8595	only nuc data	272	401	159	355	395	0	490	251	351	64	773	679	234	424	520	217	0	329	818	561	482	440	652
EOG091201DN	1219722	1220297	18	aa	10368	0	1909	0	8459	only nuc data	172	509	258	557	436	0	411	265	523	94	854	211	197	422	517	313	0	236	822	376	448	477	533
EOG091201DO	820490	821226	19	aa	14003	0	2915	0	11088	only nuc data	362	664	145	369	725	0	735	280	485	83	926	610	230	463	635	245	0	312	1464	868	345	767	737
EOG091201DU	382572	383066	18	aa	8910	0	1759	0	7151	only nuc data	135	278	90	324	327	0	375	438	430	92	336	508	152	451	520	256	0	422	712	432	269	280	459
EOG091201DX	1156111	1156597	18	aa	8766	0	1073	0	7693	only nuc data	58	300	241	389	404	0	358	211	623	213	644	442	137	503	610	270	0	232	740	517	161	249	449
EOG091201DZ	1399635	1400372	19	aa	14022	0	2863	0	11159	only nuc data	315	642	119	476	426	0	434	318	531	149	541	1674	262	930	658	246	0	358	931	573	376	455	1060
EOG091201E0	858334	858958	19	aa	11875	0	3221	0	8654	only nuc data	222	461	137	314	533	0	363	275	624	90	715	561	170	446	432	285	0	296	990	354	476	524	608
EOG091201E6	1824340	1824853	19	aa	9766	0	852	0	8914	only nuc data	66	562	155	469	241	0	268	320	385	71	609	678	293	545	626	418	0	357	788	719	555	351	504
EOG091201E8	2070982	2071424	17	aa	7531	0	418	0	7113	only nuc data	125	438	141	300	304	0	413	270	334	145	464	524	264	431	322	151	0	312	727	419	253	361	540
EOG091201E9	1147689	1148410	19	aa	13718	0	3311	0	10407	only nuc data	307	609	155	622	506	0	699	436	575	108	710	625	170	507	600	392	0	357	1045	617	537	393	744
EOG091201ED	1323720	1324451	19	aa	13908	0	2232	0	11676	only nuc data	254	813	152	564	654	0	574	429	557	175	761	1054	211	781	556	307	0	517	1095	691	401	493	891
EOG091201EG	1410060	1410804	19	aa	14155	0	5019	0	9136	only nuc data	253	536	206	453	505	0	468	279	478	26	715	794	340	418	497	253	0	317	668	419	700	451	613
EOG091201EI	1810389	1810892	18	aa	9072	0	2189	0	6883	only nuc data	244	574	221	234	334	0	180	181	431	80	767	321	149	269	417	256	0	202	861	284	397	361	364
EOG091201EK	1330931	1331657	13	aa	9451	0	3726	0	5725	only nuc data	189	429	95	136	201	0	297	107	406	2	223	504	212	326	258	80	0	96	589	228	138	629	769
EOG091201EN	1417288	1417807	19	aa	9880	0	1940	0	7940	only nuc data	143	571	97	443	468	0	289	394	560	23	310	665	303	343	429	140	0	361	676	527	289	368	684
EOG091201EV	427770	428364	17	aa	10115	0	1908	0	8207	only nuc data	191	221	111	429	602	0	601	365	438	68	729	582	221	318	533	207	0	282	767	383	414	311	625
EOG091201EX	1311779	1312386	18	aa	10944	0	2083	0	8861	only nuc data	202	419	77	322	543	0	403	142	424	117	860	558	69	457	481	171	0	358	856	390	919	520	775
EOG091201EY	939919	940399	19	aa	9139	27	692	0	8420	only nuc data	82	479	211	629	519	0	322	213	440	113	563	508	176	597	699	242	0	300	680	569	487	192	481
EOG091201EZ	1242957	1243534	12	aa	6936	0	1719	0	5217	only nuc data	172	282	122	245	318	0	297	139	306	116	384	348	147	259	334	122	0	189	402	265	253	249	440
EOG091201F3	699322	700036	12	aa	8580	0	1372	0	7208	only nuc data	295	451	210	432	462	0	398	246	310	21	547	487	120	348	441	165	0	290	764	488	211	391	426
EOG091201F4	568344	569222	19	aa	16701	0	5184	0	11517	only nuc data	436	608	259	335	635	0	620	301	762	144	1505	789	208	791	522	230	0	306	1102	481	409	479	1031
EOG091201F5	1249890	1250467	19	aa	10982	0	1033	0	9949	only nuc data	299	516	181	592	556	0	407	419	703	150	734	345	209	613	618	244	0	567	1205	610	340	483	457
EOG091201F6	184306	184859	19	aa	10526	0	476	0	10050	only nuc data	294	685	130	311	343	0	415	356	700	123	541	804	163	495	562	215	0	330	1256	624	429	701	867
EOG091201F7	2045507	2046129	18	aa	11214	0	3264	0	7950	only nuc data	251	559	146	628	508	0	400	239	466	58	426	481	148	378	512	139	0	193	860	560	389	299	561
EOG091201F9	827713	828459	19	aa	14193	0	4449	0	9744	only nuc data	379	640	129	548	463	0	585	246	455	115	843	986	275	647	559	213	0	301	881	548	401	283	626
EOG091201FC	1140533	1141037	19	aa	9595	0	2031	0	7564	only nuc data	86	442	96	208	349	0	317	231	397	123	521	486	183	489	579	193	0	310	919	456	183	543	539
EOG091201FE	329239	329895	19	aa	12483	0	1926	0	10557	only nuc data	106	542	73	770	738	0	323	352	607	99	1073	459	164	649	342	359	0	283	921	594	1075	529	605
EOG091201FJ	694820	695516	19	aa	13243	0	2407	0	10836	only nuc data	394	586	75	181	504	0	607	284	687	22	708	1034	283	557	527	264	0	185	1449	523	156	851	1353
EOG091201FK	1879348	1880006	14	aa	9226	0	2466	0	6760	only nuc data	233	323	101	287	329	0	397	167	483	85	772	315	118	394	359	217	0	218	572	295	555	366	407
EOG091201FL	549957	550707	12	aa	9012	0	4841	0	4171	only nuc data	132	135	34	157	256	0	132	90	294	22	610	263	82	309	208	120	0	130	290	196	302	197	344
EOG091201FM	2102685	2103256	16	aa	9152	0	3434	0	5718	only nuc data	63	424	175	484	373	0	217	229	328	82	418	235	130	211	435	121	0	326	591	397	137	159	246
EOG091201FN	832373	833030	19	aa	12502	0	1664	0	10838	only nuc data	244	645	119	252	509	0	681	253	653	37	618	1197	363	699	552	310	0	462	1173	632	358	537	788
EOG091201FO	593269	593851	19	aa	11077	0	1577	0	9500	only nuc data	202	547	197	552	517	0	397	190	600	99	929	683	154	596	639	203	0	481	877	435	424	347	633
EOG091201FS	1699411	1699929	19	aa	9861	0	882	0	8979	only nuc data	111	687	158	448	468	0	626	85	346	105	450	463	128	611	719	194	0	250	982	707	502	564	486
EOG091201FU	223053	223557	19	aa	9595	0	1757	0	7838	only nuc data	137	552	78	434	352	0	305	262	353	88	531	565	225	476	531	188	0	438	852	373	270	385	580
EOG091201FV	1853998	1854536	19	aa	10241	0	2969	0	7272	only nuc data	64	401	215	340	412	0	364	272	340	131	499	496	151	416	350	159	0	374	740	428	385	379	420
EOG091201FX	2040964	2041775	19	aa	15428	0	3939	0	11489	only nuc data	303	1063	237	463	470	0	454	413	518	135	902	642	230	381	569	378	0	319	1746	493	430	600	1046
EOG091201FY	1622880	1623504	18	aa	11250	0	4403	0	6847	only nuc data	302	267	99	384	442	0	413	292	251	129	610	408	111	368	428	178	0	258	697	575	308	221	408
EOG091201FZ	1908952	1909852	17	aa	15317	1	3623	0	11693	only nuc data	487	580	248	440	670	0	688	356	582	115	842	925	235	652	830	301	0	433	1274	862	453	416	791
EOG091201G0	1694495	1695173	19	aa	12901	0	2149	0	10752	only nuc data	218	613	55	710	547	0	385	265	406	98	950	1458	208	760	483	196	0	659	598	529	424	276	1132
EOG091201G4	1530828	1531404	19	aa	10963	1	1257	0	9705	only nuc data	95	968	43	972	638	0	401	147	452	29	424	766	243	629	976	11	0	156	756	729	301	346	718
EOG091201G7	237018	237567	17	aa	9350	0	665	0	8685	only nuc data	196	394	193	561	438	0	483	342	503	184	463	558	178	540	479	288	0	451	905	513	335	322	555
EOG091201G8	1840729	1841350	12	aa	7464	0	2062	0	5402	only nuc data	144	478	116	478	375	0	172	218	113	91	468	166	178	109	489	85	0	333	654	433	194	67	185
EOG091201GD	1154585	1155222	11	aa	7018	0	1358	0	5660	only nuc data	150	293	113	345	304	0	269	142	337	43	538	361	157	360	357	162	0	193	497	303	251	261	374
EOG091201GE	512337	512845	19	aa	9671	1	993	0	8677	only nuc data	48	658	96	871	376	0	358	133	297	16	417	826	523	483	608	111	0	382	692	575	237	482	536
EOG091201GF	294894	295483	19	aa	11210	0	916	0	10294	only nuc data	97	605	283	734	393	0	408	387	644	123	489	856	220	506	739	204	0	539	873	583	490	439	779
EOG091201GI	963546	964455	19	aa	17290	0	3515	0	13775	only nuc data	290	608	150	472	417	0	627	399	891	190	1036	2343	233	1328	609	491	0	379	798	560	375	444	1425
EOG091201GK	108431	108935	19	aa	9595	0	2163	0	7432	only nuc data	109	333	230	329	425	0	421	238	385	100	522	401	193	377	422	214	0	289	1164	517	188	184	500
EOG091201GL	434649	435244	13	aa	7748	0	1858	0	5890	only nuc data	199	313	201	554	327	0	205	298	135	191	384	224	168	162	431	77	0	426	646	531	237	159	221
EOG091201GM	729444	730076	18	aa	11394	0	2492	0	8902	only nuc data	293	366	102	353	405	0	543	355	452	61	587	620	216	514	558	328	0	630	766	742	333	369	602
EOG091201GN	345895	346466	19	aa	10868	0	4618	0	6250	only nuc data	246	358	134	282	375	0	382	123	312	10	508	448	131	313	443	130	0	334	621	450	216	229	451
EOG091201GO	1586009	1586506	19	aa	9462	0	2190	0	7272	only nuc data	74	714	71	453	717	0	224	173	321	97	478	427	53	508	484	244	0	214	721	416	250	371	336
EOG091201GP	135835	136615	19	aa	14839	0	3663	0	11176	only nuc data	319	482	52	561	630	0	656	458	871	167	921	820	140	749	540	317	0	515	783	383	746	530	855
EOG091201GR	397931	398539	12	aa	7308	0	1235	0	6073	only nuc data	239	384	191	387	287	0	396	284	347	105	415	282	166	343	391	120	0	304	525	396	214	181	355
EOG091201GS	1670503	1671060	16	aa	8928	0	1022	0	7906	only nuc data	217	353	202	382	448	0	503	269	368	150	704	459	103	457	412	226	0	302	989	519	317	360	383
EOG091201GT	555383	555897	19	aa	9785	0	2073	0	7712	only nuc data	122	424	177	603	389	0	620	251	311	62	708	335	251	443	469	212	0	261	591	362	379	354	510
EOG091201GX	1190773	1191298	16	aa	8416	0	567	0	7849	only nuc data	111	619	238	744	306	0	326	228	477	61	570	376	137	259	593	228	0	225	661	624	379	261	537
EOG091201GY	1277906	1278382	17	aa	8109	0	1909	0	6200	only nuc data	66	290	143	368	230	0	275	217	418	41	407	465	211	296	288	271	0	244	694	369	365	303	305
EOG091201H0	1564468	1565006	19	aa	10241	0	3364	0	6877	only nuc data	165	355	256	370	395	0	392	228	521	50	480	640	155	371	292	151	0	243	523	343	208	262	642
EOG091201H4	1789871	1790572	19	aa	13338	0	4913	0	8425	only nuc data	333	417	233	593	478	0	536	369	336	70	667	513	149	416	508	301	0	510	867	465	270	300	427
EOG091201H7	952282	953161	14	aa	12320	0	5334	0	6986	only nuc data	156	398	94	221	409	0	307	179	374	65	721	518	194	344	315	187	0	301	706	460	359	378	456
EOG091201H8	1112614	1113132	19	aa	9861	0	783	0	9078	only nuc data	176	669	179	980	460	0	450	225	330	153	667	538	109	374	753	162	0	272	794	702	359	354	548
EOG091201H9	618444	619090	19	aa	12293	0	2103	0	10190	only nuc data	358	388	148	319	583	0	600	334	327	101	748	1026	196	566	674	230	0	539	1262	694	343	474	638
EOG091201HE	1494219	1494773	19	aa	10545	0	938	0	9607	only nuc data	280	518	455	487	469	0	417	354	474	114	465	716	177	532	532	398	0	220	1136	541	430	382	790
EOG091201HG	1286443	1287014	18	aa	10296	0	1523	0	8773	only nuc data	133	736	181	492	390	0	516	423	349	136	681	528	123	415	618	248	0	310	825	520	336	256	690
EOG091201HI	1797262	1797761	12	aa	6000	0	546	0	5454	only nuc data	87	303	189	352	252	0	240	194	307	21	538	229	147	457	453	123	0	198	436	317	209	170	319
EOG091201HJ	102753	103484	19	aa	13908	0	2162	0	11746	only nuc data	398	703	204	793	815	0	832	444	346	172	916	733	173	731	883	191	0	588	1028	650	449	382	713
EOG091201HK	51912	52428	19	aa	9823	0	1478	0	8345	only nuc data	164	623	252	639	412	0	380	257	350	44	506	561	238	365	504	388	0	393	769	473	427	279	485
EOG091201HL	819006	819495	19	aa	9310	0	2836	0	6474	only nuc data	166	237	187	168	392	0	412	314	364	40	538	565	96	297	288	159	0	189	669	381	599	256	323
EOG091201HN	1263187	1263730	12	aa	6528	0	1532	0	4996	only nuc data	122	267	91	237	239	0	234	100	278	36	549	250	131	238	237	160	0	218	445	172	553	278	283
EOG091201HU	1197696	1198233	19	aa	10222	0	381	0	9841	only nuc data	129	908	33	625	338	0	324	247	960	79	490	857	122	677	509	158	0	234	688	402	690	632	868
EOG091201HW	300422	300885	14	aa	6496	0	1962	0	4534	only nuc data	216	249	106	296	294	0	301	167	189	44	343	213	66	210	348	92	0	158	398	304	247	199	310
EOG091201HY	245310	245875	19	aa	10754	0	504	0	10250	only nuc data	253	538	253	455	641	0	392	355	647	217	907	518	189	345	861	224	0	465	1003	660	715	352	513
EOG091201HZ	432416	433031	19	aa	11704	0	1466	0	10238	only nuc data	304	618	144	646	704	0	489	356	350	188	640	689	196	556	637	277	0	417	978	702	551	397	703
EOG091201I6	1865826	1866359	18	aa	9612	0	1437	0	8175	only nuc data	174	476	87	394	448	0	385	232	317	92	634	767	196	436	469	277	0	317	825	397	316	553	557
EOG091201I9	310412	311034	19	aa	11837	0	2653	0	9184	only nuc data	300	253	326	358	463	0	478	287	380	71	812	553	204	498	755	283	0	379	1403	563	279	353	486
EOG091201IA	674203	674772	18	aa	10260	13	2348	0	7899	only nuc data	237	615	174	398	282	0	344	419	265	210	535	415	195	221	435	202	0	703	997	563	432	204	290
EOG091201IC	81187	81739	19	aa	10507	0	2212	0	8295	only nuc data	202	442	53	475	443	0	401	358	377	64	662	667	124	516	494	182	0	363	798	625	252	368	631
EOG091201ID	1404097	1404737	18	aa	11538	0	3541	0	7997	only nuc data	339	496	161	401	514	0	375	413	341	202	572	366	215	254	461	249	0	597	963	684	326	219	188
EOG091201IF	2013287	2013901	17	aa	10455	0	2803	0	7652	only nuc data	183	406	88	584	454	0	403	405	265	222	557	396	167	226	531	293	0	481	798	528	292	264	292
EOG091201II	1183103	1183703	19	aa	11419	0	694	0	10725	only nuc data	178	590	154	464	632	0	556	266	544	184	714	568	301	631	674	229	0	402	1035	598	523	639	1021
EOG091201IM	762879	763725	12	aa	10164	0	3278	0	6886	only nuc data	227	457	79	289	482	0	523	172	338	21	614	363	113	248	423	144	0	174	735	411	406	535	359
EOG091201IN	1518034	1518581	19	aa	10412	0	501	0	9911	only nuc data	125	451	173	393	356	0	452	676	395	118	623	690	274	572	493	350	0	562	1087	556	377	647	666
EOG091201IO	1918532	1919052	19	aa	9899	0	1787	0	8112	only nuc data	162	428	142	332	614	0	469	345	408	64	659	338	254	452	532	279	0	259	930	420	370	407	410
EOG091201IP	718208	718783	18	aa	10368	0	2814	0	7554	only nuc data	106	343	111	446	433	0	270	239	470	72	499	686	124	340	443	216	0	444	824	277	296	429	592
EOG091201IQ	1183704	1184259	16	aa	8896	0	2661	0	6235	only nuc data	317	361	309	249	252	0	429	323	238	82	392	566	119	321	337	132	0	360	548	431	180	173	433
EOG091201IR	1189012	1189521	19	aa	9690	0	410	0	9280	only nuc data	94	550	166	340	577	0	378	165	455	108	684	491	363	603	538	326	0	359	1031	467	555	365	759
EOG091201IS	277577	278202	19	aa	11894	0	1888	0	10006	only nuc data	160	568	61	395	363	0	483	388	811	142	599	956	167	657	436	247	0	362	879	455	329	566	1142
EOG091201IT	533486	534230	19	aa	14155	1	3423	0	10731	only nuc data	189	570	83	431	555	0	633	344	740	167	942	574	274	824	501	423	0	389	862	520	734	427	738
EOG091201IU	650472	650961	19	aa	9310	0	320	0	8990	only nuc data	98	813	130	393	447	0	368	302	806	18	510	482	142	508	540	208	0	333	1030	485	323	472	680
EOG091201IW	1649020	1649524	11	aa	5555	0	390	0	5165	only nuc data	144	301	115	448	294	0	234	288	183	166	312	349	110	386	365	113	0	246	266	241	333	127	288
EOG091201IX	1013190	1013820	18	aa	11358	0	2420	0	8938	only nuc data	279	488	386	483	577	0	416	489	234	184	598	455	188	336	644	176	0	603	1114	795	247	204	321
EOG091201IZ	1350780	1351807	18	aa	18504	0	3766	0	14738	only nuc data	622	810	306	705	956	0	718	575	464	256	1140	647	410	574	1118	319	0	987	1843	1336	577	422	575
EOG091201J4	874307	874784	19	aa	9082	0	1833	0	7249	only nuc data	77	242	116	268	471	0	469	410	340	65	391	545	124	370	392	235	0	406	797	483	418	300	407
EOG091201J5	836424	837138	19	aa	13585	0	3530	0	10055	only nuc data	262	593	82	416	451	0	603	187	1004	65	765	910	218	471	547	235	0	249	812	458	799	472	718
EOG091201J8	92186	92984	18	aa	14382	0	4627	0	9755	only nuc data	426	631	286	538	635	0	546	236	357	138	880	573	258	540	644	183	0	420	889	599	490	317	595
EOG091201J9	1863270	1863851	18	aa	10476	0	290	0	10186	only nuc data	296	544	60	662	560	0	669	588	377	344	568	629	302	588	585	223	0	504	814	650	492	305	722
EOG091201JA	1642777	1643475	19	aa	13281	0	2265	0	11016	only nuc data	268	1189	85	956	382	0	511	717	328	136	599	661	320	593	579	232	0	413	1345	391	276	611	692
EOG091201JC	1730099	1730689	17	aa	10047	0	1667	0	8380	only nuc data	338	422	153	366	476	0	549	380	284	54	612	649	129	364	512	166	0	357	1096	643	338	324	506
EOG091201JE	1613952	1614451	19	aa	9500	0	486	0	9014	only nuc data	96	574	112	498	400	0	405	458	581	174	435	678	171	566	382	211	0	238	1034	345	314	390	1048
EOG091201JF	1336426	1336946	19	aa	9899	0	2214	0	7685	only nuc data	173	420	207	464	452	0	471	273	534	159	721	386	77	379	538	243	0	118	652	397	444	332	418
EOG091201JG	1541893	1542411	19	aa	9861	0	2595	0	7266	only nuc data	115	401	98	547	368	0	393	279	317	31	505	691	201	407	271	173	0	260	506	379	768	222	449
EOG091201JJ	581378	582055	11	aa	7458	0	1671	0	5787	only nuc data	266	249	140	216	300	0	316	218	342	149	382	459	192	341	324	184	0	261	497	347	252	263	355
EOG091201JK	446346	447252	19	aa	17233	0	5906	0	11327	only nuc data	439	501	117	452	1136	0	551	354	578	122	796	663	153	708	776	283	0	421	919	695	892	375	835
EOG091201JL	1332575	1333096	19	aa	9918	0	878	0	9040	only nuc data	110	701	46	368	585	0	349	283	730	139	464	754	204	508	638	146	0	227	670	616	592	459	561
EOG091201JO	295889	296680	18	aa	14256	1	4428	0	9827	only nuc data	501	497	211	322	429	0	502	463	332	139	727	679	191	625	835	175	0	439	952	731	455	433	690
EOG091201JQ	2016219	2016889	16	aa	10736	0	3552	0	7184	only nuc data	287	380	150	313	413	0	338	473	236	95	487	294	193	395	565	214	0	568	755	608	245	206	256
EOG091201JU	583740	584177	19	aa	8322	0	494	0	7828	only nuc data	9	373	84	515	384	0	341	248	428	87	516	710	215	309	715	126	0	398	598	619	319	324	519
EOG091201JX	1086119	1086926	11	aa	8888	1	1638	0	7249	only nuc data	230	365	96	334	332	0	209	225	519	81	483	769	209	362	399	135	0	162	731	441	339	371	687
EOG091201JZ	412261	412773	19	aa	9747	0	1916	0	7831	only nuc data	155	411	59	411	375	0	466	370	571	24	886	396	342	578	343	287	0	140	560	286	488	394	444
EOG091201K0	1888921	1889426	18	aa	9108	1	638	0	8469	only nuc data	73	570	44	248	277	0	380	217	738	72	257	768	338	591	335	159	0	252	783	465	214	664	1097
EOG091201K4	1431458	1431987	19	aa	10070	1	690	0	9379	only nuc data	130	876	120	608	499	0	413	176	397	1	481	814	314	582	711	223	0	186	1011	733	292	294	648
EOG091201K5	1625596	1626435	11	aa	9240	0	1082	0	8158	only nuc data	475	407	86	155	381	0	544	154	465	52	357	937	253	428	398	144	0	128	952	554	47	586	1130
EOG091201K6	102084	102752	17	aa	11373	0	4301	0	7072	only nuc data	133	474	137	369	367	0	264	245	350	60	435	390	228	208	630	211	0	472	752	635	241	224	380
EOG091201K7	48255	48864	17	aa	10370	0	3103	0	7267	only nuc data	165	605	3	458	388	0	454	234	617	64	740	570	156	397	321	95	0	191	450	336	391	385	412
EOG091201K9	1293126	1293706	19	aa	11039	0	1949	0	9090	only nuc data	234	529	263	412	513	0	529	240	373	77	772	428	223	656	539	246	0	467	950	570	417	330	556
EOG091201KC	1164724	1165354	17	aa	10727	0	3779	0	6948	only nuc data	268	365	91	310	347	0	357	154	383	122	428	661	220	345	416	183	0	169	940	408	208	397	444
EOG091201KF	553244	554108	19	aa	16435	0	6375	0	10060	only nuc data	387	518	188	435	473	0	552	346	492	76	777	755	236	441	683	255	0	394	1053	875	296	444	771
EOG091201KI	16972	17566	18	aa	10710	0	1418	0	9292	only nuc data	302	509	310	472	601	0	544	468	418	196	598	378	235	487	572	341	0	399	812	662	300	359	631
EOG091201KK	1757114	1757698	19	aa	11115	0	2003	0	9112	only nuc data	324	575	118	229	482	0	500	511	302	84	591	795	202	548	403	231	0	326	1175	576	226	414	824
EOG091201KL	1258324	1259077	16	aa	12064	0	6233	0	5831	only nuc data	228	305	113	336	413	0	264	184	246	117	543	280	143	220	392	186	0	255	740	363	313	183	235
EOG091201KN	1462134	1462926	19	aa	15067	0	4455	0	10612	only nuc data	328	531	235	554	590	0	531	223	621	139	1194	741	114	564	555	184	0	398	1200	524	316	503	895
EOG091201KQ	285687	286256	19	aa	10830	0	1264	0	9566	only nuc data	104	551	169	748	779	0	370	367	461	121	1117	335	255	463	500	264	0	323	742	284	633	639	445
EOG091201KR	1613440	1613951	19	aa	9728	1	2206	0	7521	only nuc data	155	705	146	565	377	0	273	222	482	52	522	296	173	392	319	144	0	242	1016	411	308	339	537
EOG091201KS	731259	732000	19	aa	14098	0	4305	0	9793	only nuc data	246	536	118	365	389	0	479	289	783	115	620	894	146	831	544	222	0	310	687	484	512	299	1170
EOG091201KV	461365	461929	19	aa	10735	0	2218	0	8517	only nuc data	227	409	256	576	415	0	406	269	516	168	497	728	145	405	434	179	0	291	905	551	430	292	645
EOG091201KW	1438911	1439516	14	aa	8484	0	3027	0	5457	only nuc data	187	337	120	307	372	0	207	253	177	143	486	255	193	196	442	140	0	348	623	408	202	94	154
EOG091201KX	1497055	1497569	17	aa	8755	0	1928	0	6827	only nuc data	149	535	100	477	358	0	198	237	430	95	444	293	150	360	671	115	0	318	611	501	233	148	553
EOG091201KZ	1472195	1472873	17	aa	11543	0	2650	0	8893	only nuc data	242	471	290	304	349	0	523	339	535	115	447	735	193	559	510	292	0	331	1045	602	260	320	673
EOG091201L0	1411106	1411676	12	aa	6852	0	2685	0	4167	only nuc data	147	136	0	207	337	0	252	156	410	9	521	307	37	261	207	118	0	101	223	194	263	122	306
EOG091201L2	1685183	1685806	17	aa	10608	0	3351	0	7257	only nuc data	189	436	111	316	391	0	341	236	445	45	556	452	164	458	338	228	0	261	697	419	477	358	528
EOG091201L7	605101	605689	17	aa	10013	0	1337	0	8676	only nuc data	254	355	178	496	404	0	531	390	535	195	526	657	201	573	438	227	0	312	947	620	370	296	425
EOG091201L8	721567	722032	19	aa	8854	0	763	0	8091	only nuc data	113	627	62	617	419	0	270	316	310	143	582	588	189	379	613	222	0	244	965	378	449	273	445
EOG091201L9	1599524	1600021	19	aa	9462	0	831	0	8631	only nuc data	182	676	117	674	540	0	471	443	337	58	381	642	148	599	735	176	0	206	763	569	236	303	557
EOG091201LB	1140027	1140532	19	aa	9614	0	1020	0	8594	only nuc data	329	517	224	630	368	0	536	463	238	57	440	515	178	448	583	312	0	403	895	664	462	225	436
EOG091201LC	1482318	1482902	19	aa	11115	0	4205	0	6910	only nuc data	240	512	116	417	424	0	308	244	277	233	635	405	75	321	415	247	0	293	662	415	276	199	436
EOG091201LD	1395288	1395807	19	aa	9880	0	1110	0	8770	only nuc data	136	497	98	559	481	0	392	217	433	66	663	578	179	446	717	169	0	333	845	541	429	402	725
EOG091201LF	152506	152949	18	aa	7992	0	888	0	7104	only nuc data	54	331	50	549	313	0	194	304	497	81	461	470	98	399	477	275	0	246	912	257	413	227	550
EOG091201LH	303732	304472	11	aa	8151	0	892	0	7259	only nuc data	272	408	165	486	352	0	320	248	468	43	541	286	205	485	372	207	0	399	668	431	433	268	474
EOG091201LI	856052	856467	19	aa	7904	0	1748	0	6156	only nuc data	65	206	192	409	320	0	280	263	397	38	272	480	103	429	521	254	0	186	548	303	383	123	449
EOG091201LJ	242181	242668	18	aa	8784	0	991	0	7793	only nuc data	123	495	137	218	369	0	368	293	384	178	658	730	272	487	444	188	0	394	569	334	351	315	609
EOG091201LM	1750074	1750524	19	aa	8569	0	1117	0	7452	only nuc data	109	573	102	460	259	0	377	137	459	166	456	465	272	519	403	305	0	265	765	541	325	193	410
EOG091201LN	362698	363300	15	aa	9045	1	3099	0	5945	only nuc data	267	324	87	350	350	0	383	189	372	8	403	493	153	325	358	139	0	220	608	314	160	266	443
EOG091201LO	724966	725760	15	aa	11925	0	4914	0	7011	only nuc data	354	234	479	206	430	0	358	206	376	12	525	880	165	230	333	480	0	340	565	320	231	273	368
EOG091201LZ	739745	740657	10	aa	9130	1	2333	0	6796	only nuc data	230	234	84	299	389	0	200	113	456	12	1019	572	53	405	318	143	0	164	495	430	558	219	633
EOG091201M1	759653	760301	15	aa	9735	0	3358	0	6377	only nuc data	156	360	20	371	318	0	325	148	418	13	648	456	206	343	299	126	0	182	512	247	680	257	448
EOG091201M4	1991914	1992467	18	aa	9972	0	1423	0	8549	only nuc data	192	402	57	512	578	0	437	468	309	172	553	593	167	495	478	276	0	447	937	475	354	313	526
EOG091201M5	194985	195614	12	aa	7560	0	1394	0	6166	only nuc data	150	333	83	266	328	0	406	178	394	14	438	611	122	327	243	119	0	87	656	488	185	266	622
EOG091201M8	488357	488840	19	aa	9196	0	413	0	8783	only nuc data	159	858	117	708	559	0	488	150	274	42	506	634	314	369	612	235	0	315	783	584	415	286	534
EOG091201M9	20172	20700	18	aa	9522	0	2432	0	7090	only nuc data	213	354	102	206	333	0	470	132	259	25	514	688	178	434	451	124	0	198	960	460	291	308	603
EOG091201MA	590273	590971	19	aa	13281	0	3281	0	10000	only nuc data	401	495	112	272	564	0	458	420	430	135	561	690	213	613	564	239	0	504	1422	661	363	482	802
EOG091201MB	668794	669241	12	aa	5376	0	193	0	5183	only nuc data	8	296	106	438	347	0	265	187	254	46	315	173	205	303	362	118	0	263	386	221	234	231	433
EOG091201MC	1056304	1056818	19	aa	9785	0	1310	0	8475	only nuc data	145	704	99	831	392	0	325	280	343	0	593	653	289	494	681	178	0	219	785	639	243	337	390
EOG091201MD	602613	603056	19	aa	8436	0	804	0	7632	only nuc data	35	374	173	271	464	0	462	225	446	119	637	539	159	554	450	209	0	364	601	546	288	142	609
EOG091201ME	1500986	1501430	13	aa	5785	1	981	0	4803	only nuc data	137	276	61	214	241	0	279	181	314	34	363	386	152	306	269	164	0	141	430	421	200	153	218
EOG091201MH	359591	360316	15	aa	10890	0	3096	0	7794	only nuc data	256	555	139	217	532	0	388	207	429	75	608	419	241	563	471	253	0	319	870	507	291	256	454
EOG091201MI	2032026	2032591	18	aa	10188	0	3082	0	7106	only nuc data	207	210	122	261	312	0	395	222	455	46	970	473	124	426	421	258	0	347	565	425	383	290	401
EOG091201MJ	1802800	1803361	18	aa	10116	0	2399	0	7717	only nuc data	311	367	168	201	345	0	432	428	315	181	358	510	151	538	449	218	0	491	732	550	387	269	627
EOG091201ML	2117633	2118125	19	aa	9367	18	701	0	8648	only nuc data	52	404	139	744	319	0	411	496	465	36	505	671	254	758	504	265	0	347	587	448	388	244	663
EOG091201MN	1369795	1370387	18	aa	10674	0	2984	0	7690	only nuc data	356	327	121	162	423	0	564	286	338	58	484	596	177	413	410	150	0	444	1030	596	180	355	576
EOG091201MQ	1076725	1077281	16	aa	8912	0	2789	0	6123	only nuc data	159	256	123	342	322	0	275	221	310	27	539	426	167	291	372	262	0	196	758	367	253	219	397
EOG091201MR	1256122	1256645	19	aa	9956	0	1868	0	8088	only nuc data	187	558	221	361	453	0	420	101	523	172	758	550	98	380	442	218	0	121	1213	451	280	341	427
EOG091201MS	1451065	1451515	17	aa	7667	0	638	0	7029	only nuc data	65	205	149	340	354	0	234	458	474	154	506	561	138	433	375	220	0	175	612	428	297	334	582
EOG091201MT	1160162	1160709	17	aa	9316	0	1887	0	7429	only nuc data	92	397	74	404	291	0	343	152	561	58	640	379	241	335	550	285	0	205	646	348	640	422	458
EOG091201MU	728453	729024	19	aa	10868	0	1388	0	9480	only nuc data	82	615	65	430	725	0	487	236	370	84	960	761	288	472	600	256	0	151	731	463	758	311	717
EOG091201MV	474505	475240	18	aa	13248	0	1786	0	11462	only nuc data	384	561	248	547	715	0	741	309	675	137	1066	645	127	784	707	220	0	283	1157	706	925	394	515
EOG091201MZ	1207814	1208339	19	aa	9994	0	1335	0	8659	only nuc data	182	529	344	450	397	0	485	288	327	134	708	401	227	485	555	172	0	373	842	552	480	370	540
EOG091201N0	597061	597684	11	aa	6864	0	1781	0	5083	only nuc data	85	311	78	267	363	0	258	109	263	19	444	307	80	294	273	168	0	213	497	288	280	236	335
EOG091201N3	217589	218180	19	aa	11248	0	3689	0	7559	only nuc data	281	654	177	203	389	0	308	194	458	94	506	328	130	416	601	236	0	328	1066	421	329	307	414
EOG091201N4	1506710	1507237	17	aa	8976	0	1768	0	7208	only nuc data	191	401	163	396	350	0	315	310	249	192	521	263	271	297	455	176	0	439	959	637	315	187	312
EOG091201N5	1646956	1647609	19	aa	12426	0	2801	0	9625	only nuc data	330	685	127	642	464	0	346	176	592	44	433	809	186	576	900	207	0	225	865	700	436	417	795
EOG091201N6	591445	592071	18	aa	11286	0	4442	0	6844	only nuc data	260	414	128	234	352	0	286	275	350	116	510	396	160	135	532	111	0	549	846	542	248	282	378
EOG091201N7	1099477	1099873	19	aa	7543	0	1482	0	6061	only nuc data	99	354	260	420	348	0	351	179	314	120	380	486	144	295	315	88	0	288	447	275	434	269	294
EOG091201NA	748049	748674	18	aa	11268	0	2859	0	8409	only nuc data	290	509	99	354	388	0	321	392	440	179	426	515	286	352	577	186	0	503	975	638	329	369	571
EOG091201NB	372664	373139	19	aa	9044	0	1200	0	7844	only nuc data	90	492	83	495	377	0	287	380	461	144	555	379	122	370	597	186	0	312	1022	358	279	514	431
EOG091201ND	1325404	1325980	15	aa	8655	0	1666	0	6989	only nuc data	186	457	420	303	399	0	252	106	494	33	343	619	131	431	299	426	0	327	642	284	244	268	511
EOG091201NF	1626792	1627349	19	aa	10602	0	2344	0	8258	only nuc data	146	427	213	465	526	0	240	296	570	194	581	445	139	528	607	269	0	273	575	424	428	339	719
EOG091201NG	37646	38243	19	aa	11362	0	1207	0	10155	only nuc data	369	426	210	477	621	0	481	372	465	58	716	922	314	560	591	310	0	398	1041	687	420	418	668
EOG091201NJ	2083906	2084447	19	aa	10298	0	1604	0	8694	only nuc data	269	874	144	348	439	0	392	348	320	70	533	737	161	489	419	146	0	408	925	551	233	411	746
EOG091201NK	143633	144229	18	aa	10746	0	4158	0	6588	only nuc data	262	383	54	332	411	0	291	135	380	24	427	610	135	383	506	229	0	309	720	396	185	282	396
EOG091201NO	1635770	1636575	18	aa	14508	0	3538	0	10970	only nuc data	460	612	176	893	588	0	612	551	458	60	744	624	185	703	849	192	0	514	954	719	589	368	579
EOG091201NP	281674	282176	19	aa	9557	0	1002	0	8555	only nuc data	186	382	129	504	562	0	568	265	395	61	383	922	176	486	448	272	0	436	673	515	384	268	726
EOG091201NS	1641469	1642132	19	aa	12616	0	3175	0	9441	only nuc data	372	428	133	313	504	0	566	279	394	39	910	965	101	645	686	231	0	438	734	548	459	285	783
EOG091201NU	1368850	1369794	19	aa	17955	2	7783	0	10170	only nuc data	464	792	66	435	884	0	687	136	715	35	984	105	231	441	677	245	0	312	862	651	719	681	512
EOG091201NY	270728	271427	18	aa	12600	0	2990	0	9610	only nuc data	383	579	98	545	561	0	636	474	434	345	617	485	283	505	493	193	0	551	875	607	384	418	527
EOG091201O1	2082945	2083487	19	aa	10317	0	1662	0	8655	only nuc data	124	487	118	600	538	0	356	248	393	30	507	824	232	439	504	205	0	449	971	501	362	327	564
EOG091201O8	1363603	1364242	19	aa	12160	0	1515	0	10645	only nuc data	157	605	38	679	494	0	347	256	532	103	570	1174	360	676	514	218	0	257	938	449	825	520	1090
EOG091201OA	810286	811224	19	aa	17841	0	7032	0	10809	only nuc data	433	551	181	365	673	0	496	294	602	90	1043	671	280	488	565	341	0	347	1172	509	583	597	961
EOG091201OB	787008	787518	18	aa	9198	0	968	0	8230	only nuc data	90	446	110	460	473	0	302	233	379	72	575	568	283	531	460	191	0	283	693	602	415	473	681
EOG091201OC	1138282	1138775	9	aa	4446	0	788	0	3658	only nuc data	78	217	84	215	174	0	134	165	186	44	232	238	55	208	196	88	0	196	397	176	193	197	263
EOG091201OD	1608371	1608982	19	aa	11628	0	2453	0	9175	only nuc data	337	446	204	456	429	0	569	242	320	105	801	585	143	623	692	204	0	372	985	764	295	265	675
EOG091201OE	1997075	1997582	12	aa	6096	0	1355	0	4741	only nuc data	13	236	68	200	255	0	208	142	309	46	314	175	74	230	362	102	0	397	482	358	264	150	369
EOG091201OG	253435	253987	10	aa	5530	0	504	0	5026	only nuc data	163	295	92	277	249	0	276	146	357	25	353	442	98	284	337	111	0	224	423	278	141	239	379
EOG091201OJ	243253	243722	12	aa	5640	0	1315	0	4325	only nuc data	123	323	83	249	264	0	198	207	142	67	317	209	158	139	313	137	0	290	529	278	87	164	171
EOG091201OL	1715191	1715695	19	aa	9595	0	927	0	8668	only nuc data	134	449	198	634	491	0	294	329	366	71	466	748	172	406	636	208	0	257	783	639	485	396	640
EOG091201ON	62544	63106	19	aa	10697	0	3135	0	7562	only nuc data	158	512	63	506	413	0	507	163	346	0	538	710	127	202	622	190	0	159	680	339	422	399	664
EOG091201OP	1545826	1546642	19	aa	15523	1	7054	0	8468	only nuc data	321	552	199	399	441	0	441	335	400	97	569	533	266	463	456	220	0	425	812	482	418	477	483
EOG091201OR	630408	630954	19	aa	10393	0	756	0	9637	only nuc data	192	655	154	359	421	0	405	259	471	37	619	936	109	504	660	274	0	332	1120	741	401	475	705
EOG091201OT	967135	967703	17	aa	9673	0	3807	0	5866	only nuc data	264	242	241	215	309	0	406	242	351	35	404	563	108	248	368	225	0	312	323	385	307	222	360
EOG091201OU	1467755	1468246	14	aa	6888	0	2086	0	4802	only nuc data	94	305	143	372	215	0	159	185	127	149	301	224	180	191	351	68	0	366	488	452	176	169	181
EOG091201OY	573898	574602	19	aa	13395	0	5690	0	7705	only nuc data	446	308	268	307	322	0	411	257	343	47	593	527	159	444	545	152	0	278	1138	666	199	268	473
EOG091201OZ	757055	757490	19	aa	8284	0	570	0	7714	only nuc data	53	423	187	382	471	0	271	217	468	34	287	581	244	509	488	209	0	306	834	662	289	395	457
EOG091201P2	1267462	1268177	19	aa	13604	0	2149	0	11455	only nuc data	434	753	237	754	607	0	580	439	873	135	663	716	354	568	817	224	0	413	961	702	535	564	560
EOG091201P3	701204	701767	18	aa	10152	0	1227	0	8925	only nuc data	178	439	176	526	412	0	473	322	458	45	688	698	173	558	662	131	0	365	991	532	393	277	606
EOG091201P4	258614	259167	19	aa	10526	1	799	0	9726	only nuc data	225	620	72	632	571	0	463	375	469	85	628	764	178	425	692	249	0	393	834	674	394	422	786
EOG091201P5	1468247	1468882	19	aa	12084	0	2660	0	9424	only nuc data	248	404	133	473	579	0	440	254	769	113	1156	495	92	575	548	212	0	352	741	446	702	307	633
EOG091201P7	234789	235482	11	aa	7634	0	1083	0	6551	only nuc data	273	391	218	307	340	0	212	287	492	64	292	629	171	329	384	96	0	372	730	462	187	196	392
EOG091201P8	601895	602612	18	aa	12924	0	4434	0	8490	only nuc data	311	394	163	437	506	0	489	343	262	86	703	566	160	464	673	305	0	324	903	541	375	340	456
EOG091201PD	1280365	1280906	14	aa	7588	0	1959	0	5629	only nuc data	137	489	116	243	153	0	342	314	226	53	331	341	111	337	354	163	0	253	663	311	140	303	386
EOG091201PE	1722289	1723094	19	aa	15314	0	3641	0	11673	only nuc data	454	785	315	383	561	0	420	347	620	119	613	784	192	709	831	259	0	491	1591	821	448	505	879
EOG091201PF	1545206	1545825	13	aa	8060	0	1567	0	6493	only nuc data	290	351	114	270	376	0	433	207	398	63	654	422	118	287	430	135	0	222	703	319	196	228	567
EOG091201PH	910916	911519	13	aa	7852	1	1832	0	6019	only nuc data	260	396	86	242	249	0	326	278	262	186	355	477	128	389	272	166	0	297	542	336	259	267	506
EOG091201PI	550708	551310	19	aa	11457	0	1325	0	10132	only nuc data	259	646	170	464	543	0	500	208	337	123	837	579	165	419	817	310	0	394	1385	581	559	574	521
EOG091201PK	353722	354289	19	aa	10792	0	1076	0	9716	only nuc data	134	551	181	587	398	0	508	207	477	133	684	974	198	619	510	325	0	276	895	546	403	326	918
EOG091201PL	1070309	1070811	17	aa	8551	0	1215	0	7336	only nuc data	143	291	480	448	468	0	209	201	326	17	609	713	192	244	387	534	0	283	585	315	254	337	443
EOG091201PM	1285930	1286442	19	aa	9747	0	1437	0	8310	only nuc data	195	525	190	586	559	0	325	284	227	235	552	429	220	279	604	88	0	488	1169	598	388	273	291
EOG091201PP	1503283	1503729	19	aa	8493	0	765	0	7728	only nuc data	68	370	124	651	372	0	204	422	366	53	501	565	177	577	556	135	0	342	704	466	351	294	498
EOG091201PR	1387736	1388397	12	aa	7944	0	724	0	7220	only nuc data	191	328	67	553	402	0	455	116	317	42	600	386	45	427	642	105	0	135	740	580	354	316	610
EOG091201PT	1428159	1428712	19	aa	10526	0	3576	0	6950	only nuc data	195	631	212	212	302	0	343	397	229	74	429	405	163	370	375	273	0	287	905	307	267	331	438
EOG091201PV	1356827	1357318	19	aa	9348	0	773	0	8575	only nuc data	164	555	159	481	381	0	428	257	456	79	389	790	238	559	591	185	0	324	748	532	298	354	771
EOG091201PY	573395	573897	19	aa	9557	0	2626	0	6931	only nuc data	206	404	427	341	195	0	393	218	249	75	284	653	84	436	368	244	0	242	657	403	411	308	539
EOG091201PZ	530802	531311	14	aa	7140	1	384	0	6755	only nuc data	184	582	126	563	465	0	305	182	202	170	468	353	152	361	525	94	0	171	689	426	280	278	363
EOG091201Q3	1142344	1143068	9	aa	6525	0	931	0	5594	only nuc data	269	321	135	308	317	0	348	217	344	56	417	315	120	362	272	152	0	264	519	336	285	211	295
EOG091201Q4	783291	783867	17	aa	9809	0	2471	0	7338	only nuc data	111	471	64	496	385	0	206	147	590	23	752	539	55	310	466	204	0	165	768	383	581	260	473
EOG091201Q8	153673	154196	19	aa	9956	0	1645	0	8311	only nuc data	258	477	343	612	297	0	401	223	352	248	573	460	113	426	714	239	0	231	938	560	432	309	363
EOG091201Q9	493948	494444	19	aa	9443	0	875	0	8568	only nuc data	216	364	269	393	464	0	457	467	427	165	428	575	153	554	426	356	0	594	778	504	338	275	581
EOG091201QA	1964508	1965113	18	aa	10908	0	3312	0	7596	only nuc data	290	289	161	226	349	0	430	344	317	129	342	563	138	396	419	256	0	452	1012	637	202	320	614
EOG091201QB	960488	961051	19	aa	10716	0	737	0	9979	only nuc data	235	484	272	460	525	0	577	597	427	182	776	558	287	512	521	152	0	761	1057	878	273	272	408
EOG091201QC	1527460	1528110	19	aa	12369	0	3329	0	9040	only nuc data	190	488	214	489	658	0	461	234	528	70	1141	516	131	424	519	316	0	215	691	397	789	323	436
EOG091201QE	1646007	1646457	9	aa	4059	0	846	0	3213	only nuc data	16	154	40	167	207	0	187	100	183	22	266	137	90	216	206	58	0	125	362	203	143	161	186
EOG091201QF	137142	137802	19	aa	12559	2	1337	0	11220	only nuc data	429	1042	143	409	490	0	433	315	641	114	564	938	148	647	641	161	0	382	1290	635	491	601	1135
EOG091201QJ	545184	545712	19	aa	10051	0	2627	0	7424	only nuc data	236	559	134	374	348	0	451	281	387	114	528	418	199	355	401	138	0	261	967	479	411	211	408
EOG091201QL	1691576	1692213	18	aa	11484	0	4977	0	6507	only nuc data	233	233	183	217	464	0	393	235	221	59	398	622	157	431	395	250	0	263	540	381	309	305	451
EOG091201QM	273146	273621	19	aa	9044	0	429	0	8615	only nuc data	95	711	172	226	409	0	506	429	372	39	690	621	231	566	493	242	0	251	1056	454	278	365	504
EOG091201QN	1505925	1506709	19	aa	14915	0	3713	0	11202	only nuc data	277	777	152	853	606	0	758	271	397	62	886	497	441	317	564	176	0	237	987	616	864	1294	447
EOG091201QQ	127901	128355	18	aa	8190	1	591	0	7598	only nuc data	63	643	47	592	483	0	186	187	388	0	360	630	159	436	643	143	0	146	743	589	300	271	652
EOG091201QR	2004796	2005392	19	aa	11343	0	2195	0	9148	only nuc data	309	543	113	413	602	0	421	354	312	194	565	655	146	481	627	223	0	510	861	587	541	290	710
EOG091201QT	1712826	1713272	19	aa	8493	0	803	0	7690	only nuc data	87	531	125	501	551	0	352	161	422	212	568	470	162	454	587	354	0	241	606	418	400	293	282
EOG091201QU	771364	772023	19	aa	12540	0	2154	0	10386	only nuc data	377	440	225	550	461	0	498	334	451	87	742	892	274	674	773	252	0	548	1025	775	298	406	681
EOG091201QV	2066501	2067334	11	aa	9174	0	1008	0	8166	only nuc data	414	553	76	366	290	0	257	300	542	126	251	1068	209	444	429	126	0	242	758	534	424	332	839
EOG091201QX	114748	115433	18	aa	12348	0	2608	0	9740	only nuc data	335	553	316	330	460	0	456	329	422	43	612	644	294	608	579	342	0	548	1158	695	290	378	683
EOG091201QZ	1477153	1477837	19	aa	13015	0	4714	0	8301	only nuc data	304	428	72	198	511	0	445	152	467	111	726	697	203	597	439	117	0	125	788	468	424	471	862
EOG091201R0	248859	249410	19	aa	10488	0	1009	0	9479	only nuc data	268	463	154	488	610	0	513	485	411	199	875	485	73	346	623	278	0	415	1132	606	597	275	451
EOG091201RB	1098163	1098786	17	aa	10608	0	2154	0	8454	only nuc data	226	373	174	336	625	0	586	174	631	45	828	465	158	456	442	226	0	169	909	492	604	262	499
EOG091201RF	730430	731110	12	aa	8172	0	1434	0	6738	only nuc data	177	415	53	290	313	0	296	254	352	62	478	412	87	529	360	110	0	225	633	416	334	272	847
EOG091201RH	1472991	1473746	19	aa	14364	0	3941	0	10423	only nuc data	437	565	220	588	524	0	575	287	493	38	741	979	139	539	716	201	0	403	1152	819	358	345	741
EOG091201RI	372162	372663	19	aa	9538	0	2833	0	6705	only nuc data	151	303	170	367	316	0	355	166	449	56	439	557	196	409	440	137	0	200	584	449	394	236	482
EOG091201RN	1938893	1939711	19	aa	15561	24	5375	0	10162	only nuc data	423	436	231	451	508	0	557	296	521	89	936	563	177	602	643	253	0	481	1175	596	404	451	792
EOG091201RO	1121104	1121635	19	aa	10108	0	1037	0	9071	only nuc data	181	718	111	653	579	0	369	374	300	157	574	297	319	315	744	140	0	649	1110	803	289	257	313
EOG091201RR	449732	450216	19	aa	9215	0	2677	0	6538	only nuc data	136	403	199	307	437	0	271	255	330	51	547	323	188	341	363	117	0	349	629	391	352	263	422
EOG091201RU	1329614	1330105	19	aa	9348	0	575	0	8773	only nuc data	241	869	147	299	308	0	463	462	409	51	434	817	124	676	308	252	0	378	921	485	222	395	753
EOG091201RV	289312	289746	15	aa	6525	0	737	0	5788	only nuc data	107	310	74	407	334	0	328	346	243	106	411	346	175	284	407	179	0	262	464	234	341	223	314
EOG091201RW	1386832	1387235	10	aa	4040	0	1292	0	2748	only nuc data	63	160	69	178	169	0	165	97	129	29	261	122	37	121	259	38	0	138	228	140	144	94	170
EOG091201RX	431617	432200	17	aa	9928	1	1264	0	8663	only nuc data	229	412	97	384	542	0	292	341	517	159	734	412	267	553	717	189	0	484	788	489	492	301	493
EOG091201RY	658165	658684	19	aa	9880	0	3648	0	6232	only nuc data	146	373	103	297	299	0	383	100	350	14	606	365	62	394	317	179	0	171	729	366	241	397	486
EOG091201RZ	880137	880792	19	aa	12464	0	3835	0	8629	only nuc data	322	373	216	415	539	0	495	255	331	105	660	660	171	500	501	282	0	351	725	681	438	352	579
EOG091201S1	1355916	1356436	19	aa	9899	0	4234	0	5665	only nuc data	202	302	146	275	352	0	263	156	303	66	677	591	62	351	364	202	0	152	297	275	365	147	319
EOG091201S3	31064	31531	17	aa	7956	0	982	0	6974	only nuc data	102	429	424	219	392	0	315	413	326	143	426	512	149	396	278	272	0	232	582	349	236	310	571
EOG091201S4	1499993	1500533	17	aa	9197	0	2919	0	6278	only nuc data	240	347	214	377	264	0	363	237	284	95	371	594	134	379	339	101	0	280	584	434	207	232	442
EOG091201S8	782226	782792	13	aa	7371	0	2471	0	4900	only nuc data	111	346	103	310	298	0	285	189	210	33	405	233	74	226	386	86	0	150	403	249	354	246	314
EOG091201S9	588760	589397	18	aa	11484	17	4771	0	6696	only nuc data	202	246	108	403	435	0	377	56	360	73	872	505	102	387	365	131	0	183	514	466	404	285	424
EOG091201SE	230810	231235	19	aa	8094	0	485	0	7609	only nuc data	46	514	146	539	405	0	233	331	437	74	409	396	132	438	543	179	0	421	513	631	488	209	571
EOG091201SG	1098787	1099476	19	aa	13110	0	4761	0	8349	only nuc data	200	622	127	387	443	0	394	193	385	32	759	541	176	331	454	182	0	311	968	462	698	404	480
EOG091201SI	1498251	1498681	15	aa	6465	0	278	0	6187	only nuc data	54	298	142	432	264	0	317	395	203	44	357	325	166	506	498	284	0	346	454	294	262	208	392
EOG091201SK	463716	464237	16	aa	8352	0	468	0	7884	only nuc data	185	686	130	468	438	0	544	95	367	103	514	409	190	441	565	81	0	169	954	483	343	377	527
EOG091201SL	819867	820489	18	aa	11214	0	1134	0	10080	only nuc data	348	883	206	304	430	0	578	414	508	74	588	1181	165	539	452	161	0	265	1118	513	281	582	838
EOG091201SM	2048855	2049354	18	aa	9000	0	484	0	8516	only nuc data	187	404	281	494	531	0	300	362	469	138	590	532	238	497	590	242	0	262	753	587	386	315	545
EOG091201SN	670006	670518	16	aa	8208	0	754	0	7454	only nuc data	187	426	185	353	468	0	314	239	416	192	433	474	178	358	567	118	0	307	864	556	372	251	383
EOG091201SQ	1222560	1223412	18	aa	15354	0	7752	0	7602	only nuc data	432	357	191	168	424	0	508	201	318	81	598	574	83	389	513	170	0	450	983	583	227	300	484
EOG091201SR	1318483	1318947	18	aa	8370	0	1357	0	7013	only nuc data	119	471	144	420	435	0	321	307	295	45	455	451	165	422	560	179	0	210	520	434	369	357	453
EOG091201SY	1017487	1017973	16	aa	7792	0	765	0	7027	only nuc data	161	646	128	644	414	0	282	291	209	200	456	154	204	201	452	98	0	459	766	568	380	219	256
EOG091201T0	1729016	1729643	19	aa	11932	0	3261	0	8671	only nuc data	202	892	204	405	529	0	364	245	559	75	664	351	142	358	509	240	0	213	1278	495	449	344	355
EOG091201T1	541737	542466	19	aa	13870	0	4350	0	9520	only nuc data	345	534	172	830	481	0	631	510	364	104	676	547	148	608	574	172	0	483	850	628	339	340	529
EOG091201T6	429079	429958	14	aa	12320	2	4518	0	7800	only nuc data	295	488	31	447	700	0	391	159	382	56	718	390	127	440	545	135	0	363	738	474	457	257	502
EOG091201T8	2024162	2024714	16	aa	8848	0	1463	0	7385	only nuc data	92	451	70	545	371	0	323	161	767	115	535	431	157	420	379	106	0	231	541	548	442	362	430
EOG091201T9	1966131	1966659	19	aa	10051	0	1320	0	8731	only nuc data	222	653	104	539	355	0	392	244	514	77	375	774	122	517	632	283	0	333	908	580	255	285	789
EOG091201TA	1724173	1725034	19	aa	16378	0	6393	0	9985	only nuc data	451	499	158	383	430	0	544	325	485	180	777	1209	125	593	689	233	0	250	817	554	523	382	829
EOG091201TB	1948169	1948729	19	aa	10659	1	1520	0	9138	only nuc data	234	768	215	723	392	0	515	314	394	94	537	445	244	345	731	167	0	311	847	641	591	370	494
EOG091201TC	2081235	2081811	17	aa	9809	0	1812	0	7997	only nuc data	291	391	177	399	380	0	497	289	411	85	472	599	132	420	534	175	0	456	777	505	356	348	594
EOG091201TD	2007290	2007895	18	aa	10908	0	4602	0	6306	only nuc data	252	319	260	282	281	0	343	228	394	37	545	437	127	358	381	205	0	276	525	325	405	203	375
EOG091201TE	440640	441151	18	aa	9216	0	1479	0	7737	only nuc data	151	395	152	493	451	0	409	240	418	125	605	544	105	516	509	252	0	359	622	534	381	259	368
EOG091201TF	290379	290864	19	aa	9234	0	698	0	8536	only nuc data	210	531	222	504	444	0	356	301	289	76	718	634	197	451	558	157	0	286	842	566	306	461	637
EOG091201TH	1244572	1245114	15	aa	8145	0	4137	0	4008	only nuc data	84	198	122	215	287	0	190	113	241	35	284	194	152	160	258	94	0	106	411	207	230	250	261
EOG091201TN	42808	43516	19	aa	13471	0	4640	0	8831	only nuc data	271	497	136	325	424	0	360	130	601	43	756	926	193	499	484	154	0	398	562	389	452	439	1063
EOG091201TO	1592858	1593293	19	aa	8284	0	1078	0	7206	only nuc data	93	485	251	556	426	0	217	266	497	114	549	331	55	335	495	141	0	257	791	263	422	320	435
EOG091201TS	1188309	1189011	17	aa	11951	12	2504	0	9435	only nuc data	244	429	188	346	590	0	412	354	483	66	1313	1268	156	498	507	182	0	202	558	348	495	341	699
EOG091201TT	919371	919858	19	aa	9272	0	1139	0	8133	only nuc data	176	658	153	766	489	0	325	282	322	82	343	546	136	383	700	199	0	313	704	535	359	302	536
EOG091201TU	1594850	1595358	19	aa	9671	0	1450	0	8221	only nuc data	71	375	85	427	450	0	268	262	580	84	420	633	216	478	428	169	0	326	709	406	710	722	473
EOG091201TV	799080	799615	18	aa	9648	0	1828	0	7820	only nuc data	50	706	92	416	393	0	300	290	456	81	284	425	209	532	485	334	0	222	648	537	451	357	602
EOG091201TW	821811	822253	19	aa	8417	0	1897	0	6520	only nuc data	164	326	578	452	407	0	240	194	320	117	339	332	78	319	395	219	0	336	486	303	387	277	415
EOG091201TY	574603	575164	19	aa	10678	0	1801	0	8877	only nuc data	296	334	266	479	378	0	583	312	440	98	600	716	96	478	608	331	0	411	830	674	334	344	565
EOG091201TZ	172150	172761	17	aa	10404	0	5030	0	5374	only nuc data	163	365	312	197	399	0	257	171	276	36	403	279	138	221	287	176	0	230	458	300	253	215	401
EOG091201U1	1463245	1463794	19	aa	10450	0	1982	0	8468	only nuc data	309	403	243	318	469	0	541	404	313	82	594	580	70	471	643	178	0	471	878	565	371	305	569
EOG091201U3	1466776	1467518	15	aa	11145	0	5225	0	5920	only nuc data	184	271	182	289	337	0	303	195	355	13	744	632	108	316	259	116	0	205	493	279	193	290	340
EOG091201U4	1925450	1925922	18	aa	8514	1	1073	0	7440	only nuc data	172	440	98	407	356	0	420	254	252	102	522	410	205	433	639	167	0	384	718	459	571	234	369
EOG091201U6	37011	37452	18	aa	7956	0	363	0	7593	only nuc data	17	368	55	564	458	0	200	193	441	0	376	760	208	507	513	150	0	159	756	465	421	226	773
EOG091201U7	1425473	1425969	19	aa	9443	0	1981	0	7462	only nuc data	136	367	221	260	432	0	337	417	253	229	430	344	149	358	440	254	0	529	1057	516	267	274	328
EOG091201U8	598494	599297	17	aa	13668	0	4685	0	8983	only nuc data	303	506	106	381	474	0	687	155	454	120	950	671	133	460	500	130	0	228	1143	585	330	426	544
EOG091201U9	2036180	2036627	19	aa	8512	0	511	0	8001	only nuc data	162	894	91	624	311	0	413	163	307	24	362	683	262	452	570	81	0	314	727	655	242	281	545
EOG091201UA	519049	519599	14	aa	7714	0	822	0	6892	only nuc data	327	552	147	376	266	0	569	260	318	49	339	349	193	415	421	225	0	207	888	497	217	191	413
EOG091201UD	1162564	1162980	19	aa	7923	0	512	0	7411	only nuc data	68	298	149	418	383	0	437	283	365	72	560	394	141	390	689	182	0	335	619	696	402	203	395
EOG091201UF	321525	322038	18	aa	9252	0	1743	0	7509	only nuc data	157	670	68	453	401	0	257	243	438	31	460	482	181	447	553	175	0	386	633	441	344	296	550
EOG091201UI	1350328	1350779	18	aa	8136	0	643	0	7493	only nuc data	110	539	238	456	321	0	344	157	336	152	578	411	59	594	626	144	0	293	584	505	338	202	616
EOG091201UN	485103	485611	19	aa	9671	0	981	0	8690	only nuc data	149	380	83	526	519	0	705	176	388	54	490	714	190	535	585	226	0	408	973	612	339	246	541
EOG091201UO	2108496	2109019	16	aa	8384	0	2317	0	6067	only nuc data	165	293	160	373	330	0	283	269	206	87	449	370	78	329	361	160	0	189	669	465	286	202	508
EOG091201UQ	623707	624238	18	aa	9576	1	1501	0	8074	only nuc data	174	411	114	531	454	0	324	252	542	76	523	612	138	498	473	157	0	246	830	537	385	317	654
EOG091201UT	1450095	1450579	18	aa	8730	0	1659	0	7071	only nuc data	40	553	215	454	412	0	366	222	339	102	603	482	209	433	536	127	0	187	568	457	238	197	371
EOG091201UU	1200116	1200627	18	aa	9216	0	1262	0	7954	only nuc data	111	414	70	421	412	0	439	182	417	85	643	750	179	499	382	173	0	273	689	565	417	242	702
EOG091201UW	1582992	1583419	19	aa	8132	0	276	0	7856	only nuc data	23	648	75	423	428	0	292	166	422	20	342	626	234	581	586	114	0	208	807	512	315	299	758
EOG091201UX	110787	111286	19	aa	9500	0	1349	0	8151	only nuc data	185	359	250	315	403	0	435	315	360	97	489	614	149	580	628	330	0	272	767	594	341	327	526
EOG091201UY	1005314	1005882	19	aa	10811	0	1413	0	9398	only nuc data	192	593	135	449	600	0	566	221	411	35	733	622	250	377	629	222	0	282	949	697	522	519	586
EOG091201V1	766139	766628	19	aa	9310	0	1185	0	8125	only nuc data	142	409	526	350	360	0	319	271	831	82	534	720	168	536	327	230	0	194	498	430	209	439	692
EOG091201V3	775911	776437	19	aa	10013	0	1614	0	8399	only nuc data	246	360	166	439	424	0	524	318	621	31	544	571	195	495	620	155	0	292	828	586	332	320	578
EOG091201V4	1328623	1329210	18	aa	10584	0	2385	0	8199	only nuc data	183	752	89	189	515	0	394	147	452	33	599	525	160	409	500	248	0	55	1098	368	225	521	920
EOG091201V5	1630024	1630704	19	aa	12939	0	2804	0	10135	only nuc data	346	789	61	506	524	0	452	192	563	20	652	925	147	680	604	124	0	308	969	509	688	540	882
EOG091201VB	629751	630407	15	aa	9855	0	2412	0	7443	only nuc data	306	498	157	565	514	0	283	372	243	67	602	372	187	293	499	105	0	457	810	680	249	182	308
EOG091201VC	1018359	1019087	18	aa	13122	0	2494	0	10628	only nuc data	260	374	262	491	630	0	547	269	623	160	1084	702	305	620	529	201	0	295	757	718	564	640	857
EOG091201VE	1082214	1082664	19	aa	8569	0	134	0	8435	only nuc data	109	635	169	225	566	0	284	261	426	78	457	738	217	494	616	239	0	152	970	481	170	508	749
EOG091201VF	1392152	1392784	19	aa	12027	0	1520	0	10507	only nuc data	214	635	332	536	575	0	613	359	589	2	908	505	131	818	529	260	0	317	789	529	867	366	847
EOG091201VG	1479711	1480354	11	aa	7084	0	1651	0	5433	only nuc data	263	242	108	283	373	0	284	224	261	91	407	334	119	311	360	126	0	273	458	352	256	226	345
EOG091201VI	853177	853727	19	aa	10469	0	1047	0	9422	only nuc data	232	435	189	538	423	0	436	307	480	87	739	785	198	429	476	290	0	328	1023	581	617	472	589
EOG091201VJ	844205	844737	19	aa	10127	0	824	0	9303	only nuc data	280	442	139	648	463	0	502	483	415	181	655	497	288	420	567	152	0	450	927	792	434	365	483
EOG091201VK	1338230	1338670	19	aa	8379	0	1297	0	7082	only nuc data	90	344	405	354	368	0	306	195	370	76	646	617	195	294	330	330	0	319	577	303	384	215	454
EOG091201VM	843705	844204	14	aa	7000	0	984	0	6016	only nuc data	142	277	85	298	252	0	201	311	339	71	267	495	181	322	436	81	0	259	642	428	427	203	441
EOG091201VP	617934	618443	16	aa	8160	0	1622	0	6538	only nuc data	170	572	143	458	411	0	213	166	339	177	466	250	165	214	479	62	0	447	729	545	292	146	264
EOG091201VQ	1639418	1639872	18	aa	8190	0	1265	0	6925	only nuc data	121	394	78	452	419	0	274	226	365	114	439	460	128	619	417	202	0	210	761	307	327	305	428
EOG091201VV	1005883	1006455	19	aa	10887	0	2303	0	8584	only nuc data	254	460	85	441	468	0	508	214	477	116	526	751	156	484	511	210	0	366	885	493	417	337	679
EOG091201VX	1662002	1662891	16	aa	14240	0	6617	0	7623	only nuc data	339	381	84	325	515	0	371	218	497	60	693	558	166	375	527	160	0	248	617	446	655	278	449
EOG091201VY	1812904	1813578	15	aa	10125	0	2849	0	7276	only nuc data	312	429	213	381	391	0	396	194	307	75	520	502	175	412	498	169	0	203	846	546	291	303	425
EOG091201W0	1600022	1600504	8	aa	3864	0	112	0	3752	only nuc data	114	338	25	158	226	0	122	57	226	14	261	326	108	146	212	60	0	49	349	181	196	296	402
EOG091201W1	2104464	2105085	19	aa	11818	0	1742	0	10076	only nuc data	186	709	78	459	653	0	460	295	422	71	851	1061	255	519	754	217	0	238	673	384	992	425	560
EOG091201W3	131000	131419	16	aa	6720	0	145	0	6575	only nuc data	57	278	63	505	446	0	314	287	439	48	411	437	160	347	316	296	0	241	683	306	315	187	496
EOG091201W5	645136	645630	19	aa	9405	0	1536	0	7869	only nuc data	171	483	47	504	395	0	352	235	266	93	494	684	195	413	490	232	0	436	865	402	363	304	616
EOG091201W9	800515	801079	19	aa	10735	0	1936	0	8799	only nuc data	220	465	325	367	530	0	416	329	358	78	669	723	215	478	537	166	0	383	820	510	390	368	672
EOG091201WA	419395	419836	18	aa	7956	0	490	0	7466	only nuc data	157	383	258	447	461	0	382	248	266	79	427	472	174	441	531	149	0	283	728	656	363	272	446
EOG091201WE	2012815	2013286	18	aa	8496	0	976	0	7520	only nuc data	187	357	67	500	412	0	601	368	337	98	478	345	159	480	401	274	0	258	736	507	357	335	450
EOG091201WI	755885	756527	13	aa	8359	0	3219	0	5140	only nuc data	303	359	165	199	286	0	253	213	188	60	396	209	99	201	418	70	0	336	687	428	202	144	227
EOG091201WJ	1799783	1800213	19	aa	8189	0	214	0	7975	only nuc data	17	608	133	553	468	0	231	147	541	19	231	642	240	653	574	96	0	296	651	563	449	263	617
EOG091201WL	527096	527555	19	aa	8740	0	685	0	8055	only nuc data	146	702	211	486	543	0	377	309	484	102	552	323	189	425	588	187	0	178	767	453	288	347	544
EOG091201WM	1772760	1773251	19	aa	9348	0	566	0	8782	only nuc data	225	674	129	471	347	0	467	403	279	75	413	1017	107	734	688	156	0	513	677	380	390	158	704
EOG091201WN	1161400	1162024	17	aa	10625	0	3599	0	7026	only nuc data	217	315	170	442	487	0	552	203	375	13	580	567	70	492	511	183	0	205	614	389	315	190	353
EOG091201WO	234115	234610	12	aa	5952	0	983	0	4969	only nuc data	128	389	219	479	213	0	135	163	246	74	352	203	97	233	346	117	0	178	420	287	310	182	326
EOG091201WP	993201	993657	19	aa	8683	0	293	0	8390	only nuc data	90	436	141	457	295	0	394	252	461	171	574	484	171	582	634	133	0	453	833	443	603	477	396
EOG091201WS	142449	142972	19	aa	9956	0	2751	0	7205	only nuc data	252	676	142	267	311	0	477	235	306	155	449	338	185	450	369	193	0	265	768	248	321	462	588
EOG091201WT	66914	67560	18	aa	11646	0	3071	0	8575	only nuc data	349	447	239	472	399	0	540	329	420	113	497	633	212	463	492	213	0	520	858	565	304	310	549
EOG091201WU	1056819	1057386	19	aa	10792	0	2824	0	7968	only nuc data	266	397	133	404	478	0	407	201	376	116	613	695	154	431	528	210	0	398	823	581	282	339	402
EOG091201X1	1594281	1594849	18	aa	10242	0	2671	0	7571	only nuc data	194	456	152	357	492	0	448	273	241	102	749	581	185	403	362	182	0	267	698	470	408	286	459
EOG091201X9	53551	54058	17	aa	8636	0	2188	0	6448	only nuc data	122	446	35	420	471	0	246	178	314	79	690	393	230	420	163	283	0	135	527	326	388	259	445
EOG091201XA	1167854	1168317	19	aa	8816	0	930	0	7886	only nuc data	197	656	161	702	448	0	334	172	311	17	479	513	200	405	640	295	0	300	536	649	411	277	380
EOG091201XB	2090931	2091397	13	aa	6071	0	867	0	5204	only nuc data	232	193	280	244	348	0	205	212	214	47	388	314	130	286	290	288	0	284	530	301	150	229	271
EOG091201XC	1087178	1087743	19	aa	10754	0	1872	0	8882	only nuc data	326	420	133	444	466	0	558	385	414	111	529	954	128	541	555	178	0	392	834	625	275	279	661
EOG091201XD	1804395	1805028	19	aa	12046	0	4031	0	8015	only nuc data	203	453	174	382	428	0	385	206	381	83	518	611	153	647	499	319	0	294	704	509	435	252	582
EOG091201XF	2114696	2115052	19	aa	6783	0	865	0	5918	only nuc data	94	463	85	460	297	0	237	198	375	132	392	336	136	363	376	176	0	195	404	362	341	216	374
EOG091201XG	1428713	1429281	18	aa	10242	0	2638	0	7604	only nuc data	179	443	63	575	338	0	352	454	380	165	552	458	143	407	455	253	0	347	778	477	276	252	436
EOG091201XK	117715	118161	12	aa	5364	0	1236	0	4128	only nuc data	98	168	82	207	206	0	245	184	194	106	333	382	83	219	197	126	0	180	275	223	239	164	315
EOG091201XL	940400	940919	10	aa	5200	0	417	0	4783	only nuc data	101	256	147	370	248	0	215	161	196	49	339	284	146	273	361	152	0	225	323	259	371	194	214
EOG091201XM	246901	247798	19	aa	17062	0	5852	0	11210	only nuc data	428	388	227	387	672	0	503	407	451	54	657	997	193	710	778	176	0	440	954	877	711	723	905
EOG091201XN	685784	686317	19	aa	10146	0	1469	0	8677	only nuc data	117	770	118	867	577	0	575	188	282	0	805	470	258	338	505	94	0	182	701	667	423	444	413
EOG091201XP	299620	300218	15	aa	8985	0	801	0	8184	only nuc data	216	396	164	462	467	0	403	271	314	108	632	496	160	479	592	282	0	320	969	425	414	337	493
EOG091201XS	1555769	1556268	14	aa	7000	0	1748	0	5252	only nuc data	239	206	67	268	316	0	281	212	156	47	380	280	106	308	402	192	0	310	671	448	210	155	237
EOG091201XX	850538	851040	16	aa	8048	0	2694	0	5354	only nuc data	135	150	365	268	269	0	258	227	455	30	287	488	76	234	278	367	0	272	353	281	190	174	332
EOG091201Y0	1224932	1225556	16	aa	10000	0	4855	0	5145	only nuc data	217	280	180	176	257	0	293	162	226	112	356	355	146	235	317	169	0	154	673	349	191	210	304
EOG091201Y2	204266	204722	18	aa	8226	0	1716	0	6510	only nuc data	217	255	101	245	431	0	331	284	287	104	418	412	238	350	449	184	0	313	717	494	251	264	382
EOG091201Y3	624571	625049	19	aa	9101	0	2206	0	6895	only nuc data	214	385	83	282	423	0	442	172	363	67	638	476	149	384	513	173	0	242	585	371	412	268	467
EOG091201Y4	466410	467163	11	aa	8294	0	3146	0	5148	only nuc data	197	286	63	62	230	0	260	84	351	25	323	627	116	273	237	115	0	77	526	323	73	375	722
EOG091201Y7	1548864	1549346	10	aa	4830	0	1142	0	3688	only nuc data	40	258	30	312	256	0	203	67	242	7	241	194	115	123	240	60	0	80	215	366	191	261	227
EOG091201Y8	376462	376906	18	aa	8010	1	615	0	7394	only nuc data	169	450	125	321	400	0	376	266	581	123	495	633	116	427	514	310	0	247	492	521	347	186	464
EOG091201YA	992608	993200	14	aa	8302	0	2341	0	5961	only nuc data	108	442	391	528	487	0	234	177	274	56	425	298	55	298	453	124	0	140	392	357	381	176	273
EOG091201YF	217111	217588	14	aa	6692	0	564	0	6128	only nuc data	154	355	149	323	367	0	270	184	292	102	369	328	150	328	454	155	0	386	586	414	380	200	336
EOG091201YJ	1514538	1515050	19	aa	9747	0	2193	0	7554	only nuc data	202	484	132	428	386	0	515	237	230	72	601	522	192	413	639	161	0	236	669	589	384	267	397
EOG091201YK	1052364	1052799	19	aa	8284	0	429	0	7855	only nuc data	49	413	152	227	251	0	419	347	463	103	447	436	283	456	433	222	0	372	1059	580	233	374	585
EOG091201YL	38244	38790	19	aa	10393	0	1581	0	8812	only nuc data	101	471	428	476	659	0	589	213	346	35	685	669	142	328	440	442	0	357	387	501	418	840	386
EOG091201YN	560797	561476	19	aa	12920	1	2381	0	10538	only nuc data	314	696	98	414	633	0	511	203	711	33	523	1173	198	645	767	213	0	356	962	686	340	562	814
EOG091201YO	1682112	1682625	19	aa	9766	0	3097	0	6669	only nuc data	181	515	79	303	434	0	360	368	337	71	335	443	105	415	332	170	0	231	749	336	235	248	603
EOG091201YQ	1478166	1478667	13	aa	6526	0	2469	0	4057	only nuc data	172	208	88	139	137	0	183	181	180	69	256	321	112	203	275	129	0	193	538	240	187	160	258
EOG091201YR	2058651	2059197	18	aa	9846	0	1448	0	8398	only nuc data	240	605	99	545	513	0	311	242	484	80	410	494	195	554	671	124	0	247	587	746	423	415	653
EOG091201YT	1027185	1027695	19	aa	9709	0	3853	0	5856	only nuc data	113	321	89	321	354	0	291	74	317	64	385	463	138	348	377	181	0	278	555	328	317	211	444
EOG091201YW	673041	673582	18	aa	9756	0	780	0	8976	only nuc data	201	367	177	375	455	0	474	306	340	149	670	605	164	401	559	230	0	484	1077	599	663	414	467
EOG091201YX	1330106	1330617	19	aa	9728	0	1868	0	7860	only nuc data	203	588	158	310	390	0	380	204	415	72	568	561	169	418	473	234	0	345	951	381	211	517	515
EOG091201YY	666378	666798	19	aa	7999	1	118	0	7880	only nuc data	51	403	114	492	466	0	344	183	567	70	395	404	344	634	633	158	0	308	579	598	234	408	546
EOG091201YZ	1404738	1405232	19	aa	9405	0	1864	0	7541	only nuc data	224	245	138	303	458	0	435	238	314	89	636	639	108	417	539	147	0	273	836	646	348	277	455
EOG091201Z0	1	491	19	aa	9329	1	1562	0	7766	only nuc data	220	431	110	603	474	0	340	326	469	45	394	546	163	388	640	216	0	336	611	462	438	239	535
EOG091201Z1	2118126	2118590	19	aa	8835	0	1748	0	7087	only nuc data	205	205	184	276	427	0	399	358	421	161	432	464	170	328	398	207	0	302	981	416	231	327	400
EOG091201Z2	941499	941890	12	aa	4704	0	890	0	3814	only nuc data	32	303	62	180	250	0	134	144	194	57	229	204	113	180	292	83	0	269	377	327	201	74	141
EOG091201Z5	1092307	1093106	19	aa	15200	0	6805	0	8395	only nuc data	359	395	156	247	467	0	446	272	373	58	565	766	172	588	419	165	0	313	876	485	455	373	804
EOG091201Z6	783868	784380	19	aa	9747	0	935	0	8812	only nuc data	120	483	111	338	509	0	455	179	577	71	927	462	225	445	451	188	0	381	1056	347	480	418	709
EOG091201Z8	148463	149105	17	aa	10931	0	3822	0	7109	only nuc data	346	261	304	394	464	0	495	287	341	62	484	382	125	341	471	116	0	347	615	593	267	305	455
EOG091201ZA	2128755	2129206	16	aa	7232	0	593	0	6639	only nuc data	117	459	124	380	312	0	248	396	335	46	438	345	71	376	327	207	0	379	597	382	468	244	505
EOG091201ZC	578623	579118	19	aa	9424	0	1935	0	7489	only nuc data	112	459	178	388	318	0	304	260	585	63	537	480	134	490	525	243	0	204	603	324	578	345	471
EOG091201ZH	1844158	1844749	19	aa	11248	0	3922	0	7326	only nuc data	237	543	127	376	430	0	234	184	672	94	716	584	151	282	338	240	0	146	633	359	386	385	446
EOG091201ZJ	1309564	1310125	12	aa	6744	0	1462	0	5282	only nuc data	135	416	97	514	361	0	359	199	268	143	327	237	75	348	317	115	0	148	404	312	212	172	258
EOG091201ZP	1824854	1825401	19	aa	10412	0	1986	0	8426	only nuc data	322	786	218	282	361	0	498	433	411	79	544	539	275	419	409	228	0	195	1066	443	225	443	572
EOG091201ZR	452754	453338	17	aa	9945	0	1311	0	8634	only nuc data	302	654	101	766	515	0	553	366	326	77	608	550	206	487	497	172	0	344	752	654	403	210	393
EOG091201ZT	1272643	1273154	16	aa	8192	0	643	0	7549	only nuc data	196	559	162	562	536	0	471	211	350	216	739	485	108	354	410	249	0	142	665	404	372	319	235
EOG091201ZW	1266044	1266434	18	aa	7038	0	929	0	6109	only nuc data	117	403	246	494	411	0	320	268	276	174	478	197	129	331	398	215	0	152	519	273	344	234	247
EOG091201ZX	2097195	2097712	18	aa	9324	0	1599	0	7725	only nuc data	232	453	119	404	494	0	342	292	315	149	513	709	121	499	385	159	0	397	608	478	338	374	576
EOG09120200	1164315	1164723	19	aa	7771	0	358	0	7413	only nuc data	24	719	181	595	412	0	299	182	363	73	250	342	278	423	694	251	0	183	725	353	333	384	373
EOG09120201	117230	117714	19	aa	9215	0	603	0	8612	only nuc data	269	569	120	667	456	0	540	206	322	86	785	667	121	498	513	256	0	484	755	457	329	259	522
EOG09120202	1851159	1851689	16	aa	8496	0	2315	0	6181	only nuc data	222	304	112	208	380	0	375	127	295	15	584	555	129	239	285	164	0	269	828	310	287	276	439
EOG09120205	1405757	1406267	14	aa	7154	0	2070	0	5084	only nuc data	139	251	83	212	305	0	235	302	224	101	350	205	189	267	270	132	0	447	605	369	193	136	208
EOG09120206	1593814	1594280	19	aa	8873	0	562	0	8311	only nuc data	148	717	64	514	335	0	382	232	401	20	602	870	206	353	508	191	0	365	791	633	282	269	576
EOG09120208	946442	947056	13	aa	7995	0	605	0	7390	only nuc data	274	352	187	434	415	0	299	345	322	53	548	377	257	296	398	182	0	501	937	597	298	284	308
EOG0912020D	1663548	1664060	14	aa	7182	0	1519	0	5663	only nuc data	174	296	82	444	335	0	238	269	323	136	402	246	86	300	414	129	0	279	372	315	362	236	399
EOG0912020G	363301	363869	18	aa	10242	0	783	0	9459	only nuc data	354	586	188	541	358	0	529	406	428	171	665	686	195	544	634	240	0	451	860	601	341	372	663
EOG0912020I	676072	676480	19	aa	7771	0	620	0	7151	only nuc data	105	484	272	469	456	0	252	163	410	175	559	324	209	431	528	219	0	318	576	340	208	398	360
EOG0912020J	72241	72778	19	aa	10222	0	3552	0	6670	only nuc data	306	302	158	345	467	0	506	383	250	42	510	358	166	375	346	169	0	353	683	448	316	180	313
EOG0912020N	304473	305054	19	aa	11058	29	1500	0	9529	only nuc data	306	684	137	496	430	0	391	270	500	113	632	814	295	519	704	142	0	408	912	608	374	393	707
EOG0912020P	174248	174667	13	aa	5460	0	380	0	5080	only nuc data	108	349	58	423	286	0	200	198	177	87	351	290	171	280	423	108	0	182	365	313	335	158	326
EOG0912020S	1226510	1227004	19	aa	9405	0	1498	0	7907	only nuc data	228	367	140	224	529	0	407	216	324	69	674	446	271	423	431	242	0	269	927	503	264	441	740
EOG0912020V	1158167	1158763	18	aa	10746	0	2504	0	8242	only nuc data	290	528	165	339	482	0	349	280	322	88	654	778	191	482	456	163	0	408	876	620	263	352	446
EOG0912020W	993658	994109	19	aa	8588	1	1610	0	6977	only nuc data	50	385	88	285	228	0	349	218	402	102	255	538	205	461	352	307	0	330	649	358	437	663	365
EOG0912020X	1314796	1315257	15	aa	6930	0	2589	0	4341	only nuc data	196	370	138	230	183	0	130	162	156	73	370	144	113	147	386	74	0	336	641	342	116	131	99
EOG0912020Y	260332	260776	18	aa	8010	0	883	0	7127	only nuc data	142	341	106	233	338	0	370	213	450	178	534	335	105	435	424	186	0	391	836	397	319	517	419
EOG09120214	886510	886956	16	aa	7152	1	1136	0	6015	only nuc data	60	430	69	282	361	0	218	157	413	41	584	421	108	393	385	119	0	178	490	310	401	245	410
EOG09120218	18955	19401	19	aa	8493	0	611	0	7882	only nuc data	158	393	231	438	422	0	466	323	473	58	660	491	111	455	527	290	0	278	667	394	387	370	448
EOG09120219	292560	293109	17	aa	9350	0	2519	0	6831	only nuc data	223	433	149	622	405	0	257	270	262	86	608	288	109	246	446	105	0	451	775	629	312	141	237
EOG0912021A	1213186	1213719	19	aa	10146	0	2630	0	7516	only nuc data	176	546	146	279	337	0	440	270	334	132	617	456	164	409	351	215	0	354	889	388	317	501	371
EOG0912021B	1875931	1876545	19	aa	11685	1	1488	0	10196	only nuc data	314	758	118	317	410	0	471	224	600	54	637	964	208	516	555	96	0	163	1303	519	170	917	1196
EOG0912021E	110064	110786	19	aa	13737	0	4218	0	9519	only nuc data	449	571	278	283	514	0	424	250	550	68	695	633	222	517	661	212	0	364	1212	702	410	466	487
EOG0912021G	1948730	1949415	19	aa	13034	0	3088	0	9946	only nuc data	350	580	137	478	620	0	587	170	583	138	890	620	237	515	690	212	0	270	1010	647	711	385	466
EOG0912021I	1228422	1228998	19	aa	10963	0	2069	0	8894	only nuc data	167	650	192	350	336	0	252	334	591	206	696	343	180	280	695	238	0	362	1355	464	660	360	350
EOG0912021J	848411	848885	18	aa	8550	0	2853	0	5697	only nuc data	97	714	86	481	355	0	126	180	272	172	443	120	131	141	529	139	0	301	593	322	241	133	218
EOG0912021L	1502571	1503282	19	aa	13528	0	5823	0	7705	only nuc data	328	346	209	321	460	0	364	198	295	102	952	411	226	387	466	225	0	300	912	434	281	329	487
EOG0912021N	1315687	1316337	16	aa	10416	0	3198	0	7218	only nuc data	250	346	117	411	531	0	408	275	360	130	761	526	96	345	439	209	0	221	572	369	430	230	442
EOG0912021P	1093107	1093536	17	aa	7310	0	1789	0	5521	only nuc data	144	285	93	208	251	0	254	213	275	94	515	297	118	210	316	163	0	258	623	336	279	336	397
EOG0912021Q	1067730	1068449	17	aa	12240	0	2547	0	9693	only nuc data	217	488	68	302	546	0	426	356	667	120	1391	550	158	509	453	340	0	164	690	251	1009	574	631
EOG0912021R	501282	501846	11	aa	6215	0	1596	0	4619	only nuc data	161	265	116	273	277	0	218	201	261	73	327	309	82	267	273	101	0	153	475	238	255	135	320
EOG0912021S	2070367	2070788	19	aa	8018	0	367	0	7651	only nuc data	118	375	80	308	279	0	340	290	317	141	546	715	230	501	428	134	0	424	752	568	177	450	596
EOG0912021U	5496	5956	19	aa	8759	0	545	0	8214	only nuc data	153	570	144	660	553	0	225	202	442	23	286	658	294	440	735	260	0	193	666	567	332	337	627
EOG0912021X	2121961	2122669	18	aa	12762	0	4783	0	7979	only nuc data	218	280	161	398	475	0	413	305	448	102	491	576	172	577	404	282	0	348	762	379	452	356	598
EOG0912021Z	842634	843046	12	aa	4956	0	763	0	4193	only nuc data	101	307	109	261	224	0	152	101	268	42	305	213	105	253	297	111	0	205	328	223	277	145	267
EOG09120220	1324871	1325403	19	aa	10127	0	1373	0	8754	only nuc data	251	678	124	686	395	0	402	318	383	117	520	659	143	550	736	149	0	377	702	505	385	220	705
EOG09120225	1425031	1425472	19	aa	8398	0	973	0	7425	only nuc data	73	560	71	433	371	0	197	137	342	84	530	788	161	532	492	148	0	249	678	408	382	183	679
EOG09120226	71375	71782	19	aa	7752	0	256	0	7496	only nuc data	66	527	128	574	458	0	193	198	485	113	353	1089	211	299	554	351	0	281	372	493	306	163	348
EOG09120227	153051	153672	14	aa	8708	0	988	0	7720	only nuc data	326	218	159	269	398	0	646	213	214	76	460	665	167	382	356	193	0	431	1167	534	388	285	499
EOG09120229	1510356	1510805	19	aa	8550	0	1577	0	6973	only nuc data	176	426	234	404	361	0	349	219	388	58	394	650	159	432	477	63	0	216	650	535	261	258	439
EOG0912022B	1732682	1733316	17	aa	10795	0	3786	0	7009	only nuc data	362	418	124	135	313	0	390	108	482	1	325	760	175	448	240	148	0	87	984	375	53	563	880
EOG0912022D	2102075	2102391	19	aa	6023	1	1283	0	4739	only nuc data	150	271	183	284	207	0	230	153	293	52	359	227	82	305	358	163	0	178	455	266	224	210	239
EOG0912022E	947057	947597	18	aa	9738	0	3780	0	5958	only nuc data	245	330	253	144	279	0	346	249	271	135	403	512	166	334	328	217	0	190	486	350	220	296	449
EOG0912022F	1078634	1079055	10	aa	4220	0	1010	0	3210	only nuc data	77	171	128	164	159	0	98	101	250	23	271	171	86	192	159	73	0	99	386	169	126	163	221
EOG0912022I	1401525	1401977	19	aa	8607	0	816	0	7791	only nuc data	23	793	179	637	471	0	347	221	455	35	309	271	173	357	559	254	0	224	729	442	607	249	479
EOG0912022J	1224206	1224614	19	aa	7771	0	450	0	7321	only nuc data	149	457	84	293	398	0	289	184	341	86	588	836	180	446	477	99	0	278	548	442	216	367	712
EOG0912022K	1757699	1758243	17	aa	9265	0	3054	0	6211	only nuc data	206	214	90	379	382	0	309	230	443	15	768	510	118	233	371	143	0	180	554	281	406	113	472
EOG0912022M	68924	69415	18	aa	8856	0	487	0	8369	only nuc data	156	437	149	409	445	0	608	149	412	62	663	535	68	456	489	166	0	362	1455	436	289	301	478
EOG0912022N	43783	44343	18	aa	10098	0	2012	0	8086	only nuc data	293	373	117	385	378	0	562	311	411	61	449	668	192	506	534	208	0	310	867	655	242	366	491
EOG0912022O	436433	437041	19	aa	11571	0	2505	0	9066	only nuc data	210	454	59	461	503	0	432	224	422	71	1019	790	214	715	505	228	0	350	598	484	388	365	784
EOG0912022P	1939712	1940303	16	aa	9472	0	2951	0	6521	only nuc data	153	249	238	293	323	0	408	199	446	3	530	448	116	375	263	334	0	314	427	277	552	319	407
EOG0912022Q	66242	66913	12	aa	8064	0	2491	0	5573	only nuc data	264	338	126	321	298	0	273	265	222	130	434	224	137	174	432	124	0	369	691	458	214	131	212
EOG0912022R	1643476	1644142	17	aa	11339	0	4341	0	6998	only nuc data	213	378	288	482	429	0	424	264	401	51	563	399	108	282	425	233	0	244	480	269	465	384	429
EOG0912022T	1524233	1524607	11	aa	4125	0	1625	0	2500	only nuc data	28	111	64	82	170	0	152	120	139	55	202	97	62	96	204	72	0	178	227	172	137	62	98
EOG0912022X	2059198	2059615	19	aa	7942	0	707	0	7235	only nuc data	158	599	93	588	353	0	394	224	294	105	504	587	178	404	414	170	0	325	590	484	354	252	323
EOG0912022Y	1568933	1569441	19	aa	9671	0	1989	0	7682	only nuc data	274	378	171	422	366	0	430	304	296	75	459	693	111	416	543	177	0	435	784	426	376	264	556
EOG0912022Z	1419069	1419475	18	aa	7326	0	1191	0	6135	only nuc data	117	274	261	291	280	0	231	189	276	276	346	259	143	223	499	181	0	422	687	621	218	187	271
EOG09120232	32643	33052	19	aa	7790	0	579	0	7211	only nuc data	121	738	148	528	400	0	299	189	223	267	716	98	166	128	598	224	0	472	886	581	316	114	120
EOG09120233	853728	854207	19	aa	9120	0	1125	0	7995	only nuc data	181	456	162	846	618	0	373	191	353	71	500	540	137	458	530	227	0	336	688	461	400	269	379
EOG09120234	1115865	1116263	18	aa	7182	0	501	0	6681	only nuc data	46	384	137	410	359	0	272	157	380	85	413	455	188	318	398	127	0	257	883	361	430	291	376
EOG09120238	1848284	1848769	9	aa	4374	0	1120	0	3254	only nuc data	121	158	41	148	118	0	156	129	167	41	160	249	106	168	202	102	0	181	331	262	180	120	235
EOG09120239	1548470	1548863	18	aa	7092	0	352	0	6740	only nuc data	35	399	87	531	288	0	241	281	420	51	231	436	264	399	560	144	0	253	672	453	331	168	531
EOG0912023C	777805	778263	18	aa	8262	0	267	0	7995	only nuc data	213	517	163	600	418	0	395	462	285	55	624	565	168	468	583	128	0	331	808	446	306	249	424
EOG0912023D	1285455	1285929	17	aa	8075	0	1521	0	6554	only nuc data	158	376	111	376	456	0	304	146	407	91	554	332	76	309	460	233	0	356	716	288	419	222	322
EOG0912023F	180796	181340	18	aa	9810	0	3714	0	6096	only nuc data	264	338	153	228	483	0	384	127	341	42	751	606	101	289	338	51	0	235	405	253	442	184	345
EOG0912023H	67754	68223	19	aa	8930	0	964	0	7966	only nuc data	123	628	35	378	373	0	394	331	609	36	462	866	217	682	211	145	0	148	529	435	348	373	766
EOG0912023L	1196242	1197002	12	aa	9132	0	3746	0	5386	only nuc data	199	270	98	336	565	0	273	177	270	25	504	310	82	205	377	117	0	195	350	310	503	187	232
EOG0912023S	1878915	1879347	11	aa	4763	0	1677	0	3086	only nuc data	31	176	25	241	133	0	134	92	230	33	202	211	66	216	217	76	0	127	230	166	110	194	207
EOG0912023T	1601564	1602047	19	aa	9196	0	1244	0	7952	only nuc data	187	654	101	644	428	0	337	308	325	36	587	603	157	386	508	159	0	364	708	482	402	280	483
EOG0912023U	477188	477609	18	aa	7596	0	463	0	7133	only nuc data	179	334	181	291	467	0	281	292	341	146	506	251	219	343	518	264	0	551	784	532	336	182	314
EOG0912023V	1430052	1430441	18	aa	7020	0	289	0	6731	only nuc data	71	415	134	351	320	0	385	205	364	91	313	572	259	342	363	191	0	317	751	285	350	342	381
EOG0912023X	1618717	1619216	17	aa	8500	0	2168	0	6332	only nuc data	129	230	137	387	289	0	267	142	375	62	434	445	197	475	443	135	0	347	585	450	234	183	515
EOG0912023Z	129240	129823	19	aa	11096	0	2587	0	8509	only nuc data	259	452	110	284	419	0	393	163	457	97	867	727	111	549	479	244	0	292	934	494	365	364	708
EOG09120240	1489378	1490063	18	aa	12348	0	4476	0	7872	only nuc data	412	482	174	214	496	0	453	354	338	147	611	547	190	348	447	174	0	442	915	517	344	290	389
EOG09120244	523925	524409	13	aa	6305	0	1165	0	5140	only nuc data	130	286	258	322	323	0	139	197	171	113	312	230	158	230	398	117	0	357	469	353	307	168	232
EOG09120245	625050	625575	19	aa	9994	0	2320	0	7674	only nuc data	297	326	64	322	383	0	443	453	537	142	375	568	138	420	361	244	0	348	696	507	496	255	596
EOG09120248	1408858	1409403	19	aa	10374	0	2972	0	7402	only nuc data	345	363	161	304	409	0	358	260	230	36	532	651	150	352	429	184	0	261	811	526	372	389	624
EOG09120249	1317623	1318482	13	aa	11180	0	4482	0	6698	only nuc data	237	315	79	273	324	0	286	130	246	65	487	574	164	302	363	90	0	284	658	386	867	260	545
EOG0912024A	1107581	1107972	15	aa	5880	0	1790	0	4090	only nuc data	48	258	195	217	210	0	164	132	260	69	341	69	68	206	223	119	0	105	720	217	120	162	235
EOG0912024B	1977038	1977510	19	aa	8987	0	470	0	8517	only nuc data	181	523	151	372	395	0	411	351	417	272	561	395	189	436	770	205	0	401	1077	680	265	207	439
EOG0912024C	1220784	1221241	18	aa	8244	0	1721	0	6523	only nuc data	214	458	179	471	395	0	221	314	384	88	520	357	174	159	458	158	0	371	774	453	281	167	141
EOG0912024G	1254983	1255390	19	aa	7752	0	629	0	7123	only nuc data	77	320	185	439	278	0	356	315	473	66	578	341	172	414	612	152	0	266	825	302	275	337	417
EOG0912024L	765281	765665	15	aa	5775	0	1583	0	4192	only nuc data	60	145	155	326	301	0	244	239	267	69	222	193	112	257	303	88	0	221	295	213	175	121	246
EOG0912024M	99570	100376	11	aa	8877	0	3463	0	5414	only nuc data	184	237	66	207	356	0	324	183	306	109	454	342	176	273	348	75	0	311	558	371	206	136	376
EOG0912024Q	1461514	1462133	19	aa	11780	0	2043	0	9737	only nuc data	244	596	133	338	645	0	451	246	613	124	633	560	170	620	660	214	0	325	957	608	417	419	1008
EOG0912024W	1507238	1507721	14	aa	6776	0	1880	0	4896	only nuc data	106	359	65	198	367	0	315	164	424	74	285	221	99	225	211	131	0	84	454	239	221	298	462
EOG0912024Y	1507722	1508046	18	aa	5850	0	259	0	5591	only nuc data	88	456	106	476	391	0	153	289	301	69	375	308	180	203	349	62	0	189	552	416	220	240	256
EOG09120255	1640098	1640667	19	aa	10830	0	3979	0	6851	only nuc data	267	353	132	296	319	0	475	109	483	53	666	415	141	401	372	190	0	127	605	394	328	416	576
EOG09120257	1744688	1745212	19	aa	9975	0	2472	0	7503	only nuc data	141	369	206	265	495	0	421	198	434	51	647	488	158	488	528	160	0	198	636	388	580	467	326
EOG0912025C	476666	477187	16	aa	8352	0	1083	0	7269	only nuc data	165	381	271	453	431	0	292	268	497	108	603	291	108	433	458	286	0	204	753	497	315	243	377
EOG0912025G	877458	877997	14	aa	7560	0	1721	0	5839	only nuc data	192	231	104	350	331	0	303	282	236	55	374	406	118	261	398	109	0	340	586	404	430	210	311
EOG0912025J	2006745	2007289	19	aa	10355	1	1507	0	8847	only nuc data	264	623	245	788	482	0	407	237	243	191	686	577	179	463	634	246	0	277	912	574	374	255	454
EOG0912025Q	629211	629750	19	aa	10260	0	1096	0	9164	only nuc data	287	547	150	626	530	0	592	397	278	185	739	828	110	345	523	191	0	493	679	510	529	386	526
EOG0912025S	1813579	1814089	18	aa	9198	0	834	0	8364	only nuc data	289	470	188	452	417	0	664	160	490	134	716	500	126	411	514	177	0	300	925	640	286	295	499
EOG0912025U	385005	385464	12	aa	5520	0	1571	0	3949	only nuc data	78	230	157	184	210	0	198	165	194	52	360	190	123	86	308	80	0	175	410	341	186	93	207
EOG0912025V	448322	448771	17	aa	7650	0	603	0	7047	only nuc data	227	607	86	605	492	0	280	259	225	218	507	273	267	129	563	93	0	523	691	549	323	127	230
EOG0912025Y	1937259	1938060	19	aa	15238	0	4995	0	10243	only nuc data	540	383	319	360	609	0	720	446	275	114	735	867	158	535	599	231	0	618	1140	889	274	412	559
EOG0912025Z	1423283	1423701	19	aa	7961	0	490	0	7471	only nuc data	67	231	125	321	426	0	369	195	338	18	514	767	226	487	480	278	0	351	610	486	207	413	629
EOG09120260	464887	465440	17	aa	9418	0	2581	0	6837	only nuc data	114	418	126	386	362	0	252	234	416	35	516	461	105	403	508	211	0	185	713	363	352	276	515
EOG09120261	312364	312913	19	aa	10450	0	897	0	9553	only nuc data	242	570	132	407	342	0	434	269	291	240	516	930	119	1014	524	199	0	380	642	622	798	223	901
EOG09120263	2034786	2035268	19	aa	9177	0	1903	0	7274	only nuc data	233	522	124	402	349	0	438	177	337	52	480	534	132	320	542	135	0	211	821	481	306	343	568
EOG09120266	4396	4869	19	aa	9006	0	2828	0	6178	only nuc data	142	336	246	288	348	0	288	252	387	127	375	522	124	277	334	211	0	167	613	311	293	288	391
EOG09120269	2002643	2003233	17	aa	10047	0	734	0	9313	only nuc data	309	290	145	347	475	0	805	188	394	39	515	674	214	566	479	214	0	285	1578	648	409	395	653
EOG0912026B	1078275	1078633	18	aa	6462	0	636	0	5826	only nuc data	16	239	181	234	334	0	382	221	277	35	482	438	77	357	271	185	0	356	515	389	161	281	411
EOG0912026E	1434272	1434983	12	aa	8544	0	1533	0	7011	only nuc data	342	361	67	508	328	0	405	224	460	132	502	598	105	449	429	108	0	221	472	265	352	305	720
EOG0912026F	594280	594772	18	aa	8874	0	1229	0	7645	only nuc data	189	558	206	522	533	0	527	306	317	50	642	456	169	391	485	72	0	264	720	518	319	230	360
EOG0912026G	1551646	1552096	17	aa	7667	0	998	0	6669	only nuc data	202	319	167	377	324	0	387	219	286	120	372	511	173	417	564	102	0	439	528	399	256	237	472
EOG0912026N	162429	163066	18	aa	11484	0	4349	0	7135	only nuc data	298	391	127	269	343	0	420	267	419	105	477	595	146	374	475	150	0	330	714	482	284	296	471
EOG0912026O	823913	824338	19	aa	8094	0	1026	0	7068	only nuc data	168	442	46	358	387	0	294	143	669	89	571	349	124	442	523	179	0	198	766	351	370	396	371
EOG0912026P	17567	18376	18	aa	14580	0	5756	0	8824	only nuc data	299	317	189	390	541	0	602	275	626	51	1287	451	181	375	485	204	0	273	498	377	755	426	521
EOG0912026U	827074	827712	19	aa	12141	1	3238	0	8902	only nuc data	318	414	231	390	468	0	440	342	401	83	742	428	215	438	576	294	0	351	1191	409	493	460	536
EOG0912026X	1988620	1989149	18	aa	9540	0	2924	0	6616	only nuc data	218	318	164	294	412	0	328	351	222	57	494	304	172	174	583	106	0	485	806	684	168	277	217
EOG0912026Y	1338671	1339096	18	aa	7668	0	1007	0	6661	only nuc data	125	408	118	525	376	0	234	311	458	119	435	344	165	296	311	173	0	323	689	428	254	264	430
EOG0912026Z	1106377	1106786	19	aa	7790	0	1315	0	6475	only nuc data	55	336	51	433	229	0	361	366	398	117	514	416	86	458	397	181	0	125	553	233	399	448	374
EOG09120273	1819573	1820015	19	aa	8417	0	365	0	8052	only nuc data	197	353	105	597	416	0	420	601	310	214	580	304	220	479	444	322	0	409	564	517	384	314	499
EOG09120274	792265	792732	19	aa	8892	0	2264	0	6628	only nuc data	147	198	90	418	277	0	329	262	466	91	517	425	161	380	448	142	0	254	651	502	314	274	429
EOG09120275	1727412	1727857	16	aa	7136	0	1694	0	5442	only nuc data	110	292	92	244	257	0	238	107	332	69	456	300	187	227	391	217	0	130	520	235	320	560	268
EOG09120277	255017	255453	18	aa	7866	0	1947	0	5919	only nuc data	208	267	143	328	381	0	263	169	241	143	445	345	53	479	383	190	0	253	539	487	282	183	345
EOG09120279	967704	968128	19	aa	8075	0	412	0	7663	only nuc data	64	537	96	614	384	0	328	142	569	38	630	364	266	372	498	146	0	314	686	391	516	340	432
EOG0912027F	1780692	1781180	18	aa	8802	0	3506	0	5296	only nuc data	255	229	95	222	295	0	300	125	292	102	435	562	97	265	319	100	0	219	600	328	152	234	325
EOG0912027H	2121491	2121960	19	aa	8930	0	866	0	8064	only nuc data	178	556	212	282	400	0	393	310	428	72	726	439	106	401	455	202	0	419	1072	457	279	292	563
EOG0912027I	325950	326410	19	aa	8759	0	2768	0	5991	only nuc data	251	344	177	237	457	0	379	134	244	111	529	440	93	240	270	141	0	312	631	339	290	269	354
EOG0912027J	781779	782225	18	aa	8046	0	1009	0	7037	only nuc data	187	409	228	595	398	0	320	271	280	80	485	388	157	436	461	278	0	280	649	406	373	217	326
EOG0912027L	1498682	1499047	19	aa	6954	0	398	0	6556	only nuc data	78	482	224	402	414	0	339	274	224	168	551	454	175	425	417	154	0	299	319	293	442	281	219
EOG0912027M	1343711	1344170	18	aa	8280	0	1504	0	6776	only nuc data	116	670	137	337	372	0	390	124	511	63	282	390	146	545	389	186	0	59	744	287	197	362	585
EOG0912027N	1242475	1242956	15	aa	7230	0	1471	0	5759	only nuc data	155	220	107	346	340	0	301	256	309	41	358	519	222	286	275	178	0	279	513	431	253	204	321
EOG0912027Q	1777687	1778200	18	aa	9252	0	413	0	8839	only nuc data	152	861	84	427	475	0	294	221	321	37	587	1224	232	485	438	167	0	214	986	553	220	304	709
EOG0912027U	1637920	1638667	18	aa	13464	0	7789	0	5675	only nuc data	202	194	135	156	268	0	382	306	239	63	391	423	121	242	319	146	0	332	805	377	178	252	346
EOG0912027V	505813	506162	19	aa	6650	0	914	0	5736	only nuc data	16	487	151	322	335	0	283	177	298	180	377	209	128	423	383	186	0	154	459	402	326	166	290
EOG0912027W	24186	24574	19	aa	7391	0	291	0	7100	only nuc data	100	419	75	290	314	0	317	400	463	57	329	559	229	507	438	158	0	338	777	464	140	259	567
EOG0912027X	1776224	1776749	19	aa	9994	0	2296	0	7698	only nuc data	237	352	224	233	355	0	410	298	276	70	751	608	137	573	389	149	0	466	785	406	220	330	666
EOG0912027Y	1105943	1106376	13	aa	5642	0	1464	0	4178	only nuc data	33	223	63	270	192	0	100	74	308	49	376	205	26	244	317	175	0	64	327	270	274	177	444
EOG09120280	1953775	1954244	12	aa	5640	0	1094	0	4546	only nuc data	212	253	107	387	225	0	226	156	223	39	287	270	86	287	258	140	0	250	482	269	197	174	230
EOG09120281	371314	371707	19	aa	7486	0	190	0	7296	only nuc data	97	425	123	513	390	0	420	301	360	132	361	282	227	213	587	245	0	527	695	619	267	224	385
EOG09120284	1463795	1464257	11	aa	5093	0	459	0	4634	only nuc data	148	352	108	307	238	0	250	135	230	82	410	170	82	237	348	178	0	127	502	285	225	154	214
EOG09120285	1365346	1365882	19	aa	10203	0	1933	0	8270	only nuc data	317	427	134	488	531	0	470	343	266	142	534	688	228	400	671	210	0	227	851	569	391	222	478
EOG09120287	208647	209116	19	aa	8930	0	629	0	8301	only nuc data	199	579	43	515	471	0	377	256	458	103	498	709	182	569	617	110	0	350	834	612	310	219	489
EOG09120288	1241998	1242474	19	aa	9063	0	1069	0	7994	only nuc data	81	646	136	621	473	0	161	212	174	144	705	231	402	224	792	120	0	552	1042	543	389	177	250
EOG09120289	802552	803212	14	aa	9254	0	3204	0	6050	only nuc data	285	406	139	185	356	0	287	154	344	66	435	494	132	299	404	159	0	207	672	373	266	241	431
EOG0912028A	309706	310233	19	aa	10032	0	1764	0	8268	only nuc data	108	571	315	339	453	0	161	323	495	16	923	388	131	365	442	210	0	359	857	266	719	454	481
EOG0912028B	1156973	1157469	19	aa	9443	0	678	0	8765	only nuc data	194	917	220	413	308	0	422	486	488	0	363	990	182	696	322	156	0	351	789	410	201	373	678
EOG0912028E	227894	228432	16	aa	8624	1	1254	0	7369	only nuc data	197	630	91	578	469	0	217	418	216	109	605	296	197	199	591	48	0	450	1009	558	285	225	178
EOG0912028F	1074898	1075327	19	aa	8170	0	863	0	7307	only nuc data	144	489	139	298	349	0	399	340	219	0	474	492	170	357	483	202	0	279	993	463	249	467	445
EOG0912028H	664109	664676	19	aa	10792	0	4005	0	6787	only nuc data	161	565	105	225	419	0	294	120	625	63	556	428	114	267	307	232	0	198	682	278	185	432	692
EOG0912028K	1539080	1539584	18	aa	9090	0	2918	0	6172	only nuc data	272	376	185	222	222	0	355	247	399	50	461	609	108	494	254	143	0	148	515	305	201	267	611
EOG0912028M	1674837	1675264	15	aa	6420	0	330	0	6090	only nuc data	116	279	393	232	328	0	230	150	422	39	321	626	131	191	252	452	0	257	610	263	253	280	381
EOG0912028N	1359525	1359980	19	aa	8664	0	1462	0	7202	only nuc data	142	240	89	357	368	0	292	271	319	186	571	385	339	193	630	130	0	578	774	749	157	242	332
EOG0912028Q	77514	77911	19	aa	7562	0	1111	0	6451	only nuc data	128	373	189	209	231	0	273	349	317	47	361	513	154	285	417	168	0	290	801	515	189	338	432
EOG0912028R	468526	469051	18	aa	9468	0	837	0	8631	only nuc data	142	709	68	391	794	0	439	138	499	82	553	574	219	378	593	138	0	165	900	402	675	495	419
EOG0912028T	1969496	1969935	19	aa	8360	0	1087	0	7273	only nuc data	90	329	50	282	374	0	368	210	437	97	573	534	152	472	509	152	0	391	770	421	357	255	540
EOG0912028U	575165	575574	18	aa	7380	0	1292	0	6088	only nuc data	72	280	115	400	391	0	367	121	416	66	562	314	206	209	441	215	0	164	668	253	221	288	391
EOG0912028V	1222180	1222559	19	aa	7220	0	770	0	6450	only nuc data	36	341	81	366	326	0	338	275	354	76	413	281	262	397	449	204	0	232	595	368	378	310	404
EOG0912028W	1496247	1496656	19	aa	7790	0	1309	0	6481	only nuc data	186	264	108	103	335	0	393	227	333	76	586	494	100	323	371	184	0	292	703	500	203	312	574
EOG0912028X	2110753	2111415	19	aa	12597	0	1408	0	11189	only nuc data	303	605	69	291	526	0	320	137	569	60	657	1370	271	695	829	187	0	384	1358	783	347	596	1135
EOG0912028Y	2046767	2047232	18	aa	8388	0	2114	0	6274	only nuc data	198	271	180	417	335	0	293	291	300	104	469	379	80	252	375	257	0	268	763	463	251	313	213
EOG09120291	496775	497381	19	aa	11533	0	3989	0	7544	only nuc data	272	395	154	197	390	0	337	189	455	78	645	680	133	390	397	377	0	312	599	410	525	329	552
EOG09120298	1769317	1769733	19	aa	7923	0	510	0	7413	only nuc data	210	346	140	443	517	0	306	160	278	273	683	446	56	510	561	314	0	195	709	458	340	241	437
EOG0912029C	1590008	1590431	19	aa	8056	0	731	0	7325	only nuc data	108	595	36	532	371	0	227	343	292	100	625	461	251	395	518	167	0	300	570	375	397	277	493
EOG0912029D	1531706	1532150	19	aa	8455	0	1188	0	7267	only nuc data	221	436	157	447	462	0	422	174	294	109	524	576	98	385	453	181	0	233	652	560	446	258	400
EOG0912029E	2106182	2106788	17	aa	10319	0	1287	0	9032	only nuc data	321	529	21	201	425	0	398	72	581	26	658	1295	191	613	351	95	0	92	887	293	513	503	1288
EOG0912029I	1413834	1414464	18	aa	11358	0	4537	0	6821	only nuc data	330	279	110	184	338	0	428	276	214	50	547	579	123	348	427	209	0	453	835	497	216	273	435
EOG0912029K	737855	738292	19	aa	8322	1	991	0	7330	only nuc data	120	542	137	570	425	0	251	265	404	64	551	443	204	321	537	203	0	187	607	525	309	253	532
EOG0912029L	470163	470638	19	aa	9044	0	1979	0	7065	only nuc data	238	302	67	337	349	0	440	241	247	66	399	621	179	456	398	152	0	190	737	697	175	389	623
EOG0912029N	777103	777629	17	aa	8959	0	2164	0	6795	only nuc data	258	360	60	71	397	0	424	126	422	1	424	736	90	394	353	139	0	107	951	328	103	510	799
EOG0912029P	986074	986664	19	aa	11229	0	1514	0	9715	only nuc data	430	678	244	471	590	0	633	364	421	67	656	656	223	458	549	234	0	356	1158	672	263	363	659
EOG0912029R	1193216	1193719	12	aa	6048	0	707	0	5341	only nuc data	122	365	45	380	256	0	233	309	231	103	368	388	183	348	243	147	0	251	513	221	199	172	386
EOG0912029T	1721821	1722288	19	aa	8892	0	1773	0	7119	only nuc data	258	464	54	573	297	0	284	225	364	125	517	483	83	533	515	191	0	374	454	414	248	384	537
EOG0912029W	906710	907114	16	aa	6480	0	1878	0	4602	only nuc data	123	230	205	144	213	0	180	193	219	91	334	345	77	397	259	113	0	129	424	317	235	197	300
EOG0912029X	124366	125061	18	aa	12528	0	2285	0	10243	only nuc data	446	668	212	357	443	0	425	447	565	261	676	789	175	534	589	195	0	337	1196	536	378	479	981
EOG0912029Y	622685	623134	18	aa	8100	0	1629	0	6471	only nuc data	144	407	137	373	374	0	349	182	202	80	536	381	126	415	413	139	0	269	762	362	391	258	315
EOG091202A2	680682	681090	19	aa	7771	0	647	0	7124	only nuc data	126	594	78	373	432	0	412	258	368	156	387	236	160	438	380	356	0	159	838	411	373	334	381
EOG091202A6	2076006	2076599	13	aa	7722	0	3332	0	4390	only nuc data	218	187	233	220	455	0	224	171	127	1	380	215	52	253	285	79	0	136	321	287	350	114	300
EOG091202A7	1259669	1260137	10	aa	4690	0	131	0	4559	only nuc data	111	585	99	424	168	0	69	93	194	98	383	94	71	119	420	69	0	289	703	202	198	144	137
EOG091202A8	419837	420276	19	aa	8360	1	1536	0	6823	only nuc data	211	323	114	316	390	0	490	407	171	54	498	477	148	299	419	153	0	415	735	498	278	255	383
EOG091202A9	669242	669664	19	aa	8037	0	776	0	7261	only nuc data	94	536	191	493	486	0	345	258	388	36	246	744	195	537	373	192	0	230	432	489	308	216	566
EOG091202AA	1459868	1460455	19	aa	11172	0	1736	0	9436	only nuc data	354	811	50	610	610	0	279	156	318	113	824	562	109	419	690	216	0	452	1362	574	492	412	377
EOG091202AB	1806100	1806742	18	aa	11574	0	3540	0	8034	only nuc data	375	419	136	384	554	0	358	130	279	140	641	889	141	516	571	128	0	196	512	529	361	429	721
EOG091202AC	334424	334836	19	aa	7847	0	1552	0	6295	only nuc data	104	318	243	407	333	0	284	193	391	166	479	414	94	484	349	248	0	259	509	395	255	175	299
EOG091202AG	582056	582460	17	aa	6885	0	584	0	6301	only nuc data	51	299	85	533	330	0	300	318	567	49	496	359	177	331	224	184	0	279	575	333	285	247	330
EOG091202AH	1280907	1281332	18	aa	7668	0	1498	0	6170	only nuc data	104	477	117	347	339	0	265	198	245	4	402	479	179	366	456	136	0	143	741	320	215	296	445
EOG091202AI	1761660	1762124	16	aa	7440	0	1921	0	5519	only nuc data	184	258	398	193	293	0	271	261	331	20	330	559	126	194	234	432	0	269	328	220	199	186	417
EOG091202AK	1022738	1023114	19	aa	7163	0	1311	0	5852	only nuc data	68	297	146	347	369	0	249	192	338	150	488	345	228	152	398	161	0	290	475	382	205	265	375
EOG091202AL	1695732	1696208	16	aa	7632	0	618	0	7014	only nuc data	128	610	203	462	419	0	243	331	186	139	432	245	182	161	681	67	0	482	785	652	393	122	219
EOG091202AO	1554195	1554703	19	aa	9671	0	2287	0	7384	only nuc data	138	476	94	449	305	0	451	238	409	13	503	698	117	469	334	123	0	261	726	370	237	480	631
EOG091202AP	1297321	1297711	19	aa	7429	0	1274	0	6155	only nuc data	59	201	36	399	351	0	328	241	226	12	1009	316	209	194	288	175	0	97	424	309	660	314	366
EOG091202AS	1071172	1071670	19	aa	9481	0	962	0	8519	only nuc data	168	546	152	563	289	0	277	331	459	31	465	820	159	503	703	116	0	267	940	565	249	304	780
EOG091202AT	794092	794555	16	aa	7424	0	3538	0	3886	only nuc data	206	158	40	84	239	0	309	132	128	21	338	452	74	157	216	67	0	109	370	277	233	245	237
EOG091202AU	514496	514844	19	aa	6631	0	756	0	5875	only nuc data	27	470	198	314	289	0	258	284	214	14	223	335	108	383	244	145	0	344	655	475	224	201	497
EOG091202AY	1318948	1319397	15	aa	6750	0	2744	0	4006	only nuc data	66	401	156	202	129	0	115	180	341	21	376	200	89	234	152	184	0	76	500	131	83	201	235
EOG091202B0	490565	491087	19	aa	9937	0	987	0	8950	only nuc data	339	675	204	862	388	0	433	355	348	68	505	681	175	589	836	190	0	347	701	548	279	265	501
EOG091202B1	461930	462327	12	aa	4776	0	658	0	4118	only nuc data	43	245	279	250	198	0	215	25	147	11	210	341	158	255	268	128	0	35	500	190	166	266	231
EOG091202B6	867152	867599	19	aa	8512	0	1809	0	6703	only nuc data	255	350	133	498	308	0	322	479	217	142	387	303	159	196	460	148	0	593	918	449	220	177	244
EOG091202B8	2080580	2081234	17	aa	11135	0	2265	0	8870	only nuc data	403	408	144	290	459	0	526	296	326	17	554	997	174	436	534	213	0	366	1192	641	242	352	703
EOG091202BB	215642	216037	17	aa	6732	0	1417	0	5315	only nuc data	115	393	180	309	336	0	151	239	146	171	392	214	152	156	381	109	0	332	632	425	232	206	159
EOG091202BC	1823287	1823744	18	aa	8244	0	2203	0	6041	only nuc data	177	420	295	450	311	0	292	235	305	123	365	338	169	342	421	200	0	249	452	288	145	204	437
EOG091202BF	1071671	1072214	19	aa	10336	0	1447	0	8889	only nuc data	272	496	152	419	446	0	417	315	449	164	502	839	198	529	511	172	0	367	888	509	413	375	728
EOG091202BK	201212	201638	17	aa	7259	0	762	0	6497	only nuc data	110	319	43	334	426	0	284	217	381	29	342	612	115	490	316	220	0	522	630	410	210	237	360
EOG091202BL	2012068	2012484	18	aa	7506	0	1325	0	6181	only nuc data	230	236	541	525	364	0	342	342	301	78	320	427	76	226	166	168	0	220	387	303	505	330	324
EOG091202BN	1375665	1376144	16	aa	7680	0	1436	0	6244	only nuc data	206	366	150	589	380	0	319	228	258	48	409	509	66	323	415	145	0	184	536	445	333	165	376
EOG091202BP	747409	747890	15	aa	7230	0	2788	0	4442	only nuc data	148	188	57	208	270	0	162	172	220	66	500	209	101	227	284	129	0	200	450	220	215	316	248
EOG091202BR	1035474	1035942	19	aa	8911	0	1536	0	7375	only nuc data	230	381	114	299	303	0	369	196	429	94	537	767	220	509	324	241	0	324	618	372	276	305	697
EOG091202BS	1382328	1382698	19	aa	7049	0	1139	0	5910	only nuc data	55	368	83	261	339	0	312	136	380	89	452	307	113	363	342	81	0	237	543	352	357	279	516
EOG091202BU	681091	681448	17	aa	6086	0	344	0	5742	only nuc data	33	406	144	294	379	0	221	206	323	49	404	416	182	343	331	83	0	312	491	374	133	214	437
EOG091202BX	830922	831259	18	aa	6084	0	278	0	5806	only nuc data	7	494	224	505	391	0	233	126	376	137	605	169	157	454	333	161	0	198	491	291	128	160	173
EOG091202BY	121454	121967	17	aa	8738	1	2006	0	6731	only nuc data	159	409	78	355	586	0	660	203	206	56	699	440	64	457	315	176	0	215	452	416	288	240	416
EOG091202BZ	1863852	1864564	19	aa	13547	0	3851	0	9696	only nuc data	222	583	88	247	495	0	447	291	414	136	893	1182	195	521	431	153	0	346	789	425	694	295	1071
EOG091202C2	1429282	1429691	12	aa	4920	0	1428	0	3492	only nuc data	94	255	100	206	244	0	182	85	248	23	340	96	59	202	269	68	0	119	324	155	226	113	178
EOG091202C6	270333	270727	19	aa	7505	0	1060	0	6445	only nuc data	187	456	30	313	299	0	289	316	319	26	287	394	182	329	440	307	0	223	786	501	283	227	438
EOG091202C7	70141	70615	13	aa	6175	0	1379	0	4796	only nuc data	126	366	128	453	205	0	146	242	260	40	408	212	115	58	347	131	0	292	601	298	180	179	135
EOG091202C8	1630705	1631285	17	aa	9877	0	2795	0	7082	only nuc data	114	438	370	457	343	0	185	185	671	53	861	252	121	404	209	238	0	166	519	214	736	240	420
EOG091202CA	165474	165834	19	aa	6859	0	122	0	6737	only nuc data	67	360	97	561	421	0	296	220	325	58	366	563	151	446	438	178	0	374	608	286	240	170	579
EOG091202CB	251330	251727	17	aa	6766	0	487	0	6279	only nuc data	133	353	194	211	432	0	338	304	347	154	507	285	271	233	461	156	0	397	590	522	187	108	229
EOG091202CE	2144839	2145212	19	aa	7106	0	766	0	6340	only nuc data	57	343	137	245	394	0	275	242	512	78	345	390	106	471	341	135	0	357	488	436	239	375	431
EOG091202CF	623135	623532	19	aa	7562	0	1178	0	6384	only nuc data	133	310	104	322	349	0	312	262	510	213	501	617	84	394	334	136	0	275	414	283	351	194	419
EOG091202CH	1739984	1740491	18	aa	9144	32	850	0	8262	only nuc data	267	497	102	458	464	0	378	271	370	160	551	567	170	356	624	202	0	431	962	623	376	209	491
EOG091202CI	1187821	1188308	13	aa	6344	1	1493	0	4850	only nuc data	131	376	100	214	216	0	194	111	291	88	377	279	103	261	271	74	0	165	678	264	276	215	297
EOG091202CP	722033	722538	19	aa	9614	0	2184	0	7430	only nuc data	103	513	62	535	232	0	319	275	577	49	968	273	179	306	441	270	0	249	427	396	652	416	291
EOG091202CQ	1543752	1544323	19	aa	10868	0	3532	0	7336	only nuc data	286	391	179	267	456	0	391	274	224	92	540	540	170	346	437	214	0	394	974	520	244	278	405
EOG091202CS	1051078	1051542	18	aa	8370	0	1286	0	7084	only nuc data	80	786	54	412	318	0	282	180	279	16	458	378	257	296	550	96	0	231	482	494	430	574	511
EOG091202CU	582891	583431	18	aa	9738	0	1196	0	8542	only nuc data	130	564	295	549	524	0	619	152	455	32	1161	332	217	452	340	368	0	264	528	322	525	411	432
EOG091202CV	712457	712905	12	aa	5388	0	1278	0	4110	only nuc data	128	441	113	155	196	0	209	173	272	48	252	186	110	201	204	96	0	123	511	212	167	207	234
EOG091202CY	302813	303373	11	aa	6171	0	1685	0	4486	only nuc data	148	302	98	397	305	0	127	192	180	60	369	153	145	166	338	108	0	275	518	293	159	95	206
EOG091202CZ	1641082	1641468	18	aa	6966	0	825	0	6141	only nuc data	61	286	110	444	243	0	264	132	269	45	503	474	225	430	337	164	0	211	596	510	351	157	390
EOG091202D1	903210	903782	19	aa	10887	0	2845	0	8042	only nuc data	203	336	271	549	431	0	499	238	551	19	887	422	105	540	328	195	0	420	487	267	420	334	743
EOG091202D2	956059	956487	19	aa	8151	0	675	0	7476	only nuc data	184	441	113	405	393	0	390	276	376	56	547	469	179	470	519	271	0	238	882	424	377	219	431
EOG091202D7	2035665	2036179	18	aa	9270	0	1539	0	7731	only nuc data	293	559	59	647	657	0	460	199	197	46	531	559	160	210	374	135	0	417	706	459	438	523	395
EOG091202D9	479905	480389	19	aa	9215	0	2192	0	7023	only nuc data	182	306	306	249	405	0	264	197	399	52	513	619	89	331	477	191	0	221	632	397	524	357	494
EOG091202DA	2022848	2023600	15	aa	11295	0	4355	0	6940	only nuc data	314	309	60	232	481	0	318	40	479	20	1052	668	77	363	316	169	0	187	504	313	475	280	597
EOG091202DB	1418091	1418478	19	aa	7372	0	103	0	7269	only nuc data	103	499	119	232	286	0	265	178	317	57	483	426	224	347	433	218	0	288	993	459	241	576	628
EOG091202DC	464492	464886	19	aa	7505	0	730	0	6775	only nuc data	169	338	83	299	363	0	345	235	322	41	396	493	120	478	371	200	0	492	610	429	359	267	534
EOG091202DE	690319	690895	19	aa	10963	0	1309	0	9654	only nuc data	321	782	157	412	280	0	592	278	484	38	619	765	191	569	470	185	0	266	1369	566	243	521	867
EOG091202DG	1919380	1919726	19	aa	6593	1	1174	0	5418	only nuc data	44	373	71	332	328	0	183	257	250	60	337	376	127	237	355	192	0	263	364	263	329	321	400
EOG091202DH	2049573	2050037	19	aa	8835	0	913	0	7922	only nuc data	200	595	206	587	292	0	303	350	307	33	427	607	288	288	515	128	0	399	620	572	465	334	606
EOG091202DJ	1704153	1704634	17	aa	8194	0	970	0	7224	only nuc data	180	420	305	416	391	0	301	229	384	155	363	375	245	361	426	261	0	291	606	372	430	291	602
EOG091202DM	566042	566432	19	aa	7429	0	584	0	6845	only nuc data	118	306	129	403	384	0	251	208	307	53	410	572	138	531	342	191	0	485	588	559	343	322	323
EOG091202DN	940920	941498	19	aa	11001	0	2969	0	8032	only nuc data	168	562	79	1129	265	0	459	310	503	82	412	420	188	328	460	55	0	141	293	460	511	806	569
EOG091202DO	1553339	1553813	11	aa	5225	0	1224	0	4001	only nuc data	91	236	34	235	215	0	194	218	242	65	263	264	66	182	256	100	0	170	375	248	224	204	210
EOG091202DP	901456	901940	18	aa	8730	0	930	0	7800	only nuc data	211	525	212	452	425	0	383	277	416	65	601	570	175	319	527	252	0	258	678	540	402	267	456
EOG091202DR	1163824	1164314	18	aa	8838	0	3030	0	5808	only nuc data	111	660	170	456	256	0	282	138	537	23	412	325	67	345	259	194	0	65	625	201	234	223	336
EOG091202DS	722787	723178	18	aa	7056	1	1295	0	5760	only nuc data	138	395	132	414	332	0	258	114	267	59	386	318	119	311	519	121	0	258	626	427	220	230	254
EOG091202DU	1500534	1500985	16	aa	7232	0	792	0	6440	only nuc data	159	375	77	319	358	0	289	191	338	74	298	543	183	462	452	162	0	176	687	441	300	269	446
EOG091202DZ	1288603	1288932	18	aa	5940	0	63	0	5877	only nuc data	6	315	234	458	196	0	272	234	358	54	244	391	125	413	253	107	0	360	660	339	288	201	375
EOG091202E2	854588	855147	13	aa	7280	0	1560	0	5720	only nuc data	237	280	200	180	281	0	408	202	229	56	490	386	140	272	319	211	0	251	654	370	190	261	340
EOG091202E6	2107421	2107886	16	aa	7456	0	818	0	6638	only nuc data	222	594	69	279	515	0	270	343	270	101	430	284	262	235	572	129	0	417	658	567	186	220	237
EOG091202E7	1667805	1668264	18	aa	8280	0	2470	0	5810	only nuc data	167	254	81	297	285	0	518	188	276	123	503	473	122	358	258	209	0	187	529	345	82	263	459
EOG091202EB	1987225	1987637	19	aa	7847	0	778	0	7069	only nuc data	58	286	52	351	344	0	329	310	334	17	489	617	191	473	484	307	0	345	688	374	296	207	575
EOG091202EE	235581	236003	19	aa	8037	0	1348	0	6689	only nuc data	150	311	213	392	360	0	367	282	340	45	419	323	165	239	646	221	0	250	727	589	266	162	372
EOG091202EI	288207	288561	17	aa	6035	0	312	0	5723	only nuc data	45	368	212	371	431	0	226	147	217	128	577	307	125	461	512	155	0	176	466	249	160	173	262
EOG091202EJ	661428	661810	19	aa	7277	0	667	0	6610	only nuc data	73	295	215	393	367	0	267	128	369	36	437	470	254	458	414	225	0	205	359	382	499	316	521
EOG091202EK	847400	847799	18	aa	7200	0	2229	0	4971	only nuc data	99	300	38	297	215	0	309	85	441	64	282	360	169	254	216	82	0	97	508	244	326	346	338
EOG091202EM	710187	710549	17	aa	6171	0	1392	0	4779	only nuc data	31	200	95	264	349	0	211	152	385	71	369	236	141	293	203	158	0	233	437	172	326	203	281
EOG091202EN	579119	579634	11	aa	5676	0	1616	0	4060	only nuc data	115	190	97	183	332	0	168	87	350	87	520	213	70	112	209	100	0	198	371	201	292	118	162
EOG091202ET	1666770	1667348	18	aa	10422	0	2820	0	7602	only nuc data	359	304	249	317	434	0	450	339	326	152	538	635	57	424	495	147	0	367	787	586	330	192	473
EOG091202EW	1924687	1925069	19	aa	7277	0	307	0	6970	only nuc data	122	509	104	520	380	0	416	217	317	13	435	420	231	367	532	254	0	177	494	649	268	215	452
EOG091202EX	2103743	2104136	18	aa	7092	0	1258	0	5834	only nuc data	105	309	137	338	283	0	339	205	433	74	370	383	135	340	340	177	0	310	544	267	235	261	354
EOG091202F1	626329	626753	19	aa	8075	0	1206	0	6869	only nuc data	85	325	136	333	440	0	298	372	384	101	406	405	144	494	401	312	0	290	675	373	274	285	421
EOG091202F2	1976621	1977037	19	aa	7923	0	1156	0	6767	only nuc data	113	495	123	317	379	0	328	75	473	19	443	272	293	489	399	114	0	277	656	459	216	423	517
EOG091202F5	633904	634399	18	aa	8928	0	2987	0	5941	only nuc data	234	291	68	343	395	0	214	284	419	71	414	345	179	243	397	109	0	350	590	493	270	178	288
EOG091202FC	818534	819005	19	aa	8968	0	1118	0	7850	only nuc data	225	486	185	498	495	0	440	273	189	93	488	565	145	436	512	195	0	334	687	764	218	292	555
EOG091202FJ	1659567	1660330	13	aa	9932	0	2821	0	7111	only nuc data	357	380	86	350	363	0	319	208	395	111	408	565	54	567	397	216	0	253	672	383	245	253	886
EOG091202FK	281266	281673	18	aa	7344	0	433	0	6911	only nuc data	10	380	50	468	246	0	277	118	445	15	352	583	319	343	599	138	0	173	680	523	326	234	642
EOG091202FM	1997583	1997978	19	aa	7524	15	844	0	6665	only nuc data	91	349	72	300	320	0	445	284	218	141	402	784	175	555	402	156	0	175	334	284	282	295	692
EOG091202FN	1493776	1494218	19	aa	8417	0	966	0	7451	only nuc data	126	397	56	307	451	0	284	244	535	72	429	787	210	491	237	170	0	223	644	409	465	375	665
EOG091202FP	99132	99569	19	aa	8322	0	1740	0	6582	only nuc data	120	318	44	240	275	0	278	344	262	57	415	487	112	439	492	168	0	305	749	424	339	284	550
EOG091202FS	883913	884455	19	aa	10317	0	2669	0	7648	only nuc data	321	373	203	310	308	0	482	260	278	74	579	794	195	313	429	136	0	432	929	484	158	348	563
EOG091202FV	1803617	1804394	19	aa	14782	1	4879	0	9902	only nuc data	403	550	76	595	539	0	514	272	392	95	985	803	199	503	619	193	0	448	1153	671	238	399	658
EOG091202FW	1470979	1471547	15	aa	8535	0	3179	0	5356	only nuc data	211	249	229	261	471	0	405	204	206	10	379	409	87	277	241	261	0	220	379	266	192	182	428
EOG091202FY	88080	88547	19	aa	8892	0	1647	0	7245	only nuc data	226	311	255	194	358	0	406	302	265	124	484	381	295	337	546	246	0	315	844	483	248	348	503
EOG091202FZ	572877	573394	19	aa	9842	0	1339	0	8503	only nuc data	297	427	219	738	461	0	410	453	388	82	657	457	170	405	520	398	0	380	637	582	407	308	404
EOG091202G0	1431988	1432521	19	aa	10146	0	2600	0	7546	only nuc data	289	386	199	147	327	0	435	364	303	85	550	449	159	399	636	313	0	396	891	599	293	266	349
EOG091202G1	1324452	1324870	18	aa	7542	0	2689	0	4853	only nuc data	109	208	75	286	315	0	213	151	280	33	573	260	130	246	308	158	0	286	455	224	337	114	201
EOG091202G2	1401185	1401524	19	aa	6460	0	422	0	6038	only nuc data	56	402	577	410	135	0	273	204	381	71	168	485	155	215	358	368	0	430	325	202	238	188	453
EOG091202G4	2015824	2016218	19	aa	7505	0	236	0	7269	only nuc data	74	571	113	520	423	0	294	43	435	56	374	404	222	396	507	260	0	285	813	405	361	229	558
EOG091202G7	825106	825488	19	aa	7277	0	1637	0	5640	only nuc data	144	356	180	353	274	0	258	397	366	171	272	339	61	378	330	124	0	292	418	245	349	188	289
EOG091202G8	2103257	2103742	19	aa	9234	0	2017	0	7217	only nuc data	307	355	143	426	348	0	524	249	297	83	423	770	129	458	481	163	0	384	551	478	329	195	431
EOG091202G9	360317	360800	19	aa	9196	0	527	0	8669	only nuc data	234	681	74	310	522	0	324	151	405	60	590	580	195	550	545	210	0	323	1013	681	292	538	625
EOG091202GA	151055	151560	19	aa	9614	1	2677	0	6936	only nuc data	251	325	155	241	349	0	431	209	359	61	775	440	193	259	314	221	0	257	910	298	277	381	481
EOG091202GB	257984	258613	19	aa	11970	0	4195	0	7775	only nuc data	325	478	89	477	317	0	466	167	805	42	613	449	138	573	411	153	0	407	531	490	383	282	504
EOG091202GF	1968569	1969200	17	aa	10744	0	1298	0	9446	only nuc data	375	558	92	503	581	0	488	414	536	189	576	594	210	574	605	244	0	335	918	649	396	382	602
EOG091202GH	1156598	1156972	18	aa	6750	0	1369	0	5381	only nuc data	26	395	226	186	251	0	345	144	330	47	567	169	122	167	335	132	0	188	621	267	338	329	222
EOG091202GJ	854208	854587	17	aa	6460	0	1313	0	5147	only nuc data	101	375	260	292	344	0	272	156	338	60	328	213	77	429	318	132	0	214	315	184	386	209	245
EOG091202GK	873225	873586	19	aa	6878	0	1192	0	5686	only nuc data	31	579	132	294	238	0	282	95	277	59	405	387	183	360	540	148	0	167	358	503	226	126	327
EOG091202GL	603374	603777	11	aa	4444	0	1084	0	3360	only nuc data	127	169	45	159	121	0	317	130	164	52	210	228	50	188	265	62	0	145	425	223	118	136	153
EOG091202GM	710550	711035	19	aa	9234	0	1797	0	7437	only nuc data	159	514	119	443	481	0	308	123	454	158	863	412	59	484	553	310	0	221	636	369	208	295	427
EOG091202GO	1469560	1469967	19	aa	7752	0	1415	0	6337	only nuc data	158	225	101	333	321	0	330	320	339	182	315	499	91	451	419	101	0	371	588	455	312	268	316
EOG091202GV	433702	434180	19	aa	9101	0	2171	0	6930	only nuc data	212	420	112	755	322	0	310	266	187	108	375	560	165	285	557	111	0	342	577	515	287	225	451
EOG091202GX	1986178	1986613	19	aa	8284	0	713	0	7571	only nuc data	218	261	218	441	505	0	474	131	289	2	432	490	119	552	436	141	0	316	672	602	317	381	792
EOG091202GY	1202885	1203427	11	aa	5973	0	1714	0	4259	only nuc data	224	185	126	284	223	0	224	140	250	39	302	231	89	244	360	143	0	199	346	296	239	143	196
EOG091202GZ	165835	166223	19	aa	7391	0	1185	0	6206	only nuc data	108	332	125	294	259	0	294	346	316	33	481	337	212	323	333	236	0	250	629	424	314	277	391
EOG091202H0	1343315	1343710	19	aa	7524	0	1373	0	6151	only nuc data	99	285	142	209	163	0	285	179	357	122	362	394	172	480	342	82	0	388	749	416	307	299	418
EOG091202H1	129824	130261	19	aa	8322	0	762	0	7560	only nuc data	166	753	118	377	461	0	317	144	460	36	401	435	198	459	482	215	0	296	875	451	246	333	503
EOG091202H5	753030	753481	18	aa	8136	0	1264	0	6872	only nuc data	209	350	79	316	312	0	297	333	407	86	484	507	104	355	368	200	0	391	746	406	324	290	517
EOG091202HA	1677373	1677824	19	aa	8588	0	660	0	7928	only nuc data	228	521	189	617	445	0	293	365	273	154	652	212	164	259	746	227	0	515	855	749	195	260	237
EOG091202HB	1819104	1819572	18	aa	8442	0	1347	0	7095	only nuc data	218	579	145	527	344	0	215	335	194	112	470	277	228	124	761	66	0	479	793	724	310	160	252
EOG091202HC	1759236	1759795	18	aa	10080	0	1587	0	8493	only nuc data	333	362	114	434	575	0	570	183	309	114	846	652	92	454	652	218	0	195	986	599	339	300	499
EOG091202HD	1269415	1269772	16	aa	5728	0	281	0	5447	only nuc data	53	188	99	256	296	0	221	130	380	48	333	437	145	474	387	139	0	205	466	368	155	292	428
EOG091202HE	24931	25279	18	aa	6282	0	466	0	5816	only nuc data	74	296	134	321	336	0	370	229	334	87	239	417	200	283	363	163	0	165	545	381	305	227	421
EOG091202HF	1139157	1139604	19	aa	8512	0	1914	0	6598	only nuc data	148	198	155	105	325	0	383	347	311	52	537	444	123	501	400	135	0	386	733	367	383	170	543
EOG091202HG	1873795	1874326	19	aa	10108	0	1394	0	8714	only nuc data	220	611	130	319	393	0	174	264	777	94	541	632	103	398	493	155	0	357	1099	389	215	537	1033
EOG091202HJ	1291746	1292200	17	aa	7735	0	3643	0	4092	only nuc data	116	321	137	225	254	0	136	86	190	70	541	92	145	170	92	159	0	130	304	175	335	297	233
EOG091202HK	536833	537322	12	aa	5880	0	704	0	5176	only nuc data	233	223	99	200	242	0	439	102	230	55	401	250	84	281	287	136	0	220	935	312	209	186	285
EOG091202HL	1014820	1015346	19	aa	10013	0	1743	0	8270	only nuc data	285	370	156	362	430	0	546	227	426	82	737	533	207	348	575	168	0	462	909	498	278	371	585
EOG091202HN	1951137	1951579	19	aa	8417	1	1000	0	7416	only nuc data	69	734	40	561	446	0	447	213	235	0	544	453	142	337	389	173	0	285	896	392	481	444	204
EOG091202HO	1801002	1801401	19	aa	7600	0	1485	0	6115	only nuc data	141	282	136	378	387	0	364	313	283	116	403	251	123	243	433	231	0	216	664	530	304	141	317
EOG091202HP	1329211	1329613	19	aa	7657	0	1364	0	6293	only nuc data	181	560	55	428	419	0	146	213	352	205	438	380	220	146	415	139	0	369	822	323	234	194	235
EOG091202HR	1509415	1509853	19	aa	8341	0	1215	0	7126	only nuc data	112	517	73	319	344	0	539	186	273	45	538	451	367	253	294	170	0	218	760	355	363	634	427
EOG091202HS	1088014	1088467	17	aa	7718	0	1263	0	6455	only nuc data	121	332	107	419	329	0	189	223	399	88	431	771	142	316	515	161	0	103	645	416	256	199	414
EOG091202HT	627981	628451	19	aa	8949	0	2595	0	6354	only nuc data	168	268	113	306	243	0	324	284	306	181	447	279	263	225	511	183	0	407	793	481	291	221	228
EOG091202HW	736729	737248	18	aa	9360	0	2726	0	6634	only nuc data	256	301	49	420	357	0	306	203	295	35	476	782	143	419	348	148	0	365	450	334	411	249	543
EOG091202HX	1208661	1209090	19	aa	8170	0	1692	0	6478	only nuc data	41	466	74	445	285	0	276	181	604	21	487	326	179	338	449	126	0	289	434	380	406	330	382
EOG091202HY	107156	107611	19	aa	8664	17	1024	0	7623	only nuc data	220	327	105	630	434	0	383	317	241	168	519	775	152	532	440	162	0	414	598	372	326	250	478
EOG091202HZ	1786851	1787355	18	aa	9090	0	3331	0	5759	only nuc data	249	178	36	346	257	0	296	325	376	56	422	380	136	312	383	159	0	304	600	419	216	244	314
EOG091202I2	830173	830921	11	aa	8239	0	2919	0	5320	only nuc data	238	219	112	200	293	0	361	249	288	91	379	510	140	256	243	140	0	236	492	385	238	195	293
EOG091202I3	1712211	1712825	18	aa	11070	0	1614	0	9456	only nuc data	394	389	136	407	477	0	484	379	398	99	688	656	253	423	644	255	0	597	1107	823	332	317	592
EOG091202I4	339215	339453	9	aa	2151	0	105	0	2046	only nuc data	36	138	64	52	109	0	80	113	107	62	155	45	118	77	218	33	0	124	231	165	65	27	63
EOG091202I6	1924117	1924686	18	aa	10260	0	2101	0	8159	only nuc data	285	415	98	317	530	0	330	195	396	47	452	959	69	369	567	173	0	346	1068	556	280	432	560
EOG091202I8	1103613	1104016	18	aa	7272	0	693	0	6579	only nuc data	164	520	97	459	347	0	377	258	350	119	460	308	153	272	466	162	0	340	601	319	281	253	437
EOG091202I9	1883853	1884279	16	aa	6832	0	880	0	5952	only nuc data	134	353	197	313	309	0	251	218	376	89	460	371	204	406	313	160	0	362	608	216	212	162	372
EOG091202IA	1490064	1490597	19	aa	10146	0	3168	0	6978	only nuc data	220	416	54	333	434	0	463	314	295	24	977	362	87	513	408	175	0	59	427	283	637	290	427
EOG091202IC	1194924	1195340	19	aa	7923	0	706	0	7217	only nuc data	151	422	20	486	386	0	277	389	238	37	554	331	58	472	665	190	0	426	652	518	321	329	446
EOG091202ID	1600505	1600936	13	aa	5616	0	954	0	4662	only nuc data	118	240	6	253	400	0	224	110	282	47	288	251	68	363	489	80	0	165	385	229	252	151	379
EOG091202IE	776438	776874	19	aa	8303	0	765	0	7538	only nuc data	191	395	151	456	427	0	255	303	393	104	538	465	264	340	417	159	0	289	854	464	443	336	485
EOG091202IF	1245115	1245629	19	aa	9785	0	1317	0	8468	only nuc data	276	749	137	648	409	0	666	139	216	47	550	733	124	443	385	102	0	287	1204	532	177	233	687
EOG091202IG	4870	5265	19	aa	7524	0	683	0	6841	only nuc data	76	565	61	254	431	0	233	216	466	18	407	558	131	422	333	246	0	317	735	266	196	338	648
EOG091202II	1935812	1936268	11	aa	5027	0	1617	0	3410	only nuc data	115	169	112	144	176	0	240	140	197	47	347	148	56	229	121	129	0	117	277	135	244	202	180
EOG091202IJ	882877	883245	16	aa	5904	0	234	0	5670	only nuc data	45	364	92	469	297	0	187	185	215	44	250	567	77	348	419	179	0	155	612	491	227	166	326
EOG091202IK	974785	975120	19	aa	6384	0	161	0	6223	only nuc data	36	328	192	435	446	0	327	170	109	189	798	596	31	397	379	160	0	210	572	343	230	138	173
EOG091202IL	1335034	1335473	14	aa	6160	0	2711	0	3449	only nuc data	114	217	28	155	167	0	144	130	197	57	190	131	54	250	265	51	0	205	366	228	190	143	281
EOG091202IN	2032867	2033588	16	aa	11552	0	3287	0	8265	only nuc data	255	503	304	518	541	0	474	180	326	56	1149	650	143	241	573	261	0	97	499	325	532	429	464
EOG091202IO	1482903	1483425	19	aa	9937	0	2446	0	7491	only nuc data	221	305	96	345	272	0	508	369	581	110	609	610	128	351	335	172	0	256	719	376	372	337	640
EOG091202IP	1783136	1783523	10	aa	3880	0	113	0	3767	only nuc data	63	305	106	162	257	0	144	142	224	152	286	114	90	118	314	69	0	220	459	254	146	55	150
EOG091202IQ	1698937	1699333	19	aa	7543	0	625	0	6918	only nuc data	125	622	42	469	263	0	267	129	782	114	393	682	128	191	536	159	0	222	576	388	368	340	247
EOG091202IR	216038	216437	10	aa	4000	0	451	0	3549	only nuc data	32	179	143	158	156	0	159	129	235	17	216	312	108	201	196	49	0	125	320	198	185	145	318
EOG091202IS	494983	495383	19	aa	7619	0	1045	0	6574	only nuc data	143	272	142	346	459	0	329	182	224	31	477	362	105	337	545	99	0	260	910	391	392	319	392
EOG091202IV	617556	617933	19	aa	7182	0	1358	0	5824	only nuc data	105	322	57	346	323	0	321	206	357	37	442	379	173	447	384	100	0	238	486	317	258	299	332
EOG091202IY	1584581	1584998	16	aa	6688	0	214	0	6474	only nuc data	163	261	190	688	271	0	253	192	324	0	321	547	208	457	391	258	0	270	418	273	329	321	502
EOG091202J4	609248	609857	19	aa	11590	0	2774	0	8816	only nuc data	362	337	153	310	491	0	453	354	555	97	742	638	198	408	400	248	0	325	1178	580	336	567	446
EOG091202J6	136616	137141	16	aa	8416	0	1440	0	6976	only nuc data	239	530	104	458	408	0	428	316	292	149	505	332	106	524	396	182	0	272	624	443	404	205	298
EOG091202J7	1703576	1704152	19	aa	10963	0	2604	0	8359	only nuc data	261	274	49	444	926	0	577	532	388	11	779	609	121	399	520	168	0	69	438	324	788	350	593
EOG091202J8	585777	586126	19	aa	6650	0	672	0	5978	only nuc data	71	221	42	402	295	0	262	269	337	18	319	522	190	342	406	162	0	317	433	504	172	201	564
EOG091202J9	1170546	1170920	17	aa	6375	0	965	0	5410	only nuc data	149	296	182	340	280	0	286	276	218	185	279	214	151	213	419	215	0	277	510	477	291	88	213
EOG091202JA	1807259	1807844	16	aa	9376	1	2453	0	6922	only nuc data	302	336	387	430	387	0	234	146	501	24	581	416	99	324	451	288	0	231	592	378	283	323	511
EOG091202JB	870175	870865	15	aa	10365	0	4659	0	5706	only nuc data	247	317	90	185	473	0	365	131	392	22	608	402	63	269	398	117	0	149	541	313	258	206	407
EOG091202JC	770933	771363	7	aa	3017	0	321	0	2696	only nuc data	96	136	44	163	191	0	114	115	132	63	189	153	41	130	206	57	0	64	237	207	187	83	184
EOG091202JD	209117	209393	19	aa	5263	0	913	0	4350	only nuc data	159	303	39	224	204	0	239	115	170	47	382	309	150	197	234	178	0	215	485	294	260	149	156
EOG091202JE	248281	248858	14	aa	8092	0	2120	0	5972	only nuc data	266	416	147	323	250	0	295	242	307	93	511	378	136	242	243	124	0	331	771	386	135	233	409
EOG091202JH	1300400	1300723	18	aa	5832	0	612	0	5220	only nuc data	124	361	141	307	246	0	195	201	181	109	323	280	240	293	331	123	0	324	561	433	205	133	233
EOG091202JJ	1308954	1309238	13	aa	3705	0	864	0	2841	only nuc data	63	143	21	178	192	0	125	132	247	52	261	133	47	143	181	80	0	103	195	132	161	166	149
EOG091202JL	1375038	1375442	16	aa	6480	0	329	0	6151	only nuc data	143	335	83	415	353	0	259	252	312	1	425	562	131	354	599	99	0	232	486	348	305	176	424
EOG091202JM	152057	152505	19	aa	8531	0	1357	0	7174	only nuc data	248	342	166	310	321	0	456	206	242	68	613	594	96	464	563	203	0	256	748	650	258	217	401
EOG091202JO	18377	18954	19	aa	10982	0	2361	0	8621	only nuc data	271	434	104	444	393	0	307	276	483	72	514	978	154	580	412	157	0	234	816	395	410	394	1064
EOG091202JQ	2060426	2060852	18	aa	7686	1	1389	0	6296	only nuc data	203	260	79	261	341	0	329	341	298	92	444	464	97	507	439	190	0	361	571	334	271	176	441
EOG091202JS	778404	778882	19	aa	9101	0	1487	0	7614	only nuc data	209	420	141	212	386	0	403	254	226	101	531	564	223	347	355	230	0	398	1186	571	376	227	463
EOG091202JT	705426	705826	15	aa	6015	0	1000	0	5015	only nuc data	164	302	143	298	261	0	281	303	238	61	300	399	85	257	216	188	0	353	362	400	173	140	255
EOG091202JU	840981	841541	13	aa	7293	0	2083	0	5210	only nuc data	256	310	120	256	348	0	247	126	241	40	390	316	108	225	380	108	0	211	623	416	271	210	264
EOG091202JV	2069569	2069922	19	aa	6726	0	362	0	6364	only nuc data	80	321	111	318	396	0	284	320	281	96	266	477	209	513	571	151	0	360	435	450	200	134	471
EOG091202JW	569461	569877	16	aa	6672	0	2106	0	4566	only nuc data	87	287	140	160	256	0	207	119	289	40	441	281	89	256	263	127	0	206	382	237	251	256	279
EOG091202K2	1841786	1842287	18	aa	9036	0	3100	0	5936	only nuc data	281	280	145	306	244	0	408	251	245	26	431	467	93	269	353	165	0	324	768	440	157	167	397
EOG091202K4	123782	124248	19	aa	8873	0	1650	0	7223	only nuc data	188	535	168	525	381	0	437	178	200	143	536	430	175	362	584	140	0	230	763	407	335	392	302
EOG091202K7	1655585	1656009	19	aa	8075	0	1130	0	6945	only nuc data	191	453	115	415	417	0	378	96	261	208	542	297	122	593	495	282	0	211	511	424	341	330	454
EOG091202K9	1411677	1412141	19	aa	8835	0	687	0	8148	only nuc data	162	629	182	618	401	0	328	337	208	92	438	324	255	249	702	164	0	583	1048	732	400	138	320
EOG091202KA	1019686	1020168	19	aa	9177	0	1854	0	7323	only nuc data	233	358	141	419	445	0	551	376	387	103	401	436	146	354	344	145	0	359	895	399	329	353	382
EOG091202KB	1395808	1396279	18	aa	8496	0	2270	0	6226	only nuc data	266	364	87	309	274	0	314	223	306	59	318	506	151	380	390	173	0	357	729	470	169	277	370
EOG091202KC	1476007	1476495	19	aa	9291	0	3050	0	6241	only nuc data	215	301	312	233	372	0	355	207	503	22	462	389	86	342	346	301	0	378	482	222	310	190	428
EOG091202KD	720263	720667	19	aa	7695	0	831	0	6864	only nuc data	188	268	119	316	382	0	420	302	372	112	411	382	108	449	425	261	0	371	699	493	276	300	398
EOG091202KF	1061813	1062403	19	aa	11229	0	2573	0	8656	only nuc data	330	433	251	402	495	0	433	288	518	234	644	641	185	489	573	211	0	376	811	450	234	340	648
EOG091202KH	1576763	1577196	7	aa	3038	1	733	0	2304	only nuc data	73	128	316	208	117	0	154	95	126	2	147	75	16	119	118	55	0	55	97	70	215	78	113
EOG091202KI	1576094	1576617	19	aa	9956	0	2258	0	7698	only nuc data	203	536	213	411	389	0	472	226	534	193	525	745	142	387	352	237	0	258	572	421	297	342	446
EOG091202KJ	1287015	1287364	19	aa	6650	0	316	0	6334	only nuc data	75	473	168	543	344	0	314	222	311	19	343	456	188	362	472	98	0	206	559	422	283	145	406
EOG091202KM	965569	965931	17	aa	6171	0	702	0	5469	only nuc data	230	275	84	200	355	0	325	336	244	119	316	343	115	307	270	132	0	299	632	321	337	185	274
EOG091202KS	1913331	1913890	18	aa	10080	0	1402	0	8678	only nuc data	198	463	87	693	372	0	614	89	306	30	759	414	509	228	404	153	0	167	853	340	923	946	328
EOG091202KV	1265562	1266043	19	aa	9158	0	1095	0	8063	only nuc data	98	483	46	570	462	0	387	313	361	51	712	319	272	296	548	318	0	103	474	366	1024	476	482
EOG091202KX	314570	314924	19	aa	6745	11	1540	0	5194	only nuc data	83	315	215	285	457	0	260	182	304	49	361	186	71	192	392	117	0	371	430	355	293	161	198
EOG091202L1	1144748	1145148	18	aa	7218	0	987	0	6231	only nuc data	123	312	107	408	291	0	299	318	323	26	554	278	105	288	399	193	0	373	648	362	341	285	321
EOG091202L3	1795737	1796176	18	aa	7920	0	704	0	7216	only nuc data	150	289	345	310	471	0	216	112	399	18	402	516	206	442	416	357	0	254	611	355	390	422	685
EOG091202L4	1695174	1695731	19	aa	10602	0	4144	0	6458	only nuc data	286	353	4	179	326	0	383	103	447	76	428	883	103	348	321	96	0	200	533	378	291	325	681
EOG091202L6	21495	21823	19	aa	6251	12	1453	0	4786	only nuc data	129	384	24	420	339	0	344	234	188	17	348	422	44	222	219	121	0	158	169	155	677	87	214
EOG091202L9	1550397	1550923	18	aa	9486	0	3183	0	6303	only nuc data	265	416	180	348	338	0	362	207	304	41	395	599	105	339	425	154	0	250	556	430	179	209	466
EOG091202LA	733882	734266	19	aa	7315	0	933	0	6382	only nuc data	63	202	173	524	412	0	312	164	522	103	399	396	124	446	258	134	0	285	616	371	280	212	449
EOG091202LB	1032890	1033290	19	aa	7619	0	856	0	6763	only nuc data	153	454	223	265	147	0	284	371	269	146	450	280	232	206	556	182	0	430	764	611	310	253	330
EOG091202LD	891846	892268	19	aa	8037	0	616	0	7421	only nuc data	201	439	82	346	356	0	250	395	184	170	500	454	147	261	545	165	0	553	1085	564	321	245	359
EOG091202LE	1559338	1559711	19	aa	7106	0	1105	0	6001	only nuc data	50	362	94	374	357	0	282	145	237	31	290	515	233	435	301	131	0	257	655	196	358	258	490
EOG091202LF	888428	888863	19	aa	8284	0	1523	0	6761	only nuc data	169	382	147	357	269	0	403	258	456	19	418	528	231	460	386	205	0	324	602	444	180	152	540
EOG091202LN	1111395	1111857	19	aa	8797	0	1713	0	7084	only nuc data	96	335	448	407	377	0	333	374	262	4	637	395	139	387	447	188	0	143	545	294	724	260	385
EOG091202LT	20936	21494	19	aa	10621	0	2241	0	8380	only nuc data	152	475	172	496	557	0	266	264	368	34	1262	368	168	248	451	468	0	166	598	165	805	699	350
EOG091202LW	844738	845131	19	aa	7486	0	1154	0	6332	only nuc data	143	349	163	426	452	0	286	128	273	67	309	452	245	371	439	190	0	263	670	403	269	257	320
EOG091202LZ	677456	677880	18	aa	7650	0	1270	0	6380	only nuc data	123	396	119	478	367	0	325	256	250	48	378	310	98	242	419	245	0	274	591	556	388	302	338
EOG091202M5	1891077	1891544	18	aa	8424	0	911	0	7513	only nuc data	193	370	96	400	349	0	323	344	396	101	436	650	125	416	389	178	0	388	838	485	391	203	635
EOG091202M6	322039	322835	12	aa	9564	0	4060	0	5504	only nuc data	250	348	114	205	340	0	306	211	259	22	421	352	153	250	300	107	0	221	682	462	187	242	322
EOG091202M7	647192	647563	19	aa	7068	0	877	0	6191	only nuc data	38	471	167	415	364	0	156	199	211	86	538	219	287	171	473	93	0	447	1000	303	262	179	150
EOG091202M9	1663124	1663547	11	aa	4664	0	882	0	3782	only nuc data	97	240	80	81	267	0	199	83	365	61	130	287	81	312	146	45	0	76	449	205	72	193	410
EOG091202MC	1929618	1930032	19	aa	7885	0	964	0	6921	only nuc data	46	408	123	131	273	0	315	81	613	20	629	453	159	196	274	167	0	44	817	294	404	615	905
EOG091202MD	128737	129239	18	aa	9054	10	1351	0	7693	only nuc data	112	742	130	562	224	0	286	183	431	29	490	317	192	353	519	260	0	324	672	441	582	600	356
EOG091202MG	1882311	1882911	18	aa	10818	0	3642	0	7176	only nuc data	243	454	121	380	440	0	309	158	414	45	424	631	117	359	427	159	0	189	909	511	302	343	484
EOG091202MI	2037146	2037476	19	aa	6289	0	1075	0	5214	only nuc data	27	269	120	193	268	0	193	259	275	53	249	391	87	398	227	185	0	211	692	386	294	164	300
EOG091202MP	59639	60244	19	aa	11514	0	3919	0	7595	only nuc data	257	501	93	197	327	0	419	200	402	31	589	635	193	395	445	199	0	218	968	374	420	389	600
EOG091202MQ	1130874	1131575	19	aa	13338	11	4107	0	9220	only nuc data	428	628	28	186	339	0	602	79	430	58	467	986	141	358	477	266	0	129	1148	474	122	1062	1240
EOG091202MU	1701225	1701868	14	aa	9016	0	2936	0	6080	only nuc data	287	322	46	113	251	0	333	171	448	55	268	627	138	366	269	100	0	163	654	518	107	365	766
EOG091202MW	1364617	1365002	19	aa	7334	1	667	0	6666	only nuc data	111	494	75	262	395	0	358	183	217	105	334	521	140	294	441	166	0	224	1005	368	153	368	563
EOG091202MY	1725035	1725441	18	aa	7326	0	910	0	6416	only nuc data	155	508	159	353	465	0	374	193	328	112	537	340	82	299	481	188	0	287	681	273	189	192	375
EOG091202N2	239048	239560	19	aa	9747	0	2674	0	7073	only nuc data	65	457	106	593	345	0	248	182	345	88	600	171	312	147	533	42	0	299	988	558	283	301	475
EOG091202N3	961700	962169	12	aa	5640	0	844	0	4796	only nuc data	231	204	149	156	268	0	319	145	291	67	370	402	101	262	265	85	0	128	570	329	174	206	305
EOG091202N5	998483	998836	17	aa	6018	0	733	0	5285	only nuc data	43	361	88	391	183	0	193	239	208	68	454	473	147	329	343	124	0	164	429	307	195	197	392
EOG091202N7	693368	693753	19	aa	7334	0	568	0	6766	only nuc data	59	299	98	355	273	0	417	205	179	36	563	405	139	642	491	183	0	496	580	533	190	317	365
EOG091202N8	316803	317181	19	aa	7201	0	523	0	6678	only nuc data	138	505	188	485	265	0	518	171	374	35	457	347	153	443	337	68	0	293	868	358	212	200	401
EOG091202N9	741870	742252	19	aa	7277	0	1212	0	6065	only nuc data	133	369	216	225	372	0	307	239	305	32	342	339	86	315	534	149	0	261	671	394	284	302	323
EOG091202NA	377424	377824	16	aa	6416	0	1787	0	4629	only nuc data	55	232	107	235	237	0	263	149	330	49	282	337	32	264	378	120	0	172	514	226	269	204	229
EOG091202NC	634400	634920	19	aa	9899	0	2162	0	7737	only nuc data	277	527	189	494	403	0	461	142	272	34	677	593	177	700	434	119	0	213	494	339	276	279	914
EOG091202NH	521377	521741	12	aa	4380	0	394	0	3986	only nuc data	101	86	15	84	149	0	14	46	83	512	88	738	6	117	384	138	0	36	108	435	301	293	353
EOG091202NJ	970877	971266	19	aa	7410	0	1185	0	6225	only nuc data	168	277	72	462	370	0	409	296	184	160	411	402	135	356	485	145	0	232	602	399	301	225	302
EOG091202NK	874785	875259	19	aa	9025	0	1314	0	7711	only nuc data	251	577	71	336	482	0	442	285	279	52	536	475	169	387	458	208	0	487	801	465	365	313	523
EOG091202NR	1415204	1416007	9	aa	7236	0	2005	0	5231	only nuc data	250	243	202	277	288	0	264	214	242	52	371	383	95	260	325	148	0	235	498	337	272	217	308
EOG091202NV	1055404	1055905	19	aa	9538	0	1819	0	7719	only nuc data	230	471	184	528	537	0	415	162	396	67	440	662	236	449	604	163	0	213	730	590	203	231	438
EOG091202NW	1665989	1666769	19	aa	14839	0	4435	0	10404	only nuc data	312	851	3	858	1225	0	889	718	242	49	1544	278	227	334	380	214	0	213	430	210	706	893	140
EOG091202NX	2130923	2131278	19	aa	6764	0	549	0	6215	only nuc data	84	427	72	285	345	0	284	213	236	33	424	394	285	358	502	152	0	184	590	402	264	310	455
EOG091202NY	2048047	2048409	19	aa	6897	0	570	0	6327	only nuc data	161	326	219	324	258	0	372	251	358	71	434	307	96	419	410	162	0	364	584	388	335	254	395
EOG091202O0	873788	874306	18	aa	9342	0	2404	0	6938	only nuc data	219	464	86	302	238	0	334	199	383	64	491	433	134	387	439	123	0	241	812	441	251	402	714
EOG091202O1	142973	143515	12	aa	6516	1	1574	0	4941	only nuc data	194	280	43	311	229	0	187	196	225	73	245	254	118	243	239	85	0	188	431	264	465	174	691
EOG091202O3	643866	644419	19	aa	10526	1	2063	0	8462	only nuc data	172	348	89	370	567	0	385	260	841	89	1311	467	156	610	406	291	0	64	394	270	637	339	568
EOG091202O4	455352	455971	19	aa	11780	7	2697	0	9076	only nuc data	259	516	105	480	454	0	511	229	482	38	602	977	174	583	603	156	0	341	894	471	347	451	662
EOG091202O5	1738858	1739290	18	aa	7794	0	693	0	7101	only nuc data	183	428	282	455	457	0	537	147	473	101	719	295	93	348	527	155	0	284	693	431	210	226	240
EOG091202O8	477610	478078	19	aa	8911	0	1324	0	7587	only nuc data	264	511	144	490	464	0	371	259	252	35	462	623	147	440	589	126	0	218	884	596	229	302	445
EOG091202O9	1241326	1241997	13	aa	8736	0	2866	0	5870	only nuc data	157	390	86	247	238	0	278	173	334	46	475	377	121	263	260	130	0	183	498	277	556	550	388
EOG091202OD	608041	608400	19	aa	6840	0	873	0	5967	only nuc data	153	331	117	429	295	0	271	266	352	113	300	454	150	341	372	179	0	351	409	313	308	235	381
EOG091202OE	1296594	1296980	16	aa	6192	0	2159	0	4033	only nuc data	138	106	85	230	211	0	180	99	263	15	343	351	103	273	232	114	0	133	434	280	141	109	331
EOG091202OJ	1832631	1833313	16	aa	10928	0	3117	0	7811	only nuc data	305	473	190	445	362	0	457	242	344	43	536	574	137	434	528	106	0	439	901	539	345	246	470
EOG091202OL	1372250	1372600	19	aa	6669	0	738	0	5931	only nuc data	104	327	226	284	263	0	180	286	374	126	328	430	158	279	310	142	0	235	737	263	360	226	397
EOG091202OM	1503986	1504441	18	aa	8208	0	806	0	7402	only nuc data	220	328	236	531	369	0	404	344	431	97	529	411	97	431	515	299	0	306	700	518	286	263	307
EOG091202OO	985497	985858	17	aa	6154	0	1696	0	4458	only nuc data	82	116	196	249	268	0	148	219	242	51	275	330	66	243	422	87	0	191	348	315	249	151	292
EOG091202OP	2115053	2115460	18	aa	7344	0	422	0	6922	only nuc data	156	582	82	562	309	0	496	113	213	26	274	598	165	417	597	99	0	268	573	620	199	256	473
EOG091202OQ	1847852	1848283	19	aa	8208	0	1527	0	6681	only nuc data	220	360	132	278	305	0	349	218	361	67	338	669	215	509	345	224	0	374	539	462	221	203	512
EOG091202OR	1866878	1867388	13	aa	6643	0	877	0	5766	only nuc data	255	270	78	265	257	0	251	292	205	126	371	386	155	273	320	199	0	253	672	473	311	209	400
EOG091202OS	998837	999239	19	aa	7657	0	794	0	6863	only nuc data	155	404	126	529	364	0	227	250	374	116	401	343	181	276	390	225	0	263	729	513	363	361	428
EOG091202OU	1202145	1202566	19	aa	8018	0	485	0	7533	only nuc data	178	455	155	299	402	0	381	251	307	140	507	461	125	521	288	214	0	365	941	347	195	426	753
EOG091202OW	597899	598357	13	aa	5967	0	1702	0	4265	only nuc data	155	269	30	111	220	0	267	106	277	21	146	485	100	235	180	92	0	103	507	201	69	291	555
EOG091202OX	83219	83719	17	aa	8517	0	1362	0	7155	only nuc data	205	460	145	408	423	0	317	142	539	49	363	674	115	320	489	142	0	276	652	553	310	389	389
EOG091202OZ	137803	138812	19	aa	19190	0	7673	0	11517	only nuc data	424	514	98	624	592	0	551	252	824	38	1718	1091	171	785	561	277	0	242	766	445	927	386	655
EOG091202P3	347278	347736	19	aa	8721	0	984	0	7737	only nuc data	69	396	141	976	339	0	589	184	371	121	454	394	157	364	363	101	0	356	618	261	547	554	451
EOG091202P4	1684134	1684580	19	aa	8493	20	1183	0	7290	only nuc data	133	432	146	182	463	0	398	203	222	15	461	430	191	281	541	155	0	251	1043	478	397	445	556
EOG091202P5	1875153	1875646	19	aa	9386	0	1260	0	8126	only nuc data	263	537	148	315	458	0	328	253	565	81	637	460	153	470	489	229	0	324	1053	486	286	354	500
EOG091202P7	16576	16971	19	aa	7524	0	872	0	6652	only nuc data	175	518	157	381	392	0	237	250	228	65	350	518	143	383	463	152	0	299	694	487	364	227	344
EOG091202P9	588451	588759	17	aa	5253	0	238	0	5015	only nuc data	8	266	165	351	244	0	144	231	295	82	260	211	84	393	367	115	0	247	441	340	196	244	339
EOG091202PD	764805	765142	19	aa	6422	0	212	0	6210	only nuc data	65	446	73	250	272	0	286	206	353	32	446	328	221	292	409	162	0	246	650	276	294	445	523
EOG091202PG	1825402	1825768	19	aa	6973	0	386	0	6587	only nuc data	95	693	134	544	415	0	296	211	290	55	336	451	83	357	441	123	0	185	590	370	308	309	396
EOG091202PH	736009	736544	18	aa	9648	0	2211	0	7437	only nuc data	249	462	163	512	418	0	385	208	400	69	575	519	182	321	415	193	0	282	748	492	353	290	450
EOG091202PI	1815746	1816285	19	aa	10260	0	3741	0	6519	only nuc data	244	383	150	316	346	0	384	227	350	49	326	657	217	400	294	115	0	291	724	413	230	197	450
EOG091202PK	1698530	1698936	19	aa	7733	0	1423	0	6310	only nuc data	200	317	206	144	367	0	271	210	425	32	478	456	139	346	314	173	0	153	695	433	254	422	475
EOG091202PM	264541	265048	19	aa	9652	0	1246	0	8406	only nuc data	267	360	187	361	412	0	404	227	338	104	652	544	135	568	512	265	0	418	1153	537	314	310	605
EOG091202PN	1494774	1495212	18	aa	7902	0	827	0	7075	only nuc data	210	441	91	488	399	0	422	163	332	85	323	608	91	377	561	112	0	260	735	573	337	234	443
EOG091202PR	1867969	1868350	19	aa	7258	0	1222	0	6036	only nuc data	167	276	298	519	283	0	265	237	350	236	315	269	128	158	436	217	0	341	598	404	290	182	234
EOG091202PT	1043594	1044052	19	aa	8721	0	1311	0	7410	only nuc data	227	489	106	749	343	0	316	309	344	91	380	397	129	421	463	158	0	393	728	513	350	263	468
EOG091202PU	73964	74371	15	aa	6120	0	1735	0	4385	only nuc data	147	335	103	195	328	0	181	89	288	23	273	304	117	214	389	58	0	112	477	297	146	225	231
EOG091202PV	1004202	1004635	19	aa	8246	0	551	0	7695	only nuc data	190	667	162	670	277	0	368	241	183	191	508	695	83	588	545	111	0	275	670	406	336	227	492
EOG091202Q1	1810893	1811245	19	aa	6707	0	510	0	6197	only nuc data	54	426	61	271	369	0	251	262	323	91	327	328	223	344	416	243	0	159	700	420	303	255	425
EOG091202Q2	1234932	1235284	18	aa	6354	0	893	0	5461	only nuc data	81	160	536	586	166	0	330	228	286	64	301	451	108	193	215	149	0	164	366	340	372	143	303
EOG091202Q8	1598175	1598671	16	aa	7952	1	2219	0	5732	only nuc data	303	265	129	269	365	0	313	201	155	31	376	607	118	217	524	103	0	261	522	410	299	230	337
EOG091202Q9	1206203	1206589	17	aa	6579	0	663	0	5916	only nuc data	208	291	158	365	409	0	228	325	230	166	432	169	166	188	397	152	0	494	661	505	283	99	198
EOG091202QB	1383829	1384371	19	aa	10317	0	1448	0	8869	only nuc data	247	585	88	1053	456	0	374	191	620	68	572	478	199	580	598	176	0	437	578	560	367	321	568
EOG091202QD	1200628	1201137	19	aa	9690	0	3994	0	5696	only nuc data	226	276	118	209	317	0	339	213	280	68	482	343	151	323	393	205	0	218	604	307	258	159	433
EOG091202QF	1933452	1934106	10	aa	6550	0	730	0	5820	only nuc data	270	271	62	213	254	0	385	178	306	72	416	583	197	312	290	97	0	267	573	316	325	207	496
EOG091202QG	402881	403486	19	aa	11514	0	3552	0	7962	only nuc data	341	399	196	514	497	0	356	285	408	142	535	599	100	397	506	164	0	264	898	603	421	258	420
EOG091202QL	932767	933142	19	aa	7144	0	316	0	6828	only nuc data	116	525	141	374	368	0	227	225	166	0	386	825	150	391	629	205	0	271	495	379	261	222	588
EOG091202QP	2022230	2022847	17	aa	10506	17	3680	0	6809	only nuc data	281	326	32	242	346	0	401	185	554	50	845	581	120	353	222	128	0	214	474	295	449	409	583
EOG091202QQ	1294676	1295014	19	aa	6441	0	486	0	5955	only nuc data	38	413	71	403	362	0	237	270	198	106	497	446	192	353	338	124	0	212	511	357	225	268	372
EOG091202QR	63669	64033	19	aa	6935	0	459	0	6476	only nuc data	111	538	147	424	384	0	391	201	285	1	392	456	155	270	683	163	0	239	549	334	264	212	388
EOG091202QT	1221337	1221908	14	aa	8008	0	1668	0	6340	only nuc data	341	275	224	401	345	0	342	135	298	68	439	474	127	340	456	169	0	259	585	478	256	247	422
EOG091202QV	1047388	1047758	19	aa	7049	0	636	0	6413	only nuc data	150	394	12	436	341	0	259	320	254	72	308	487	97	426	493	217	0	327	512	453	222	328	455
EOG091202QW	637048	637478	13	aa	5603	22	759	0	4822	only nuc data	229	225	108	254	223	0	272	225	259	65	228	364	136	278	333	127	0	291	535	251	118	160	370
EOG091202QY	807071	807628	18	aa	10044	0	2358	0	7686	only nuc data	366	425	128	338	304	0	435	326	317	65	458	717	188	342	426	175	0	359	819	521	294	538	511
EOG091202R2	985031	985496	16	aa	7456	0	1480	0	5976	only nuc data	314	512	79	289	265	0	209	157	224	68	275	462	146	316	381	98	0	251	542	371	343	229	759
EOG091202R7	55224	55683	18	aa	8280	0	1446	0	6834	only nuc data	115	525	155	354	240	0	408	257	444	18	363	267	156	443	431	153	0	172	1037	408	350	227	426
EOG091202R9	1438021	1438425	19	aa	7695	0	2181	0	5514	only nuc data	184	220	91	174	242	0	492	129	238	23	524	448	32	379	447	100	0	174	472	342	228	171	588
EOG091202RA	1628972	1629712	19	aa	14079	0	3757	0	10322	only nuc data	414	590	206	313	659	0	678	233	436	96	1094	768	134	574	722	226	0	432	849	593	345	396	978
EOG091202RB	1764060	1764431	13	aa	4836	0	1013	0	3823	only nuc data	74	263	32	262	261	0	174	182	251	41	270	122	88	246	224	116	0	188	309	227	229	122	216
EOG091202RG	1734761	1735156	18	aa	7128	0	1591	0	5537	only nuc data	236	161	173	254	302	0	341	306	218	141	306	414	77	295	392	133	0	288	465	618	136	133	384
EOG091202RI	166224	166594	19	aa	7049	0	616	0	6433	only nuc data	95	336	132	371	254	0	244	290	480	141	368	494	146	379	409	200	0	271	572	309	312	201	524
EOG091202RJ	1853313	1853673	16	aa	5776	0	1165	0	4611	only nuc data	80	278	205	265	387	0	173	206	309	57	479	170	96	178	301	184	0	234	351	145	173	130	290
EOG091202RL	1841351	1841785	19	aa	8265	0	1443	0	6822	only nuc data	184	519	61	566	349	0	152	229	211	141	586	307	224	155	520	88	0	605	955	612	223	182	137
EOG091202RQ	1161120	1161399	18	aa	5040	0	1251	0	3789	only nuc data	149	176	68	157	156	0	209	130	202	50	177	186	38	285	288	105	0	299	370	307	202	109	275
EOG091202RR	664998	665401	19	aa	7676	0	398	0	7278	only nuc data	151	359	119	405	277	0	284	290	124	189	274	783	90	1011	380	164	0	251	407	397	483	235	756
EOG091202RS	924248	924660	19	aa	7847	0	1679	0	6168	only nuc data	230	228	189	300	322	0	312	200	193	50	454	391	148	377	427	152	0	316	647	434	345	278	405
EOG091202RU	585428	585776	14	aa	4886	0	497	0	4389	only nuc data	73	327	144	397	240	0	197	89	169	11	148	320	101	247	367	97	0	200	393	387	150	99	306
EOG091202RV	1756648	1757113	19	aa	8854	0	1636	0	7218	only nuc data	263	582	153	384	482	0	309	356	245	111	528	222	161	209	583	120	0	596	845	695	256	163	218
EOG091202RW	1723095	1723459	19	aa	6935	1	1866	0	5068	only nuc data	184	234	39	145	273	0	371	85	325	1	397	532	99	247	265	75	0	147	607	316	199	290	421
EOG091202RY	1351808	1352190	19	aa	7277	0	1437	0	5840	only nuc data	179	362	58	116	280	0	359	154	240	8	429	634	120	238	449	154	0	279	490	348	420	248	454
EOG091202RZ	558307	558762	17	aa	7752	0	161	0	7591	only nuc data	284	651	154	552	481	0	196	252	200	104	628	322	212	201	510	43	0	641	879	805	262	232	266
EOG091202S0	1587000	1587596	15	aa	8955	0	3725	0	5230	only nuc data	176	311	64	190	305	0	291	112	372	16	562	409	50	267	289	172	0	61	579	307	229	233	411
EOG091202S3	194048	194474	16	aa	6832	0	403	0	6429	only nuc data	171	433	73	527	463	0	301	162	240	28	343	491	154	375	531	174	0	193	617	518	225	232	349
EOG091202S4	169093	169492	19	aa	7600	0	765	0	6835	only nuc data	156	668	141	687	488	0	296	355	361	56	377	414	181	316	463	164	0	181	466	396	226	191	408
EOG091202S5	1815399	1815745	15	aa	5205	0	840	0	4365	only nuc data	163	232	184	186	302	0	133	101	315	81	288	227	91	225	273	95	0	150	578	255	194	152	303
EOG091202S6	1972365	1972763	19	aa	7581	0	1389	0	6192	only nuc data	44	384	72	603	266	0	210	151	353	3	589	327	63	288	301	270	0	166	813	219	456	369	289
EOG091202S7	752630	753029	18	aa	7200	0	1228	0	5972	only nuc data	171	234	60	277	396	0	283	166	278	19	546	507	130	314	322	144	0	171	582	338	543	312	350
EOG091202S8	1855204	1855637	19	aa	8246	0	632	0	7614	only nuc data	173	561	204	519	320	0	348	276	300	91	468	326	143	558	712	290	0	338	588	591	437	141	403
EOG091202S9	2018246	2018684	14	aa	6146	0	810	0	5336	only nuc data	51	521	146	431	363	0	251	128	217	89	787	252	128	188	239	346	0	109	369	61	404	192	115
EOG091202SA	1475658	1476006	16	aa	5584	0	537	0	5047	only nuc data	98	275	161	420	313	0	266	132	210	97	484	352	133	391	392	138	0	161	397	205	166	143	211
EOG091202SC	29425	29810	14	aa	5404	0	954	0	4450	only nuc data	38	199	159	197	230	0	281	187	182	9	450	349	62	169	50	319	0	115	405	205	348	337	197
EOG091202SD	1626436	1626791	19	aa	6764	0	463	0	6301	only nuc data	139	246	227	264	267	0	331	305	240	89	440	415	138	277	452	151	0	411	547	403	297	273	528
EOG091202SI	758285	758828	19	aa	10336	0	1216	0	9120	only nuc data	255	606	112	400	384	0	496	194	509	34	674	1208	199	459	647	78	0	228	869	481	343	444	755
EOG091202SJ	1402338	1402687	18	aa	6300	0	265	0	6035	only nuc data	93	377	33	255	349	0	406	135	208	55	320	509	83	516	294	132	0	118	645	440	367	295	498
EOG091202SK	976868	977190	19	aa	6137	0	694	0	5443	only nuc data	91	277	43	361	227	0	196	347	216	107	246	298	182	207	387	279	0	467	506	375	359	127	236
EOG091202SM	588045	588450	19	aa	7714	9	1108	0	6597	only nuc data	226	443	157	353	305	0	317	261	215	52	404	552	148	328	486	173	0	349	726	496	346	159	327
[truncated: 2,248 more rows]
