# Supplementary material for: Genome sequences identify three families of Coleoptera as morphologically derived click beetles (Elateridae)
Source: Sci Rep. 2018 Nov 20;8:17084. doi: 10.1038/s41598-018-35328-0 (PMC6244081; doi:10.1038/s41598-018-35328-0)
Supplement: Supplementary file 2 — Supplementary Dataset 1 [file 41598_2018_35328_MOESM2_ESM.zip › Supplementary_Data/Table2.xls]

## Sheet: Table2
FASconCAT INFO:
SUPERMATRIX FILE	P CODING CHARACTERS [%]	P MISSING DATA [?] [%]	P INDELS [%]	P AMBIGUITIES [%]	P PARSIMONY INFORMATIVE SITES [%]	P GC CONTENT [%]	PRINTED AS FASTA	PRINTED AS NEXUS	PRINTED AS PHYLIP
supermatrix	52.868	10.534	36.599	0	27.312	only nuc data	YES	NO	NO
FILE	START POSITION SUPERMATRIX	END POSITION SUPERMATRIX	N SEQUENCES	SEQUENCE TYPE	N CHARACTERS	N MISSING DATA [?]	N INDELS	N AMBIGUITIES	N PARSIMONY INFORMATIVE SITES	N GC CONTENT	N CODING CHARACTERS	A	C	G	T	U	N	Y	R	W	S	K	M	D	V	H	B	F	L	I	P	Q	E
EOG09120001	1067383	1076493	18	aa	163998	0	54219	0	109779	only nuc data	2080	6258	1082	7957	7491	0	4985	3418	4959	1930	6495	10360	953	7853	8135	1835	0	2934	5997	6984	8891	2601	8661
EOG09120002	2957160	2982777	7	aa	179326	0	114027	0	65299	only nuc data	468	2833	529	2748	5619	0	1529	1288	2594	461	3437	7371	640	3273	5182	1048	0	1694	3820	4640	4509	2983	9101
EOG09120003	3074814	3083436	18	aa	155214	0	75286	0	79928	only nuc data	1951	5385	520	3409	4284	0	3701	1369	4761	750	5230	6369	1222	6499	4682	1596	0	1951	9198	4941	2836	4586	6639
EOG09120006	2912946	2918585	19	aa	107160	2	37559	0	69599	only nuc data	969	4488	1144	4079	3441	0	3067	2379	3448	810	4951	4151	2093	3839	4067	1872	0	3023	7428	3728	2796	3079	5716
EOG09120008	910771	915848	11	aa	55858	0	15997	0	39861	only nuc data	1205	2301	643	1802	2276	0	1861	1379	2039	668	2019	2743	1350	2411	2625	609	0	2071	4206	2708	1590	1626	2934
EOG0912000A	1908588	1913254	11	aa	51337	0	12523	0	38814	only nuc data	1096	2639	539	1726	2037	0	1875	1222	1730	629	1913	2962	1167	2354	2592	528	0	1950	4256	2428	1656	1486	3125
EOG0912000C	2647663	2652605	11	aa	54373	0	17126	0	37247	only nuc data	1172	2048	539	1774	2046	0	1748	1338	1907	546	1980	2569	1301	2317	2424	566	0	1783	4011	2522	1488	1480	2860
EOG0912000F	1795790	1801561	14	aa	80808	0	43284	0	37524	only nuc data	874	2199	472	2768	2758	0	2316	1224	1637	133	3551	1575	419	2631	2939	834	0	1400	2726	2325	2193	1287	2137
EOG0912000K	1346578	1351395	10	aa	48180	0	23538	0	24642	only nuc data	407	1346	415	1139	1394	0	1163	664	1342	395	1358	1720	842	1442	1567	455	0	1100	2726	1537	946	1153	1938
EOG0912000O	3120674	3125835	13	aa	67106	0	34141	0	32965	only nuc data	1085	1942	336	1908	1978	0	1036	1276	1946	398	2350	2598	532	2278	2175	725	0	1002	2556	1894	1987	1061	2987
EOG0912000P	2788695	2793118	19	aa	84056	0	42887	0	41169	only nuc data	877	2615	748	1376	2348	0	1942	1247	1795	485	2600	2711	1382	1669	2688	1353	0	1824	5230	2521	1746	2161	2728
EOG0912000T	1236537	1239882	17	aa	56882	0	24788	0	32094	only nuc data	564	1544	833	2358	2132	0	1751	1327	1692	397	2519	1707	536	2210	2130	971	0	1225	2511	1750	1531	1118	1852
EOG0912000V	2325290	2330077	15	aa	71820	0	35453	0	36367	only nuc data	1020	1927	664	2092	2365	0	2163	1416	1512	126	3058	1741	458	2860	2960	850	0	1412	2759	2704	1777	1185	2338
EOG0912000X	2733816	2737288	19	aa	65987	0	28926	0	37061	only nuc data	805	2288	1003	1509	2084	0	1539	1133	1653	498	2786	2020	1211	1992	2159	1269	0	1529	4467	1793	1749	1865	2514
EOG09120010	1020675	1025281	19	aa	87533	0	49347	0	38186	only nuc data	1338	2080	904	2781	2272	0	1790	960	1625	561	3341	1981	822	1889	2513	1080	0	1355	4430	2352	1552	1733	2165
EOG09120013	1659631	1662451	17	aa	47957	0	19001	0	28956	only nuc data	395	1757	659	1065	1607	0	1449	731	1263	316	2541	1584	834	1368	1869	939	0	1309	3488	1840	1154	1372	1811
EOG09120016	1357917	1361261	17	aa	56865	1	23452	0	33412	only nuc data	879	1776	993	2005	2211	0	1898	1378	1575	354	3197	1350	421	2095	2437	797	0	1215	2981	1937	1729	1154	1909
EOG09120017	1530621	1533127	19	aa	47633	1	13605	0	34027	only nuc data	269	3351	166	1213	1379	0	1452	661	2020	559	1849	2569	625	2758	1480	1081	0	964	3666	1552	373	2648	3661
EOG09120019	655666	658957	15	aa	49380	1	21189	0	28190	only nuc data	508	1826	831	1324	1561	0	1688	757	1184	97	2660	1646	850	1304	1283	1216	0	686	2363	894	2159	2042	1819
EOG0912001B	422350	427639	17	aa	89930	1	58130	0	31799	only nuc data	789	1422	449	1565	1994	0	1691	823	1412	419	3155	1984	690	1776	2155	883	0	1279	3246	1864	1579	1464	1949
EOG0912001D	140764	143984	14	aa	45094	0	16551	0	28543	only nuc data	943	1178	433	1874	1772	0	2540	1232	1512	355	2270	1263	425	1392	1726	732	0	1427	2230	2325	1112	989	1756
EOG0912001G	1802631	1806006	13	aa	43888	0	27907	0	15981	only nuc data	387	845	455	616	920	0	741	471	591	201	1392	845	432	793	889	528	0	589	1883	1147	924	805	914
EOG0912001H	926808	929273	16	aa	39456	0	18846	0	20610	only nuc data	408	1182	340	2127	1430	0	1044	793	665	116	1213	1352	178	1379	1941	394	0	676	1001	1382	1634	644	1119
EOG0912001I	1458413	1462503	11	aa	45001	0	21242	0	23759	only nuc data	967	890	422	801	1441	0	1513	910	857	319	2077	1764	483	1331	1537	621	0	1032	2488	1756	990	891	1636
EOG0912001J	520065	522616	19	aa	48488	0	10712	0	37776	only nuc data	1034	3112	479	3162	2058	0	1778	928	1502	372	2919	2304	855	1851	2849	760	0	1334	3599	2501	1686	1423	2304
EOG0912001L	1982147	1984975	19	aa	53751	1	16552	0	37198	only nuc data	1215	1515	136	2748	3525	0	1718	923	1095	79	2374	3947	362	2902	3065	653	0	571	2000	3297	2616	1641	2031
EOG0912001M	2873653	2876722	15	aa	46050	1	23135	0	22914	only nuc data	813	1391	517	1684	1481	0	1080	1180	1012	642	1531	1457	338	1598	1341	537	0	956	1648	1043	1577	768	1133
EOG0912001N	1624167	1627617	19	aa	65569	0	36190	0	29379	only nuc data	1335	1068	697	942	1723	0	1671	1195	1282	306	2914	1625	615	1712	1788	937	0	1414	3117	1953	1292	1275	1853
EOG0912001O	400571	403493	19	aa	55537	4	18557	0	36976	only nuc data	581	2676	574	2185	2362	0	1816	821	2118	473	3659	1803	655	2249	2160	749	0	1091	3896	1676	1707	1632	2674
EOG0912001Q	2821898	2824414	19	aa	47823	0	15136	0	32687	only nuc data	604	2073	967	1348	1532	0	1471	946	1699	401	2514	1611	832	1785	1763	989	0	1325	4258	1691	1426	1528	2528
EOG0912001S	2013637	2017030	19	aa	64486	0	38700	0	25786	only nuc data	614	1731	495	1528	1670	0	1375	522	1728	242	2716	946	501	1736	1505	522	0	749	2406	1200	1485	1094	1635
EOG0912001U	2267929	2270186	19	aa	42902	0	13681	0	29221	only nuc data	672	2082	621	1355	1709	0	1357	970	1610	330	1621	1616	826	1411	1754	894	0	1175	3619	1759	1248	1278	1986
EOG0912001V	738758	741246	16	aa	39824	0	19302	0	20522	only nuc data	441	1234	1976	1824	1180	0	1614	729	820	134	1329	787	358	1455	839	576	0	497	1089	934	1155	940	1052
EOG0912001Y	780062	784110	16	aa	64784	0	43637	0	21147	only nuc data	889	947	386	654	1101	0	1350	772	816	291	1553	1629	445	1168	1255	434	0	1159	2650	1629	634	848	1426
EOG0912001Z	320318	325004	18	aa	84366	0	56000	0	28366	only nuc data	798	1264	279	1071	1999	0	1001	725	1393	147	3760	2456	478	1970	1353	690	0	881	2166	1386	1734	1302	2311
EOG09120021	1010155	1013292	15	aa	47070	1	27250	0	19819	only nuc data	940	827	703	700	1305	0	1302	499	805	167	1926	1434	375	891	1368	422	0	664	1474	1346	1253	1122	1236
EOG09120022	2186147	2188398	17	aa	38284	0	13494	0	24790	only nuc data	431	1764	489	1607	1411	0	1170	841	1058	202	1665	1523	636	1268	1972	619	0	962	2276	1663	1211	849	1604
EOG09120025	2195325	2200254	17	aa	83810	0	46846	0	36964	only nuc data	947	1947	348	1873	2171	0	1836	1000	1849	392	3336	2859	1085	2187	1554	904	0	925	3016	1744	2749	2276	2913
EOG09120026	553229	556786	19	aa	67602	0	35614	0	31988	only nuc data	1301	2189	303	2123	1668	0	2130	916	1016	35	2460	2888	178	1886	2358	728	0	1372	3154	2157	1111	1405	1911
EOG09120027	2638863	2643937	11	aa	55825	1	30116	0	25708	only nuc data	879	1700	268	939	1864	0	807	563	1284	216	2187	2156	296	1106	1672	488	0	846	1839	1519	1787	1397	2774
EOG0912002C	1047636	1049890	19	aa	42845	0	18835	0	24010	only nuc data	287	1327	292	1313	1795	0	1132	1067	1344	346	1441	1258	506	1188	1903	676	0	780	1574	1634	1699	1185	1550
EOG0912002F	895570	897664	19	aa	39805	0	12530	0	27275	only nuc data	424	2576	751	1470	1713	0	1188	401	1231	250	2201	1168	606	1184	1743	812	0	816	3800	1405	1076	1282	1602
EOG0912002H	2514559	2516808	16	aa	36000	0	10697	0	25303	only nuc data	513	1480	144	1459	1962	0	1284	1037	1120	435	2253	1319	335	1038	2021	332	0	817	1730	1650	1931	1245	1711
EOG0912002I	700011	702625	14	aa	36610	0	18640	0	17970	only nuc data	578	893	453	521	1044	0	1164	557	635	170	1663	1090	436	890	1089	456	0	716	2309	1281	682	845	1076
EOG0912002J	1173767	1175738	10	aa	19720	0	6307	0	13413	only nuc data	284	787	387	694	889	0	744	496	582	105	1004	756	291	723	951	344	0	514	1285	907	694	516	744
EOG0912002L	2808503	2810755	17	aa	38301	0	19995	0	18306	only nuc data	546	1187	428	794	890	0	884	740	987	209	993	1324	435	1035	1128	428	0	790	1750	1235	857	778	1434
EOG0912002R	759000	762247	8	aa	25984	0	13194	0	12790	only nuc data	263	939	174	1210	791	0	589	302	615	90	952	573	118	515	1443	359	0	448	814	739	974	476	669
EOG0912002S	2476714	2478861	11	aa	23628	0	2619	0	21009	only nuc data	852	1260	294	1017	1158	0	1124	902	1035	229	1413	1791	472	1127	998	486	0	1088	1949	1536	758	957	1415
EOG0912002T	1245626	1248254	14	aa	36806	0	16783	0	20023	only nuc data	488	955	414	816	1120	0	1093	804	972	143	1515	1387	474	929	1260	621	0	942	2192	1234	828	896	1428
EOG0912002V	2281852	2284826	18	aa	53550	0	21780	0	31770	only nuc data	1036	1742	570	1395	2464	0	1537	772	1816	263	2354	2681	613	1445	2259	571	0	658	2614	1607	1724	2408	2277
EOG0912002Y	1870803	1873611	18	aa	50562	0	27571	0	22991	only nuc data	926	1103	411	744	1090	0	1131	668	984	157	1510	2022	478	1167	1583	649	0	1047	3266	1633	777	894	1677
EOG0912002Z	957534	959969	18	aa	43848	0	20800	0	23048	only nuc data	704	1111	406	849	1259	0	1348	669	1189	424	1790	1691	554	1167	1463	624	0	955	2570	1496	930	950	1603
EOG09120030	1961732	1963733	11	aa	22022	0	5435	0	16587	only nuc data	382	974	225	1184	1088	0	786	672	871	273	1496	756	236	708	1321	440	0	375	1158	1040	1112	832	1040
EOG09120031	2510875	2512598	19	aa	32756	0	6102	0	26654	only nuc data	146	2316	514	983	1114	0	1412	1151	1326	286	1304	1538	680	1486	1815	597	0	1075	2991	1621	938	1439	2068
EOG09120033	687350	689593	12	aa	26928	0	6766	0	20162	only nuc data	1004	1154	309	905	1199	0	997	696	1007	193	1223	1251	570	1063	1525	548	0	958	2079	1493	855	869	1268
EOG09120034	188105	191534	18	aa	61740	0	39953	0	21787	only nuc data	940	938	1563	1805	2159	0	956	778	828	257	2181	1034	205	1394	1012	277	0	634	837	818	1320	861	1930
EOG09120036	1770825	1773621	10	aa	27970	17	13187	0	14766	only nuc data	114	769	358	1091	945	0	819	586	834	178	820	747	253	1192	1088	312	0	573	985	802	821	525	1068
EOG09120039	549713	551883	16	aa	34736	0	16339	0	18397	only nuc data	460	902	230	1067	967	0	744	631	963	299	1301	1530	380	1261	996	400	0	787	1617	1318	1090	581	1333
EOG0912003D	1063269	1064962	7	aa	11858	0	2920	0	8938	only nuc data	155	475	153	383	386	0	410	270	439	68	742	595	235	613	504	321	0	446	816	542	434	432	674
EOG0912003E	2175905	2179419	19	aa	66785	0	39606	0	27179	only nuc data	677	1688	285	1071	1797	0	1444	621	1344	318	2418	2136	652	1401	1685	608	0	696	2468	1388	1304	1715	2140
EOG0912003H	63295	65446	15	aa	32280	0	8206	0	24074	only nuc data	752	1264	1012	1744	1564	0	1393	766	1171	637	1637	1525	427	2017	1232	697	0	679	1738	1630	1161	559	1221
EOG0912003I	3001412	3003539	15	aa	31920	1	15013	0	16906	only nuc data	583	869	353	998	905	0	990	430	851	191	1196	1191	317	865	1042	355	0	862	2122	1059	583	611	1116
EOG0912003M	3035665	3040502	19	aa	91922	179	63979	0	27764	only nuc data	774	777	59	1563	2199	0	1232	586	2764	162	1363	2611	160	2068	1337	731	0	913	1097	971	3121	1153	2897
EOG0912003N	2939517	2941970	19	aa	46626	0	17108	0	29518	only nuc data	1151	1954	219	904	2002	0	1570	407	1608	72	2650	2344	621	1531	1362	475	0	381	2978	1278	736	2348	4078
EOG0912003O	418089	420688	19	aa	49400	0	25771	0	23629	only nuc data	619	1284	598	1371	1184	0	1118	871	1363	338	2249	1097	479	1210	1497	699	0	1127	2477	1362	1074	869	1362
EOG0912003R	1954976	1960384	19	aa	102771	5	66249	0	36517	only nuc data	1378	1593	259	1285	2121	0	1623	547	2665	74	4125	3961	523	2354	1910	1066	0	708	2066	1735	2385	1560	3957
EOG0912003S	3058486	3060289	17	aa	30668	0	14348	0	16320	only nuc data	617	1531	257	746	641	0	826	717	605	286	1011	1143	371	958	1059	398	0	507	1779	946	458	781	1300
EOG0912003U	2645945	2647662	19	aa	32642	0	8024	0	24618	only nuc data	419	1609	500	1101	1748	0	1122	584	777	370	1877	1294	449	966	1817	603	0	949	3392	1542	1249	1280	1389
EOG0912003V	290175	291993	14	aa	25466	0	14655	0	10811	only nuc data	127	707	172	565	597	0	574	364	659	93	801	725	230	642	731	242	0	368	864	659	453	396	969
EOG0912003W	1463303	1465034	19	aa	32908	0	8271	0	24637	only nuc data	321	1673	606	1016	1369	0	1133	510	1137	329	1960	1443	710	1345	1609	677	0	1233	2730	1538	780	1167	1672
EOG0912003X	2274675	2278170	18	aa	62928	0	39608	0	23320	only nuc data	950	1185	400	789	1298	0	1628	835	906	344	1847	1568	522	1121	1358	562	0	892	2870	1681	772	1019	1723
EOG09120040	3070822	3073294	19	aa	46987	0	22869	0	24118	only nuc data	586	1326	585	1481	1407	0	1135	570	1127	294	2641	1000	560	1264	1394	663	0	666	2274	1041	2156	1223	1311
EOG09120041	72072	74028	15	aa	29355	0	10052	0	19303	only nuc data	623	1153	489	737	966	0	1004	818	1066	210	1252	1157	326	1183	1129	424	0	746	2128	1132	1017	661	1705
EOG09120043	2409869	2411941	19	aa	39387	0	15265	0	24122	only nuc data	860	1466	425	822	1333	0	1265	590	1088	296	1932	1364	528	1117	1641	612	0	895	3430	1445	1223	1177	1473
EOG09120044	630344	634733	12	aa	52680	11	32982	0	19687	only nuc data	567	924	1225	1688	1281	0	1165	829	1088	173	1572	621	157	1276	1110	394	0	594	1159	1104	1282	847	1198
EOG09120046	1229623	1232702	12	aa	36960	0	21286	0	15674	only nuc data	616	689	252	792	1040	0	970	733	660	338	1218	941	300	865	981	327	0	621	1438	1084	830	584	1011
EOG09120047	1140729	1142530	10	aa	18020	0	6225	0	11795	only nuc data	219	752	211	604	641	0	458	405	544	222	744	756	359	672	695	313	0	660	1205	979	465	413	697
EOG09120048	151538	153791	14	aa	31556	0	11671	0	19885	only nuc data	529	1063	284	612	1067	0	898	578	1080	80	1627	1487	498	1247	1326	414	0	628	2321	1277	808	1086	1504
EOG0912004A	1533128	1535135	18	aa	36144	0	7277	0	28867	only nuc data	342	2667	245	902	1292	0	1185	427	1948	122	1533	2857	501	1474	1190	433	0	814	3369	1297	353	2178	4080
EOG0912004C	1576430	1579463	18	aa	54612	0	29135	0	25477	only nuc data	1309	1237	646	858	1324	0	1604	981	1109	256	1857	1900	486	1386	1490	624	0	1129	3018	1963	705	1147	1757
EOG0912004E	2927981	2931173	18	aa	57474	0	33729	0	23745	only nuc data	760	1465	416	879	1319	0	1117	430	1439	177	2861	2229	465	1561	1267	494	0	492	1438	1115	1820	937	1824
EOG0912004J	1673867	1675486	13	aa	21060	0	9370	0	11690	only nuc data	217	574	805	764	612	0	792	388	580	76	745	778	240	635	473	350	0	409	1105	669	543	398	754
EOG0912004M	516285	517821	15	aa	23055	0	6294	0	16761	only nuc data	326	796	316	986	903	0	753	581	1013	245	1025	1075	456	885	1087	515	0	1200	1605	1099	705	510	1006
EOG0912004V	1213176	1215344	17	aa	36873	0	17944	0	18929	only nuc data	344	1177	504	941	1008	0	910	522	876	212	1579	1034	543	1110	1068	689	0	565	2163	789	1101	1130	1008
EOG0912004W	2025394	2027492	18	aa	37782	0	18072	0	19710	only nuc data	585	1240	184	478	860	0	1011	204	1712	54	1357	1565	321	1137	747	502	0	213	2603	756	227	1887	2652
EOG0912004Y	2986987	2989380	19	aa	45486	0	17158	0	28328	only nuc data	1215	1083	262	1492	1952	0	1764	1082	968	246	2345	1571	437	1668	2327	886	0	1308	2576	2388	1287	1219	1467
EOG0912004Z	2256457	2257806	19	aa	25650	0	5737	0	19913	only nuc data	88	1147	434	776	952	0	941	910	1132	217	1019	1279	674	1048	1240	547	0	937	2311	1011	845	983	1510
EOG09120051	1270740	1272577	12	aa	22056	0	8742	0	13314	only nuc data	205	1358	180	963	761	0	694	337	517	143	761	748	277	622	1002	587	0	437	1669	665	475	406	712
EOG09120052	1498774	1500860	7	aa	14609	0	5892	0	8717	only nuc data	99	552	173	404	420	0	574	245	525	62	746	380	201	485	612	283	0	286	957	410	520	355	527
EOG09120053	258926	262314	18	aa	61002	0	38288	0	22714	only nuc data	802	1075	469	892	1302	0	1329	790	992	270	2344	1460	344	1204	1299	714	0	869	2615	1395	1060	797	1494
EOG09120054	413648	415533	17	aa	32062	1	9711	0	22350	only nuc data	652	1227	389	833	1084	0	1232	828	1402	184	1383	2015	485	1088	1086	488	0	842	2354	1632	549	1345	1904
EOG09120055	2588968	2590756	19	aa	33991	0	14582	0	19409	only nuc data	326	1111	376	926	892	0	827	500	1394	180	1499	1198	438	1370	1133	466	0	557	2126	1037	763	1018	1598
EOG09120058	506778	508711	19	aa	36746	0	13434	0	23312	only nuc data	124	1864	231	1516	1520	0	754	799	1441	274	1000	1571	667	1383	1408	470	0	559	2094	1612	1521	933	1695
EOG09120059	2538936	2541172	11	aa	24607	0	14786	0	9821	only nuc data	362	570	171	544	477	0	507	314	529	135	662	554	257	465	716	228	0	701	995	725	379	321	571
EOG0912005C	207566	209805	15	aa	33600	0	16058	0	17542	only nuc data	340	1135	354	1204	980	0	945	463	904	57	1065	1347	493	908	1137	469	0	654	1681	1186	782	688	1090
EOG0912005D	3102865	3104796	19	aa	36708	0	9091	0	27617	only nuc data	488	1777	405	1221	1255	0	1196	972	1810	250	1606	2055	507	2298	1396	652	0	1026	2132	1491	1422	1182	2964
EOG0912005E	2609919	2612038	19	aa	40280	0	17660	0	22620	only nuc data	459	1437	492	954	1260	0	909	696	1394	220	2125	1036	516	1267	1301	788	0	872	2785	1033	1209	913	1413
EOG0912005G	2098371	2101447	14	aa	43078	1	20200	0	22877	only nuc data	673	1309	377	1223	1303	0	1013	478	1349	220	2536	1701	432	1281	1348	939	0	469	1686	803	1969	1013	1428
EOG0912005J	2145748	2148049	19	aa	43738	3	22268	0	21467	only nuc data	442	1444	316	1153	1249	0	936	522	1275	205	2364	1021	483	1191	1253	513	0	729	2483	922	1141	1052	1215
EOG0912005L	2759291	2761255	19	aa	37335	0	19119	0	18216	only nuc data	849	907	337	684	987	0	979	623	719	162	1460	1039	427	813	1036	444	0	867	2729	1269	779	849	1106
EOG0912005N	284918	286477	19	aa	29640	0	9554	0	20086	only nuc data	521	1243	567	957	1127	0	885	384	965	329	2020	957	414	957	1370	577	0	673	2426	1052	1228	803	1152
EOG0912005P	873384	876009	18	aa	47268	0	25430	0	21838	only nuc data	414	1273	548	1153	1163	0	979	817	1055	356	1821	1032	453	1126	1514	693	0	709	2412	1510	1139	808	1277
EOG0912005S	178141	179569	19	aa	27151	0	7880	0	19271	only nuc data	388	886	366	1070	1105	0	1026	795	867	185	1368	1109	433	1040	1350	446	0	944	2059	1363	964	621	1274
EOG0912005U	530363	532317	19	aa	37145	17	15626	0	21502	only nuc data	887	934	469	708	1369	0	1311	772	1018	163	1569	1246	366	1191	1206	543	0	861	2608	1625	1014	939	1590
EOG0912005W	1875491	1877804	15	aa	34710	0	18289	0	16421	only nuc data	536	1005	498	1227	1015	0	777	455	695	175	1547	896	329	874	1022	445	0	526	1727	884	811	667	846
EOG0912005X	2716291	2717695	17	aa	23885	0	11057	0	12828	only nuc data	93	768	279	677	599	0	473	462	617	172	1003	908	466	803	753	392	0	500	1334	546	504	594	978
EOG0912005Y	1266064	1267387	15	aa	19860	0	3333	0	16527	only nuc data	288	826	361	745	942	0	1247	507	1019	223	1186	637	199	985	971	457	0	748	2387	982	624	543	938
EOG09120060	2910567	2912617	16	aa	32816	0	13199	0	19617	only nuc data	389	899	304	886	770	0	752	719	580	198	734	1488	318	2300	1314	326	0	835	1962	1458	674	669	2431
EOG09120061	2754085	2755577	19	aa	28367	0	7814	0	20553	only nuc data	72	1355	394	1332	1009	0	801	800	1413	159	1022	1150	744	1207	1142	493	0	771	1781	1626	892	987	1475
EOG09120062	458953	461079	19	aa	40413	0	20050	0	20363	only nuc data	753	1187	382	1037	1278	0	1109	705	921	264	1717	1024	556	1051	1231	586	0	698	2472	1248	1209	656	1032
EOG09120063	1867751	1869513	19	aa	33497	0	9439	0	24058	only nuc data	346	1367	367	1275	1350	0	962	627	1272	207	2073	914	658	893	1624	916	0	779	2836	1225	2055	1396	1262
EOG09120065	1634320	1636572	10	aa	22530	17	12475	0	10038	only nuc data	231	746	57	232	404	0	300	166	965	30	539	969	278	661	356	174	0	96	1137	380	95	984	1469
EOG09120067	1375932	1377911	18	aa	35640	0	14704	0	20936	only nuc data	1147	1049	262	1225	1499	0	1059	639	693	206	1656	1158	390	1114	2075	493	0	715	1928	1791	1124	671	1189
EOG09120069	2436019	2437909	19	aa	35929	0	13920	0	22009	only nuc data	788	1476	408	999	1232	0	1163	497	823	201	1736	1640	449	1058	1461	486	0	724	2914	1413	866	950	1513
EOG0912006D	698727	700010	19	aa	24396	0	4836	0	19560	only nuc data	253	1287	514	755	926	0	701	695	1001	141	979	1473	635	1230	1297	570	0	724	2663	969	893	785	1322
EOG0912006F	696075	698076	19	aa	38038	0	16193	0	21845	only nuc data	640	1352	747	907	1147	0	1000	589	1044	336	1520	1676	579	1389	1156	498	0	828	2314	989	1026	807	1941
EOG0912006G	1496062	1498244	14	aa	30562	1	12620	0	17941	only nuc data	858	801	330	531	963	0	1180	465	722	83	1329	1922	300	926	983	387	0	553	2111	1099	415	897	1944
EOG0912006I	391200	393210	17	aa	34187	27	21025	0	13135	only nuc data	515	1011	258	702	778	0	799	467	550	177	821	885	320	806	827	268	0	485	1338	873	294	566	910
EOG0912006J	286627	287915	10	aa	12890	0	5681	0	7209	only nuc data	147	495	158	306	335	0	285	218	359	123	486	289	175	424	455	294	0	390	885	313	361	395	463
EOG0912006K	623543	625264	19	aa	32718	0	15035	0	17683	only nuc data	270	1116	310	873	817	0	1027	687	819	96	1040	1228	430	965	1073	546	0	668	1891	1141	712	819	1425
EOG0912006L	1753916	1756178	17	aa	38471	0	12500	0	25971	only nuc data	999	1197	385	1334	1525	0	1347	660	1140	211	2452	1498	622	1555	1657	777	0	988	2499	1672	1440	1294	1718
EOG0912006O	2033490	2036545	17	aa	51952	0	30498	0	21454	only nuc data	578	1412	367	1034	1054	0	1157	386	1283	203	1884	1706	529	1165	951	485	0	449	1973	1034	1085	1045	2252
EOG0912006P	1339271	1341453	19	aa	41477	18	19860	0	21599	only nuc data	760	932	551	994	1167	0	1175	718	983	210	2069	1564	387	1211	1225	547	0	948	2256	1213	963	965	1521
EOG0912006Q	2086011	2088037	19	aa	38513	2	17925	0	20586	only nuc data	606	1826	272	866	1064	0	1068	427	775	181	1385	2109	479	1048	1434	193	0	640	2120	1322	968	728	1681
EOG0912006R	2521701	2522945	19	aa	23655	0	3581	0	20074	only nuc data	377	1259	515	1089	1203	0	880	701	1051	376	1204	1350	391	1169	1309	698	0	776	2166	1102	770	906	1159
EOG0912006S	2121399	2122684	18	aa	23148	0	2333	0	20815	only nuc data	492	1303	279	1513	1315	0	1307	1006	866	366	1377	1311	325	1170	1376	339	0	757	1202	1253	1470	823	1457
EOG0912006T	501884	503410	19	aa	29013	0	11030	0	17983	only nuc data	427	1109	663	1068	1488	0	923	590	619	218	1495	830	435	932	1465	620	0	435	1275	1167	1013	587	1051
EOG0912006U	2901742	2903071	17	aa	22610	1	1389	0	21220	only nuc data	382	1158	494	1033	1040	0	1748	632	1272	309	1655	778	419	1152	1062	574	0	898	2953	1179	902	769	1193
EOG0912006W	1691782	1693073	19	aa	24548	0	2780	0	21768	only nuc data	378	1373	585	732	1042	0	907	620	949	55	1564	1255	496	1341	1449	517	0	716	3098	1586	963	1131	1389
EOG0912006Z	1166998	1168316	19	aa	25061	0	7167	0	17894	only nuc data	253	1013	403	577	756	0	904	612	897	163	1337	1133	615	933	1100	525	0	873	2296	1146	601	772	1238
EOG09120070	1617888	1619395	17	aa	25636	0	7890	0	17746	only nuc data	363	973	1144	1430	1183	0	918	795	748	368	1585	968	301	888	1000	517	0	658	1263	817	758	593	839
EOG09120072	3040503	3043202	18	aa	48600	0	27019	0	21581	only nuc data	460	1761	273	1080	1269	0	1235	553	1463	117	2058	883	374	999	1032	675	0	564	2135	749	1596	1471	1294
EOG09120073	768652	770678	18	aa	36486	0	16696	0	19790	only nuc data	480	1298	384	949	1233	0	924	555	1061	387	1866	861	374	1059	1337	447	0	712	2147	1264	927	872	1133
EOG09120076	2220846	2222780	19	aa	36765	1	14022	0	22742	only nuc data	582	1211	396	1033	1270	0	1213	644	1066	255	1809	1199	559	1225	1299	685	0	999	2823	1433	945	993	1685
EOG09120078	3006888	3008050	19	aa	22097	0	2121	0	19976	only nuc data	116	1188	412	1288	909	0	889	678	1006	174	1412	1150	503	989	1340	518	0	773	1907	965	1113	1493	1269
EOG0912007B	748399	749836	19	aa	27322	13	6264	0	21045	only nuc data	304	1190	357	1047	975	0	1237	548	1070	349	1228	1439	470	1259	1077	437	0	1032	2628	1032	987	893	1790
EOG0912007C	525960	527389	18	aa	25740	0	3621	0	22119	only nuc data	493	1441	627	1228	1228	0	1183	578	1447	207	1600	750	474	1243	1050	727	0	948	2429	1290	1485	917	1267
EOG0912007D	1977221	1979838	19	aa	49742	1	30790	0	18951	only nuc data	689	943	402	617	938	0	963	720	783	266	1506	1494	394	1125	908	495	0	701	2107	1192	909	846	1642
EOG0912007E	2228100	2229750	13	aa	21463	0	7727	0	13736	only nuc data	484	750	116	644	582	0	684	443	638	175	1083	933	315	1000	962	247	0	599	1639	788	571	639	928
EOG0912007G	2000602	2002087	19	aa	28234	0	9715	0	18519	only nuc data	226	1848	376	1360	902	0	950	536	978	97	1242	908	275	1100	1245	844	0	465	2121	794	795	691	992
EOG0912007I	619350	620592	19	aa	23617	0	5529	0	18088	only nuc data	160	1185	292	1278	1248	0	771	360	878	215	1139	1138	434	977	1492	380	0	670	1650	1358	868	766	989
EOG0912007J	1559761	1562012	15	aa	33780	0	21679	0	12101	only nuc data	498	699	253	581	629	0	766	418	541	175	917	646	219	783	913	166	0	443	1135	697	551	620	949
EOG0912007K	227762	229208	19	aa	27493	1	11421	0	16071	only nuc data	503	1260	326	755	717	0	985	767	615	155	1056	1164	347	806	898	436	0	574	1726	1156	540	621	1167
EOG0912007M	3126103	3127688	19	aa	30134	0	13952	0	16182	only nuc data	440	799	235	751	963	0	847	661	925	263	1320	923	307	982	1089	517	0	803	1390	865	902	703	937
EOG0912007O	1099792	1102813	14	aa	42308	1	27807	0	14500	only nuc data	89	911	254	592	762	0	697	462	630	188	1117	1177	391	895	991	354	0	576	1447	661	575	675	1145
EOG0912007Q	1438134	1439502	8	aa	10952	0	5162	0	5790	only nuc data	62	361	118	312	401	0	255	150	304	88	591	371	100	324	283	137	0	144	621	270	297	333	330
EOG0912007R	595157	596626	19	aa	27930	0	6119	0	21811	only nuc data	334	1202	259	672	930	0	1116	526	1221	192	1528	2168	569	1318	1096	578	0	551	2278	1079	487	1575	2466
EOG0912007S	365635	367331	19	aa	32243	0	8983	0	23260	only nuc data	701	1200	806	1398	1403	0	1276	861	1228	551	1810	1136	430	1759	1394	705	0	636	1805	1811	1242	807	1002
EOG0912007U	274619	275837	18	aa	21942	0	2272	0	19670	only nuc data	215	1111	165	761	936	0	960	473	1346	47	1137	2256	423	1236	1041	382	0	643	1974	979	342	1159	2299
EOG0912007V	176122	178140	17	aa	34323	0	14730	0	19593	only nuc data	551	1199	254	1035	1105	0	1096	540	990	305	1853	1240	474	1133	1269	477	0	608	2244	1190	818	712	1051
EOG0912007W	456592	458094	19	aa	28557	0	10816	0	17741	only nuc data	436	896	443	1310	1123	0	1052	454	998	197	1380	614	417	1087	1431	424	0	606	1748	1065	777	601	1118
EOG0912007X	1490444	1491821	19	aa	26182	0	9980	0	16202	only nuc data	489	733	1597	1014	905	0	847	409	764	118	1129	824	308	926	914	318	0	432	1142	640	1119	778	1285
EOG0912007Y	2851044	2852646	17	aa	27251	0	6913	0	20338	only nuc data	531	1094	406	1174	1118	0	1122	803	1098	202	1673	1368	617	1143	1349	429	0	737	1784	1380	897	598	1346
EOG09120080	1399417	1401647	13	aa	29003	0	16443	0	12560	only nuc data	259	571	290	560	604	0	747	325	829	148	984	760	361	535	823	245	0	704	1325	876	548	516	809
EOG09120081	2680968	2682653	18	aa	30348	0	15647	0	14701	only nuc data	292	653	654	548	743	0	919	652	744	75	1492	971	413	819	526	797	0	695	926	524	709	905	936
EOG09120086	715763	717526	19	aa	33516	0	12377	0	21139	only nuc data	620	970	200	1217	1197	0	1115	653	917	230	1436	2575	574	1471	1283	364	0	814	1591	1255	832	674	1771
EOG0912008A	2909466	2910566	19	aa	20919	1	2955	0	17963	only nuc data	169	1117	331	587	1165	0	1024	560	651	226	901	1042	570	854	1285	427	0	860	2114	1354	572	1037	1286
EOG0912008D	491128	493050	18	aa	34614	0	12344	0	22270	only nuc data	788	1269	160	1186	1559	0	1532	1007	893	226	1642	1395	334	1184	1888	433	0	847	1902	1666	1042	901	1204
EOG0912008E	410359	411654	19	aa	24624	0	7337	0	17287	only nuc data	250	913	347	1237	1214	0	766	450	588	126	1371	819	492	978	1337	434	0	635	1784	1296	583	707	1210
EOG0912008G	935643	937321	18	aa	30222	0	15334	0	14888	only nuc data	384	736	414	1282	857	0	820	635	854	203	1078	656	274	994	969	313	0	715	1204	1002	552	519	811
EOG0912008H	2204430	2206601	17	aa	36924	0	15021	0	21903	only nuc data	803	956	117	588	1338	0	1087	289	1593	87	2064	2861	378	1384	735	299	0	277	2450	921	387	1152	2940
EOG0912008I	1937871	1940318	19	aa	46512	0	27919	0	18593	only nuc data	714	973	157	822	969	0	978	445	923	106	876	1963	522	1145	1227	301	0	538	1673	1385	838	629	2123
EOG0912008J	1096375	1097765	19	aa	26429	2	5127	0	21300	only nuc data	457	1495	499	1853	1026	0	1176	528	888	263	1423	1351	533	1102	1589	428	0	861	1926	1304	978	610	1467
EOG0912008K	2613643	2615571	17	aa	32793	0	7719	0	25074	only nuc data	544	1180	287	1199	1194	0	1223	778	1653	430	2013	2599	423	1780	984	626	0	748	2192	1176	1037	1015	2537
EOG0912008L	3030805	3033102	11	aa	25278	0	15492	0	9786	only nuc data	69	476	179	589	461	0	430	338	505	59	947	713	198	604	577	291	0	368	800	548	617	379	707
EOG0912008N	1293429	1295289	19	aa	35359	0	19673	0	15686	only nuc data	250	744	112	1010	789	0	1077	505	864	114	1556	1067	242	1004	898	429	0	566	1249	861	1121	734	744
EOG0912008P	1855674	1857120	18	aa	26046	0	6054	0	19992	only nuc data	575	1191	460	1355	1032	0	1137	678	1424	249	1322	957	350	1189	1106	613	0	828	1751	1358	1069	676	1247
EOG0912008R	2332986	2334495	16	aa	24160	12	6942	0	17206	only nuc data	222	971	265	899	1030	0	758	403	1125	89	1682	847	522	962	1173	553	0	560	1640	704	1075	840	1108
EOG0912008T	3060290	3061556	19	aa	24073	17	7644	0	16412	only nuc data	76	1360	295	1138	949	0	744	348	766	103	960	1033	390	1059	1200	256	0	726	1498	1286	775	392	1134
EOG0912008W	3016303	3018404	11	aa	23122	0	9357	0	13765	only nuc data	395	780	456	817	810	0	643	405	776	244	1283	650	169	757	766	382	0	411	1627	583	685	595	926
EOG09120090	1260271	1262192	17	aa	32674	0	16809	0	15865	only nuc data	487	998	135	770	999	0	869	276	869	209	1251	1066	364	706	934	161	0	377	1409	935	1025	1138	1374
EOG09120093	1688765	1690280	17	aa	25772	0	14013	0	11759	only nuc data	217	727	463	581	570	0	613	267	629	157	1166	899	242	666	478	392	0	374	1046	477	503	502	1007
EOG09120094	61765	63294	18	aa	27540	0	13276	0	14264	only nuc data	581	1031	403	725	689	0	857	650	506	283	939	1045	371	794	938	402	0	458	1384	1036	457	462	834
EOG09120096	1431270	1432360	19	aa	20729	0	2714	0	18015	only nuc data	232	1117	338	997	1141	0	587	675	1081	208	1441	894	466	940	1456	324	0	821	2161	1069	557	767	975
EOG09120097	2518905	2520303	13	aa	18187	1	6667	0	11519	only nuc data	134	1186	245	567	635	0	680	457	524	112	648	580	241	569	769	390	0	335	1187	649	574	544	627
EOG09120098	2673851	2675339	19	aa	28291	0	11815	0	16476	only nuc data	261	837	263	798	775	0	923	691	973	189	797	993	392	922	1118	433	0	805	1603	956	903	701	1404
EOG0912009A	272249	273413	19	aa	22135	0	4518	0	17617	only nuc data	244	1214	318	886	1013	0	709	625	1073	158	1084	997	551	1055	888	536	0	668	1867	950	797	786	1442
EOG0912009B	1564854	1566151	19	aa	24662	0	6001	0	18661	only nuc data	612	1075	367	1242	1134	0	909	791	612	200	1540	1374	384	976	1389	492	0	621	1687	1204	913	600	1151
EOG0912009C	1889402	1891286	13	aa	24505	0	8534	0	15971	only nuc data	267	780	142	1021	735	0	683	413	1137	159	897	1332	469	1073	707	373	0	407	1537	801	849	1047	1409
EOG0912009D	2843296	2844721	12	aa	17112	0	3957	0	13155	only nuc data	216	1078	107	1021	602	0	651	331	713	175	1136	1036	442	783	798	275	0	426	1042	580	558	497	904
EOG0912009G	668773	670091	19	aa	25061	22	6950	0	18089	only nuc data	416	909	221	1363	991	0	1038	1035	1119	380	1292	836	276	977	1223	333	0	659	1190	1239	1215	698	1095
EOG0912009I	3026043	3027439	18	aa	25146	0	10620	0	14526	only nuc data	372	771	234	903	990	0	664	284	732	206	1319	1062	242	938	871	342	0	616	1077	869	975	499	932
EOG0912009J	2116323	2118108	19	aa	33934	0	13443	0	20491	only nuc data	446	1235	346	888	1130	0	852	730	1248	243	1409	1041	664	1005	1232	470	0	823	2263	1213	1006	832	1861
EOG0912009Q	2535802	2537085	19	aa	24396	1	10150	0	14245	only nuc data	235	890	307	655	894	0	596	544	770	151	817	853	389	708	966	491	0	686	1471	835	782	610	830
EOG0912009R	85772	87616	18	aa	33210	0	16533	0	16677	only nuc data	610	744	510	628	928	0	1378	373	927	54	1691	1304	345	1068	579	688	0	619	1254	711	889	722	1265
EOG0912009S	394665	398589	19	aa	74575	0	41648	0	32927	only nuc data	1578	1413	186	553	1549	0	2388	541	1129	102	2173	3460	646	1745	1417	509	0	484	4215	1958	390	2686	5383
EOG0912009T	2377523	2378494	18	aa	17496	0	2010	0	15486	only nuc data	123	782	241	770	902	0	634	590	652	130	747	953	380	1119	1188	379	0	661	1600	999	870	672	1217
EOG0912009U	325005	326134	19	aa	21470	0	5409	0	16061	only nuc data	212	1257	278	1424	877	0	698	594	666	144	891	1019	528	803	1192	339	0	624	1230	1225	782	557	933
EOG0912009Y	2356795	2358089	14	aa	18130	0	5252	0	12878	only nuc data	290	856	188	838	699	0	484	470	693	186	1280	622	282	819	900	372	0	432	1085	709	712	532	719
EOG091200A0	2101448	2102664	17	aa	20689	0	3620	0	17069	only nuc data	297	1114	324	1087	953	0	768	576	969	195	1146	842	297	961	1356	444	0	689	1454	959	1037	846	1052
EOG091200A2	1290152	1291275	19	aa	21356	0	937	0	20419	only nuc data	378	1882	390	995	738	0	863	579	752	228	974	965	695	1250	1471	452	0	842	2405	1178	941	1125	1694
EOG091200A4	513489	515742	18	aa	40572	0	24222	0	16350	only nuc data	392	749	287	682	881	0	979	396	1099	86	1843	1084	256	934	897	434	0	476	1520	821	991	640	1295
EOG091200A5	111978	113375	19	aa	26562	0	6175	0	20387	only nuc data	688	1220	299	915	1030	0	1230	733	1074	136	1218	1448	406	1118	1284	366	0	637	2494	1409	717	968	1685
EOG091200A6	2541443	2542801	19	aa	25821	0	10604	0	15217	only nuc data	507	1080	367	684	929	0	721	421	909	362	1230	671	327	838	1015	407	0	513	1570	827	816	755	775
EOG091200A7	985829	987406	19	aa	29982	34	15291	0	14657	only nuc data	302	853	348	709	811	0	649	297	1014	219	1366	762	350	737	849	411	0	567	1649	732	745	665	924
EOG091200A8	757306	758408	19	aa	20957	0	3485	0	17472	only nuc data	302	1301	339	528	897	0	540	561	748	261	861	887	509	1073	1214	488	0	627	2287	917	833	1098	1503
EOG091200A9	1445007	1446548	19	aa	29298	16	9566	0	19716	only nuc data	570	1228	460	974	1139	0	839	610	1029	307	1767	1029	360	1079	1173	581	0	682	2165	1356	1034	795	1109
EOG091200AA	1695418	1697215	18	aa	32364	0	14600	0	17764	only nuc data	750	853	160	778	1331	0	1186	372	802	119	1765	1419	284	729	1132	364	0	450	1479	1153	1093	1401	894
EOG091200AB	754302	755244	19	aa	17917	0	1047	0	16870	only nuc data	104	1166	301	815	745	0	1107	536	716	113	1276	1078	426	740	1216	303	0	600	1899	1124	702	894	1113
EOG091200AC	497651	498680	19	aa	19570	1	1385	0	18184	only nuc data	129	1542	325	1301	1085	0	634	398	755	228	1225	1138	515	963	1554	232	0	797	1591	1342	813	473	1273
EOG091200AD	604941	608063	18	aa	56214	0	33665	0	22549	only nuc data	737	1077	381	691	1429	0	1116	442	1123	216	2227	2781	454	1143	1422	382	0	735	1596	1290	1399	838	1807
EOG091200AE	2077039	2078302	18	aa	22752	0	8382	0	14370	only nuc data	171	808	185	784	815	0	554	473	947	166	967	1097	401	922	892	375	0	475	1145	781	656	717	1210
EOG091200AF	1852573	1854243	18	aa	30078	0	14659	0	15419	only nuc data	351	904	269	648	1007	0	731	377	844	146	1770	1057	350	778	961	381	0	459	1668	785	815	679	790
EOG091200AG	1729331	1730946	19	aa	30704	0	11951	0	18753	only nuc data	485	856	363	1276	1217	0	1122	1013	1220	393	1106	856	340	1132	1101	295	0	1048	1256	1115	1127	734	1183
EOG091200AH	1895042	1896923	19	aa	35758	0	18536	0	17222	only nuc data	434	1137	246	923	1042	0	836	555	728	332	940	1745	312	1008	1178	298	0	612	1425	1081	865	652	1307
EOG091200AO	1717734	1719221	19	aa	28272	0	12936	0	15336	only nuc data	313	734	248	530	839	0	693	475	930	161	1166	983	360	769	917	433	0	612	1691	906	1045	659	1185
EOG091200AQ	1970311	1971437	13	aa	14651	1	3922	0	10728	only nuc data	213	750	208	693	527	0	427	324	649	133	703	628	248	585	714	376	0	486	904	653	554	391	775
EOG091200AR	243724	244966	18	aa	22374	0	9236	0	13138	only nuc data	238	430	235	569	745	0	557	574	813	196	985	965	294	804	677	404	0	739	1142	750	575	530	1154
EOG091200AS	2509204	2510874	18	aa	30078	1	14346	0	15731	only nuc data	309	952	195	670	830	0	836	481	1044	135	1410	1268	316	864	824	353	0	325	1308	854	930	1055	1081
EOG091200AV	123390	124808	19	aa	26961	1	12463	0	14497	only nuc data	536	699	334	782	879	0	750	576	708	211	1170	682	252	658	989	396	0	829	1642	1038	587	653	662
EOG091200AX	1408061	1409222	10	aa	11620	0	5146	0	6474	only nuc data	102	380	116	402	388	0	311	226	305	122	439	337	225	306	386	126	0	396	610	416	343	261	379
EOG091200B1	2262912	2264468	18	aa	28026	0	12175	0	15851	only nuc data	430	738	267	477	805	0	756	424	861	183	1261	1084	332	1142	978	340	0	700	2149	1000	549	707	1098
EOG091200B4	1815725	1816874	19	aa	21850	0	5973	0	15877	only nuc data	289	720	272	868	762	0	583	852	881	170	913	848	430	796	1149	439	0	585	1756	1182	701	937	1033
EOG091200B5	1130275	1131378	19	aa	20976	0	2228	0	18748	only nuc data	352	1436	339	1167	951	0	982	548	707	144	1278	1150	470	1158	1452	356	0	930	1680	1055	954	705	1286
EOG091200B8	2619087	2620801	18	aa	30870	0	15005	0	15865	only nuc data	362	825	420	822	1076	0	988	324	776	191	1531	977	255	895	1007	408	0	376	1659	952	662	604	1117
EOG091200B9	2713267	2714813	19	aa	29393	0	14391	0	15002	only nuc data	461	653	195	481	748	0	936	619	712	160	1043	1059	393	727	858	352	0	666	1854	1297	415	695	1139
EOG091200BB	1161004	1162318	10	aa	13150	0	3483	0	9667	only nuc data	278	493	160	542	556	0	543	432	488	139	754	473	243	585	663	338	0	400	799	536	546	383	594
EOG091200BD	43503	44724	15	aa	18330	0	4272	0	14058	only nuc data	331	898	324	785	855	0	696	499	622	269	863	762	355	647	1026	283	0	653	1634	1158	455	449	825
EOG091200BE	1243548	1244658	19	aa	21109	0	6363	0	14746	only nuc data	288	843	273	820	715	0	704	454	774	95	855	1058	475	870	1080	311	0	691	1341	991	674	549	1173
EOG091200BF	2494199	2495694	18	aa	26928	0	8233	0	18695	only nuc data	530	947	427	861	1152	0	942	742	722	117	1553	1092	444	899	1437	360	0	1069	1975	1452	872	627	1005
EOG091200BH	3034485	3035664	15	aa	17700	0	5673	0	12027	only nuc data	355	561	295	426	617	0	954	293	648	82	1102	694	256	614	614	253	0	402	1729	645	575	539	728
EOG091200BI	1858346	1859337	19	aa	18848	0	2852	0	15996	only nuc data	241	1205	337	1135	936	0	647	530	877	96	1047	774	487	899	980	563	0	622	1400	1017	906	586	952
EOG091200BJ	2545222	2546573	16	aa	21632	0	11898	0	9734	only nuc data	179	593	174	442	667	0	446	352	591	152	805	666	262	459	594	287	0	418	890	632	391	319	594
EOG091200BL	2358090	2360462	19	aa	45087	0	23242	0	21845	only nuc data	504	1042	430	713	983	0	1034	935	1214	194	1584	2206	487	1298	1223	555	0	751	2378	1310	777	944	1787
EOG091200BN	2392916	2394510	17	aa	27115	0	11002	0	16113	only nuc data	602	875	388	885	861	0	856	522	533	180	1480	1024	272	784	1061	495	0	664	1907	1087	668	735	836
EOG091200BO	2139101	2140254	13	aa	15002	3	2816	0	12183	only nuc data	230	830	226	978	766	0	581	396	557	174	763	584	421	540	900	166	0	554	1346	898	457	375	671
EOG091200BS	773835	775223	10	aa	13890	0	6980	0	6910	only nuc data	105	379	71	444	306	0	400	190	487	84	665	459	126	377	396	169	0	254	572	384	401	312	434
EOG091200BT	952075	953187	19	aa	21147	0	6118	0	15029	only nuc data	413	823	374	712	773	0	764	666	604	143	1087	1165	207	901	862	552	0	602	1641	972	409	698	1074
EOG091200BU	1699554	1700683	19	aa	21470	0	7896	0	13574	only nuc data	190	718	218	654	593	0	666	462	684	124	754	1331	443	829	750	228	0	594	1191	676	638	815	1206
EOG091200BV	1585835	1587034	7	aa	8400	0	3511	0	4889	only nuc data	48	189	161	324	200	0	239	153	319	62	356	280	80	292	389	147	0	204	476	258	266	198	296
EOG091200BW	1668427	1669421	8	aa	7960	0	3295	0	4665	only nuc data	6	299	108	317	295	0	163	157	304	36	274	265	132	194	372	156	0	177	337	279	294	281	225
EOG091200BX	770679	772347	19	aa	31711	0	14833	0	16878	only nuc data	340	729	674	1363	960	0	860	785	748	159	1286	1028	259	1151	865	636	0	897	958	1069	787	513	1151
EOG091200BY	1649629	1651543	16	aa	30640	0	12554	0	18086	only nuc data	1073	827	376	558	861	0	1097	590	556	149	1360	1473	348	924	1186	466	0	1148	2637	1234	507	603	1186
EOG091200C0	523449	525042	18	aa	28692	0	12407	0	16285	only nuc data	417	824	353	798	995	0	861	220	816	38	1824	740	393	738	593	599	0	566	1352	600	1954	953	1068
EOG091200C1	1107312	1109064	14	aa	24542	0	13427	0	11115	only nuc data	244	577	179	593	563	0	523	343	653	180	808	731	286	460	522	271	0	758	1124	761	518	541	724
EOG091200C3	409006	410178	19	aa	22287	0	5300	0	16987	only nuc data	401	895	286	556	886	0	990	644	843	77	1005	1364	432	1090	1093	360	0	670	1909	865	669	745	1608
EOG091200C7	765053	768514	18	aa	62316	3	41924	0	20389	only nuc data	640	960	213	802	1273	0	1197	473	1336	78	2320	2010	285	1206	1069	336	0	513	1518	1069	1270	658	1803
EOG091200C8	1519543	1520526	19	aa	18696	0	5440	0	13256	only nuc data	60	876	360	1400	792	0	1147	520	697	110	770	392	133	605	840	602	0	546	764	1020	479	506	697
EOG091200C9	2685710	2687323	19	aa	30666	0	15383	0	15283	only nuc data	311	973	269	719	712	0	710	539	996	124	1074	1186	264	940	862	443	0	592	1264	703	864	806	1243
EOG091200CA	2601198	2602237	18	aa	18720	0	2739	0	15981	only nuc data	167	841	189	781	825	0	801	489	1113	225	797	1503	457	941	775	300	0	648	1482	867	662	740	1545
EOG091200CC	1283908	1285060	18	aa	20754	1	5190	0	15563	only nuc data	594	832	417	577	756	0	739	556	592	134	1132	783	415	803	936	308	0	789	2142	1247	501	813	1091
EOG091200CD	2114639	2115981	19	aa	25517	1	8020	0	17496	only nuc data	431	1435	411	1344	1004	0	726	297	614	139	1373	956	574	751	1521	347	0	546	1798	1388	626	642	1004
EOG091200CE	1996165	1997471	19	aa	24833	0	6422	0	18411	only nuc data	278	1615	233	840	551	0	911	770	1523	141	1822	1716	316	1023	788	445	0	535	1786	745	439	1021	1191
EOG091200CJ	560238	561556	18	aa	23742	0	6042	0	17700	only nuc data	493	1123	382	1437	1116	0	684	457	960	759	1521	657	303	930	1428	571	0	518	1335	898	886	753	982
EOG091200CL	981630	983364	18	aa	31230	0	12621	0	18609	only nuc data	750	1183	399	659	1031	0	917	723	820	272	1490	877	324	962	1204	532	0	874	2489	1147	725	725	1256
EOG091200CP	1702018	1703096	7	aa	7553	0	1434	0	6119	only nuc data	196	422	55	259	474	0	388	305	256	164	401	333	163	291	379	156	0	290	620	361	239	216	347
EOG091200CQ	1215345	1217057	15	aa	25695	0	10406	0	15289	only nuc data	501	802	254	884	900	0	854	457	731	107	902	1288	444	828	927	366	0	616	1474	1067	740	620	1028
EOG091200CS	611648	613620	19	aa	37487	0	19970	0	17517	only nuc data	391	1312	556	1446	1086	0	824	421	604	193	1193	1224	347	923	1222	277	0	677	1527	1163	976	617	929
EOG091200CT	625461	627193	19	aa	32927	0	14854	0	18073	only nuc data	579	905	422	606	852	0	1128	808	674	186	1333	1532	449	1066	978	557	0	610	2178	943	788	629	1429
EOG091200CV	1149597	1150678	14	aa	15148	0	4084	0	11064	only nuc data	287	537	316	517	587	0	528	386	794	186	661	728	188	442	726	345	0	569	1234	691	401	550	678
EOG091200CX	1122230	1123985	19	aa	33364	17	10778	0	22569	only nuc data	409	1201	380	1216	1375	0	972	484	1495	130	2941	1242	381	1260	1121	730	0	747	1956	1070	1596	910	1362
EOG091200CY	1168743	1169928	19	aa	22534	0	10866	0	11668	only nuc data	369	554	207	853	675	0	616	568	678	170	812	684	174	755	684	307	0	448	1015	831	625	409	603
EOG091200CZ	2334496	2335601	16	aa	17696	0	7008	0	10688	only nuc data	182	1054	177	527	484	0	496	106	635	59	723	691	196	646	751	230	0	169	1141	605	472	676	850
EOG091200D0	870414	872056	17	aa	27931	0	15118	0	12813	only nuc data	302	524	385	1189	681	0	551	811	1304	14	1013	382	189	1032	557	155	0	613	709	527	977	348	852
EOG091200D2	2871870	2873652	15	aa	26745	0	13049	0	13696	only nuc data	327	825	280	660	805	0	874	357	692	123	1654	629	356	817	800	413	0	418	1220	490	704	705	874
EOG091200D3	3003963	3005525	16	aa	25008	0	7943	0	17065	only nuc data	662	872	219	925	1095	0	1212	700	588	73	1138	1088	172	1514	1315	239	0	780	1122	1334	786	586	1307
EOG091200D4	865251	866269	16	aa	16304	0	3510	0	12794	only nuc data	235	878	186	998	636	0	538	617	613	293	804	1025	305	875	753	234	0	573	912	551	670	386	947
EOG091200D5	1510433	1511783	19	aa	25669	0	10676	0	14993	only nuc data	566	832	180	614	872	0	715	439	674	125	910	1126	412	848	1011	368	0	609	1691	992	692	667	1216
EOG091200D6	2784602	2785906	17	aa	22185	0	10826	0	11359	only nuc data	206	535	1166	971	664	0	943	259	469	147	774	478	115	729	650	277	0	202	831	537	618	417	577
EOG091200D7	3105333	3106482	17	aa	19550	0	5513	0	14037	only nuc data	306	676	732	1438	1016	0	736	682	713	275	1079	572	193	715	928	322	0	266	922	699	762	354	957
EOG091200D8	1859338	1861968	19	aa	49989	0	29397	0	20592	only nuc data	510	1120	552	899	1258	0	997	775	1366	165	2329	1015	374	795	1097	638	0	490	1636	820	2006	1076	1184
EOG091200DA	200903	202575	19	aa	31787	0	13588	0	18199	only nuc data	558	781	237	919	1077	0	1239	748	690	151	1321	1317	422	973	1038	562	0	870	2101	1047	795	776	1135
EOG091200DB	317465	319367	18	aa	34254	0	19128	0	15126	only nuc data	516	745	225	685	836	0	710	574	1037	270	1382	941	359	968	885	408	0	486	1200	898	837	512	1168
EOG091200DD	2239688	2240665	19	aa	18582	0	2622	0	15960	only nuc data	208	1227	309	665	1005	0	739	403	701	69	965	1007	371	944	1213	354	0	541	2021	1127	600	598	1101
EOG091200DE	1980892	1982146	19	aa	23845	0	6357	0	17488	only nuc data	471	924	281	490	1036	0	823	400	986	190	1636	989	510	993	860	386	0	804	2085	1049	971	859	1216
EOG091200DF	92925	95953	19	aa	57551	0	40809	0	16742	only nuc data	386	1060	295	682	1161	0	972	296	822	92	2160	1120	407	976	786	348	0	354	1659	743	875	712	1222
EOG091200DH	2129746	2130924	19	aa	22401	0	6687	0	15714	only nuc data	461	694	131	775	992	0	960	710	637	268	1107	1070	347	855	925	443	0	841	1376	1082	700	830	971
EOG091200DJ	2031772	2032723	19	aa	18088	0	3880	0	14208	only nuc data	126	963	354	847	794	0	446	416	934	207	771	804	251	807	1026	382	0	459	1822	536	850	516	1023
EOG091200DL	1685344	1686561	19	aa	23142	0	4191	0	18951	only nuc data	325	891	148	995	1002	0	998	564	789	133	1856	2113	417	1300	1115	547	0	803	1408	982	594	512	1784
EOG091200DM	1317775	1320155	19	aa	45239	3	24208	0	21028	only nuc data	640	1290	296	1091	1149	0	1048	569	1264	334	2057	1655	326	1199	1179	360	0	773	1860	1078	947	795	1758
EOG091200DN	649001	650271	18	aa	22878	0	5905	0	16973	only nuc data	305	1031	346	1008	1014	0	1204	776	744	184	1421	959	322	850	1303	509	0	349	1103	954	1127	700	1069
EOG091200DO	2404494	2405725	19	aa	23408	0	7924	0	15484	only nuc data	520	938	483	739	774	0	736	466	737	190	1218	757	254	844	1054	503	0	473	2314	876	472	608	1048
EOG091200DP	450610	453385	19	aa	52744	0	31815	0	20929	only nuc data	448	1354	190	2022	1269	0	1103	730	859	189	2484	737	551	938	823	616	0	422	1248	576	2765	1359	694
EOG091200DQ	1779956	1781532	17	aa	26809	0	12548	0	14261	only nuc data	237	755	165	736	748	0	554	330	704	87	1469	1064	251	667	769	438	0	393	1667	641	754	999	1070
EOG091200DR	2104874	2106294	17	aa	24157	0	9644	0	14513	only nuc data	443	747	174	532	911	0	810	293	661	168	1595	838	314	961	982	283	0	636	1490	937	716	585	880
EOG091200DS	2208697	2210969	18	aa	40914	0	23041	0	17873	only nuc data	482	1063	178	1158	1497	0	1500	150	426	53	1881	465	680	451	1450	509	0	349	1002	930	1501	2301	329
EOG091200DT	2931174	2933411	13	aa	29094	0	15613	0	13481	only nuc data	612	701	245	675	694	0	579	545	645	118	884	1178	340	864	823	245	0	686	1092	856	677	478	1156
EOG091200DW	1079331	1082219	19	aa	54891	0	31687	0	23204	only nuc data	617	1261	320	1297	1487	0	1132	444	1509	209	3309	1209	338	1916	1235	440	0	638	1627	811	1286	807	1929
EOG091200DY	2260920	2261936	19	aa	19323	0	4410	0	14913	only nuc data	148	790	382	865	961	0	747	444	973	175	942	687	358	1004	1316	572	0	400	1236	722	749	523	1067
EOG091200DZ	1248255	1252208	19	aa	75126	0	59381	0	15745	only nuc data	505	685	130	638	966	0	642	496	1184	119	1866	1557	208	821	752	287	0	430	1152	775	1131	651	1255
EOG091200E0	728242	729406	19	aa	22135	0	4629	0	17506	only nuc data	211	844	147	1638	917	0	671	544	1234	134	1534	1026	467	1217	1099	448	0	464	1215	921	956	597	1433
EOG091200E4	159772	160727	18	aa	17208	18	3720	0	13470	only nuc data	257	703	203	702	664	0	681	441	893	253	946	520	180	866	842	388	0	673	1630	725	842	575	743
EOG091200E6	983738	985082	12	aa	16140	0	6797	0	9343	only nuc data	164	627	247	413	497	0	513	215	584	148	899	389	206	417	478	219	0	477	1130	555	592	331	406
EOG091200E7	806088	810554	16	aa	71472	35	51417	0	20020	only nuc data	390	1136	272	855	1089	0	1033	516	1191	164	1667	1781	338	1346	1093	426	0	743	1725	1061	979	724	1881
EOG091200E8	1782398	1784843	13	aa	31798	0	20508	0	11290	only nuc data	122	805	158	680	629	0	565	402	579	202	731	706	280	549	838	220	0	634	1063	800	392	393	664
EOG091200EA	2603988	2605607	14	aa	22680	0	11791	0	10889	only nuc data	236	751	217	585	624	0	473	393	595	172	737	635	258	547	740	326	0	490	1122	495	566	405	758
EOG091200ED	1197401	1198888	19	aa	28272	0	14355	0	13917	only nuc data	354	891	248	512	955	0	643	302	840	110	1510	817	297	699	812	341	0	419	1510	876	674	646	815
EOG091200EH	544120	545149	17	aa	17510	0	3006	0	14504	only nuc data	308	826	208	798	641	0	974	589	833	166	898	1269	316	799	931	392	0	706	1298	992	391	660	817
EOG091200EL	38109	39454	19	aa	25574	1	8128	0	17445	only nuc data	362	1364	346	1694	1025	0	738	475	839	64	1026	929	482	894	1326	452	0	828	1373	1135	727	638	1090
EOG091200EM	1504657	1505890	18	aa	22212	0	5980	0	16232	only nuc data	764	644	227	1068	970	0	985	664	410	62	1428	1262	159	818	1381	306	0	815	1289	1329	775	637	1003
EOG091200EN	1545608	1547118	14	aa	21154	0	9321	0	11833	only nuc data	556	428	116	513	585	0	1031	289	533	76	1081	564	205	703	519	334	0	604	1989	776	440	398	649
EOG091200EO	14592	15544	18	aa	17154	0	1789	0	15365	only nuc data	435	1448	350	684	698	0	808	399	665	92	923	1276	373	776	955	234	0	335	1803	1160	389	598	1399
EOG091200EQ	358201	359368	17	aa	19856	1	8601	0	11254	only nuc data	246	679	235	533	605	0	600	384	591	154	1097	579	230	720	730	365	0	369	1119	538	441	437	848
EOG091200ER	2459464	2460603	18	aa	20520	11	7295	0	13214	only nuc data	470	484	193	534	691	0	698	486	713	135	1134	947	257	821	730	251	0	641	1592	1012	392	563	940
EOG091200ES	2009341	2010281	19	aa	17879	0	3094	0	14785	only nuc data	169	1435	300	681	934	0	636	392	560	141	938	662	452	842	1031	231	0	472	1703	888	590	797	1100
EOG091200ET	2461706	2464014	19	aa	43871	0	28197	0	15674	only nuc data	265	846	157	681	902	0	972	306	940	141	1205	1277	370	976	720	313	0	453	1804	955	745	659	1252
EOG091200EV	1726025	1728908	15	aa	43260	0	28008	0	15252	only nuc data	491	901	390	710	820	0	788	387	867	94	1254	1307	242	841	903	377	0	540	1425	946	670	619	1171
EOG091200EX	2259819	2260919	19	aa	20919	0	6809	0	14110	only nuc data	148	1496	217	689	589	0	649	286	977	354	853	1143	293	784	751	289	0	271	1359	691	720	466	1233
EOG091200F2	314342	315444	19	aa	20957	0	4479	0	16478	only nuc data	505	1250	356	763	758	0	850	558	477	70	995	953	420	918	1147	321	0	636	1888	1227	702	757	1432
EOG091200F4	1210440	1212200	19	aa	33459	0	13146	0	20313	only nuc data	1045	1091	516	569	1116	0	1154	739	504	404	1670	1547	336	969	1309	469	0	1030	2536	1379	599	906	1470
EOG091200F5	2136208	2137258	18	aa	18918	0	5249	0	13669	only nuc data	233	751	318	787	736	0	632	545	622	198	926	845	205	677	945	438	0	812	1435	670	550	703	874
EOG091200F7	2156287	2158075	19	aa	33991	10	16998	0	16983	only nuc data	436	1107	499	737	999	0	652	458	955	246	1333	705	470	870	1092	478	0	513	1986	740	1011	931	1201
EOG091200FC	463038	464820	18	aa	32094	20	15837	0	16237	only nuc data	436	867	220	731	778	0	930	695	660	212	998	1161	336	936	972	581	0	763	1818	989	716	633	1241
EOG091200FE	1178536	1182483	19	aa	75012	2	51140	0	23870	only nuc data	886	1222	672	1037	1371	0	1436	543	1457	190	2585	1630	559	1434	1174	657	0	583	1548	1006	1570	1168	2028
EOG091200FF	1287107	1288731	19	aa	30875	0	16285	0	14590	only nuc data	276	790	69	819	655	0	850	223	743	104	1472	875	494	821	578	487	0	363	1426	600	1204	982	1035
EOG091200FG	343788	345530	17	aa	29631	0	15043	0	14588	only nuc data	278	762	218	880	849	0	827	458	916	105	1485	768	331	688	867	465	0	492	1160	722	770	913	912
EOG091200FH	1367690	1368655	16	aa	15456	0	6174	0	9282	only nuc data	211	506	158	487	579	0	442	249	606	137	754	483	206	542	621	306	0	473	863	502	510	343	515
EOG091200FL	886326	888018	19	aa	32167	1	13737	0	18429	only nuc data	671	1353	320	447	960	0	1061	310	1434	156	1746	1309	239	967	826	320	0	380	2357	895	412	993	1944
EOG091200FM	2882748	2884960	16	aa	35408	0	20911	0	14497	only nuc data	470	707	307	576	810	0	904	273	686	50	1473	1563	245	825	782	351	0	274	1182	947	909	496	1137
EOG091200FN	370420	371408	19	aa	18791	0	4750	0	14041	only nuc data	189	1268	252	542	553	0	481	295	1213	169	933	582	264	715	667	476	0	306	2077	439	625	1025	1159
EOG091200FP	2107452	2108891	18	aa	25920	0	11032	0	14888	only nuc data	752	1163	283	470	627	0	960	694	540	82	959	1281	382	842	656	267	0	551	2030	926	317	679	1179
EOG091200FR	2466721	2467962	18	aa	22356	0	7650	0	14706	only nuc data	679	665	386	435	854	0	953	576	539	78	1162	958	386	725	908	406	0	616	1782	1069	514	657	1037
EOG091200FT	180246	181209	14	aa	13496	0	3386	0	10110	only nuc data	510	602	350	389	407	0	580	428	334	109	591	518	312	599	671	204	0	485	1307	775	406	411	632
EOG091200FU	2207100	2208165	19	aa	20254	0	4624	0	15630	only nuc data	242	897	318	849	875	0	900	354	860	90	1439	1134	432	1090	733	484	0	463	1410	943	802	671	886
EOG091200FV	493051	494339	13	aa	16757	0	6377	0	10380	only nuc data	300	374	692	683	673	0	431	225	557	194	886	803	172	555	687	235	0	275	508	487	822	492	629
EOG091200FW	1018253	1019179	19	aa	17613	17	1008	0	16588	only nuc data	259	1381	290	1006	791	0	828	632	822	325	1085	873	261	1129	1245	398	0	622	1657	859	580	659	1145
EOG091200FY	1964442	1966939	19	aa	47462	0	31898	0	15564	only nuc data	409	805	439	738	909	0	735	512	1129	117	1145	1417	265	831	924	457	0	493	1171	825	930	587	1135
EOG091200FZ	929274	930518	10	aa	12450	0	2709	0	9741	only nuc data	317	660	86	697	749	0	523	324	497	148	918	399	184	397	756	178	0	304	871	413	800	319	518
EOG091200G0	2373485	2374632	19	aa	21812	0	6755	0	15057	only nuc data	416	751	371	591	800	0	810	530	695	225	1010	1255	375	899	914	400	0	689	1686	983	451	517	1105
EOG091200G5	1595023	1596453	18	aa	25758	0	13254	0	12504	only nuc data	177	631	278	590	606	0	697	570	795	100	748	819	328	698	593	421	0	610	1320	630	613	541	916
EOG091200G6	1778213	1779638	15	aa	21390	0	10094	0	11296	only nuc data	365	557	151	468	682	0	735	572	673	191	648	601	325	753	811	303	0	541	866	674	521	467	757
EOG091200G7	708788	710018	11	aa	13541	0	6733	0	6808	only nuc data	136	408	124	330	420	0	273	341	436	148	391	399	158	389	387	121	0	433	679	424	304	202	441
EOG091200G8	1878262	1880010	17	aa	29733	0	16121	0	13612	only nuc data	328	797	303	825	840	0	935	345	657	80	1758	600	504	609	597	526	0	210	992	445	1199	859	531
EOG091200G9	2776176	2777606	19	aa	27189	0	11820	0	15369	only nuc data	286	1180	213	1159	795	0	651	556	800	102	992	831	306	744	995	474	0	547	1541	1090	913	483	997
EOG091200GE	2230331	2231708	19	aa	26182	0	12486	0	13696	only nuc data	358	905	223	705	775	0	600	333	816	135	1259	831	289	816	769	454	0	535	1360	577	892	529	893
EOG091200GG	1355587	1357176	18	aa	28620	0	16691	0	11929	only nuc data	387	744	227	558	940	0	575	281	423	49	1515	724	188	596	581	397	0	394	923	476	1009	731	598
EOG091200GI	1986615	1989091	19	aa	47063	0	27352	0	19711	only nuc data	684	1148	126	946	1076	0	1315	868	1055	287	1827	1149	402	1316	912	441	0	473	1548	761	1281	1469	1311
EOG091200GO	614443	615274	9	aa	7488	0	1396	0	6092	only nuc data	70	394	169	381	338	0	258	193	333	66	395	242	245	322	341	134	0	273	554	336	397	449	272
EOG091200GR	1054862	1056729	18	aa	33624	2	19547	0	14075	only nuc data	515	691	65	675	821	0	633	305	964	183	1637	1083	190	1107	522	353	0	622	799	560	988	553	1324
EOG091200GS	2761256	2763422	10	aa	21670	0	9595	0	12075	only nuc data	382	544	335	725	733	0	584	280	674	119	1496	722	233	617	522	312	0	409	1095	626	934	379	736
EOG091200GT	3000144	3001254	19	aa	21109	0	6118	0	14991	only nuc data	136	1085	121	651	730	0	808	337	858	36	1120	1422	329	723	945	264	0	258	1451	764	252	932	1905
EOG091200GU	416123	417145	11	aa	11253	0	4617	0	6636	only nuc data	126	459	220	239	403	0	360	164	303	76	356	408	213	448	391	172	0	321	701	410	220	298	474
EOG091200GV	1817272	1818880	15	aa	24135	0	12205	0	11930	only nuc data	465	492	305	528	628	0	905	443	589	53	1220	790	189	862	532	504	0	380	1126	570	614	481	719
EOG091200GY	36351	37430	19	aa	20520	0	5526	0	14994	only nuc data	314	847	236	737	825	0	715	494	751	102	1092	1111	260	741	1036	384	0	560	2003	796	607	651	1046
EOG091200GZ	331046	332254	18	aa	21762	0	6863	0	14899	only nuc data	170	1290	297	962	777	0	696	460	569	67	840	786	509	815	983	398	0	438	1972	833	595	513	1099
EOG091200H2	1566787	1568424	18	aa	29484	0	14412	0	15072	only nuc data	113	913	157	1069	753	0	703	295	1068	68	871	877	488	890	840	278	0	532	1464	1080	905	807	1014
EOG091200H4	1915835	1916875	19	aa	19779	0	6778	0	13001	only nuc data	234	599	164	1036	806	0	760	261	812	50	1122	715	175	789	959	292	0	839	820	724	529	599	950
EOG091200H5	1571580	1573067	19	aa	28272	0	15566	0	12706	only nuc data	404	656	211	522	825	0	807	313	568	118	1312	997	172	608	765	310	0	301	1269	708	757	534	953
EOG091200H7	1262845	1264067	19	aa	23237	0	9241	0	13996	only nuc data	623	707	223	460	732	0	1006	372	410	130	1314	902	330	834	927	364	0	514	1425	945	512	882	1007
EOG091200HA	2998278	2999456	18	aa	21222	0	6433	0	14789	only nuc data	606	864	282	626	813	0	807	496	616	208	1257	758	241	883	963	337	0	585	1754	985	556	795	963
EOG091200HC	1435673	1436569	12	aa	10764	0	4500	0	6264	only nuc data	80	433	61	546	391	0	257	211	394	136	495	274	141	345	439	158	0	270	533	368	254	233	325
EOG091200HD	3005526	3006887	19	aa	25878	0	9499	0	16379	only nuc data	526	967	297	646	836	0	864	662	870	248	1108	1171	394	856	1116	526	0	638	1665	873	915	724	1003
EOG091200HH	869368	870413	19	aa	19874	0	4548	0	15326	only nuc data	251	750	355	879	751	0	734	502	1238	36	1763	894	354	682	954	363	0	515	1218	815	777	741	1005
EOG091200HI	2439153	2440978	19	aa	34694	0	17600	0	17094	only nuc data	408	1033	320	682	1040	0	786	407	1010	224	1450	837	308	818	1050	583	0	515	2452	949	982	707	941
EOG091200HL	220850	222089	11	aa	13640	0	4923	0	8717	only nuc data	415	408	281	366	581	0	576	180	316	48	916	587	242	420	373	299	0	339	656	425	624	422	658
EOG091200HN	2802004	2802991	19	aa	18772	0	4781	0	13991	only nuc data	297	1011	181	1105	781	0	762	396	631	128	784	1084	205	962	1103	305	0	549	1260	793	509	463	979
EOG091200HO	2395606	2396742	19	aa	21603	0	4011	0	17592	only nuc data	398	958	164	734	1088	0	998	396	1070	35	1453	1487	530	1004	938	414	0	371	1704	1112	337	1160	1639
EOG091200HP	1417296	1419172	16	aa	30032	0	16738	0	13294	only nuc data	618	731	142	435	701	0	1010	324	878	45	1547	1125	168	970	591	263	0	427	1007	593	923	457	957
EOG091200HR	1089834	1091136	19	aa	24757	0	9228	0	15529	only nuc data	332	960	378	755	675	0	958	461	663	278	1378	972	300	694	871	515	0	473	1483	752	1024	1078	861
EOG091200HS	2994848	2996399	19	aa	29488	0	13978	0	15510	only nuc data	310	847	267	720	837	0	641	606	739	173	1596	1124	434	851	904	388	0	538	1465	800	761	779	1040
EOG091200HT	1518399	1519542	17	aa	19448	0	5937	0	13511	only nuc data	196	1041	256	853	689	0	592	383	835	229	684	706	351	814	1018	380	0	505	1311	840	756	382	886
EOG091200HU	66454	67539	19	aa	20634	0	4282	0	16352	only nuc data	440	1189	223	629	896	0	836	376	749	63	1761	1001	355	905	1207	312	0	506	1794	1067	805	663	1015
EOG091200HW	68603	69751	18	aa	20682	1	8021	0	12660	only nuc data	292	789	266	518	694	0	561	345	661	136	1047	781	278	782	803	239	0	567	1428	646	437	640	1042
EOG091200HX	2389161	2390453	19	aa	24567	0	10496	0	14071	only nuc data	453	762	317	684	823	0	806	523	634	81	1266	760	306	791	833	335	0	577	1170	765	1165	728	745
EOG091200I3	253519	254377	18	aa	15462	0	2785	0	12677	only nuc data	188	643	197	476	937	0	704	340	482	215	990	596	212	651	878	397	0	607	1601	769	766	521	695
EOG091200I6	1291953	1293094	15	aa	17130	0	5900	0	11230	only nuc data	211	470	563	595	1009	0	737	155	681	35	699	702	250	313	591	1017	0	458	641	368	498	833	615
EOG091200I8	675422	676525	18	aa	19872	0	7162	0	12710	only nuc data	442	497	141	504	749	0	1219	413	542	68	1000	821	209	685	571	311	0	597	2048	907	492	353	583
EOG091200IB	2563598	2565262	19	aa	31635	0	13105	0	18530	only nuc data	452	1340	102	2046	1278	0	1467	154	728	619	1848	713	514	966	502	331	0	287	1381	515	1705	1471	563
EOG091200IC	610744	611647	18	aa	16272	0	3015	0	13257	only nuc data	403	728	222	757	945	0	660	293	517	242	1216	822	295	699	805	410	0	653	1359	941	586	385	722
EOG091200IG	183624	184978	19	aa	25745	0	10594	0	15151	only nuc data	494	749	469	481	815	0	880	522	633	232	1276	770	355	799	897	442	0	709	1881	1051	699	677	814
EOG091200II	484812	485776	13	aa	12545	0	2736	0	9809	only nuc data	223	616	366	710	506	0	336	282	806	189	882	352	141	487	550	299	0	436	1028	339	713	230	541
EOG091200IK	1309844	1310717	19	aa	16606	0	3624	0	12982	only nuc data	138	982	144	459	600	0	566	372	907	195	744	983	376	738	806	234	0	543	1540	696	397	644	1056
EOG091200IL	3025053	3026042	19	aa	18810	0	4952	0	13858	only nuc data	311	769	170	555	707	0	680	521	638	147	865	1068	370	914	878	349	0	576	1635	742	610	723	941
EOG091200IN	1606191	1607853	19	aa	31597	0	17832	0	13765	only nuc data	221	838	452	726	702	0	639	433	874	309	1062	818	218	761	828	435	0	385	1441	692	760	599	793
EOG091200IP	488060	489505	18	aa	26028	0	8731	0	17297	only nuc data	638	1321	375	763	988	0	825	413	707	156	1574	1572	384	876	986	370	0	550	1950	1072	579	714	1122
EOG091200J2	872057	872873	19	aa	15523	0	3940	0	11583	only nuc data	247	689	245	602	684	0	719	746	727	232	601	662	241	688	638	271	0	752	820	600	656	357	653
EOG091200J3	529300	530362	18	aa	19134	0	7594	0	11540	only nuc data	152	536	162	508	464	0	512	273	562	228	869	671	346	821	696	398	0	456	1522	723	493	473	827
EOG091200J4	762794	764399	18	aa	28908	0	15827	0	13081	only nuc data	484	581	274	388	671	0	696	440	670	147	857	1211	274	695	809	240	0	607	1374	846	588	596	1117
EOG091200J6	1730947	1732492	13	aa	20098	5	7880	0	12213	only nuc data	377	593	295	627	932	0	675	394	646	227	1258	513	305	516	763	382	0	473	1121	756	718	436	583
EOG091200J7	2406784	2408660	18	aa	33786	0	20465	0	13321	only nuc data	407	565	270	804	720	0	742	347	667	85	1180	801	329	750	863	341	0	508	1315	880	752	475	927
EOG091200JC	3061738	3063082	19	aa	25555	0	13251	0	12304	only nuc data	329	968	228	733	664	0	835	301	405	268	1001	620	152	588	762	231	0	417	1127	655	842	877	630
EOG091200JD	1966940	1968321	18	aa	24876	0	7383	0	17493	only nuc data	540	834	150	880	1073	0	1416	372	830	58	1600	861	244	821	761	338	0	742	2782	1315	847	632	937
EOG091200JE	1430082	1431269	19	aa	22572	0	8492	0	14080	only nuc data	348	820	541	534	746	0	867	477	691	158	1054	905	288	746	739	442	0	424	1580	707	627	678	1056
EOG091200JG	1537304	1538537	19	aa	23446	0	7113	0	16333	only nuc data	350	815	261	699	937	0	835	498	897	140	1675	1118	262	776	1023	435	0	696	1736	810	649	728	1343
EOG091200JH	3020524	3022476	16	aa	31248	1	18093	0	13154	only nuc data	900	545	277	374	704	0	710	599	446	187	832	926	355	639	814	349	0	830	1706	1096	379	489	897
EOG091200JJ	74506	76006	17	aa	25517	0	14009	0	11508	only nuc data	226	644	293	714	574	0	452	325	458	172	1086	753	218	640	756	268	0	374	992	705	818	510	756
EOG091200JQ	976087	977514	14	aa	19992	0	8481	0	11511	only nuc data	380	604	84	755	636	0	538	292	574	56	790	805	218	697	799	374	0	471	1290	746	509	535	738
EOG091200JS	545494	546828	18	aa	24030	0	11816	0	12214	only nuc data	394	359	1545	630	636	0	591	259	546	156	758	1310	110	441	563	497	0	290	788	534	877	508	816
EOG091200JU	144608	145512	18	aa	16290	0	4482	0	11808	only nuc data	274	712	436	768	775	0	604	374	572	138	743	875	292	623	737	270	0	559	956	635	608	478	653
EOG091200JW	2285235	2286759	14	aa	21350	0	13050	0	8300	only nuc data	182	552	204	679	549	0	357	372	377	5	1057	396	236	347	385	295	0	122	460	238	750	459	460
EOG091200JX	472673	473468	19	aa	15124	0	2603	0	12521	only nuc data	102	731	195	522	633	0	770	512	616	103	840	1025	288	583	831	329	0	499	1489	573	216	730	1036
EOG091200JY	1899007	1899981	9	aa	8775	0	1996	0	6779	only nuc data	95	441	103	533	318	0	419	316	377	62	588	288	164	322	455	247	0	81	496	284	563	324	398
EOG091200K0	2336111	2338827	16	aa	43472	0	28370	0	15102	only nuc data	512	968	270	743	1288	0	813	297	617	75	1556	793	251	676	1149	355	0	321	1372	797	925	1076	760
EOG091200K2	384527	385472	17	aa	16082	0	4969	0	11113	only nuc data	193	679	175	524	713	0	474	332	819	37	835	567	248	680	700	248	0	317	1060	747	595	565	798
EOG091200K4	1944984	1946012	16	aa	16464	1	5598	0	10865	only nuc data	231	664	249	541	728	0	644	409	366	185	902	627	256	632	718	231	0	369	952	571	654	431	736
EOG091200K5	2946312	2947052	19	aa	14079	0	2119	0	11960	only nuc data	68	797	270	583	661	0	529	422	736	54	596	709	401	732	761	223	0	439	1229	796	667	583	772
EOG091200K8	262315	263891	17	aa	26809	0	13230	0	13579	only nuc data	385	890	228	477	819	0	823	271	726	46	1267	799	220	737	796	365	0	391	1525	645	1046	607	901
EOG091200KA	2847432	2848336	18	aa	16290	0	4920	0	11370	only nuc data	126	698	263	452	576	0	341	576	688	58	758	707	261	716	893	273	0	453	1206	797	438	426	790
EOG091200KC	1820756	1821769	12	aa	12168	0	6650	0	5518	only nuc data	65	462	63	315	312	0	336	209	270	55	439	193	147	269	415	168	0	242	501	259	345	265	253
EOG091200KD	1419173	1420065	19	aa	16967	0	3966	0	13001	only nuc data	133	562	222	442	627	0	686	400	618	67	937	875	285	1060	735	238	0	624	1542	905	484	568	1124
EOG091200KF	1296210	1298365	17	aa	36652	0	21833	0	14819	only nuc data	430	865	169	674	829	0	741	455	743	172	919	1421	290	754	1088	180	0	455	1584	853	851	654	1122
EOG091200KH	2755578	2757456	19	aa	35701	0	18201	0	17500	only nuc data	527	924	294	923	956	0	882	773	614	156	1325	1143	380	935	1181	338	0	680	1895	1202	849	628	1422
EOG091200KI	1633217	1634319	17	aa	18751	0	5012	0	13739	only nuc data	320	1077	289	1117	760	0	574	276	568	160	839	954	286	766	1081	261	0	619	1164	954	632	440	922
EOG091200KK	2643938	2644891	19	aa	18126	1	3909	0	14216	only nuc data	369	1270	137	889	689	0	541	411	929	207	780	1212	138	767	1054	210	0	540	1079	818	737	491	1317
EOG091200KM	1733668	1734582	18	aa	16470	0	2823	0	13647	only nuc data	174	1008	303	828	488	0	431	395	1162	124	988	415	337	813	769	485	0	410	1759	565	857	558	952
EOG091200KO	1880011	1881044	19	aa	19646	0	5106	0	14540	only nuc data	364	858	284	949	467	0	816	621	1079	182	762	875	362	987	842	377	0	719	1079	700	977	565	1039
EOG091200KP	82828	84615	18	aa	32184	0	18372	0	13812	only nuc data	312	590	192	546	827	0	945	412	837	169	1248	797	384	649	844	230	0	514	1272	819	1105	621	811
EOG091200KR	171045	172279	18	aa	22230	1	8239	0	13990	only nuc data	336	714	245	625	886	0	1053	588	650	168	1398	716	240	664	768	554	0	454	1205	703	723	905	731
EOG091200KS	232928	235091	19	aa	41116	0	22146	0	18970	only nuc data	704	1067	248	905	1014	0	1326	391	981	146	1615	1563	415	1177	1113	246	0	635	1647	1022	1083	995	1381
EOG091200KU	2296990	2297842	19	aa	16207	0	2081	0	14126	only nuc data	248	753	86	1132	610	0	598	265	659	52	1279	675	208	944	1207	348	0	318	1642	884	877	663	926
EOG091200KW	898032	900057	18	aa	36468	0	23775	0	12693	only nuc data	285	613	385	606	577	0	628	361	746	80	1417	960	289	800	519	267	0	473	1169	750	444	605	1004
EOG091200KY	1926037	1926892	19	aa	16264	0	3910	0	12354	only nuc data	76	592	147	456	597	0	569	385	783	68	806	1078	500	659	886	374	0	572	1197	700	292	536	1157
EOG091200KZ	20513	21348	13	aa	10868	0	2224	0	8644	only nuc data	222	386	865	806	596	0	517	219	413	103	678	354	71	473	492	249	0	347	490	261	506	314	504
EOG091200L1	2183796	2185516	18	aa	30978	0	14908	0	16070	only nuc data	491	865	447	1673	952	0	949	657	789	245	1159	800	471	867	921	350	0	598	1162	952	895	577	741
EOG091200L3	599612	600601	13	aa	12870	0	5484	0	7386	only nuc data	141	339	160	447	607	0	371	325	350	84	514	357	108	430	656	270	0	229	629	439	385	321	365
EOG091200L4	2132428	2133246	19	aa	15561	0	3283	0	12278	only nuc data	267	804	210	629	621	0	484	348	819	46	732	699	331	783	980	267	0	446	1033	906	428	577	1135
EOG091200L8	352959	354260	13	aa	16926	0	9652	0	7274	only nuc data	145	439	150	441	416	0	281	173	308	111	524	356	206	317	495	170	0	496	801	569	394	191	436
EOG091200LA	2832029	2833284	17	aa	21352	0	8178	0	13174	only nuc data	366	743	263	717	643	0	851	107	722	37	1731	714	346	789	489	535	0	480	1282	375	1180	447	723
EOG091200LD	635502	636486	18	aa	17730	44	4551	0	13135	only nuc data	196	1003	216	906	909	0	466	289	530	130	852	765	474	576	1216	173	0	480	1346	964	539	500	801
EOG091200LE	2473945	2475105	17	aa	19737	0	8874	0	10863	only nuc data	373	635	300	464	729	0	514	463	409	193	1000	523	356	444	640	210	0	739	1127	797	503	339	478
EOG091200LF	3090634	3092216	19	aa	30077	0	12629	0	17448	only nuc data	410	854	393	1192	827	0	890	596	753	13	1091	696	775	913	1073	322	0	685	1482	997	1854	1379	663
EOG091200LI	356301	357870	18	aa	28260	0	12837	0	15423	only nuc data	408	770	310	703	860	0	742	454	682	176	1185	1149	251	893	977	319	0	620	1693	1141	719	615	1164
EOG091200LJ	990725	992655	19	aa	36689	0	20075	0	16614	only nuc data	743	798	110	311	795	0	1209	352	699	6	1278	1932	241	897	683	299	0	323	2109	870	141	1109	2452
EOG091200LL	2167376	2168507	18	aa	20376	0	5122	0	15254	only nuc data	375	994	187	837	884	0	663	518	773	129	1048	934	459	1033	971	420	0	655	1705	889	516	560	1079
EOG091200LM	2498633	2499807	19	aa	22325	0	7969	0	14356	only nuc data	389	674	599	715	784	0	623	339	1008	69	992	974	388	940	885	830	0	502	705	656	748	559	1366
EOG091200LN	2741114	2742610	19	aa	28443	0	12991	0	15452	only nuc data	727	762	330	627	744	0	873	475	798	146	982	1509	333	1011	811	349	0	513	1632	792	608	670	1487
EOG091200LO	2953923	2954830	18	aa	16344	0	5864	0	10480	only nuc data	188	696	169	481	486	0	446	328	669	25	684	604	312	794	729	270	0	404	822	788	462	508	803
EOG091200LP	84616	85771	10	aa	11560	0	4230	0	7330	only nuc data	251	420	132	363	450	0	408	383	327	137	455	400	171	400	536	265	0	278	525	526	378	350	426
EOG091200LQ	3073545	3074813	15	aa	19035	0	7922	0	11113	only nuc data	265	569	503	879	588	0	518	298	800	171	1003	597	199	698	565	346	0	399	905	488	555	430	602
EOG091200LS	1811010	1812925	19	aa	36404	0	18733	0	17671	only nuc data	687	679	681	487	952	0	1133	428	632	91	1668	1598	239	1041	978	644	0	590	1373	776	1077	678	1926
EOG091200LY	2772711	2774619	19	aa	36271	0	22504	0	13767	only nuc data	428	670	246	671	905	0	709	229	791	111	1787	703	238	656	939	349	0	379	876	618	1257	847	786
EOG091200M0	2351278	2352642	19	aa	25935	0	10484	0	15451	only nuc data	693	763	336	478	812	0	1130	564	581	148	1118	970	286	744	905	328	0	773	1805	1377	543	735	1055
EOG091200M1	1862595	1863462	19	aa	16492	0	3248	0	13244	only nuc data	311	553	310	625	448	0	638	691	606	158	906	920	207	974	889	443	0	463	1665	997	405	449	897
EOG091200M3	2943479	2944393	19	aa	17385	4	3573	0	13808	only nuc data	213	422	191	908	845	0	755	615	989	304	795	635	285	691	834	411	0	672	1195	568	937	696	1060
EOG091200M4	3146475	3147978	19	aa	28576	0	12626	0	15950	only nuc data	589	757	440	721	847	0	729	455	1099	188	1350	1071	472	802	804	397	0	647	1669	894	623	595	1390
EOG091200M7	2347113	2348080	10	aa	9680	0	1646	0	8034	only nuc data	217	584	107	428	455	0	448	346	337	164	519	557	223	528	501	70	0	413	744	547	296	311	456
EOG091200M8	362351	363363	19	aa	19247	0	3074	0	16173	only nuc data	469	1375	332	1551	801	0	737	274	518	154	907	1174	306	858	1532	369	0	597	1468	1172	632	461	955
EOG091200M9	1111113	1112273	19	aa	22059	1	6560	0	15498	only nuc data	236	1206	338	844	782	0	985	313	777	146	1423	920	388	841	923	493	0	511	1605	729	457	736	1081
EOG091200MB	1040349	1041213	19	aa	16435	0	4370	0	12065	only nuc data	235	591	220	309	834	0	575	283	420	72	825	1000	294	742	588	242	0	527	1332	1000	411	845	955
EOG091200MC	1388218	1389734	19	aa	28823	0	14593	0	14230	only nuc data	439	527	284	540	778	0	860	509	697	112	1012	841	285	812	756	341	0	848	2086	938	524	536	944
EOG091200MD	2238404	2239687	12	aa	15408	0	6209	0	9199	only nuc data	423	482	134	361	470	0	512	272	461	73	505	863	253	567	506	235	0	317	909	705	145	453	976
EOG091200ME	846680	847624	19	aa	17955	0	3396	0	14559	only nuc data	206	867	275	600	557	0	680	515	656	53	904	930	333	779	1040	346	0	483	2068	808	459	951	1255
EOG091200MH	2355867	2356588	18	aa	12996	0	2060	0	10936	only nuc data	103	744	175	727	740	0	390	664	448	248	920	415	354	426	756	255	0	678	1170	838	332	232	424
EOG091200MI	797602	799642	19	aa	38779	1	24041	0	14737	only nuc data	318	884	297	593	714	0	700	566	762	195	1170	888	332	891	882	287	0	699	1732	861	595	624	1065
EOG091200ML	3101963	3102864	18	aa	16236	0	3235	0	13001	only nuc data	320	675	136	904	729	0	830	829	678	298	775	558	379	688	791	261	0	705	1005	659	884	553	664
EOG091200MM	942459	943786	19	aa	25232	0	6442	0	18790	only nuc data	943	816	311	603	1037	0	1232	348	931	44	1183	2252	265	1028	900	289	0	509	1901	1455	287	1313	2086
EOG091200MN	3013612	3014617	18	aa	18108	0	3742	0	14366	only nuc data	288	940	158	728	974	0	553	564	625	297	905	990	308	889	1129	301	0	634	1486	716	663	450	1056
EOG091200MP	613621	614442	19	aa	15618	0	2329	0	13289	only nuc data	183	725	293	1037	795	0	635	351	590	223	960	588	416	484	1064	247	0	576	1569	932	540	574	690
EOG091200MQ	2213873	2215203	19	aa	25289	0	6468	0	18821	only nuc data	483	1138	429	1172	1317	0	866	845	795	228	1813	1055	247	898	1232	458	0	509	1436	932	1470	781	1200
EOG091200MR	377039	378045	18	aa	18126	0	5881	0	12245	only nuc data	359	631	1176	599	758	0	736	331	488	148	1058	731	113	559	648	292	0	327	984	601	747	593	725
EOG091200MT	2818800	2819799	19	aa	19000	0	4117	0	14883	only nuc data	530	905	443	417	933	0	778	485	494	226	1161	718	418	607	980	366	0	490	2087	1109	554	681	1031
EOG091200MZ	1535136	1537303	17	aa	36856	0	22076	0	14780	only nuc data	450	1473	597	931	756	0	982	411	569	57	894	765	253	931	959	749	0	315	1845	708	497	507	581
EOG091200N0	1573068	1574160	19	aa	20767	0	10503	0	10264	only nuc data	210	724	100	508	438	0	553	193	498	21	961	589	464	430	465	477	0	277	761	355	1085	678	687
EOG091200N1	2161482	2162186	14	aa	9870	0	3233	0	6637	only nuc data	86	367	297	351	490	0	343	285	345	50	479	354	140	438	455	73	0	286	508	369	324	262	421
EOG091200N2	2154181	2156286	19	aa	40014	0	26926	0	13088	only nuc data	229	913	236	755	748	0	821	602	560	191	824	886	397	696	745	277	0	454	1129	994	568	498	794
EOG091200N3	562400	563140	19	aa	14079	0	3931	0	10148	only nuc data	128	679	163	439	323	0	480	513	674	156	639	713	258	577	574	237	0	421	872	728	477	423	802
EOG091200N9	481356	483356	19	aa	38019	0	22516	0	15503	only nuc data	786	880	171	1164	1410	0	975	415	435	157	1309	922	250	745	662	295	0	1049	1386	747	843	904	784
EOG091200NA	684905	686183	17	aa	21743	0	11049	0	10694	only nuc data	569	452	190	567	553	0	654	407	512	93	780	702	152	598	733	244	0	498	1051	932	487	363	726
EOG091200NB	857227	859539	19	aa	43947	0	22220	0	21727	only nuc data	773	938	184	816	1539	0	865	377	1362	82	2322	2445	278	1772	1354	304	0	560	1381	917	1363	645	2223
EOG091200NC	217407	219177	19	aa	33649	0	18292	0	15357	only nuc data	399	785	207	618	904	0	849	416	995	103	1498	1071	296	891	897	286	0	412	1485	816	889	538	1401
EOG091200ND	1035736	1036727	18	aa	17856	1	4855	0	13000	only nuc data	341	991	393	511	811	0	606	342	508	107	882	693	244	501	956	384	0	426	1611	909	530	809	786
EOG091200NE	145883	147033	17	aa	19567	0	8994	0	10573	only nuc data	180	714	333	792	879	0	572	388	486	134	728	544	159	553	866	137	0	404	613	687	557	393	634
EOG091200NF	1441522	1442927	19	aa	26714	0	14410	0	12304	only nuc data	327	548	180	514	751	0	716	342	677	166	1483	1026	287	749	730	274	0	287	1000	540	603	497	934
EOG091200NI	1920793	1921606	19	aa	15466	0	2135	0	13331	only nuc data	250	786	212	511	661	0	596	545	617	105	971	1012	404	626	796	443	0	559	1587	795	322	774	1009
EOG091200NJ	2063869	2065587	19	aa	32661	0	17758	0	14903	only nuc data	465	939	244	642	1201	0	991	216	570	50	1529	679	308	671	1219	254	0	225	952	786	1239	1004	1184
EOG091200NL	111004	111977	19	aa	18506	0	3756	0	14750	only nuc data	217	799	154	415	601	0	574	420	1110	131	1166	1259	543	1114	695	400	0	513	1240	846	519	621	1630
EOG091200NM	229333	230887	17	aa	26435	0	12839	0	13596	only nuc data	647	615	391	458	775	0	802	510	591	192	904	1208	287	693	760	298	0	349	1644	906	493	628	1092
EOG091200NQ	1788020	1788920	19	aa	17119	1	8066	0	9052	only nuc data	185	768	185	884	501	0	374	242	545	113	444	520	308	453	600	156	0	317	760	627	281	385	589
EOG091200NU	591286	593210	15	aa	28875	0	15750	0	13125	only nuc data	407	786	552	841	822	0	938	373	527	56	1214	995	219	639	720	376	0	379	915	677	1022	366	708
EOG091200NX	905971	907141	18	aa	21078	0	10384	0	10694	only nuc data	200	497	484	701	554	0	593	251	500	89	866	1125	159	589	750	257	0	338	730	429	851	299	632
EOG091200NY	192126	193215	16	aa	17440	0	4437	0	13003	only nuc data	563	570	299	737	682	0	882	458	515	114	857	1159	254	811	870	299	0	520	1250	1008	401	442	875
EOG091200O1	1918566	1920792	18	aa	40086	0	24000	0	16086	only nuc data	622	691	294	624	915	0	729	335	869	123	1171	1737	363	1020	866	270	0	467	1174	877	884	716	1961
EOG091200O2	2315777	2316764	19	aa	18772	0	4827	0	13945	only nuc data	449	880	354	444	837	0	660	567	675	109	1064	735	275	694	1071	285	0	570	1743	931	563	640	848
EOG091200O3	1488522	1489395	18	aa	15732	0	4818	0	10914	only nuc data	257	936	211	558	581	0	577	301	525	60	809	749	258	566	737	192	0	401	905	622	512	555	859
EOG091200O4	717527	720171	19	aa	50255	0	34613	0	15642	only nuc data	244	1194	159	1089	916	0	496	461	789	192	1185	824	496	496	1269	321	0	983	1475	1089	726	623	859
EOG091200O5	909716	910770	19	aa	20045	0	7287	0	12758	only nuc data	205	724	607	939	717	0	849	466	844	108	1003	730	183	681	586	524	0	461	733	694	734	363	812
EOG091200O6	406654	407745	19	aa	20748	0	7038	0	13710	only nuc data	363	807	253	503	842	0	562	438	599	112	840	919	192	686	938	451	0	403	1954	793	542	843	1033
EOG091200O8	888919	890326	18	aa	25344	0	8262	0	17082	only nuc data	495	1009	287	973	913	0	951	811	763	303	1247	1198	501	888	1186	311	0	772	1701	1015	658	524	1071
EOG091200OA	2159362	2160434	19	aa	20387	0	8963	0	11424	only nuc data	236	593	183	439	637	0	667	337	737	93	1005	618	230	598	689	359	0	500	1401	780	480	350	728
EOG091200OD	1397051	1397908	18	aa	15444	0	3698	0	11746	only nuc data	223	852	272	600	585	0	616	416	616	127	752	656	438	769	771	329	0	758	1081	632	481	332	663
EOG091200OE	2429337	2430313	17	aa	16609	11	5725	0	10873	only nuc data	234	510	123	511	658	0	420	322	732	238	754	800	160	725	714	217	0	490	1249	599	482	436	733
EOG091200OF	884992	885958	18	aa	17406	24	7404	0	9978	only nuc data	427	627	209	486	530	0	584	319	435	34	620	740	221	567	712	202	0	444	1108	675	284	419	762
EOG091200OG	1615737	1617434	18	aa	30564	0	15987	0	14577	only nuc data	414	893	383	692	789	0	634	406	862	159	1242	829	197	799	796	442	0	574	2190	853	488	474	875
EOG091200OK	417146	418088	13	aa	12259	0	3590	0	8669	only nuc data	203	345	204	413	628	0	565	440	382	46	946	506	132	339	386	455	0	195	592	391	833	358	513
EOG091200OL	1341454	1342568	19	aa	21185	0	6937	0	14248	only nuc data	292	1053	361	887	565	0	511	429	762	409	689	331	430	507	1138	352	0	740	2080	1157	754	395	698
EOG091200OO	1451601	1452991	18	aa	25038	0	9395	0	15643	only nuc data	436	819	136	650	1071	0	957	599	720	458	1035	1042	313	881	871	350	0	796	1505	1024	804	517	1095
EOG091200OP	1724181	1725607	18	aa	25686	0	9916	0	15770	only nuc data	575	830	966	503	530	0	853	436	857	67	877	1372	433	1160	937	482	0	506	1505	970	445	850	1191
EOG091200OQ	1747170	1748289	19	aa	21280	0	7148	0	14132	only nuc data	228	956	150	891	703	0	443	300	1062	70	903	1434	307	957	747	250	0	411	1097	939	489	617	1406
EOG091200OS	3109171	3110014	19	aa	16036	1	3058	0	12977	only nuc data	115	1072	293	1170	688	0	467	518	507	290	850	544	361	608	949	216	0	627	1378	1093	507	369	470
EOG091200OT	346922	347906	19	aa	18715	0	5902	0	12813	only nuc data	496	657	316	603	701	0	650	529	510	229	1008	650	295	520	874	282	0	830	1558	943	427	552	679
EOG091200OW	1873844	1875490	18	aa	29646	0	14607	0	15039	only nuc data	451	700	179	834	1021	0	774	163	491	44	2311	1379	524	740	701	377	0	416	1288	734	1034	564	765
EOG091200OY	1971438	1972631	19	aa	22686	0	8312	0	14374	only nuc data	564	661	312	512	664	0	867	484	646	139	1239	1219	231	955	840	383	0	530	1523	1065	411	641	1052
EOG091200P0	2624511	2625247	19	aa	14003	34	1315	0	12654	only nuc data	274	1153	344	901	671	0	459	327	699	111	716	806	246	866	966	193	0	344	1227	822	603	420	780
EOG091200P1	1233714	1234638	19	aa	17575	0	3653	0	13922	only nuc data	222	691	141	479	668	0	915	477	831	89	746	1249	499	791	763	336	0	634	1722	816	344	598	1133
EOG091200P5	2341172	2342631	19	aa	27740	0	10960	0	16780	only nuc data	581	909	175	929	1189	0	1107	719	725	181	1498	767	416	920	1127	464	0	484	1312	1121	1161	812	764
EOG091200P6	644543	645833	19	aa	24529	0	9919	0	14610	only nuc data	428	699	502	594	790	0	936	325	571	52	1199	917	398	852	747	474	0	329	1208	838	949	1400	830
EOG091200P8	2293802	2294798	19	aa	18943	0	4456	0	14487	only nuc data	403	622	304	491	842	0	1309	600	863	187	969	664	223	772	769	442	0	607	1930	897	634	698	664
EOG091200P9	2401452	2402317	8	aa	6928	0	2431	0	4497	only nuc data	97	172	101	250	261	0	259	136	236	47	365	292	71	275	331	138	0	172	404	290	212	218	267
EOG091200PD	288305	289496	12	aa	14304	0	6482	0	7822	only nuc data	228	419	156	375	503	0	464	224	465	70	643	430	230	376	514	193	0	334	727	588	334	304	473
EOG091200PF	2272999	2274313	19	aa	24985	0	7287	0	17698	only nuc data	297	1115	180	466	533	0	610	382	2196	227	806	1507	420	1356	751	343	0	449	1691	784	562	1181	2139
EOG091200PI	3115969	3116999	18	aa	18558	0	7997	0	10561	only nuc data	316	718	347	764	626	0	710	646	617	99	630	501	189	688	651	225	0	524	727	512	421	368	598
EOG091200PJ	2188805	2189872	19	aa	20292	0	5135	0	15157	only nuc data	462	819	334	816	1242	0	1027	495	471	246	1191	999	212	1081	1311	235	0	483	1254	793	709	607	832
EOG091200PP	2899910	2900925	14	aa	14224	0	2462	0	11762	only nuc data	228	783	268	786	725	0	515	331	607	209	1359	449	154	607	871	328	0	277	1035	502	1032	405	519
EOG091200PR	1301011	1301838	18	aa	14904	0	6317	0	8587	only nuc data	108	323	244	451	512	0	454	431	543	160	489	547	175	411	751	300	0	377	607	464	431	343	574
EOG091200PS	388544	389683	16	aa	18240	0	7938	0	10302	only nuc data	246	803	164	613	564	0	564	376	403	205	787	547	240	385	709	213	0	528	1291	709	387	356	458
EOG091200PT	76479	77317	19	aa	15941	17	4542	0	11382	only nuc data	259	693	188	695	500	0	444	568	730	369	791	679	258	585	710	331	0	444	1220	722	449	408	598
EOG091200PV	153792	154871	17	aa	18360	0	7560	0	10800	only nuc data	195	702	245	655	762	0	681	180	569	79	1213	566	228	319	812	412	0	302	974	588	588	535	390
EOG091200PW	1748290	1749604	18	aa	23670	0	11508	0	12162	only nuc data	480	511	274	457	832	0	611	329	383	82	1080	1028	283	617	814	327	0	531	1243	865	534	606	755
EOG091200PX	2793119	2794109	16	aa	15856	0	3525	0	12331	only nuc data	393	692	264	478	593	0	579	738	594	211	767	794	296	667	840	216	0	727	1256	983	491	389	756
EOG091200Q2	2721137	2722009	18	aa	15714	0	5486	0	10228	only nuc data	303	782	220	382	568	0	720	413	420	105	985	676	209	402	443	311	0	440	967	576	480	467	662
EOG091200Q4	791318	792327	19	aa	19190	0	3769	0	15421	only nuc data	424	1079	56	685	1048	0	842	444	520	72	829	1588	253	864	1090	219	0	593	1482	892	567	582	1716
EOG091200Q5	2534231	2535603	19	aa	26087	0	14420	0	11667	only nuc data	322	497	324	670	596	0	767	314	531	89	1040	863	232	741	620	288	0	381	1174	394	590	584	972
EOG091200Q6	2342632	2344042	18	aa	25398	0	10652	0	14746	only nuc data	581	968	164	550	878	0	788	348	776	40	834	1650	323	820	875	182	0	357	1356	948	333	901	1655
EOG091200Q8	2362291	2363506	17	aa	20672	0	11438	0	9234	only nuc data	183	654	131	602	456	0	391	164	796	107	1128	442	155	447	463	241	0	144	996	369	454	381	713
EOG091200QA	2859207	2860152	17	aa	16082	0	5530	0	10552	only nuc data	126	585	171	487	662	0	545	263	620	34	700	648	258	637	764	242	0	281	1092	935	516	422	690
EOG091200QB	270999	271858	16	aa	13760	0	3086	0	10674	only nuc data	190	905	134	734	653	0	362	374	563	169	644	737	323	614	690	272	0	276	951	722	478	408	665
EOG091200QH	135157	136007	15	aa	12765	0	2937	0	9828	only nuc data	252	691	162	499	603	0	428	266	708	3	722	600	251	733	691	225	0	293	880	589	373	363	748
EOG091200QI	3153346	3155125	19	aa	33820	0	20100	0	13720	only nuc data	456	657	283	698	755	0	622	333	516	171	928	1644	365	944	826	391	0	556	1156	859	567	502	947
EOG091200QK	2549159	2549951	18	aa	14274	0	6148	0	8126	only nuc data	84	455	444	403	371	0	442	237	414	80	493	714	202	615	372	232	0	407	492	393	390	430	540
EOG091200QL	787383	789774	19	aa	45448	0	22761	0	22687	only nuc data	509	1493	326	1158	1315	0	1173	398	1634	133	1825	1526	340	1152	1233	510	0	740	2777	1099	628	1205	2022
EOG091200QO	1844364	1845651	18	aa	23184	0	12566	0	10618	only nuc data	362	644	274	549	611	0	428	329	555	55	729	853	262	644	537	247	0	498	1045	696	378	507	777
EOG091200QQ	200012	200902	19	aa	16929	0	5507	0	11422	only nuc data	214	592	270	1074	761	0	470	366	510	257	1059	500	222	812	914	441	0	368	860	715	352	431	448
EOG091200QR	26784	27551	19	aa	14592	25	2687	0	11880	only nuc data	246	689	178	884	648	0	575	370	679	48	637	778	340	623	862	315	0	535	1067	734	529	419	970
EOG091200QT	2884961	2886773	19	aa	34447	0	20976	0	13471	only nuc data	297	685	96	991	955	0	697	660	762	335	971	758	205	703	696	312	0	624	1391	683	705	499	743
EOG091200QV	2447596	2449579	18	aa	35712	0	20935	0	14777	only nuc data	488	1007	211	493	978	0	836	181	1166	100	1254	1360	224	745	705	271	0	227	1416	679	567	911	1446
EOG091200QX	2937116	2938879	16	aa	28224	0	14557	0	13667	only nuc data	433	636	311	622	707	0	727	529	823	117	1048	995	295	665	979	239	0	541	1463	889	696	557	828
EOG091200QY	2661492	2663318	19	aa	34713	0	22039	0	12674	only nuc data	383	615	310	611	849	0	657	288	589	163	1065	949	267	611	1037	389	0	362	1032	623	721	711	825
EOG091200QZ	1383764	1384564	19	aa	15219	0	2617	0	12602	only nuc data	292	688	232	689	757	0	709	489	550	152	604	1141	197	742	960	353	0	509	1118	766	664	361	921
EOG091200R0	2061852	2062802	19	aa	18069	0	4931	0	13138	only nuc data	298	579	251	887	800	0	981	469	737	107	1002	648	182	1095	1001	362	0	370	1003	799	657	502	706
EOG091200R2	3144726	3146474	19	aa	33231	2	20826	0	12403	only nuc data	654	546	182	512	582	0	851	536	472	119	826	1051	168	637	738	237	0	748	1422	972	497	429	878
EOG091200R4	195452	197190	19	aa	33041	0	20873	0	12168	only nuc data	506	331	232	384	699	0	1046	405	649	31	1124	1304	150	769	606	250	0	426	778	711	547	561	1165
EOG091200R7	745870	746733	18	aa	15552	0	5403	0	10149	only nuc data	153	534	143	366	423	0	661	544	506	110	684	599	267	650	620	401	0	490	1088	486	554	366	657
EOG091200RB	987407	988251	19	aa	16055	0	4735	0	11320	only nuc data	136	815	292	659	612	0	490	382	761	170	937	786	307	632	638	348	0	361	975	444	654	450	607
EOG091200RC	2876723	2877748	19	aa	19494	0	6011	0	13483	only nuc data	286	1129	271	475	615	0	604	280	408	189	825	1074	341	778	915	207	0	583	1762	970	517	581	959
EOG091200RD	3088571	3089336	19	aa	14554	0	3685	0	10869	only nuc data	252	422	316	499	629	0	674	366	589	101	918	799	326	602	663	314	0	424	1001	519	629	429	649
EOG091200RF	2857555	2858743	18	aa	21402	1	9211	0	12190	only nuc data	313	652	210	466	662	0	655	378	629	100	1253	957	368	803	648	347	0	506	1176	610	624	407	739
EOG091200RG	1738360	1739545	19	aa	22534	0	9434	0	13100	only nuc data	303	606	332	599	795	0	924	310	590	56	1088	822	142	719	829	472	0	505	1090	904	654	880	783
EOG091200RH	1007578	1008630	19	aa	20007	0	6458	0	13549	only nuc data	429	876	51	560	702	0	746	404	592	102	868	1478	258	914	795	301	0	468	1151	920	486	684	1193
EOG091200RI	250306	251240	19	aa	17765	0	4208	0	13557	only nuc data	200	1035	100	1258	699	0	597	323	720	161	693	1127	385	594	886	178	0	687	1190	715	712	390	1107
EOG091200RJ	2423382	2424197	16	aa	13056	0	4102	0	8954	only nuc data	216	465	247	426	467	0	512	269	514	94	610	755	225	522	457	191	0	301	1016	539	391	385	568
EOG091200RK	2900926	2901741	19	aa	15504	0	2866	0	12638	only nuc data	323	781	176	837	642	0	636	382	419	168	866	893	327	768	796	306	0	599	1170	672	807	404	989
EOG091200RL	564860	566736	16	aa	30032	0	16512	0	13520	only nuc data	476	652	744	981	702	0	758	405	735	337	1124	897	247	622	739	324	0	509	1014	772	698	424	836
EOG091200RM	91148	91926	19	aa	14801	92	3041	0	11668	only nuc data	165	833	82	306	415	0	601	601	996	332	352	959	254	650	456	224	0	553	934	817	403	519	1381
EOG091200RN	2696190	2697193	19	aa	19076	0	5566	0	13510	only nuc data	322	658	167	733	677	0	720	451	758	132	1019	788	324	651	1006	337	0	521	1742	703	752	452	919
EOG091200RO	1265232	1266063	19	aa	15808	0	5066	0	10742	only nuc data	225	709	255	640	648	0	516	348	537	116	639	654	228	664	644	222	0	413	1200	684	534	483	608
EOG091200RP	186868	188104	19	aa	23503	0	11026	0	12477	only nuc data	490	825	172	530	592	0	645	551	609	85	827	782	341	706	755	243	0	475	1470	842	465	615	947
EOG091200RQ	1719222	1720138	19	aa	17423	0	5693	0	11730	only nuc data	312	468	127	536	584	0	472	385	638	246	801	1031	234	979	749	366	0	461	1027	624	702	458	842
EOG091200RS	292795	293974	18	aa	21240	0	9552	0	11688	only nuc data	376	595	209	566	599	0	615	454	582	320	708	901	263	712	770	309	0	526	1082	641	567	530	739
EOG091200RU	2094763	2096839	19	aa	39463	0	23314	0	16149	only nuc data	487	952	113	754	793	0	860	444	1124	99	1549	1085	408	860	724	435	0	408	1189	724	1058	1316	1254
EOG091200RV	3106483	3107286	19	aa	15276	17	2552	0	12707	only nuc data	238	807	180	983	752	0	522	513	581	212	873	493	257	450	1122	286	0	740	1434	952	633	294	623
EOG091200S0	995787	996774	19	aa	18772	0	6024	0	12748	only nuc data	475	827	206	781	616	0	576	481	288	311	1066	627	305	487	969	227	0	769	1598	1128	540	413	533
EOG091200S1	2627814	2628597	19	aa	14896	0	3783	0	11113	only nuc data	336	421	213	320	594	0	540	404	499	170	812	708	284	678	688	275	0	460	1404	729	417	484	1013
EOG091200S2	471334	472339	17	aa	17102	0	5289	0	11813	only nuc data	363	571	638	830	714	0	530	393	674	245	777	781	255	676	746	431	0	266	714	686	652	441	793
EOG091200S4	1332314	1333688	19	aa	26125	0	14628	0	11497	only nuc data	377	556	59	687	636	0	518	314	465	187	772	919	284	756	878	203	0	453	1274	802	560	525	649
EOG091200S6	2949193	2950065	19	aa	16587	1	4566	0	12020	only nuc data	315	859	222	537	536	0	433	472	627	178	801	973	255	731	796	291	0	478	1165	939	349	576	802
EOG091200SA	1865813	1867493	13	aa	21853	0	12112	0	9741	only nuc data	380	351	1	380	845	0	731	420	321	25	778	688	134	603	549	268	0	328	622	548	1051	448	650
EOG091200SB	528554	529299	19	aa	14174	0	2831	0	11343	only nuc data	192	527	228	306	764	0	621	258	501	44	888	729	366	715	751	304	0	570	1370	699	224	677	801
EOG091200SC	525043	525959	19	aa	17423	0	5324	0	12099	only nuc data	173	571	425	934	681	0	481	589	842	95	1115	943	208	670	522	358	0	394	701	443	914	439	774
EOG091200SD	985083	985828	19	aa	14174	0	2120	0	12054	only nuc data	211	649	187	654	520	0	621	390	618	117	784	826	329	790	830	271	0	425	1198	876	421	501	1047
EOG091200SF	2384890	2385674	19	aa	14915	0	2596	0	12319	only nuc data	208	540	113	655	590	0	607	484	524	329	847	1104	162	847	852	261	0	679	829	733	633	586	944
EOG091200SG	1706361	1707939	19	aa	30001	0	13501	0	16500	only nuc data	397	991	148	902	1113	0	1150	320	838	74	1988	763	340	859	830	303	0	432	1355	683	1273	1256	882
EOG091200SI	939539	940323	15	aa	11775	0	3223	0	8552	only nuc data	91	479	210	660	472	0	441	364	455	58	665	414	117	538	707	229	0	404	509	348	570	490	422
EOG091200SJ	937623	939538	18	aa	34488	0	24448	0	10040	only nuc data	186	476	273	521	883	0	516	141	628	36	1030	504	254	517	746	244	0	289	715	553	675	524	515
EOG091200SK	59043	60144	17	aa	18734	0	8719	0	10015	only nuc data	198	470	340	661	672	0	535	255	523	27	791	527	174	568	825	233	0	363	876	647	352	437	739
EOG091200SL	1913476	1914188	19	aa	13547	0	1435	0	12112	only nuc data	249	685	146	953	461	0	617	722	645	282	788	596	356	744	761	498	0	649	951	636	534	286	802
EOG091200SN	2430314	2431318	17	aa	17085	0	6540	0	10545	only nuc data	173	685	189	752	761	0	439	392	537	56	1173	419	227	591	504	490	0	238	816	385	745	605	541
EOG091200SO	1869514	1870570	19	aa	20083	0	8250	0	11833	only nuc data	279	873	171	479	725	0	489	248	558	94	990	729	252	579	883	361	0	327	1628	660	390	628	769
EOG091200SP	2839759	2841036	17	aa	21726	0	11771	0	9955	only nuc data	303	653	238	630	565	0	526	369	394	125	770	442	319	306	708	131	0	656	1115	790	399	308	511
EOG091200SR	1386321	1387448	19	aa	21432	0	9620	0	11812	only nuc data	343	527	216	838	656	0	730	686	337	139	792	889	167	818	714	293	0	697	1001	705	499	453	655
EOG091200SS	639652	641026	19	aa	26125	0	11111	0	15014	only nuc data	504	673	79	388	980	0	745	172	741	46	1798	1239	323	931	626	280	0	227	1655	817	341	1093	1860
EOG091200SU	2763423	2764190	17	aa	13056	0	4383	0	8673	only nuc data	319	602	149	481	509	0	556	294	408	214	774	413	128	446	574	282	0	229	951	613	289	388	373
EOG091200SX	535581	536393	19	aa	15447	0	4729	0	10718	only nuc data	232	643	218	358	505	0	657	390	437	29	583	820	172	674	653	243	0	474	1332	747	276	765	742
EOG091200SY	359967	360884	17	aa	15606	1	4220	0	11385	only nuc data	263	854	228	1052	656	0	499	374	503	55	1059	453	370	498	727	98	0	561	1028	745	730	309	586
EOG091200T0	2332113	2332985	18	aa	15714	0	6203	0	9511	only nuc data	179	563	289	315	658	0	479	313	645	42	672	599	260	390	505	226	0	394	1006	661	407	510	577
EOG091200T1	863376	864706	19	aa	25289	0	13723	0	11566	only nuc data	495	484	392	528	601	0	689	523	682	108	761	852	274	797	803	214	0	416	858	608	658	370	948
EOG091200T2	2028561	2029382	18	aa	14796	0	4707	0	10089	only nuc data	185	388	537	705	515	0	518	370	709	127	734	576	160	663	607	368	0	374	635	603	439	335	726
EOG091200T4	1142531	1144310	14	aa	24920	0	15552	0	9368	only nuc data	306	902	160	734	557	0	296	405	208	146	654	406	273	295	798	72	0	635	1076	864	413	158	316
EOG091200T5	3043	4416	19	aa	26106	0	14338	0	11768	only nuc data	387	486	202	419	762	0	746	436	492	95	1309	962	258	637	590	279	0	475	976	738	554	449	903
EOG091200T7	749837	750781	18	aa	17010	0	5454	0	11556	only nuc data	325	817	218	803	707	0	620	331	450	174	1003	743	170	648	843	254	0	560	1038	756	302	367	752
EOG091200TA	881393	882456	19	aa	20216	0	6180	0	14036	only nuc data	301	705	347	568	1048	0	835	508	596	182	1343	844	224	857	933	401	0	392	1211	785	685	758	814
EOG091200TB	2068066	2070112	17	aa	34799	0	23794	0	11005	only nuc data	185	603	138	523	605	0	414	317	528	75	769	686	196	706	749	241	0	541	816	608	870	720	900
EOG091200TC	1043487	1044957	19	aa	27949	0	15656	0	12293	only nuc data	519	371	233	346	611	0	884	373	721	74	1310	1095	196	803	534	305	0	321	825	695	747	661	1188
EOG091200TE	379285	381222	19	aa	36822	0	21453	0	15369	only nuc data	550	685	297	508	813	0	1085	581	640	129	964	1125	354	606	846	435	0	846	2262	1127	391	710	965
EOG091200TF	2465891	2466720	12	aa	9960	0	2172	0	7788	only nuc data	237	462	184	565	544	0	243	294	304	75	487	698	206	449	604	130	0	252	661	617	312	222	479
EOG091200TG	1914189	1915177	19	aa	18791	0	7450	0	11341	only nuc data	267	563	176	661	677	0	612	528	674	127	1030	381	369	560	686	290	0	495	1285	719	640	462	406
EOG091200TK	1544527	1545160	18	aa	11412	1	1997	0	9414	only nuc data	63	744	212	1088	498	0	444	201	560	207	461	456	182	660	878	351	0	218	610	390	317	436	501
EOG091200TN	1623488	1624166	17	aa	11543	1	1689	0	9853	only nuc data	190	700	206	742	648	0	422	494	462	237	557	595	243	563	796	248	0	461	706	457	523	238	555
EOG091200TP	2038419	2039582	11	aa	12804	0	5479	0	7325	only nuc data	279	354	392	574	380	0	374	294	323	105	457	545	151	467	476	240	0	226	453	369	370	226	549
EOG091200TQ	2866436	2867166	17	aa	12427	0	3584	0	8843	only nuc data	181	352	130	375	485	0	425	430	584	227	762	469	107	506	587	225	0	435	913	482	585	384	380
EOG091200TR	2630963	2632320	19	aa	25802	0	14268	0	11534	only nuc data	216	589	90	543	748	0	375	266	618	94	1318	658	249	910	827	312	0	368	844	530	941	294	960
EOG091200TV	3134757	3135732	15	aa	14640	0	2861	0	11779	only nuc data	486	634	282	620	783	0	568	523	719	127	641	792	315	642	895	295	0	429	1059	781	537	563	574
EOG091200U0	556787	558135	19	aa	25631	0	12695	0	12936	only nuc data	473	541	244	471	641	0	873	248	581	74	1126	920	279	741	712	298	0	306	1572	642	353	935	1379
EOG091200U2	1136256	1137057	12	aa	9624	0	2684	0	6940	only nuc data	160	529	145	387	347	0	273	154	367	41	379	590	199	422	421	161	0	373	645	432	276	254	545
EOG091200U4	3110938	3111654	19	aa	13623	0	1655	0	11968	only nuc data	144	881	213	640	700	0	486	277	627	120	727	654	270	641	639	292	0	404	1473	737	552	731	904
EOG091200U5	2687324	2688668	19	aa	25555	9	12311	0	13235	only nuc data	180	886	165	567	878	0	893	255	736	88	1043	655	397	705	837	254	0	433	1644	943	543	536	777
EOG091200U7	269604	270618	12	aa	12180	0	4611	0	7569	only nuc data	221	428	297	311	525	0	555	246	427	80	717	470	185	374	304	364	0	255	546	270	424	374	417
EOG091200U9	1131907	1132941	11	aa	11385	0	3005	0	8380	only nuc data	264	538	348	543	428	0	466	231	485	99	616	444	161	404	596	287	0	264	616	397	737	361	359
EOG091200UB	1091796	1092585	11	aa	8690	0	3235	0	5455	only nuc data	108	311	78	314	329	0	256	166	410	155	394	261	123	259	349	192	0	253	580	246	263	206	310
EOG091200UC	1631959	1632703	15	aa	11175	0	1214	0	9961	only nuc data	309	607	186	464	668	0	467	354	593	47	662	651	233	394	701	260	0	373	900	766	420	605	610
EOG091200UF	1622450	1623487	18	aa	18684	0	9713	0	8971	only nuc data	222	573	303	292	473	0	357	183	647	53	825	638	277	387	429	257	0	265	834	390	457	711	620
EOG091200UG	2894829	2895676	18	aa	15264	0	2942	0	12322	only nuc data	342	784	162	682	733	0	621	650	620	172	962	809	170	673	726	263	0	515	1077	796	733	445	729
EOG091200UH	348473	349296	19	aa	15656	0	4089	0	11567	only nuc data	156	567	392	628	606	0	509	290	643	71	1376	584	233	564	545	460	0	278	1313	506	769	557	676
EOG091200UJ	1584428	1585450	18	aa	18414	0	7453	0	10961	only nuc data	438	510	231	344	592	0	575	384	510	192	659	958	202	508	553	242	0	491	1483	669	437	522	899
EOG091200UK	1157139	1158656	19	aa	28842	0	15871	0	12971	only nuc data	471	691	270	351	656	0	783	488	508	56	962	938	250	659	718	295	0	585	1504	977	355	841	1084
EOG091200UL	1558994	1559760	19	aa	14573	0	3073	0	11500	only nuc data	176	815	162	724	671	0	711	248	545	186	873	620	211	927	730	369	0	320	1152	452	432	556	796
EOG091200UM	1432361	1433200	19	aa	15960	0	6582	0	9378	only nuc data	266	451	220	388	509	0	439	501	404	243	602	360	317	351	716	260	0	693	1119	781	324	322	378
EOG091200UP	1017395	1018252	19	aa	16302	0	4756	0	11546	only nuc data	247	720	161	516	670	0	421	566	669	242	850	426	407	492	879	232	0	762	1536	780	367	293	557
EOG091200UR	970300	971050	18	aa	13518	0	1193	0	12325	only nuc data	383	627	355	699	718	0	815	474	549	110	963	753	106	736	936	298	0	550	957	874	681	484	640
EOG091200UU	1854244	1855147	17	aa	15368	0	3421	0	11947	only nuc data	379	805	328	519	782	0	668	332	751	255	958	553	190	608	857	407	0	442	1147	591	543	640	571
EOG091200UV	2171379	2172102	18	aa	13032	0	2922	0	10110	only nuc data	186	689	91	587	527	0	608	245	521	72	659	675	211	609	628	229	0	319	1184	650	378	523	705
EOG091200UX	161610	162408	15	aa	11985	0	1226	0	10759	only nuc data	283	695	153	582	642	0	833	439	404	193	649	833	280	562	610	215	0	476	955	666	388	430	754
EOG091200UY	2551941	2552933	17	aa	16881	0	4569	0	12312	only nuc data	414	875	119	834	536	0	545	541	492	253	889	500	340	518	908	333	0	757	1325	1058	621	359	509
EOG091200UZ	2200255	2200880	19	aa	11894	0	2085	0	9809	only nuc data	27	599	296	669	506	0	415	291	785	142	688	312	282	560	898	237	0	262	1035	335	483	424	590
EOG091200V1	1308702	1309301	17	aa	10200	0	777	0	9423	only nuc data	98	515	235	598	462	0	411	300	367	112	534	720	458	529	703	305	0	426	762	690	444	308	544
EOG091200V3	2892353	2893458	18	aa	19908	24	8286	0	11598	only nuc data	308	871	441	493	618	0	522	342	645	117	787	848	217	870	785	187	0	269	1033	523	615	551	864
EOG091200V4	956294	957533	16	aa	19840	0	7376	0	12464	only nuc data	368	602	75	636	783	0	960	404	807	114	1446	951	266	783	466	300	0	352	860	474	750	657	778
EOG091200V5	3118601	3120673	18	aa	37314	17	26581	0	10716	only nuc data	346	348	383	769	433	0	597	753	791	158	809	555	90	781	436	342	0	445	708	463	879	348	628
EOG091200V6	2040275	2041166	19	aa	16948	0	6473	0	10475	only nuc data	155	931	47	451	575	0	387	194	814	104	526	944	276	618	466	139	0	173	971	411	684	739	1025
EOG091200V9	1155517	1156348	12	aa	9984	0	2906	0	7078	only nuc data	140	343	101	359	559	0	299	327	309	59	803	281	228	390	460	345	0	206	631	205	500	342	331
EOG091200VC	3064937	3065681	19	aa	14155	0	1654	0	12501	only nuc data	101	644	104	621	546	0	560	414	466	72	764	1415	298	916	754	211	0	480	1069	845	334	410	1578
EOG091200VD	1138369	1139157	19	aa	14991	0	2374	0	12617	only nuc data	131	816	110	864	528	0	266	698	1490	72	991	641	150	913	633	384	0	344	869	642	1131	245	830
EOG091200VE	867927	869367	13	aa	18733	0	8981	0	9752	only nuc data	350	413	193	1088	416	0	559	509	386	101	713	537	54	551	639	432	0	374	563	484	816	425	499
EOG091200VG	1698380	1699053	18	aa	12132	0	3949	0	8183	only nuc data	143	326	235	387	424	0	508	268	202	101	637	460	242	445	603	196	0	338	957	541	557	329	427
EOG091200VH	1554020	1554780	17	aa	12937	0	1704	0	11233	only nuc data	281	807	140	734	630	0	536	256	586	30	746	815	305	658	855	164	0	419	1164	753	523	406	706
EOG091200VI	2425881	2427273	17	aa	23681	33	12254	0	11394	only nuc data	275	711	225	608	985	0	773	171	643	110	1185	508	137	531	678	215	0	351	1376	557	618	485	527
EOG091200VK	2868622	2871252	17	aa	44727	0	33054	0	11673	only nuc data	208	780	323	591	640	0	686	373	589	109	1131	936	227	683	760	297	0	493	957	591	326	301	880
EOG091200VL	2630121	2630962	18	aa	15156	0	5643	0	9513	only nuc data	187	540	153	634	659	0	596	365	464	63	827	349	139	550	742	238	0	233	625	671	795	353	517
EOG091200VN	1833523	1834171	17	aa	11033	0	2243	0	8790	only nuc data	200	759	345	584	514	0	385	254	423	264	565	364	251	415	576	274	0	428	973	542	314	286	274
EOG091200VO	2287453	2288565	12	aa	13356	0	3791	0	9565	only nuc data	425	490	213	628	676	0	325	343	529	191	689	584	245	491	679	295	0	395	836	636	509	305	506
EOG091200VT	1666636	1667527	19	aa	16948	0	5042	0	11906	only nuc data	174	757	147	731	728	0	654	266	544	220	1082	795	236	668	644	261	0	459	1162	600	649	511	792
EOG091200VV	429667	431036	17	aa	23290	0	11239	0	12051	only nuc data	301	875	181	678	735	0	527	403	638	263	1091	285	304	371	918	244	0	748	1337	835	706	451	461
EOG091200VY	2149122	2149783	19	aa	12578	0	2504	0	10074	only nuc data	125	845	71	783	512	0	507	343	728	39	572	696	466	402	567	121	0	484	631	450	576	597	684
EOG091200W0	2039583	2040274	14	aa	9688	0	2010	0	7678	only nuc data	118	478	240	570	424	0	326	378	229	289	430	334	275	235	582	68	0	559	824	634	330	175	298
EOG091200W2	893345	894118	19	aa	14706	0	3934	0	10772	only nuc data	172	634	219	503	680	0	577	300	475	118	940	747	183	501	619	267	0	538	1065	522	508	557	819
EOG091200W3	733781	734653	18	aa	15714	0	4742	0	10972	only nuc data	300	595	283	478	514	0	662	268	617	159	1028	852	227	707	621	326	0	324	1111	604	317	448	831
EOG091200W4	2664030	2666115	19	aa	39634	0	26495	0	13139	only nuc data	387	595	91	366	911	0	811	162	328	8	1253	654	289	383	864	534	0	241	1078	799	1163	2172	437
EOG091200W6	1481681	1482385	17	aa	11985	0	3273	0	8712	only nuc data	165	497	130	594	530	0	405	159	488	81	599	379	178	509	723	275	0	331	877	516	418	402	621
EOG091200W8	866859	867499	18	aa	11538	0	442	0	11096	only nuc data	230	813	152	832	520	0	425	351	720	143	518	633	309	697	720	308	0	527	1043	560	562	494	769
EOG091200W9	512744	513488	18	aa	13410	0	2527	0	10883	only nuc data	245	665	324	665	652	0	706	337	552	162	925	610	208	516	836	207	0	305	1058	637	411	366	741
EOG091200WB	1500861	1501713	19	aa	16207	0	5888	0	10319	only nuc data	177	704	105	376	567	0	468	276	440	31	871	580	273	478	615	337	0	378	1354	713	572	444	737
EOG091200WC	804803	805502	19	aa	13300	0	2649	0	10651	only nuc data	197	505	189	318	447	0	574	436	513	35	763	810	361	413	583	260	0	590	1261	766	254	616	957
EOG091200WG	2815867	2817543	19	aa	31863	0	17819	0	14044	only nuc data	413	1134	193	516	707	0	630	266	749	65	968	1059	316	828	834	392	0	386	1639	807	349	894	1312
EOG091200WI	1076494	1077405	16	aa	14592	0	5209	0	9383	only nuc data	221	644	134	582	588	0	606	369	498	223	560	425	205	507	626	258	0	450	803	495	636	271	503
EOG091200WJ	13044	14021	19	aa	18582	0	5876	0	12706	only nuc data	309	857	248	978	779	0	663	383	378	165	1081	448	345	411	1096	225	0	803	1723	856	540	342	385
EOG091200WK	2018812	2020668	19	aa	35283	0	18338	0	16945	only nuc data	605	927	134	766	728	0	808	470	1315	150	1545	1698	277	1032	900	343	0	473	1241	765	1138	698	1537
EOG091200WL	2577210	2577919	19	aa	13490	0	3262	0	10228	only nuc data	192	639	317	390	453	0	608	344	424	94	830	527	225	716	674	259	0	483	1115	641	408	449	632
EOG091200WM	2216860	2217885	19	aa	19494	0	5355	0	14139	only nuc data	429	852	377	785	786	0	962	503	481	280	929	1092	176	652	912	215	0	597	1518	818	770	527	907
EOG091200WN	3010937	3011649	17	aa	12121	0	3311	0	8810	only nuc data	150	410	287	346	427	0	451	305	598	122	617	377	244	528	481	350	0	471	974	454	394	339	635
EOG091200WR	3048140	3048917	19	aa	14782	0	4824	0	9958	only nuc data	435	788	266	370	418	0	614	493	467	119	684	605	205	485	518	347	0	409	1373	572	212	395	618
EOG091200WT	814611	815724	13	aa	14482	0	5392	0	9090	only nuc data	155	645	200	675	563	0	483	298	466	208	764	456	190	584	671	375	0	232	693	451	385	364	387
EOG091200WX	1806007	1806866	19	aa	16340	0	4648	0	11692	only nuc data	134	1038	317	863	593	0	355	184	766	112	922	342	271	498	637	444	0	341	1218	500	1134	490	667
EOG091200WY	27552	28872	14	aa	18494	0	8146	0	10348	only nuc data	185	700	95	593	627	0	482	186	831	94	798	731	198	610	679	224	0	253	825	373	640	613	796
EOG091200WZ	844020	844829	19	aa	15390	11	3363	0	12016	only nuc data	243	711	107	309	683	0	626	206	748	17	966	928	216	632	572	278	0	197	1651	581	131	833	1624
EOG091200X0	1830613	1831522	19	aa	17290	0	4657	0	12633	only nuc data	254	775	289	571	652	0	944	227	472	84	854	673	324	569	897	135	0	462	1883	653	436	773	960
EOG091200X3	1648164	1649628	19	aa	27835	0	10768	0	17067	only nuc data	770	1570	501	632	708	0	1033	822	533	338	1156	1277	302	783	809	432	0	518	2424	911	398	777	1143
EOG091200X4	2119240	2120576	17	aa	22729	0	7482	0	15247	only nuc data	236	976	146	746	846	0	645	466	833	111	1790	893	384	674	811	385	0	467	1045	708	1667	938	716
EOG091200X8	2004689	2005621	18	aa	16794	0	4344	0	12450	only nuc data	570	422	217	667	594	0	784	468	648	139	846	1142	256	852	747	233	0	645	1331	802	404	356	897
EOG091200X9	2797647	2798891	19	aa	23655	0	11339	0	12316	only nuc data	196	960	146	939	737	0	585	424	523	44	966	561	253	389	829	375	0	395	1177	527	887	1089	510
EOG091200XA	2655466	2656779	17	aa	22338	0	10333	0	12005	only nuc data	359	607	204	563	646	0	704	476	632	283	922	911	280	584	776	300	0	429	1118	689	580	479	822
EOG091200XC	1985530	1986259	7	aa	5110	35	885	0	4190	only nuc data	98	267	93	348	226	0	233	93	208	100	260	284	140	191	241	80	0	193	307	268	279	111	268
EOG091200XE	1109527	1110572	13	aa	13598	0	4916	0	8682	only nuc data	229	501	375	384	438	0	365	212	475	74	741	726	143	642	481	236	0	225	750	409	540	333	632
EOG091200XF	3150166	3151037	19	aa	16568	0	4994	0	11574	only nuc data	365	622	234	285	543	0	715	347	503	82	749	750	384	894	741	293	0	394	1567	839	369	371	892
EOG091200XK	2024041	2024879	19	aa	15941	0	3515	0	12426	only nuc data	444	694	283	805	646	0	694	841	440	338	829	904	360	773	699	232	0	575	976	730	474	448	685
EOG091200XN	1218592	1219564	18	aa	17514	0	6819	0	10695	only nuc data	307	477	222	489	649	0	584	450	540	176	798	822	256	646	652	289	0	496	785	623	681	455	605
EOG091200XO	2622928	2623530	19	aa	11457	0	1205	0	10252	only nuc data	192	499	113	908	644	0	687	313	356	186	925	614	119	640	932	275	0	350	667	705	446	385	488
EOG091200XQ	2224708	2225379	19	aa	12768	1	2965	0	9802	only nuc data	185	534	289	409	566	0	495	436	396	103	630	639	200	638	873	147	0	409	879	638	526	426	569
EOG091200XV	98705	100720	13	aa	26208	0	19549	0	6659	only nuc data	113	411	158	366	356	0	418	275	305	51	385	343	181	330	523	183	0	316	657	511	181	237	472
EOG091200XX	840128	841527	17	aa	23800	0	12051	0	11749	only nuc data	307	601	181	603	764	0	671	313	443	39	1330	863	243	660	746	204	0	489	878	660	829	458	774
EOG091200XY	569944	571921	18	aa	35604	0	23339	0	12265	only nuc data	422	687	84	507	694	0	703	367	551	109	1185	1052	163	553	759	161	0	429	738	622	1130	699	1072
EOG091200XZ	1031849	1032753	19	aa	17195	1	4111	0	13083	only nuc data	455	677	219	613	598	0	725	537	645	58	989	931	346	730	856	289	0	615	1627	859	429	505	835
EOG091200Y0	1664193	1665578	19	aa	26334	0	11088	0	15246	only nuc data	573	934	285	514	789	0	930	490	663	110	999	908	476	873	908	338	0	883	1783	954	671	579	1159
EOG091200Y3	1189547	1190376	18	aa	14940	0	5928	0	9012	only nuc data	220	612	247	488	555	0	632	303	411	194	828	450	171	542	576	358	0	387	621	438	348	444	407
EOG091200Y6	2065588	2067189	19	aa	30438	1	11449	0	18988	only nuc data	595	1031	234	1365	1070	0	908	635	685	266	1292	1253	411	907	1538	448	0	919	1861	1224	822	932	1187
EOG091200YB	579974	580812	19	aa	15941	0	3541	0	12400	only nuc data	392	599	160	586	630	0	598	321	671	135	807	1154	264	852	805	326	0	586	1017	781	657	569	882
EOG091200YG	1736314	1737374	19	aa	20159	0	9357	0	10802	only nuc data	300	446	375	585	594	0	569	454	484	157	1112	543	196	605	610	358	0	503	978	607	503	454	669
EOG091200YH	1741233	1742242	16	aa	16160	1	8574	0	7585	only nuc data	186	387	131	569	506	0	412	230	405	23	738	314	76	519	424	201	0	203	778	596	355	238	480
EOG091200YI	2543046	2544058	18	aa	18234	0	5595	0	12639	only nuc data	423	569	350	605	693	0	743	481	646	267	970	876	145	691	779	326	0	677	1335	791	514	580	601
EOG091200YK	919894	920688	19	aa	15105	0	2045	0	13060	only nuc data	443	733	303	858	824	0	768	192	386	250	1072	1021	150	721	982	390	0	480	1482	923	242	530	753
EOG091200YM	69752	71444	19	aa	32167	0	20361	0	11806	only nuc data	485	558	118	664	528	0	886	223	788	43	998	893	282	990	445	173	0	305	933	569	943	670	797
EOG091200YN	182380	183623	8	aa	9952	0	3739	0	6213	only nuc data	194	337	149	377	328	0	355	282	276	68	441	373	179	379	405	129	0	267	640	402	224	196	406
EOG091200YP	2297843	2299182	19	aa	25460	0	12692	0	12768	only nuc data	306	704	503	695	792	0	699	393	746	251	1082	544	226	795	769	392	0	533	1209	523	595	518	799
EOG091200YR	652983	653962	19	aa	18620	0	5382	0	13238	only nuc data	395	661	136	497	772	0	780	442	649	107	828	1152	509	843	810	272	0	484	1491	746	448	655	956
EOG091200YS	1333689	1335002	19	aa	24966	0	8951	0	16015	only nuc data	623	715	498	737	1033	0	991	789	561	121	1381	846	419	891	1119	490	0	617	1549	1083	792	588	795
EOG091200YT	2036546	2037214	18	aa	12042	0	2134	0	9908	only nuc data	241	553	59	457	634	0	609	350	574	26	755	918	255	433	637	176	0	256	841	680	234	505	956
EOG091200YU	443161	445602	17	aa	41514	0	24345	0	17169	only nuc data	622	864	181	713	923	0	1189	292	645	168	1024	795	364	418	1068	460	0	493	1623	968	1289	3088	604
EOG091200YW	695236	696074	18	aa	15102	0	6299	0	8803	only nuc data	228	514	81	482	504	0	440	365	466	75	662	580	220	275	706	239	0	393	1065	683	277	285	491
EOG091200YX	1442928	1443885	18	aa	17244	0	7170	0	10074	only nuc data	485	492	235	331	533	0	633	457	376	95	820	755	150	465	621	287	0	574	1235	750	324	377	564
EOG091200Z0	2149784	2150547	18	aa	13752	1	1826	0	11925	only nuc data	138	995	75	897	822	0	492	230	473	17	828	1143	315	745	963	94	0	354	876	700	383	613	910
EOG091200Z1	2072780	2073612	19	aa	15827	0	5803	0	10024	only nuc data	179	735	222	538	499	0	394	302	725	225	909	279	144	521	486	263	0	348	1208	454	563	498	711
EOG091200Z2	1126444	1127282	19	aa	15941	0	4827	0	11114	only nuc data	118	862	233	651	491	0	498	331	644	121	566	870	326	647	527	365	0	298	1291	623	374	501	895
EOG091200Z5	1032754	1033704	19	aa	18069	0	7858	0	10211	only nuc data	69	1019	247	333	513	0	422	177	475	91	570	483	244	658	889	146	0	298	1387	573	461	533	692
EOG091200Z9	692245	693136	19	aa	16948	0	5564	0	11384	only nuc data	234	614	205	476	533	0	558	437	610	150	703	707	205	773	748	332	0	492	1273	772	492	573	731
EOG091200ZA	1176226	1177068	19	aa	16017	0	4053	0	11964	only nuc data	328	680	350	612	667	0	448	506	648	114	1065	628	180	495	702	426	0	507	1224	659	774	581	698
EOG091200ZB	2304235	2305091	19	aa	16283	0	7591	0	8692	only nuc data	196	499	336	545	475	0	315	232	635	94	1067	409	176	446	501	223	0	196	773	251	694	370	455
EOG091200ZF	2654412	2655465	19	aa	20026	0	9101	0	10925	only nuc data	249	549	501	666	583	0	485	320	632	30	600	777	184	659	615	635	0	470	655	635	354	516	1059
EOG091200ZH	2529326	2530462	19	aa	21603	0	7965	0	13638	only nuc data	416	1011	491	564	1040	0	626	346	632	20	1682	851	204	581	721	459	0	258	965	590	1290	501	806
EOG091200ZI	1927	3042	18	aa	20088	0	12239	0	7849	only nuc data	300	252	124	137	395	0	644	285	340	17	928	790	99	448	368	116	0	196	605	515	364	453	773
EOG091200ZK	2442812	2443899	19	aa	20672	0	8348	0	12324	only nuc data	618	625	165	475	637	0	919	365	752	65	707	1075	275	639	684	225	0	391	1139	923	316	848	1099
EOG091200ZL	2505926	2506697	19	aa	14668	0	2431	0	12237	only nuc data	334	650	185	505	770	0	541	327	665	71	1093	807	242	762	813	229	0	421	1468	918	216	628	926
EOG091200ZM	823047	824089	11	aa	11473	33	5252	0	6188	only nuc data	163	419	112	271	375	0	284	201	401	52	778	280	159	250	279	178	0	161	575	299	370	415	329
EOG091200ZO	2473280	2473944	18	aa	11970	0	2250	0	9720	only nuc data	119	564	222	431	466	0	499	392	669	215	791	564	187	480	644	294	0	387	788	595	377	444	711
EOG091200ZS	2128843	2129745	19	aa	17157	0	5966	0	11191	only nuc data	299	687	327	331	579	0	665	223	603	68	1061	588	276	816	640	167	0	516	1212	597	554	402	879
EOG091200ZU	1120686	1122229	18	aa	27792	0	14236	0	13556	only nuc data	652	750	411	674	732	0	758	435	562	121	1080	1057	171	680	912	461	0	509	1407	983	521	495	837
EOG091200ZV	435766	436701	12	aa	11232	0	1640	0	9592	only nuc data	384	701	220	489	452	0	480	281	429	157	588	533	214	443	653	298	0	498	1306	655	356	321	518
EOG091200ZX	2002720	2003942	17	aa	20791	0	7201	0	13590	only nuc data	343	964	108	676	651	0	441	195	681	42	846	1719	260	967	886	130	0	270	1091	854	463	614	1732
EOG091200ZY	115129	115874	16	aa	11936	0	5763	0	6173	only nuc data	200	313	94	356	379	0	441	203	292	38	451	378	115	343	428	131	0	210	643	523	187	224	424
EOG09120101	301871	302742	10	aa	8720	0	3752	0	4968	only nuc data	49	212	114	283	337	0	186	87	341	31	532	271	107	215	288	212	0	186	510	251	334	165	306
EOG09120102	2141887	2142580	18	aa	12492	0	2266	0	10226	only nuc data	212	993	262	460	563	0	663	348	437	51	441	636	220	517	726	395	0	334	1152	664	366	262	736
EOG09120103	794289	794924	19	aa	12084	0	2150	0	9934	only nuc data	303	468	171	448	458	0	547	483	426	185	654	611	189	501	674	273	0	404	995	747	569	467	664
EOG09120106	1128403	1130274	19	aa	35568	1	22905	0	12662	only nuc data	388	579	184	609	625	0	642	349	594	175	939	950	322	785	818	280	0	490	1148	710	919	555	989
EOG09120108	3133460	3134344	19	aa	16815	1	2656	0	14158	only nuc data	328	1294	118	700	619	0	665	492	508	94	1173	968	306	708	683	177	0	483	1391	744	921	1067	1047
EOG0912010A	1042749	1043486	19	aa	14022	0	3590	0	10432	only nuc data	232	524	158	396	617	0	447	497	597	204	834	549	233	503	726	266	0	525	1252	772	435	325	572
EOG0912010B	1952006	1953423	15	aa	21270	0	10758	0	10512	only nuc data	262	578	152	692	502	0	492	195	705	149	998	695	183	624	465	295	0	266	1072	463	712	555	719
EOG0912010D	2845226	2845875	18	aa	11700	0	2533	0	9167	only nuc data	162	630	174	549	587	0	498	373	329	99	704	389	255	499	662	222	0	441	808	552	442	498	456
EOG0912010F	972031	972955	19	aa	17575	0	6217	0	11358	only nuc data	318	526	193	409	584	0	633	256	385	99	895	687	311	455	726	283	0	474	1615	685	792	789	561
EOG0912010H	1105874	1106826	16	aa	15248	0	5877	0	9371	only nuc data	338	393	168	309	548	0	787	311	336	60	722	717	172	556	490	105	0	397	1177	860	235	300	728
EOG0912010L	2507285	2508620	19	aa	25384	0	16119	0	9265	only nuc data	377	469	211	400	534	0	508	173	503	57	853	1056	233	472	560	183	0	323	865	505	334	393	633
EOG0912010M	2344043	2344622	19	aa	11020	0	765	0	10255	only nuc data	106	595	200	712	614	0	313	746	327	214	568	476	348	438	873	236	0	798	919	848	327	237	466
EOG0912010N	742069	743218	18	aa	20700	0	11068	0	9632	only nuc data	83	478	184	662	644	0	441	357	551	123	442	745	173	735	490	128	0	466	864	723	391	382	653
EOG0912010P	615842	616413	19	aa	10868	0	868	0	10000	only nuc data	133	505	369	613	546	0	659	294	408	55	639	586	349	411	607	351	0	357	1098	522	506	564	561
EOG0912010Q	251241	252245	14	aa	14070	1	4755	0	9314	only nuc data	456	443	115	596	524	0	558	391	386	167	646	849	168	540	577	209	0	480	742	555	331	352	685
EOG0912010R	53245	54092	9	aa	7632	0	2743	0	4889	only nuc data	86	302	52	270	234	0	302	189	254	108	266	317	141	307	303	117	0	179	468	314	203	219	344
EOG0912010T	2903072	2904204	12	aa	13596	0	6049	0	7547	only nuc data	191	497	132	693	429	0	451	285	361	116	501	358	228	378	474	176	0	317	650	403	453	280	365
EOG0912010U	894119	895569	18	aa	26118	1	13910	0	12207	only nuc data	419	584	139	593	777	0	645	365	600	140	1084	513	221	627	774	353	0	603	1067	733	1012	564	813
EOG0912010V	1806867	1808744	15	aa	28170	0	19330	0	8840	only nuc data	123	616	232	338	484	0	534	526	318	68	446	624	181	488	459	205	0	362	924	496	297	420	822
EOG09120110	2383124	2384107	18	aa	17712	0	8359	0	9353	only nuc data	224	506	127	570	662	0	504	291	466	78	617	645	216	582	587	300	0	542	709	637	444	290	580
EOG09120112	2653765	2654411	19	aa	12293	0	2243	0	10050	only nuc data	148	502	206	623	474	0	367	548	752	68	591	659	252	566	843	320	0	270	916	647	499	244	703
EOG09120115	212805	213763	11	aa	10549	0	3699	0	6850	only nuc data	256	449	81	327	435	0	384	292	294	122	450	440	157	406	458	89	0	377	689	467	231	243	459
EOG09120116	442505	443160	19	aa	12464	0	2502	0	9962	only nuc data	122	636	243	492	599	0	451	339	320	136	622	552	335	508	745	242	0	326	996	639	477	486	818
EOG09120117	1475081	1475872	14	aa	11088	0	4233	0	6855	only nuc data	135	532	121	554	398	0	229	221	240	129	471	249	150	244	411	171	0	532	625	440	432	399	307
EOG09120119	2109918	2113380	17	aa	58871	20	39454	0	19397	only nuc data	1019	801	254	356	934	0	1373	381	837	45	1356	2289	304	1060	821	305	0	420	2479	1125	263	1247	2747
EOG0912011A	2575832	2576492	18	aa	11898	0	392	0	11506	only nuc data	239	758	162	850	661	0	480	528	799	116	667	749	290	467	724	262	0	486	1459	751	347	319	631
EOG0912011C	2711643	2712730	19	aa	20672	0	9709	0	10963	only nuc data	416	659	240	455	700	0	617	256	524	36	1198	811	242	643	710	339	0	240	978	604	467	587	657
EOG0912011D	2812491	2813622	17	aa	19244	0	9767	0	9477	only nuc data	260	402	350	578	632	0	682	348	525	102	1057	297	169	417	530	432	0	259	664	305	654	546	528
EOG0912011E	2250257	2251370	17	aa	18938	0	8467	0	10471	only nuc data	488	534	133	432	543	0	546	389	613	129	840	774	193	587	574	231	0	417	1302	720	473	415	626
EOG0912011I	500524	501883	19	aa	25840	0	12111	0	13729	only nuc data	712	577	225	440	656	0	896	272	586	81	1109	1364	249	899	760	296	0	621	1729	832	349	559	1229
EOG0912011J	2795673	2797076	17	aa	23868	0	10975	0	12893	only nuc data	729	603	354	368	677	0	870	484	474	206	979	849	256	524	821	325	0	639	1767	1051	442	467	737
EOG0912011L	3045161	3046453	15	aa	19395	1	12231	0	7163	only nuc data	191	344	71	460	319	0	365	204	305	163	479	572	167	449	390	172	0	194	695	476	409	370	559
EOG0912011M	2456219	2457827	19	aa	30571	0	19512	0	11059	only nuc data	220	520	415	591	559	0	472	366	522	84	752	632	289	650	762	331	0	519	1122	539	619	485	830
EOG0912011Q	2602685	2603319	19	aa	12065	0	1368	0	10697	only nuc data	152	1088	260	665	573	0	391	364	604	55	488	552	329	561	711	440	0	302	1299	603	477	312	623
EOG0912011R	1327345	1328295	15	aa	14265	0	7131	0	7134	only nuc data	251	229	281	436	391	0	403	289	345	116	623	379	85	332	412	218	0	418	583	450	421	228	495
EOG0912011T	101591	102267	19	aa	12863	0	2305	0	10558	only nuc data	223	842	203	1063	612	0	515	321	402	238	795	267	211	337	958	169	0	708	1203	717	346	295	356
EOG0912011V	2302285	2303052	13	aa	9984	0	2934	0	7050	only nuc data	339	195	182	252	404	0	622	136	283	48	543	400	108	297	361	205	0	222	1122	488	429	283	470
EOG0912011W	2996895	2997911	14	aa	14238	0	1850	0	12388	only nuc data	595	736	88	419	833	0	832	537	583	305	872	756	301	733	701	267	0	684	1187	846	484	479	745
EOG0912011Z	1064963	1065716	17	aa	12818	0	4673	0	8145	only nuc data	316	472	174	547	378	0	612	224	213	112	583	615	115	519	578	247	0	356	811	574	330	265	420
EOG09120120	1150679	1151713	17	aa	17595	0	7556	0	10039	only nuc data	204	492	197	610	718	0	470	211	537	141	1045	683	205	510	505	346	0	342	885	491	696	433	522
EOG09120121	2603320	2603987	15	aa	10020	0	695	0	9325	only nuc data	136	790	102	692	587	0	430	177	452	38	537	789	177	721	623	117	0	361	772	600	307	393	660
EOG09120124	2472623	2473279	17	aa	11169	0	902	0	10267	only nuc data	344	634	234	649	597	0	522	380	532	400	672	513	213	545	653	262	0	351	1047	521	542	438	562
EOG09120125	1513592	1514633	19	aa	19798	0	4823	0	14975	only nuc data	349	819	170	681	707	0	889	344	981	126	1010	1127	345	901	610	284	0	599	1784	776	848	783	1191
EOG09120128	1114123	1115658	18	aa	27648	11	14568	0	13069	only nuc data	457	724	229	417	716	0	628	254	618	73	1074	858	319	854	762	386	0	528	1435	718	517	723	1236
EOG09120129	2453539	2454357	19	aa	15561	0	6802	0	8759	only nuc data	175	422	253	644	479	0	603	258	618	99	826	308	141	383	594	223	0	406	667	564	542	329	400
EOG0912012A	2580839	2581558	19	aa	13680	0	3104	0	10576	only nuc data	229	568	273	499	723	0	602	271	532	93	975	613	243	463	533	372	0	317	1022	823	643	357	654
EOG0912012B	2030654	2031771	18	aa	20124	0	9369	0	10755	only nuc data	365	572	260	443	455	0	595	327	694	194	838	613	186	475	691	364	0	352	1172	619	564	556	785
EOG0912012D	1927731	1928939	13	aa	15717	0	9429	0	6288	only nuc data	99	353	78	402	523	0	364	203	538	48	864	247	159	296	226	232	0	135	416	143	364	323	374
EOG0912012E	2318504	2324205	19	aa	108338	2	77410	0	30926	only nuc data	1161	1480	197	1114	1934	0	769	426	861	98	2914	4153	304	2601	1946	581	0	585	1950	2007	1621	1087	4298
EOG0912012F	1929492	1930753	16	aa	20192	0	11516	0	8676	only nuc data	45	468	167	557	368	0	342	330	390	100	485	812	275	586	478	327	0	389	851	450	341	282	678
EOG0912012J	263892	264801	14	aa	12740	0	2600	0	10140	only nuc data	291	550	115	566	549	0	510	471	561	208	706	591	185	586	638	200	0	505	1063	667	542	308	619
EOG0912012K	1382182	1383073	19	aa	16948	11	5370	0	11567	only nuc data	191	712	235	438	705	0	410	395	730	172	764	609	244	834	553	382	0	533	1028	679	668	602	874
EOG0912012L	1457044	1458106	18	aa	19134	0	8631	0	10503	only nuc data	107	796	223	454	566	0	367	397	486	110	576	869	372	634	655	318	0	306	985	654	420	547	768
EOG0912012N	590037	591285	18	aa	22482	0	10609	0	11873	only nuc data	486	605	311	439	743	0	620	376	649	24	1092	1314	203	739	575	332	0	260	883	699	538	392	1079
EOG0912012O	921461	922177	19	aa	13623	0	4132	0	9491	only nuc data	340	782	203	355	348	0	536	424	327	47	678	748	200	401	535	281	0	262	1259	570	489	444	602
EOG0912012R	2609241	2609918	12	aa	8136	0	740	0	7396	only nuc data	167	476	89	305	341	0	367	295	393	147	490	460	169	350	451	187	0	612	838	499	249	208	470
EOG0912012S	933420	934523	16	aa	17664	0	9426	0	8238	only nuc data	414	266	143	535	515	0	584	306	320	115	619	555	163	621	543	116	0	359	710	586	426	304	452
EOG0912012V	2562921	2563597	19	aa	12863	0	2643	0	10220	only nuc data	198	618	93	433	611	0	595	366	418	67	799	768	298	646	626	230	0	425	1054	712	388	431	642
EOG0912012Z	1410027	1410903	18	aa	15786	0	4149	0	11637	only nuc data	334	667	475	618	642	0	680	285	597	174	996	645	216	603	705	311	0	298	1236	508	779	476	726
EOG09120130	3047380	3048038	19	aa	12521	0	1072	0	11449	only nuc data	193	741	498	799	635	0	424	393	508	263	887	587	328	368	765	279	0	564	1195	616	740	291	568
EOG09120131	776640	777726	18	aa	19566	0	7475	0	12091	only nuc data	381	549	165	391	614	0	843	376	656	103	815	1042	254	743	551	305	0	470	1268	816	609	545	976
EOG09120134	1066302	1067026	18	aa	13050	0	3263	0	9787	only nuc data	207	417	294	410	650	0	508	369	440	165	806	657	243	521	489	354	0	474	1061	525	431	359	614
EOG09120135	2933412	2934235	19	aa	15656	1	3647	0	12008	only nuc data	356	599	315	430	515	0	623	397	537	120	1048	530	246	647	667	380	0	455	1930	690	499	724	656
EOG09120136	566737	568754	17	aa	34306	0	19903	0	14403	only nuc data	404	1083	207	786	721	0	685	249	754	47	1075	1031	292	955	1013	208	0	384	1394	866	856	655	1142
EOG09120137	1115659	1116645	18	aa	17766	0	5781	0	11985	only nuc data	481	545	353	486	480	0	621	445	498	204	839	885	250	810	800	333	0	541	1357	666	514	590	768
EOG09120138	2926528	2927980	19	aa	27607	0	14967	0	12640	only nuc data	289	570	200	937	567	0	692	633	749	266	911	627	239	794	607	250	0	712	1032	533	810	460	1051
EOG09120139	2594350	2595945	15	aa	23940	0	13333	0	10607	only nuc data	491	533	211	452	685	0	633	326	443	86	837	892	207	512	765	249	0	340	1190	773	411	383	679
EOG0912013A	1385150	1386320	16	aa	18736	0	9928	0	8808	only nuc data	122	434	448	534	459	0	617	228	526	168	494	399	221	701	414	217	0	455	686	418	528	304	557
EOG0912013B	1415752	1416518	18	aa	13806	0	3462	0	10344	only nuc data	189	647	163	623	615	0	582	431	423	75	745	534	334	440	670	148	0	686	1323	695	411	366	433
EOG0912013C	558362	559790	19	aa	27151	0	16488	0	10663	only nuc data	276	620	225	340	545	0	584	429	324	119	798	677	179	633	633	202	0	328	1504	712	298	766	747
EOG0912013D	2853326	2854080	19	aa	14345	0	4025	0	10320	only nuc data	138	436	317	700	571	0	459	541	386	230	808	466	298	330	780	225	0	772	1141	698	437	266	459
EOG0912013E	2553965	2554867	18	aa	16254	0	6399	0	9855	only nuc data	319	689	257	595	599	0	405	326	362	144	766	383	198	355	782	183	0	616	1288	911	371	267	358
EOG0912013G	296348	297427	15	aa	16200	0	8994	0	7206	only nuc data	298	438	194	317	357	0	351	198	242	143	602	410	199	379	428	161	0	251	1002	472	295	326	441
EOG0912013H	702626	703406	19	aa	14839	0	7021	0	7818	only nuc data	188	481	151	315	379	0	274	404	428	79	448	509	239	367	349	274	0	465	954	449	342	396	515
EOG0912013J	1117678	1118442	19	aa	14535	0	2083	0	12452	only nuc data	238	1075	70	849	706	0	596	294	627	18	777	965	285	711	813	345	0	578	1199	734	490	448	872
EOG0912013L	2047787	2048740	19	aa	18126	1	6874	0	11251	only nuc data	337	667	267	510	737	0	827	393	547	109	1179	809	236	505	649	307	0	330	1026	450	519	566	618
EOG0912013M	552400	553228	19	aa	15751	0	3914	0	11837	only nuc data	330	743	116	386	527	0	445	196	915	123	767	868	207	897	705	226	0	354	1245	694	528	652	1243
EOG0912013O	1681604	1682238	18	aa	11430	0	2304	0	9126	only nuc data	168	717	241	594	414	0	431	403	562	129	657	348	308	478	687	237	0	325	967	394	339	337	558
EOG0912013Q	1436570	1437540	19	aa	18449	0	4945	0	13504	only nuc data	287	1051	245	747	877	0	678	794	771	106	1314	1099	348	861	601	254	0	246	844	668	524	628	848
EOG0912013R	680554	681612	19	aa	20121	0	8742	0	11379	only nuc data	238	638	149	791	694	0	464	241	555	187	948	434	179	497	994	295	0	294	1397	627	585	614	796
EOG0912013S	756230	757305	16	aa	17216	0	6380	0	10836	only nuc data	165	803	217	420	634	0	445	156	602	46	1326	513	377	494	620	420	0	257	980	443	847	649	587
EOG0912013V	2768491	2770236	14	aa	24444	0	14743	0	9701	only nuc data	327	557	99	629	620	0	486	380	554	123	672	592	150	545	643	191	0	327	525	578	865	512	653
EOG0912013W	3155126	3155792	19	aa	12673	0	2566	0	10107	only nuc data	159	786	110	580	526	0	375	183	722	67	973	729	202	411	575	143	0	321	1132	478	623	465	706
EOG0912013X	367806	368835	17	aa	17510	1	5311	0	12198	only nuc data	429	644	198	604	962	0	926	290	797	94	1814	729	165	476	625	288	0	339	935	578	668	462	604
EOG0912013Y	1922426	1923121	19	aa	13224	0	1579	0	11645	only nuc data	228	1183	158	892	582	0	575	309	468	72	808	791	171	621	886	335	0	469	905	904	535	355	626
EOG09120142	2245943	2246682	19	aa	14060	0	4236	0	9824	only nuc data	204	474	83	404	467	0	537	392	530	44	797	750	187	580	636	266	0	327	1209	600	361	436	744
EOG09120143	2738118	2738997	11	aa	9680	0	3831	0	5849	only nuc data	198	270	145	257	217	0	276	158	426	44	325	396	139	393	399	118	0	330	635	382	284	235	420
EOG09120147	1045592	1046690	19	aa	20881	0	6740	0	14141	only nuc data	324	786	197	1062	1060	0	576	389	767	61	1697	746	304	631	490	195	0	343	1587	564	877	690	1119
EOG0912014A	1077406	1078464	18	aa	19062	0	5768	0	13294	only nuc data	552	556	316	313	765	0	811	348	483	207	1098	1037	240	675	786	276	0	498	1680	1075	425	663	1042
EOG0912014B	1156349	1157138	19	aa	15010	0	2516	0	12494	only nuc data	218	909	3	605	648	0	490	274	637	84	629	900	375	762	832	206	0	429	797	707	1182	859	1166
EOG0912014D	1184622	1186225	18	aa	28872	0	15457	0	13415	only nuc data	421	714	284	960	1044	0	649	392	737	93	1437	514	209	736	891	261	0	288	893	845	1119	604	745
EOG0912014E	1268834	1269964	19	aa	21489	0	11134	0	10355	only nuc data	200	505	129	878	497	0	718	231	658	300	700	517	346	809	499	350	0	446	724	463	729	393	463
EOG0912014F	2732329	2733815	19	aa	28253	18	15838	0	12397	only nuc data	300	501	327	615	766	0	1093	370	454	108	1125	713	254	700	825	346	0	438	1018	975	621	343	805
EOG0912014G	25104	26199	17	aa	18632	0	8237	0	10395	only nuc data	342	547	348	442	514	0	595	374	607	157	1014	672	266	445	666	264	0	490	985	777	328	386	518
EOG0912014H	534771	535426	18	aa	11808	0	3061	0	8747	only nuc data	121	605	131	518	647	0	294	304	574	141	605	429	181	606	584	274	0	326	730	477	461	410	450
EOG0912014I	247698	248552	19	aa	16245	0	4043	0	12202	only nuc data	497	801	292	387	545	0	717	425	583	294	679	889	205	628	769	316	0	453	1559	763	354	594	949
EOG0912014K	729407	730724	18	aa	23724	0	12244	0	11480	only nuc data	370	551	155	499	830	0	710	311	785	116	1092	727	254	720	577	287	0	429	983	524	648	396	886
EOG0912014L	10980	12902	18	aa	34614	0	20164	0	14450	only nuc data	450	831	145	703	1190	0	914	242	1024	73	2145	984	209	772	789	316	0	323	885	695	881	359	970
EOG0912014M	509513	510574	13	aa	13806	0	7692	0	6114	only nuc data	145	455	121	375	350	0	221	208	356	130	398	356	197	323	368	148	0	334	693	304	247	176	354
EOG0912014N	964846	965584	19	aa	14041	0	3330	0	10711	only nuc data	302	454	247	520	555	0	672	306	602	145	674	854	201	667	690	293	0	385	999	678	581	444	744
EOG0912014S	681613	682332	18	aa	12960	0	4699	0	8261	only nuc data	267	331	216	330	490	0	399	253	415	145	667	606	170	505	470	197	0	406	974	483	372	352	480
EOG0912014T	174513	175713	15	aa	18015	0	6735	0	11280	only nuc data	220	488	161	545	724	0	538	349	614	80	1547	809	316	637	473	237	0	298	965	363	983	434	719
EOG0912014U	2668324	2670441	14	aa	29652	0	19156	0	10496	only nuc data	364	542	197	751	602	0	632	425	600	227	669	601	142	800	826	192	0	524	609	664	525	332	636
EOG0912014V	1421667	1423012	19	aa	25574	0	9864	0	15710	only nuc data	631	676	310	824	1173	0	1062	846	555	283	1660	881	311	718	1104	300	0	500	1034	1069	967	503	934
EOG0912014W	1301839	1303241	19	aa	26657	0	15928	0	10729	only nuc data	266	696	234	653	451	0	480	488	485	172	825	787	215	669	658	342	0	552	935	468	482	383	754
EOG0912014Y	2904562	2905558	19	aa	18943	0	5049	0	13894	only nuc data	331	727	83	673	599	0	527	379	1048	181	1371	1332	386	861	542	293	0	412	1131	721	821	500	1307
EOG0912014Z	3054615	3055635	19	aa	19399	0	9714	0	9685	only nuc data	345	509	120	463	553	0	366	290	769	64	1193	568	227	623	532	255	0	347	734	300	668	457	647
EOG09120151	1028639	1029426	10	aa	7880	1	2373	0	5506	only nuc data	178	336	132	300	327	0	251	242	193	99	296	452	117	358	385	86	0	207	432	295	347	212	439
EOG09120154	522617	523448	18	aa	14976	0	4710	0	10266	only nuc data	282	502	218	534	537	0	596	216	474	136	1033	714	177	647	820	265	0	424	936	513	606	354	564
EOG09120155	2666116	2668323	18	aa	39744	0	29800	0	9944	only nuc data	235	524	168	474	719	0	548	193	669	71	972	609	171	594	517	227	0	394	840	511	597	370	776
EOG09120156	1676841	1677456	19	aa	11704	0	2231	0	9473	only nuc data	222	551	163	432	500	0	430	275	385	63	673	672	142	498	639	170	0	380	1250	717	402	493	638
EOG09120159	2403165	2404493	12	aa	15948	0	9288	0	6660	only nuc data	169	318	124	294	321	0	395	271	339	122	488	510	179	440	382	121	0	315	601	379	318	242	501
EOG0912015C	1169929	1171114	17	aa	20162	0	7501	0	12661	only nuc data	413	452	213	585	732	0	592	456	602	222	1209	918	240	718	924	259	0	439	1209	692	645	498	1056
EOG0912015D	3113213	3113802	18	aa	10620	0	1311	0	9309	only nuc data	120	481	144	333	465	0	346	211	533	63	489	536	259	647	678	349	0	385	1357	553	485	435	560
EOG0912015E	2339324	2341171	19	aa	35112	0	21797	0	13315	only nuc data	292	915	56	798	813	0	392	243	572	75	890	595	527	907	680	404	0	479	1271	568	1452	642	1036
EOG0912015F	2689336	2690609	19	aa	24206	0	13538	0	10668	only nuc data	238	634	149	742	683	0	534	596	484	140	627	576	234	596	534	266	0	476	1104	687	463	342	801
EOG0912015J	2566677	2567347	19	aa	12749	0	1474	0	11275	only nuc data	190	684	112	449	623	0	332	393	896	39	529	1185	327	756	740	310	0	318	1055	809	498	394	826
EOG0912015N	239307	239949	16	aa	10288	0	1501	0	8787	only nuc data	160	763	253	744	541	0	421	274	521	148	674	235	269	431	647	268	0	212	974	291	309	365	447
EOG0912015O	40913	41766	19	aa	16226	0	6401	0	9825	only nuc data	303	587	174	425	471	0	400	239	468	54	627	1151	201	653	542	202	0	429	1028	621	382	414	757
EOG0912015P	1941438	1942485	18	aa	18864	0	9258	0	9606	only nuc data	182	584	223	623	384	0	369	405	536	245	436	786	137	728	540	248	0	497	862	515	602	285	601
EOG0912015Q	120909	121540	18	aa	11376	0	2024	0	9352	only nuc data	182	350	443	443	603	0	567	472	540	174	521	554	151	619	687	204	0	496	555	645	383	378	567
EOG0912015S	1842316	1843695	19	aa	26220	18	14564	0	11638	only nuc data	363	489	291	576	600	0	643	461	556	238	809	1072	233	833	693	315	0	460	772	615	847	352	783
EOG0912015U	1061958	1062668	19	aa	13509	0	3594	0	9915	only nuc data	253	696	152	668	729	0	369	254	531	123	868	765	205	758	576	263	0	305	746	554	429	391	533
EOG0912015W	2820386	2821753	17	aa	23256	0	12849	0	10407	only nuc data	317	513	206	505	558	0	587	372	630	78	978	700	205	462	540	340	0	432	1180	554	414	468	685
EOG0912015Y	5883	7424	19	aa	29298	0	19202	0	10096	only nuc data	328	552	628	959	428	0	549	401	355	157	616	644	118	849	675	274	0	413	600	478	340	388	672
EOG0912015Z	1264068	1264741	19	aa	12806	0	4209	0	8597	only nuc data	155	524	193	680	493	0	283	365	592	126	782	210	137	391	563	329	0	184	785	367	659	394	540
EOG09120163	2691554	2692453	19	aa	17100	0	7956	0	9144	only nuc data	154	515	365	478	565	0	643	316	546	66	977	483	117	463	347	314	0	313	760	272	531	457	616
EOG09120164	232300	232927	18	aa	11304	0	1367	0	9937	only nuc data	119	596	175	598	343	0	338	284	575	34	593	904	256	543	675	198	0	281	958	706	467	467	946
EOG09120165	816382	818347	19	aa	37354	0	25195	0	12159	only nuc data	362	715	253	610	656	0	580	568	556	123	945	715	307	666	741	388	0	587	1367	562	523	512	785
EOG09120167	1225688	1226797	19	aa	21090	0	10712	0	10378	only nuc data	121	665	123	651	735	0	378	410	464	64	1000	639	198	735	578	305	0	377	792	544	704	440	576
EOG09120168	1529052	1529767	17	aa	12172	0	1551	0	10621	only nuc data	335	777	149	726	574	0	529	478	532	110	671	691	197	529	851	212	0	543	878	932	451	270	521
EOG0912016A	1893052	1894131	17	aa	18360	0	8466	0	9894	only nuc data	222	596	271	497	624	0	479	374	389	19	555	760	159	580	692	195	0	344	1009	845	546	333	627
EOG0912016D	2632321	2632947	19	aa	11913	0	2147	0	9766	only nuc data	160	359	209	455	537	0	634	547	434	180	451	852	224	501	635	316	0	475	1013	591	506	342	505
EOG0912016E	3048918	3049739	19	aa	15618	0	5912	0	9706	only nuc data	259	431	287	496	448	0	467	224	422	78	906	515	182	811	545	277	0	366	910	676	653	339	673
EOG0912016G	2890602	2891173	17	aa	9724	0	1834	0	7890	only nuc data	19	729	204	480	413	0	264	348	580	72	457	367	174	403	539	166	0	492	654	485	420	193	450
EOG0912016H	2059784	2061204	19	aa	26999	0	16022	0	10977	only nuc data	344	607	361	410	549	0	468	353	700	150	1102	837	244	583	456	248	0	429	1061	575	624	463	757
EOG0912016I	3098824	3099960	19	aa	21603	0	10829	0	10774	only nuc data	104	567	33	678	314	0	395	292	554	124	589	925	322	920	660	253	0	515	1152	792	573	431	685
EOG0912016L	1172816	1173766	19	aa	18069	0	7041	0	11028	only nuc data	379	553	240	617	652	0	611	331	549	43	726	787	256	589	593	382	0	475	1203	684	540	425	772
EOG0912016O	1083582	1084363	19	aa	14858	0	3287	0	11571	only nuc data	358	822	141	850	586	0	534	465	493	228	849	663	170	538	654	243	0	620	1264	574	575	485	817
EOG0912016Q	21349	22126	17	aa	13226	0	4780	0	8446	only nuc data	128	394	215	610	406	0	364	328	576	235	535	530	241	480	589	207	0	312	756	465	408	228	567
EOG0912016S	2794110	2794903	14	aa	11116	0	5487	0	5629	only nuc data	71	415	112	299	315	0	237	233	418	162	282	262	84	331	508	63	0	247	672	326	202	153	308
EOG0912016T	2140255	2140913	19	aa	12521	0	2751	0	9770	only nuc data	145	507	191	574	603	0	359	304	452	186	785	606	174	472	593	264	0	521	1226	468	377	494	614
EOG0912016U	2600391	2601197	16	aa	12912	0	3113	0	9799	only nuc data	299	435	147	601	496	0	571	509	513	219	486	567	216	703	584	339	0	501	967	547	498	305	595
EOG0912016V	308846	310181	8	aa	10688	0	5135	0	5553	only nuc data	159	265	101	195	349	0	393	316	309	92	302	386	136	392	314	114	0	262	485	360	227	170	385
EOG0912016X	2891174	2891979	18	aa	14508	0	4408	0	10100	only nuc data	405	594	238	519	521	0	536	349	424	86	1008	557	193	562	631	194	0	443	1136	629	507	351	622
EOG0912016Y	1381670	1382181	17	aa	8704	0	905	0	7799	only nuc data	34	502	210	582	369	0	233	289	453	101	562	411	271	395	482	269	0	314	591	383	471	475	436
EOG09120173	900816	901596	19	aa	14839	0	3744	0	11095	only nuc data	429	463	118	448	622	0	714	545	611	54	684	917	235	696	792	271	0	666	1127	806	349	372	605
EOG09120177	792815	794003	18	aa	21402	0	10465	0	10937	only nuc data	413	432	70	300	652	0	567	227	699	58	1052	1164	128	734	387	292	0	285	1114	537	469	621	1149
EOG09120178	79390	81119	19	aa	32870	1	19942	0	12927	only nuc data	529	548	94	198	627	0	1040	238	471	23	926	1339	183	702	595	208	0	217	1704	710	116	1126	1862
EOG0912017C	1148803	1149596	18	aa	14292	0	2766	0	11526	only nuc data	306	602	346	563	518	0	691	386	631	96	722	580	257	611	726	376	0	394	1666	766	385	432	778
EOG0912017D	2578895	2580043	16	aa	18384	0	7081	0	11303	only nuc data	272	762	171	587	657	0	466	415	675	145	774	625	244	735	755	361	0	346	979	586	624	440	956
EOG0912017E	3156899	3158023	12	aa	13500	0	7544	0	5956	only nuc data	159	406	139	313	341	0	251	186	285	54	449	299	146	264	443	138	0	286	640	401	216	242	457
EOG0912017F	1792554	1793501	19	aa	18012	0	6472	0	11540	only nuc data	378	637	327	500	487	0	490	364	618	177	946	643	290	538	740	333	0	431	1326	789	432	662	810
EOG0912017G	2771341	2771943	19	aa	11457	0	4254	0	7203	only nuc data	112	577	75	313	349	0	266	276	417	61	502	405	153	384	454	214	0	371	730	277	412	323	644
EOG0912017L	532514	533307	19	aa	15086	0	6117	0	8969	only nuc data	63	731	197	818	332	0	411	264	449	105	474	561	387	478	720	263	0	266	736	498	379	328	572
EOG0912017N	2782023	2784601	18	aa	46422	0	31733	0	14689	only nuc data	231	680	313	778	1184	0	850	719	849	196	1227	772	249	870	849	389	0	482	790	601	1321	854	716
EOG0912017P	1289274	1290151	17	aa	14926	0	4792	0	10134	only nuc data	343	610	255	460	675	0	815	248	314	139	758	670	215	560	696	204	0	370	984	770	482	312	597
EOG0912017Q	1554781	1555556	17	aa	13192	0	4682	0	8510	only nuc data	175	521	227	340	624	0	504	286	377	102	965	402	107	497	545	227	0	348	872	341	441	375	409
EOG0912017S	3012063	3012780	19	aa	13642	0	3588	0	10054	only nuc data	117	604	145	665	610	0	508	292	410	224	902	440	152	659	743	328	0	312	891	484	546	463	676
EOG0912017T	1183097	1184272	19	aa	22344	0	8995	0	13349	only nuc data	438	947	251	666	715	0	660	421	622	197	1198	789	358	675	653	347	0	541	1616	749	648	654	642
EOG0912017V	3069534	3070821	19	aa	24472	0	11366	0	13106	only nuc data	299	715	157	536	669	0	697	676	631	192	865	1211	118	921	728	263	0	366	996	636	576	654	1499
EOG0912017X	713952	715069	13	aa	14534	0	7211	0	7323	only nuc data	259	446	65	510	472	0	435	226	385	53	569	397	67	461	561	138	0	322	684	457	459	197	419
EOG09120180	517822	518645	18	aa	14832	0	6108	0	8724	only nuc data	167	758	121	467	535	0	441	332	414	120	961	335	153	359	638	245	0	361	857	359	328	438	502
EOG09120181	832614	834311	15	aa	25470	0	17563	0	7907	only nuc data	371	472	377	293	363	0	495	397	343	51	464	629	147	377	393	198	0	355	744	525	325	334	625
EOG09120184	2985183	2986081	18	aa	16182	0	5682	0	10500	only nuc data	433	563	226	415	458	0	698	340	460	55	825	1020	164	555	630	160	0	466	1021	775	361	511	797
EOG09120186	1098177	1098921	19	aa	14155	0	5940	0	8215	only nuc data	319	451	225	391	469	0	293	168	603	77	743	472	182	504	514	225	0	204	791	447	435	343	678
EOG09120189	2678311	2679247	19	aa	17803	0	6593	0	11210	only nuc data	139	786	86	641	491	0	615	310	472	56	625	1127	229	746	581	293	0	368	1226	627	417	572	942
EOG0912018A	2227424	2228099	19	aa	12844	12	1979	0	10853	only nuc data	137	509	133	544	730	0	692	289	630	54	761	1113	263	585	675	177	0	321	907	454	564	430	1022
EOG0912018D	1053731	1054861	17	aa	19227	0	6728	0	12499	only nuc data	517	596	257	561	603	0	660	394	711	68	822	954	304	674	742	275	0	563	1411	950	538	506	910
EOG0912018E	257415	258257	19	aa	16017	1	5411	0	10605	only nuc data	214	823	188	698	730	0	425	305	682	244	805	572	242	559	609	305	0	263	684	474	489	563	945
EOG0912018F	736045	736858	19	aa	15466	0	6297	0	9169	only nuc data	286	518	141	488	531	0	322	128	525	85	985	614	201	543	546	159	0	304	1064	386	650	383	596
EOG0912018K	796063	797423	16	aa	21776	0	11373	0	10403	only nuc data	355	573	272	463	557	0	647	203	383	93	968	498	147	604	689	259	0	332	1615	671	536	360	533
EOG0912018M	372861	373540	13	aa	8840	0	1744	0	7096	only nuc data	209	495	160	441	328	0	311	186	387	142	510	433	194	415	425	202	0	305	666	500	314	194	488
EOG0912018O	1801562	1802630	19	aa	20311	0	8397	0	11914	only nuc data	465	683	142	439	504	0	784	480	427	71	881	1192	307	930	728	258	0	480	1294	639	336	402	937
EOG0912018Q	1280793	1281537	11	aa	8195	0	3527	0	4668	only nuc data	63	314	117	388	259	0	189	256	165	130	272	190	140	106	363	63	0	306	516	385	219	77	213
EOG0912018U	2556856	2557536	19	aa	12939	0	2090	0	10849	only nuc data	234	528	51	596	571	0	562	340	617	148	796	1141	199	657	896	180	0	348	841	616	581	410	771
EOG0912018V	126700	127405	19	aa	13414	1	2146	0	11267	only nuc data	328	769	355	426	632	0	569	437	671	87	647	612	208	669	731	385	0	391	1313	838	392	424	711
EOG0912018W	2698434	2699399	19	aa	18354	0	7838	0	10516	only nuc data	387	581	260	508	621	0	580	317	408	160	996	670	107	490	726	285	0	401	1144	718	555	464	525
EOG0912018Z	489506	490688	19	aa	22477	0	10948	0	11529	only nuc data	404	681	167	564	543	0	583	421	624	226	812	854	261	606	603	315	0	614	1308	609	476	442	820
EOG09120190	2879471	2880450	13	aa	12740	0	6591	0	6149	only nuc data	160	426	153	169	320	0	252	183	277	37	412	413	133	371	400	130	0	270	917	442	228	215	401
EOG09120191	2644892	2645944	13	aa	13689	0	5984	0	7705	only nuc data	178	471	263	625	530	0	442	242	544	128	573	286	95	336	464	253	0	272	483	369	602	283	444
EOG09120192	477317	478454	18	aa	20484	0	9633	0	10851	only nuc data	252	772	310	689	469	0	488	522	348	257	879	507	293	357	799	159	0	741	1023	896	556	331	455
EOG09120193	1014519	1015943	19	aa	27075	0	15635	0	11440	only nuc data	252	785	260	624	592	0	466	361	520	113	761	1059	201	664	666	206	0	438	1033	760	486	486	959
EOG09120195	109909	110592	19	aa	12996	0	2992	0	10004	only nuc data	234	402	175	472	525	0	545	477	465	221	816	600	157	745	657	423	0	511	832	539	541	348	553
EOG09120196	90405	91147	19	aa	14117	0	2686	0	11431	only nuc data	341	1040	127	1023	620	0	603	304	398	80	734	838	218	629	877	194	0	429	1037	812	458	411	599
EOG09120198	705913	707069	17	aa	19669	0	8894	0	10775	only nuc data	670	333	239	341	815	0	911	574	362	174	778	867	138	557	671	226	0	483	907	929	486	303	681
EOG0912019A	2947053	2947631	17	aa	9843	0	2287	0	7556	only nuc data	118	491	171	478	375	0	323	239	415	244	387	459	184	361	358	243	0	402	807	365	489	359	406
EOG0912019C	349297	350135	14	aa	11746	0	5182	0	6564	only nuc data	212	309	139	406	391	0	297	280	319	91	399	404	177	356	368	297	0	285	625	365	388	209	459
EOG0912019D	944616	945602	19	aa	18753	1	6044	0	12708	only nuc data	371	689	438	788	818	0	749	352	570	116	1121	759	215	667	999	245	0	429	1263	597	726	398	769
EOG0912019E	2222781	2223354	19	aa	10906	4	1080	0	9822	only nuc data	129	844	206	726	623	0	451	145	567	55	389	654	267	519	720	182	0	143	915	824	385	448	759
EOG0912019F	2125912	2126600	18	aa	12402	0	2724	0	9678	only nuc data	353	561	254	504	371	0	550	383	380	136	727	494	205	512	840	291	0	201	1012	749	365	371	772
EOG0912019G	2123612	2124574	18	aa	17334	0	6096	0	11238	only nuc data	594	504	207	375	635	0	649	359	492	44	688	859	243	702	776	206	0	520	1620	826	312	386	835
EOG0912019I	2354842	2355470	19	aa	11951	0	2361	0	9590	only nuc data	66	541	132	725	611	0	478	284	540	84	1111	380	327	605	736	221	0	292	545	578	595	334	471
EOG0912019J	446541	447433	17	aa	15181	0	6322	0	8859	only nuc data	351	725	181	307	402	0	623	412	379	163	473	586	196	284	578	205	0	572	1272	601	289	185	426
EOG0912019K	386034	386957	19	aa	17556	0	7284	0	10272	only nuc data	157	416	175	660	610	0	565	371	604	131	818	728	226	494	637	295	0	365	765	637	574	511	690
EOG0912019M	2248963	2249878	12	aa	10992	0	3978	0	7014	only nuc data	237	432	100	524	366	0	289	244	254	86	516	453	216	349	443	161	0	424	757	553	304	145	398
EOG0912019N	1732493	1733667	11	aa	12925	0	5233	0	7692	only nuc data	359	402	258	435	588	0	423	183	276	178	774	372	145	531	595	212	0	254	700	492	217	227	430
EOG0912019Q	71445	72071	18	aa	11286	0	3000	0	8286	only nuc data	41	564	215	607	627	0	387	167	214	231	931	434	125	559	508	248	0	267	628	500	279	444	351
EOG0912019R	2722559	2723392	12	aa	10008	1	4501	0	5506	only nuc data	141	307	86	220	365	0	280	253	312	102	382	340	177	269	336	95	0	291	549	412	236	209	285
EOG0912019S	3152086	3153075	18	aa	17820	0	7161	0	10659	only nuc data	160	545	74	1182	555	0	684	362	1156	138	759	317	225	783	514	163	0	405	771	479	488	405	654
EOG0912019X	1031201	1031848	19	aa	12312	0	1942	0	10370	only nuc data	263	946	130	896	602	0	559	239	419	70	674	718	329	408	728	182	0	498	912	628	334	424	674
EOG0912019Z	810555	811113	19	aa	10621	0	443	0	10178	only nuc data	105	1155	175	605	565	0	411	178	431	15	712	795	248	629	917	136	0	166	1030	794	265	299	652
EOG091201A1	647655	648560	10	aa	9060	0	2840	0	6220	only nuc data	177	460	141	346	346	0	268	223	370	92	448	322	125	341	320	129	0	203	741	305	368	261	411
EOG091201A2	1374685	1375450	19	aa	14554	0	5139	0	9415	only nuc data	309	580	227	380	589	0	599	251	479	80	806	667	134	592	514	256	0	236	1000	424	381	574	646
EOG091201A4	1446549	1447220	18	aa	12096	0	1573	0	10523	only nuc data	82	754	94	296	439	0	376	327	756	129	715	856	290	601	504	158	0	442	1283	413	329	579	1182
EOG091201A5	1899982	1900869	16	aa	14208	0	7136	0	7072	only nuc data	172	414	241	412	305	0	358	299	342	91	351	397	226	441	426	190	0	335	750	454	339	246	455
EOG091201A6	828603	829374	19	aa	14668	0	3530	0	11138	only nuc data	321	509	159	296	557	0	552	367	639	113	670	887	282	629	708	290	0	439	1425	631	367	578	1040
EOG091201AC	2487585	2488733	19	aa	21831	0	9542	0	12289	only nuc data	468	648	145	481	737	0	889	385	366	145	963	983	261	545	604	224	0	509	1424	549	751	933	747
EOG091201AD	1787342	1788019	18	aa	12204	0	2421	0	9783	only nuc data	163	516	168	824	609	0	465	110	590	33	676	654	287	437	866	297	0	317	981	569	389	410	585
EOG091201AE	1427317	1428365	19	aa	19931	0	10333	0	9598	only nuc data	243	752	198	737	601	0	491	396	339	125	575	718	208	464	648	147	0	521	643	680	480	359	516
EOG091201AG	2750554	2752684	17	aa	36227	0	8613	0	27614	only nuc data	860	1159	282	7622	818	0	521	675	1494	144	1092	1312	429	1412	844	251	0	849	1759	1231	3332	947	1441
EOG091201AH	1494814	1496061	18	aa	22464	0	14235	0	8229	only nuc data	408	438	184	277	474	0	365	375	539	134	420	666	194	492	497	268	0	380	768	588	258	268	644
EOG091201AK	1768885	1769906	17	aa	17374	0	8527	0	8847	only nuc data	332	642	189	550	500	0	456	283	466	54	666	732	192	414	525	190	0	294	883	490	375	318	628
EOG091201AL	2023287	2024040	8	aa	6032	0	2150	0	3882	only nuc data	112	257	59	161	166	0	212	202	230	99	187	218	157	220	212	120	0	191	366	226	184	178	237
EOG091201AN	1342569	1343219	19	aa	12369	0	1883	0	10486	only nuc data	254	415	70	582	690	0	660	563	388	249	676	681	242	501	576	196	0	745	1140	674	430	432	576
EOG091201AO	615275	615841	19	aa	10773	0	1395	0	9378	only nuc data	155	451	252	641	467	0	304	469	563	92	508	645	234	564	501	204	0	365	885	550	501	341	841
EOG091201AP	1443886	1445006	17	aa	19057	0	8504	0	10553	only nuc data	115	919	89	703	531	0	372	374	736	61	650	630	158	598	660	283	0	249	962	602	610	458	908
EOG091201AQ	18988	20512	19	aa	28975	0	17342	0	11633	only nuc data	389	696	304	472	635	0	602	391	672	60	963	1205	153	804	613	299	0	529	958	597	356	445	879
EOG091201AS	2412759	2413540	18	aa	14076	0	6485	0	7591	only nuc data	164	402	77	622	454	0	376	382	228	133	429	509	72	576	433	144	0	381	609	631	431	332	370
EOG091201AT	2470120	2471226	17	aa	18819	0	10817	0	8002	only nuc data	195	355	52	408	587	0	577	272	434	129	578	566	168	602	537	113	0	220	725	478	331	311	559
EOG091201AV	1627618	1628307	18	aa	12420	0	2871	0	9549	only nuc data	140	936	196	682	360	0	548	324	626	19	745	453	235	690	329	339	0	256	1102	317	298	447	647
EOG091201AW	3023462	3024260	12	aa	9588	0	3029	0	6559	only nuc data	148	426	199	466	359	0	363	330	376	100	410	331	247	384	527	164	0	213	498	294	247	246	379
EOG091201AZ	50292	51240	19	aa	18031	61	6261	0	11709	only nuc data	440	636	232	627	830	0	966	233	420	38	797	808	161	776	861	332	0	488	1152	806	429	364	753
EOG091201B2	844830	845687	19	aa	16302	0	5985	0	10317	only nuc data	163	706	344	687	533	0	357	396	595	126	769	423	263	602	985	281	0	274	994	437	437	432	676
EOG091201B6	136008	136685	18	aa	12204	0	3227	0	8977	only nuc data	246	573	110	535	443	0	412	320	446	32	598	634	175	529	724	175	0	294	947	756	377	424	473
EOG091201B8	658958	659601	19	aa	12236	0	2642	0	9594	only nuc data	91	798	229	605	587	0	483	363	409	91	845	358	244	372	605	149	0	471	887	453	476	470	699
EOG091201B9	736859	738018	19	aa	22040	3	8257	0	13780	only nuc data	293	974	96	553	732	0	720	170	585	25	1463	899	218	688	692	290	0	217	1361	675	1280	1317	825
EOG091201BA	735051	736044	19	aa	18886	0	8482	0	10404	only nuc data	263	976	66	684	893	0	544	102	588	0	828	604	211	325	859	127	0	186	886	489	647	788	601
EOG091201BB	1522273	1523438	14	aa	16324	0	6943	0	9381	only nuc data	463	510	54	282	421	0	497	164	624	26	417	1090	241	627	382	178	0	159	1123	599	88	659	1240
EOG091201BC	2699691	2700931	16	aa	19856	0	7535	0	12321	only nuc data	529	727	78	556	1043	0	758	645	407	272	859	827	266	686	806	229	0	503	1140	798	509	424	788
EOG091201BF	483702	484456	17	aa	12835	0	4465	0	8370	only nuc data	361	473	361	343	406	0	517	290	328	69	570	624	138	429	623	242	0	368	867	633	316	290	483
EOG091201BI	604235	604940	11	aa	7766	0	1575	0	6191	only nuc data	304	319	100	418	383	0	338	345	300	128	417	318	82	314	429	131	0	242	524	427	385	152	439
EOG091201BJ	2078303	2078972	19	aa	12730	11	2677	0	10042	only nuc data	142	341	107	562	616	0	395	507	550	102	688	616	264	739	655	364	0	679	1035	441	429	312	640
EOG091201BN	724739	726110	19	aa	26068	0	14365	0	11703	only nuc data	742	642	248	370	597	0	792	557	525	131	782	831	225	661	693	274	0	578	1250	958	331	422	836
EOG091201BT	1410904	1411826	11	aa	10153	0	3631	0	6522	only nuc data	204	403	143	350	569	0	313	191	259	102	678	375	144	298	408	57	0	281	601	431	385	295	239
EOG091201BU	206266	206865	17	aa	10200	0	2354	0	7846	only nuc data	179	255	163	490	418	0	259	359	452	68	779	510	134	406	431	275	0	367	791	424	387	392	486
EOG091201BV	3050609	3051308	19	aa	13300	0	2981	0	10319	only nuc data	255	734	212	484	468	0	715	259	303	105	729	834	160	815	827	169	0	410	792	707	497	361	738
EOG091201BW	879677	880502	13	aa	10738	0	3435	0	7303	only nuc data	150	444	66	326	369	0	377	199	696	39	645	385	203	403	377	190	0	90	754	413	295	411	621
EOG091201BY	785903	786680	19	aa	14782	0	4339	0	10443	only nuc data	215	643	356	596	518	0	390	247	728	49	1159	520	187	557	618	275	0	379	1168	413	613	428	599
EOG091201C1	1455043	1456205	19	aa	22097	0	11058	0	11039	only nuc data	552	722	302	441	629	0	670	289	440	99	853	720	178	582	809	247	0	368	1540	738	373	468	571
EOG091201C2	839646	840127	19	aa	9158	0	478	0	8680	only nuc data	22	693	139	842	364	0	245	338	307	88	557	336	297	241	614	102	0	528	1037	917	337	339	359
EOG091201C5	375189	376417	18	aa	22122	0	10515	0	11607	only nuc data	221	1077	97	736	675	0	417	299	646	97	708	757	174	734	750	273	0	412	1022	595	713	611	814
EOG091201C6	37431	38108	18	aa	12204	0	2344	0	9860	only nuc data	347	526	143	414	390	0	677	403	333	111	748	766	232	851	569	231	0	429	866	582	482	342	765
EOG091201C7	967775	968527	18	aa	13554	0	3878	0	9676	only nuc data	267	816	97	706	400	0	440	259	535	58	626	643	242	506	736	312	0	399	745	634	370	334	818
EOG091201CA	2819800	2820385	17	aa	9962	0	905	0	9057	only nuc data	119	259	134	479	501	0	745	202	380	19	753	501	139	374	430	214	0	216	1634	588	506	370	613
EOG091201CE	327967	329422	16	aa	23296	0	10464	0	12832	only nuc data	567	896	281	601	613	0	842	486	634	61	993	1067	240	821	598	314	0	284	1522	768	262	504	1045
EOG091201CF	1315679	1317119	14	aa	20174	0	9877	0	10297	only nuc data	318	869	93	584	804	0	513	73	172	47	681	474	347	309	563	212	0	142	573	596	835	2119	291
EOG091201CH	1933374	1933995	19	aa	11818	0	2335	0	9483	only nuc data	203	481	458	540	490	0	521	426	661	67	850	412	67	535	522	239	0	236	1166	404	471	536	401
EOG091201CJ	533878	534770	14	aa	12502	0	4806	0	7696	only nuc data	246	674	125	479	283	0	433	350	381	39	553	456	244	397	350	190	0	282	830	367	277	402	584
EOG091201CK	1973542	1974308	13	aa	9971	0	2359	0	7612	only nuc data	92	589	164	648	334	0	391	257	328	68	629	293	187	352	640	217	0	333	490	354	659	359	320
EOG091201CL	2349351	2350455	19	aa	20995	0	10199	0	10796	only nuc data	330	677	219	403	714	0	635	329	426	124	1638	669	149	422	649	258	0	211	887	617	597	509	663
EOG091201CN	2074815	2076043	19	aa	23351	0	10705	0	12646	only nuc data	454	557	525	429	677	0	740	397	621	60	919	1182	186	682	730	653	0	469	1192	541	626	671	789
EOG091201CP	352120	352958	18	aa	15102	0	6947	0	8155	only nuc data	278	390	419	417	542	0	358	186	448	109	755	449	167	451	624	173	0	290	644	453	418	294	568
EOG091201CQ	2233655	2234305	8	aa	5208	0	2041	0	3167	only nuc data	9	207	61	144	127	0	162	122	200	44	268	120	133	140	189	72	0	190	361	189	93	136	209
EOG091201CV	1902638	1903315	19	aa	12882	0	1520	0	11362	only nuc data	255	690	329	478	596	0	430	424	511	236	760	358	311	425	1004	348	0	800	1656	861	373	219	553
EOG091201CW	645834	646698	19	aa	16435	0	5868	0	10567	only nuc data	372	596	194	493	541	0	679	484	435	116	852	785	198	667	531	286	0	521	1086	659	500	425	519
EOG091201CX	168831	169781	19	aa	18069	0	7914	0	10155	only nuc data	142	559	115	440	449	0	503	182	661	38	518	667	297	648	545	275	0	287	1471	566	330	453	1151
EOG091201D1	2381319	2382423	18	aa	19890	0	8183	0	11707	only nuc data	495	587	258	428	717	0	738	338	596	139	988	795	187	549	626	218	0	637	1199	770	627	562	748
EOG091201D4	821438	822115	19	aa	12882	0	2841	0	10041	only nuc data	248	630	170	298	560	0	569	296	511	36	684	585	339	527	549	248	0	242	1409	642	398	605	743
EOG091201D6	2458699	2459463	10	aa	7650	0	1909	0	5741	only nuc data	94	503	80	428	242	0	214	296	173	64	307	207	232	225	353	73	0	321	558	465	387	375	238
EOG091201D7	1232703	1233713	10	aa	10110	1	4786	0	5323	only nuc data	191	196	78	295	269	0	292	222	430	52	690	362	68	273	245	218	0	185	413	197	286	253	299
EOG091201D8	715153	715762	19	aa	11590	0	1954	0	9636	only nuc data	248	431	256	771	437	0	448	389	473	124	591	670	196	483	830	246	0	406	771	735	429	299	651
EOG091201DA	371409	372492	19	aa	20596	0	8777	0	11819	only nuc data	350	694	305	390	673	0	671	344	497	123	896	769	311	642	767	310	0	536	1789	647	293	400	762
EOG091201DB	1492924	1493459	19	aa	10184	1	811	0	9372	only nuc data	118	981	98	668	434	0	340	86	404	19	585	780	265	631	796	194	0	246	887	739	200	317	702
EOG091201DC	213764	214364	19	aa	11419	0	3442	0	7977	only nuc data	106	569	70	459	547	0	297	296	509	38	501	417	221	485	539	212	0	346	616	594	462	344	455
EOG091201DD	2371000	2371590	19	aa	11229	0	1846	0	9383	only nuc data	228	457	87	421	434	0	615	391	367	35	767	692	255	399	752	265	0	339	1076	620	282	471	658
EOG091201DE	1506148	1507462	19	aa	24985	0	12862	0	12123	only nuc data	351	408	227	514	684	0	689	540	670	221	1038	1100	233	653	594	342	0	495	1259	613	641	458	744
EOG091201DF	2489463	2491738	19	aa	43244	0	30649	0	12595	only nuc data	322	517	312	640	767	0	701	611	740	242	787	762	254	830	710	289	0	557	1073	804	494	692	813
EOG091201DG	2271264	2271989	19	aa	13794	0	2194	0	11600	only nuc data	328	623	250	395	726	0	578	327	634	105	952	809	204	591	701	260	0	506	1535	542	342	568	952
EOG091201DI	248867	249890	19	aa	19456	0	9535	0	9921	only nuc data	170	774	72	730	601	0	627	287	294	174	588	661	172	496	576	336	0	539	943	678	418	423	532
EOG091201DK	2299597	2300738	18	aa	20556	0	10345	0	10211	only nuc data	335	482	188	400	527	0	601	281	414	66	977	786	259	485	587	281	0	393	909	645	649	508	773
EOG091201DN	1703360	1704030	18	aa	12078	0	3216	0	8862	only nuc data	193	525	269	595	449	0	484	277	527	94	946	236	204	435	537	317	0	249	840	386	452	492	548
EOG091201DO	1166171	1166997	19	aa	15713	0	4418	0	11295	only nuc data	369	672	152	377	735	0	754	286	490	83	943	641	239	475	648	246	0	319	1478	885	347	771	754
EOG091201DR	596627	597666	13	aa	13520	0	6107	0	7413	only nuc data	284	320	157	351	511	0	358	352	463	77	654	636	176	416	361	149	0	308	590	369	435	269	461
EOG091201DU	1374130	1374684	18	aa	9990	0	2564	0	7426	only nuc data	148	291	101	335	349	0	390	441	438	93	367	526	162	470	539	262	0	438	742	445	273	292	472
EOG091201DX	304781	305368	18	aa	10584	0	2652	0	7932	only nuc data	62	303	249	396	431	0	372	218	629	214	677	448	150	513	622	272	0	246	752	533	181	265	461
EOG091201DZ	2677415	2678310	19	aa	17024	0	4560	0	12464	only nuc data	389	710	119	509	509	0	530	319	558	149	670	1920	269	1072	737	255	0	365	963	613	427	483	1287
EOG091201E0	1352545	1353829	19	aa	24415	0	13568	0	10847	only nuc data	299	543	170	429	664	0	507	315	748	96	1038	714	205	603	562	320	0	343	1143	452	560	622	813
EOG091201E6	519483	520064	19	aa	11058	0	1841	0	9217	only nuc data	78	594	159	496	264	0	289	320	403	72	645	700	307	550	645	422	0	360	822	732	567	361	509
EOG091201E8	1060445	1061378	17	aa	15878	0	7800	0	8078	only nuc data	126	482	155	355	352	0	484	293	377	164	558	582	288	484	384	196	0	334	819	480	329	391	571
EOG091201E9	804012	804802	19	aa	15029	0	4295	0	10734	only nuc data	325	627	161	633	528	0	739	461	595	108	744	641	179	521	610	401	0	363	1062	635	556	403	767
EOG091201EA	2752685	2753334	18	aa	11700	0	2607	0	9093	only nuc data	103	483	103	231	381	0	507	303	478	100	486	668	220	408	595	273	0	457	1120	416	541	445	878
EOG091201EB	1652105	1653450	18	aa	24228	0	15476	0	8752	only nuc data	196	458	150	531	569	0	568	277	391	142	589	496	217	554	533	249	0	478	814	536	417	352	431
EOG091201ED	2660712	2661491	19	aa	14820	0	3069	0	11751	only nuc data	256	816	155	567	660	0	586	432	559	175	766	1057	212	786	562	308	0	520	1100	698	401	494	897
EOG091201EG	1934948	1936221	19	aa	24206	0	12446	0	11760	only nuc data	397	688	214	567	705	0	684	293	520	26	1108	1013	386	662	623	279	0	327	747	566	875	547	930
EOG091201EI	2846288	2847431	18	aa	20592	0	10818	0	9774	only nuc data	363	711	251	351	541	0	376	217	608	94	1220	578	192	421	569	304	0	252	1030	396	610	490	563
EOG091201EJ	1809558	1811009	17	aa	24684	0	15017	0	9667	only nuc data	386	400	190	321	512	0	652	344	378	74	760	691	217	618	606	287	0	368	1131	577	407	322	812
EOG091201EK	3107859	3109106	13	aa	16224	0	8843	0	7381	only nuc data	211	517	152	255	278	0	367	139	471	5	369	642	242	429	321	96	0	140	706	280	313	697	962
EOG091201EN	1059811	1060444	19	aa	12046	0	3872	0	8174	only nuc data	143	610	101	449	483	0	295	400	577	25	336	679	307	356	443	147	0	373	698	532	295	372	696
EOG091201EU	133685	135156	18	aa	26496	1	17889	0	8606	only nuc data	237	630	105	613	502	0	429	219	382	95	630	765	195	362	632	230	0	275	483	548	535	359	617
EOG091201EV	2503054	2503997	17	aa	16048	0	6792	0	9256	only nuc data	217	267	121	472	663	0	680	403	512	69	849	634	240	353	598	251	0	322	838	433	508	349	694
EOG091201EX	2366954	2367758	18	aa	14490	0	4819	0	9671	only nuc data	243	466	86	359	583	0	500	148	436	119	936	593	91	522	530	189	0	363	895	433	968	607	847
EOG091201EY	2488940	2489462	19	aa	9937	33	1251	0	8653	only nuc data	93	519	212	675	535	0	338	213	440	113	599	525	178	599	716	245	0	300	682	571	508	203	482
EOG091201EZ	1298853	1299830	12	aa	11736	0	5805	0	5931	only nuc data	198	342	130	288	356	0	327	151	325	127	436	412	168	316	374	132	0	217	445	296	305	282	502
EOG091201F1	1	1168	19	aa	22192	0	10160	0	12032	only nuc data	400	812	87	598	786	0	630	326	527	77	767	1510	159	598	636	275	0	561	1001	635	481	410	1156
EOG091201F3	2350456	2351277	12	aa	9864	0	2076	0	7788	only nuc data	330	468	222	441	500	0	456	256	330	21	619	549	134	382	474	171	0	311	812	516	236	415	475
EOG091201F4	124809	125975	19	aa	22173	0	8667	0	13506	only nuc data	546	690	306	456	793	0	754	350	860	144	1758	920	234	903	634	282	0	340	1269	582	514	558	1159
EOG091201F5	2862309	2862911	19	aa	11457	0	1384	0	10073	only nuc data	304	519	182	603	565	0	418	419	708	150	751	349	217	619	624	248	0	569	1212	615	350	486	469
EOG091201F6	2212605	2213652	19	aa	19912	0	9180	0	10732	only nuc data	307	714	138	340	389	0	462	374	723	130	584	858	176	528	617	232	0	363	1310	668	465	729	932
EOG091201F7	2142581	2143379	18	aa	14382	0	5975	0	8407	only nuc data	265	572	157	637	531	0	427	262	498	61	451	529	161	391	543	156	0	218	901	583	419	316	594
EOG091201F9	1058643	1059810	19	aa	22192	0	10400	0	11792	only nuc data	492	734	143	606	592	0	714	276	507	127	1078	1361	292	748	650	262	0	329	997	642	544	350	840
EOG091201FC	1484472	1485009	19	aa	10222	0	2430	0	7792	only nuc data	98	462	96	252	362	0	318	235	399	123	554	502	192	510	586	193	0	322	922	468	191	551	554
EOG091201FE	2800545	2801476	19	aa	17708	0	5941	0	11767	only nuc data	132	662	95	854	806	0	387	379	660	103	1244	544	192	693	404	392	0	312	980	628	1187	612	633
EOG091201FG	1280069	1280792	15	aa	10860	0	3482	0	7378	only nuc data	230	640	41	577	461	0	343	212	333	54	503	391	193	295	518	103	0	337	812	603	211	385	366
EOG091201FJ	1094445	1095234	19	aa	15010	0	3571	0	11439	only nuc data	425	606	82	223	545	0	668	291	701	22	779	1059	306	624	567	270	0	198	1476	558	169	883	1412
EOG091201FK	1169	1926	14	aa	10612	0	3602	0	7010	only nuc data	239	362	108	302	357	0	409	168	493	87	800	322	124	401	365	221	0	232	583	301	588	370	417
EOG091201FL	1596454	1598288	12	aa	22020	0	15509	0	6511	only nuc data	164	257	71	269	401	0	218	171	438	36	915	463	113	413	325	194	0	189	464	301	461	298	514
EOG091201FM	157313	158021	16	aa	11344	0	5002	0	6342	only nuc data	81	473	179	540	397	0	252	246	374	82	492	249	139	240	461	147	0	332	649	424	187	196	283
EOG091201FN	2723605	2724364	19	aa	14440	0	3008	0	11432	only nuc data	280	665	121	279	547	0	721	253	665	37	670	1284	370	770	588	312	0	465	1195	656	369	545	920
EOG091201FO	496623	497650	19	aa	19532	0	8397	0	11135	only nuc data	263	618	218	624	645	0	475	231	704	100	1111	832	171	706	747	231	0	518	974	552	543	391	744
EOG091201FQ	2392344	2392915	12	aa	6864	0	1833	0	5031	only nuc data	18	203	60	220	252	0	263	231	264	118	334	243	163	256	442	96	0	224	547	408	282	132	293
EOG091201FR	1038523	1039293	19	aa	14649	0	6265	0	8384	only nuc data	114	586	175	494	413	0	500	496	306	42	398	762	304	577	430	170	0	481	698	417	350	229	556
EOG091201FS	830293	830844	19	aa	10488	0	1471	0	9017	only nuc data	111	687	159	448	470	0	628	86	350	105	454	466	129	613	720	195	0	251	986	711	504	567	488
EOG091201FU	1437541	1438133	19	aa	11267	0	3152	0	8115	only nuc data	148	575	81	444	379	0	328	265	365	88	554	583	240	492	556	191	0	448	869	386	274	395	602
EOG091201FV	1549730	1550476	19	aa	14193	0	5863	0	8330	only nuc data	113	436	229	384	541	0	462	289	385	131	636	546	180	465	406	184	0	393	793	488	482	421	479
EOG091201FX	2255569	2256456	19	aa	16872	0	5063	0	11809	only nuc data	318	1075	240	472	506	0	493	429	523	136	957	673	248	387	583	380	0	322	1760	510	434	620	1061
EOG091201FY	29661	30945	18	aa	23130	0	14289	0	8841	only nuc data	372	348	137	450	560	0	565	368	349	152	792	554	163	499	552	225	0	355	832	701	390	285	564
EOG091201FZ	3083437	3084637	17	aa	20417	1	7891	0	12525	only nuc data	505	610	256	465	723	0	767	384	630	121	929	1010	242	710	871	316	0	463	1351	910	480	451	836
EOG091201G0	2670745	2671580	19	aa	15884	0	4262	0	11622	only nuc data	255	664	55	798	589	0	412	267	416	98	1114	1626	213	872	503	199	0	665	609	535	472	287	1228
EOG091201G4	2419026	2419640	19	aa	11685	1	1941	0	9743	only nuc data	95	969	43	972	642	0	403	147	453	29	427	768	244	631	979	14	0	162	761	732	302	347	718
EOG091201G7	155727	156332	17	aa	10302	0	1376	0	8926	only nuc data	210	416	196	571	446	0	495	348	511	184	473	573	190	554	503	295	0	465	938	530	341	328	569
EOG091201G8	2719163	2719920	12	aa	9096	0	3431	0	5665	only nuc data	151	496	122	501	386	0	178	219	131	94	496	177	192	125	502	90	0	340	670	450	218	72	206
EOG091201GD	2675753	2676520	11	aa	8448	0	2322	0	6126	only nuc data	169	316	118	354	327	0	313	153	351	43	595	370	170	404	382	179	0	205	517	326	292	312	399
EOG091201GE	1380714	1381222	19	aa	9671	1	993	0	8677	only nuc data	48	658	96	871	376	0	358	133	297	16	417	826	523	483	608	111	0	382	692	575	237	482	536
EOG091201GF	1637249	1638207	19	aa	18221	0	7502	0	10719	only nuc data	100	618	291	760	424	0	430	405	659	131	514	880	233	529	763	224	0	561	922	610	515	453	797
EOG091201GI	1235081	1236356	19	aa	24244	0	9372	0	14872	only nuc data	328	660	153	491	452	0	667	417	946	194	1203	2511	249	1495	648	511	0	392	829	590	415	466	1583
EOG091201GK	60644	61194	19	aa	10469	0	2875	0	7594	only nuc data	115	344	233	337	436	0	428	241	392	100	557	408	200	394	427	215	0	299	1170	522	190	199	502
EOG091201GL	1838554	1839320	13	aa	9971	0	3564	0	6407	only nuc data	225	342	206	576	373	0	234	320	148	193	430	263	185	199	459	82	0	449	686	562	273	172	255
EOG091201GM	726554	727370	18	aa	14706	0	4858	0	9848	only nuc data	347	394	104	386	453	0	628	373	496	62	682	759	225	600	616	344	0	649	801	784	372	398	722
EOG091201GN	968528	969476	19	aa	18031	0	10309	0	7722	only nuc data	315	397	160	315	461	0	482	145	387	13	642	661	149	420	512	144	0	375	725	568	263	276	627
EOG091201GO	3147979	3149734	19	aa	33364	0	24761	0	8603	only nuc data	74	787	98	497	841	0	333	218	367	102	597	552	75	551	558	265	0	270	817	470	359	436	410
EOG091201GP	1824594	1825811	19	aa	23142	0	10066	0	13076	only nuc data	401	579	58	657	751	0	831	494	977	175	1156	1030	156	874	629	371	0	563	849	451	867	620	988
EOG091201GR	2427672	2428371	12	aa	8400	0	2073	0	6327	only nuc data	251	395	193	402	302	0	409	290	364	105	438	309	173	355	402	127	0	317	545	412	226	188	375
EOG091201GS	2056139	2056755	16	aa	9872	0	1862	0	8010	only nuc data	220	357	205	388	453	0	508	270	368	150	715	466	103	464	416	228	0	304	997	528	320	365	405
EOG091201GT	473700	474350	19	aa	12369	0	4212	0	8157	only nuc data	135	450	213	630	421	0	672	263	339	64	755	349	263	467	486	225	0	272	608	378	406	362	534
EOG091201GX	252816	253518	16	aa	11248	0	3162	0	8086	only nuc data	113	627	243	752	320	0	335	239	489	68	593	387	147	274	603	239	0	236	686	642	387	265	554
EOG091201GY	2895677	2896275	17	aa	10183	0	3265	0	6918	only nuc data	103	335	163	422	317	0	306	226	447	41	515	501	224	309	328	286	0	245	738	404	447	340	324
EOG091201H0	1894132	1895041	19	aa	17290	0	8817	0	8473	only nuc data	235	401	289	430	506	0	523	247	608	51	661	772	178	508	423	197	0	272	614	426	281	323	763
EOG091201H4	1002239	1003084	19	aa	16074	0	6864	0	9210	only nuc data	372	438	251	628	524	0	624	396	368	75	740	575	161	449	550	318	0	555	924	518	293	324	499
EOG091201H7	1990355	1991550	14	aa	16744	0	8372	0	8372	only nuc data	205	454	112	277	517	0	406	198	439	76	969	595	216	416	384	214	0	327	776	519	493	448	536
EOG091201H8	2421893	2422452	19	aa	10640	0	1437	0	9203	only nuc data	178	677	183	984	467	0	457	228	340	153	679	544	118	374	771	164	0	278	809	711	361	356	549
EOG091201H9	855769	856818	19	aa	19950	0	8568	0	11382	only nuc data	405	425	157	368	634	0	698	345	363	110	843	1245	213	709	726	239	0	563	1315	753	386	515	775
EOG091201HE	710386	711527	19	aa	21698	0	11375	0	10323	only nuc data	284	542	494	526	504	0	447	376	506	120	510	781	190	568	577	424	0	247	1212	585	457	407	850
EOG091201HG	1636573	1637248	18	aa	12168	0	2691	0	9477	only nuc data	176	762	192	542	459	0	607	428	374	137	753	604	127	464	649	259	0	313	838	545	358	284	782
EOG091201HI	1414055	1414762	12	aa	8496	0	2766	0	5730	only nuc data	90	327	202	369	280	0	257	204	318	23	569	238	153	469	466	123	0	205	464	324	225	177	337
EOG091201HJ	1588824	1589647	19	aa	15656	0	3228	0	12428	only nuc data	433	760	211	855	879	0	906	450	362	176	1022	768	182	761	919	203	0	595	1056	676	486	420	741
EOG091201HK	184979	185637	19	aa	12521	0	3657	0	8864	only nuc data	186	646	253	664	463	0	424	262	371	44	569	589	243	405	546	401	0	403	785	499	450	317	530
EOG091201HL	2742611	2744298	19	aa	32072	0	21695	0	10377	only nuc data	275	424	235	324	775	0	766	353	440	43	1134	1006	169	461	527	227	0	220	866	556	894	404	553
EOG091201HN	1905799	1906461	12	aa	7956	0	2512	0	5444	only nuc data	143	277	95	259	282	0	245	102	287	36	590	304	156	271	251	194	0	220	464	192	580	301	338
EOG091201HP	39455	40147	18	aa	12474	0	2822	0	9652	only nuc data	298	575	83	439	459	0	528	346	579	76	619	716	191	553	491	280	0	320	933	778	360	438	888
EOG091201HU	2508621	2509203	19	aa	11077	0	1131	0	9946	only nuc data	132	921	35	625	341	0	333	248	967	79	499	873	139	679	514	158	0	238	698	406	690	634	869
EOG091201HW	2582250	2583334	14	aa	15190	0	9284	0	5906	only nuc data	242	324	139	394	399	0	372	205	279	53	472	270	102	299	421	135	0	184	507	384	337	262	368
EOG091201HY	3046454	3047039	19	aa	11134	0	802	0	10332	only nuc data	254	547	254	477	643	0	393	355	654	224	917	518	197	345	865	224	0	465	1005	660	724	352	513
EOG091201HZ	2938880	2939516	19	aa	12103	0	1782	0	10321	only nuc data	307	620	144	649	707	0	493	356	354	188	652	696	204	570	640	279	0	418	984	703	557	400	707
EOG091201I6	1781830	1782397	18	aa	10224	0	1679	0	8545	only nuc data	197	494	88	409	482	0	431	232	325	92	700	786	197	459	481	281	0	317	837	404	345	592	593
EOG091201I9	1139714	1140728	19	aa	19285	0	9254	0	10031	only nuc data	317	288	341	404	513	0	528	333	418	80	901	606	233	534	814	306	0	410	1469	608	327	387	531
EOG091201IA	2825901	2826675	18	aa	13950	17	5472	0	8461	only nuc data	255	630	174	426	315	0	366	429	293	211	595	479	216	241	462	212	0	728	1052	598	484	241	309
EOG091201IC	1940696	1941437	19	aa	14098	0	5208	0	8890	only nuc data	216	514	60	486	482	0	422	377	429	66	713	714	137	533	513	191	0	375	901	642	285	403	647
EOG091201ID	3138027	3138815	18	aa	14202	0	5833	0	8369	only nuc data	345	521	171	412	538	0	400	417	349	204	597	405	221	272	493	256	0	613	994	702	346	234	224
EOG091201IF	1395312	1396212	17	aa	15317	0	6775	0	8542	only nuc data	207	460	116	661	491	0	429	441	284	250	619	442	196	264	602	324	0	522	945	571	339	276	310
EOG091201II	281306	282024	19	aa	13661	0	2701	0	10960	only nuc data	182	596	159	469	643	0	572	271	586	184	731	579	303	641	685	232	0	410	1046	618	532	657	1046
EOG091201IM	1901450	1902637	12	aa	14256	0	6224	0	8032	only nuc data	272	550	89	327	590	0	619	188	364	21	796	419	128	261	475	162	0	199	821	449	476	724	374
EOG091201IN	979012	980143	19	aa	21508	0	10986	0	10522	only nuc data	125	474	180	430	381	0	477	702	427	128	678	730	291	609	528	363	0	591	1147	591	405	676	714
EOG091201IO	1721710	1722400	19	aa	13129	0	4461	0	8668	only nuc data	178	459	149	372	651	0	505	350	430	66	761	364	263	470	566	298	0	277	967	444	423	420	433
EOG091201IP	2944898	2945910	18	aa	18234	0	9068	0	9166	only nuc data	148	437	124	515	594	0	464	251	516	75	741	802	132	416	514	238	0	477	909	344	423	469	725
EOG091201IQ	226975	227761	16	aa	12592	0	5166	0	7426	only nuc data	372	410	354	283	312	0	520	381	268	84	482	663	141	390	386	156	0	437	672	541	217	211	518
EOG091201IR	3129904	3130438	19	aa	10165	0	704	0	9461	only nuc data	108	562	173	347	583	0	389	167	455	108	699	493	374	632	547	326	0	362	1038	477	579	366	784
EOG091201IS	540694	541451	19	aa	14402	0	3543	0	10859	only nuc data	204	584	67	425	411	0	528	409	877	142	789	1064	176	710	462	285	0	368	894	472	358	579	1259
EOG091201IT	2828867	2829688	19	aa	15618	1	4499	0	11118	only nuc data	210	585	83	448	579	0	647	345	774	167	978	624	280	851	510	430	0	394	885	538	794	435	771
EOG091201IU	1005854	1006388	19	aa	10165	0	1106	0	9059	only nuc data	101	818	131	397	452	0	369	302	809	18	513	483	151	518	551	214	0	333	1036	486	324	472	682
EOG091201IW	2597299	2598164	11	aa	9526	0	3687	0	5839	only nuc data	167	363	120	460	393	0	256	296	204	172	392	410	121	408	400	119	0	268	308	281	385	149	334
EOG091201IX	2576493	2577209	18	aa	12906	0	3364	0	9542	only nuc data	315	523	387	516	621	0	475	493	252	185	665	509	191	379	667	186	0	618	1147	831	306	221	370
EOG091201IY	602412	602952	19	aa	10279	0	1561	0	8718	only nuc data	176	580	80	541	330	0	354	329	284	64	483	901	187	495	662	173	0	286	967	511	478	286	727
EOG091201IZ	54515	55627	18	aa	20034	0	4580	0	15454	only nuc data	662	841	311	735	995	0	785	596	485	273	1232	718	423	619	1149	344	0	1011	1919	1376	595	437	610
EOG091201J4	2546574	2547090	19	aa	9823	0	2422	0	7401	only nuc data	84	251	117	270	478	0	481	411	342	65	415	558	131	381	396	236	0	408	805	493	428	305	430
EOG091201J5	1345434	1346577	19	aa	21736	0	9353	0	12383	only nuc data	364	713	83	588	585	0	774	217	1210	73	978	1066	248	648	663	277	0	320	942	512	1027	582	877
EOG091201J8	2860153	2861176	18	aa	18432	0	7607	0	10825	only nuc data	480	671	303	568	717	0	642	251	384	138	999	640	276	663	707	190	0	447	949	649	538	352	741
EOG091201J9	267559	268235	18	aa	12186	0	1545	0	10641	only nuc data	318	586	73	676	578	0	705	607	397	346	605	661	312	603	624	245	0	522	847	669	508	328	749
EOG091201JA	3114833	3115619	19	aa	14953	0	3625	0	11328	only nuc data	282	1194	90	968	399	0	529	720	350	136	620	698	334	636	589	237	0	416	1354	406	287	622	743
EOG091201JC	2486534	2487148	17	aa	10455	0	1921	0	8534	only nuc data	346	429	153	367	495	0	558	381	284	54	641	654	138	373	519	167	0	358	1113	652	346	327	525
EOG091201JE	1699054	1699553	19	aa	9500	0	486	0	9014	only nuc data	96	574	112	498	400	0	405	458	581	174	435	678	171	566	382	211	0	238	1034	345	314	390	1048
EOG091201JF	2236932	2237517	19	aa	11134	0	2998	0	8136	only nuc data	196	452	212	474	500	0	546	274	539	159	788	427	80	388	581	247	0	119	663	420	470	369	428
EOG091201JG	469651	470544	19	aa	16986	0	8268	0	8718	only nuc data	143	492	114	620	435	0	443	391	363	36	727	724	247	442	313	216	0	278	587	419	1032	324	515
EOG091201JJ	412598	413647	11	aa	11550	0	5035	0	6515	only nuc data	281	290	148	259	342	0	375	232	388	151	449	549	200	373	368	204	0	276	542	386	305	289	389
EOG091201JK	2767060	2768490	19	aa	27189	0	13686	0	13503	only nuc data	523	594	117	509	1519	0	607	413	632	132	979	754	169	869	943	319	0	476	1009	836	1112	440	1074
EOG091201JL	2906948	2907516	19	aa	10811	0	1682	0	9129	only nuc data	112	709	47	370	589	0	358	289	731	139	468	757	205	511	647	146	0	232	677	623	601	467	563
EOG091201JN	994227	995786	19	aa	29640	18	15900	0	13722	only nuc data	401	897	131	489	772	0	767	178	906	69	1338	907	199	928	748	405	0	374	1417	658	620	640	1279
EOG091201JO	2088742	2089970	18	aa	22122	1	10013	0	12108	only nuc data	602	586	228	456	553	0	709	524	436	149	948	911	230	785	969	228	0	505	1095	830	582	538	846
EOG091201JQ	547608	548478	16	aa	13936	0	6086	0	7850	only nuc data	311	412	171	344	459	0	385	504	265	101	559	339	210	431	604	223	0	600	822	645	267	225	284
EOG091201JU	3128816	3129253	19	aa	8322	0	494	0	7828	only nuc data	9	373	84	515	384	0	341	248	428	87	516	710	215	309	715	126	0	398	598	619	319	324	519
EOG091201JX	1864916	1865812	11	aa	9867	1	2473	0	7393	only nuc data	234	374	99	345	341	0	215	228	523	85	508	775	210	369	403	135	0	166	743	447	348	383	696
EOG091201JZ	778656	779485	19	aa	15770	0	6931	0	8839	only nuc data	183	522	63	464	447	0	527	377	590	26	1009	430	366	647	380	337	0	169	658	321	546	433	527
EOG091201K0	254645	255222	18	aa	10404	1	1845	0	8558	only nuc data	73	573	45	252	284	0	383	220	741	75	260	776	345	596	343	160	0	257	792	470	215	670	1101
EOG091201K2	1599873	1601529	19	aa	31483	0	19512	0	11971	only nuc data	441	638	282	638	596	0	694	395	546	106	886	930	325	635	712	184	0	533	1114	939	523	513	782
EOG091201K3	1244659	1245199	19	aa	10279	0	731	0	9548	only nuc data	78	975	16	914	594	0	237	260	439	0	478	476	209	528	873	156	0	282	861	741	451	409	649
EOG091201K4	332255	332805	19	aa	10469	1	1063	0	9405	only nuc data	131	878	120	608	499	0	414	177	397	1	482	815	319	583	711	224	0	187	1017	734	292	297	650
EOG091201K5	2606593	2607803	11	aa	13321	0	4283	0	9038	only nuc data	501	476	94	228	416	0	587	178	494	59	425	1010	275	489	442	155	0	173	1022	587	74	637	1217
EOG091201K6	2219151	2220164	17	aa	17238	0	8636	0	8602	only nuc data	195	623	139	425	659	0	337	260	398	72	553	483	246	268	729	229	0	518	830	693	396	298	446
EOG091201K7	81700	82827	17	aa	19176	0	9923	0	9253	only nuc data	241	745	9	643	525	0	711	310	693	81	969	651	189	452	399	133	0	217	530	407	548	577	464
EOG091201K9	2314984	2315776	19	aa	15067	0	5381	0	9686	only nuc data	256	556	276	430	556	0	567	265	396	77	822	470	236	710	565	260	0	502	999	594	438	362	605
EOG091201KC	106051	107369	17	aa	22423	0	13456	0	8967	only nuc data	326	433	99	381	460	0	504	180	454	124	685	811	252	539	523	222	0	210	1107	547	305	478	653
EOG091201KF	2620802	2622463	19	aa	31578	0	19194	0	12384	only nuc data	455	596	212	518	598	0	711	410	599	87	1039	964	278	625	814	322	0	463	1263	1000	380	544	961
EOG091201KI	2491739	2492397	18	aa	11862	0	2244	0	9618	only nuc data	319	521	317	487	622	0	575	477	427	197	627	416	248	506	599	350	0	410	834	690	311	363	641
EOG091201KK	480002	480624	19	aa	11837	0	2530	0	9307	only nuc data	333	582	132	233	510	0	511	514	303	84	613	800	220	553	419	233	0	328	1185	595	233	418	841
EOG091201KL	2434390	2435507	16	aa	17888	0	10658	0	7230	only nuc data	275	369	136	417	521	0	374	216	287	123	704	358	163	272	482	229	0	284	816	444	456	272	307
EOG091201KN	1814206	1815187	19	aa	18658	0	7207	0	11451	only nuc data	363	582	250	575	656	0	582	230	652	145	1307	804	130	607	605	196	0	418	1274	570	359	556	953
EOG091201KQ	585249	585921	19	aa	12787	0	2956	0	9831	only nuc data	107	572	174	767	815	0	381	372	487	122	1136	338	273	481	506	267	0	324	760	291	671	641	453
EOG091201KR	390072	390616	19	aa	10355	1	2687	0	7667	only nuc data	159	714	146	578	396	0	289	222	483	52	539	314	173	405	325	148	0	247	1021	411	311	343	550
EOG091201KS	35339	36350	19	aa	19228	0	7985	0	11243	only nuc data	324	610	119	533	443	0	545	354	834	116	717	1050	164	946	592	238	0	331	713	520	633	333	1452
EOG091201KV	1808745	1809379	19	aa	12065	0	3214	0	8851	only nuc data	247	415	257	600	445	0	451	281	530	169	521	750	145	425	457	184	0	295	916	575	441	298	696
EOG091201KW	3033627	3034484	14	aa	12012	0	5886	0	6126	only nuc data	208	376	132	339	418	0	283	268	205	152	547	315	206	225	473	151	0	371	672	441	236	120	196
EOG091201KX	1524067	1524915	17	aa	14433	0	7194	0	7239	only nuc data	152	568	108	512	381	0	217	246	446	99	483	317	162	376	708	123	0	336	643	532	246	154	582
EOG091201KZ	2810919	2811788	17	aa	14790	0	5234	0	9556	only nuc data	266	515	299	337	382	0	564	367	579	121	481	769	204	606	546	307	0	364	1094	617	318	350	736
EOG091201L0	578784	579973	12	aa	14280	0	8343	0	5937	only nuc data	190	187	4	304	475	0	348	211	603	21	698	409	57	367	312	173	0	118	289	263	439	209	450
EOG091201L2	2635435	2636494	17	aa	18020	0	8951	0	9069	only nuc data	247	515	129	420	501	0	489	280	580	56	805	546	199	529	430	294	0	306	835	499	652	415	589
EOG091201L5	1264742	1265231	19	aa	9310	0	732	0	8578	only nuc data	129	697	261	957	434	0	313	238	462	165	418	558	263	397	459	186	0	329	581	616	492	213	539
EOG091201L7	1503993	1504656	17	aa	11288	0	2252	0	9036	only nuc data	269	370	178	507	423	0	575	396	545	197	562	700	212	597	455	236	0	325	972	632	382	315	457
EOG091201L8	1175739	1176225	19	aa	9253	0	1102	0	8151	only nuc data	114	631	63	618	436	0	272	316	312	143	586	590	203	379	618	222	0	246	967	378	451	274	446
EOG091201L9	1997795	1998784	19	aa	18810	0	9300	0	9510	only nuc data	194	731	132	738	598	0	521	481	386	63	444	693	172	635	768	193	0	237	871	635	285	330	597
EOG091201LB	2745695	2747026	19	aa	25308	0	13829	0	11479	only nuc data	423	691	290	783	511	0	711	611	374	74	627	717	231	634	746	385	0	521	1158	848	575	304	688
EOG091201LC	2113381	2114245	19	aa	16435	0	8693	0	7742	only nuc data	264	539	133	494	476	0	377	263	295	244	717	457	92	393	488	265	0	311	724	475	290	221	488
EOG091201LD	368836	369412	19	aa	10963	0	2085	0	8878	only nuc data	138	504	102	561	487	0	392	217	440	66	667	598	180	451	730	169	0	334	851	544	437	423	725
EOG091201LF	211605	212176	18	aa	10296	0	2804	0	7492	only nuc data	57	345	56	582	340	0	199	323	521	81	532	487	110	407	512	312	0	260	940	273	421	236	555
EOG091201LG	1103945	1104751	18	aa	14526	0	7806	0	6720	only nuc data	84	297	224	456	456	0	270	114	417	198	592	314	169	392	561	278	0	167	637	353	238	230	357
EOG091201LH	2625248	2626106	11	aa	9449	0	1868	0	7581	only nuc data	275	411	170	499	379	0	338	260	491	51	558	301	217	497	393	235	0	418	707	454	439	276	487
EOG091201LI	1030096	1030687	19	aa	11248	0	4496	0	6752	only nuc data	74	241	201	446	358	0	307	276	438	53	312	518	111	480	563	266	0	210	591	320	430	132	499
EOG091201LJ	215609	216162	18	aa	9972	0	1932	0	8040	only nuc data	130	505	139	235	388	0	391	295	406	179	681	752	280	493	452	191	0	405	592	346	356	333	621
EOG091201LM	563141	563836	19	aa	13224	0	5527	0	7697	only nuc data	109	580	105	471	268	0	394	145	469	170	466	490	281	529	416	318	0	280	792	561	336	201	425
EOG091201LN	961436	962855	15	aa	21300	1	13704	0	7595	only nuc data	297	433	117	443	454	0	496	212	486	15	538	676	196	409	450	147	0	249	747	407	243	317	560
EOG091201LO	1049891	1052070	15	aa	32700	0	21235	0	11465	only nuc data	513	432	557	384	742	0	780	297	466	19	912	1198	240	502	614	608	0	469	930	629	450	509	727
EOG091201LZ	651386	652982	10	aa	15970	18	6990	0	8962	only nuc data	338	354	108	380	574	0	345	131	525	14	1345	808	82	486	446	181	0	195	600	527	731	331	799
EOG091201M1	811114	812348	15	aa	18525	0	10457	0	8068	only nuc data	204	486	37	464	457	0	425	182	491	22	849	559	255	423	369	164	0	213	605	297	859	354	557
EOG091201M3	3095362	3096885	19	aa	28956	0	15664	0	13292	only nuc data	785	586	211	724	692	0	809	406	454	94	963	1389	231	696	1013	273	0	502	1283	1007	426	543	990
EOG091201M4	2890003	2890601	18	aa	10782	0	1905	0	8877	only nuc data	212	410	57	532	585	0	481	476	309	172	571	600	172	536	531	285	0	451	961	489	381	317	561
EOG091201M5	2954831	2955613	12	aa	9396	0	2954	0	6442	only nuc data	158	347	85	275	349	0	428	183	413	16	458	622	129	343	253	123	0	95	677	508	200	276	662
EOG091201M8	975251	976086	19	aa	15884	0	6585	0	9299	only nuc data	171	893	130	741	588	0	505	169	307	46	563	674	327	392	645	249	0	325	829	623	431	300	562
EOG091201M9	350136	351256	18	aa	20178	0	11262	0	8916	only nuc data	282	466	127	284	433	0	644	156	301	34	710	846	216	582	578	152	0	250	1074	551	378	390	744
EOG091201MA	1193935	1195340	19	aa	26714	0	15406	0	11308	only nuc data	440	542	139	321	656	0	529	465	482	138	690	786	244	724	653	257	0	546	1524	761	418	532	901
EOG091201MB	2246969	2247845	12	aa	10524	0	4912	0	5612	only nuc data	8	317	118	474	375	0	288	200	275	50	343	191	222	325	394	128	0	285	420	244	254	248	461
EOG091201MC	1486479	1487018	19	aa	10260	0	1707	0	8553	only nuc data	148	708	102	837	394	0	341	280	344	0	599	655	297	500	684	181	0	221	790	643	244	338	395
EOG091201MD	2480956	2481469	19	aa	9766	0	2036	0	7730	only nuc data	36	380	173	282	471	0	467	227	453	120	646	550	163	556	457	211	0	368	607	551	294	144	610
EOG091201ME	1131379	1131906	13	aa	6864	2	1531	0	5331	only nuc data	173	298	70	229	283	0	323	198	339	37	422	452	161	322	303	189	0	152	460	440	234	183	236
EOG091201MH	1303646	1304690	15	aa	15675	0	6969	0	8706	only nuc data	291	593	167	246	598	0	424	236	490	76	714	478	255	611	516	267	0	337	939	563	368	306	522
EOG091201MI	1485010	1485935	18	aa	16668	0	7945	0	8723	only nuc data	280	261	156	318	410	0	563	282	545	55	1158	623	149	502	507	320	0	388	652	501	485	351	497
EOG091201MJ	1480509	1481152	18	aa	11592	0	3363	0	8229	only nuc data	337	382	180	216	371	0	474	433	329	182	399	567	163	573	474	227	0	518	780	577	412	297	675
EOG091201ML	670477	670969	19	aa	9367	18	701	0	8648	only nuc data	52	404	139	744	319	0	411	496	465	36	505	671	254	758	504	265	0	347	587	448	388	244	663
EOG091201MN	1041830	1042523	18	aa	12492	0	4006	0	8486	only nuc data	408	362	126	184	484	0	623	291	351	68	562	649	198	499	471	165	0	465	1081	662	194	390	661
EOG091201MQ	1846519	1847366	16	aa	13568	0	6218	0	7350	only nuc data	199	295	171	424	386	0	367	262	366	31	698	484	209	336	448	317	0	221	831	421	338	304	441
EOG091201MR	235092	235878	19	aa	14953	0	5791	0	9162	only nuc data	225	605	253	406	515	0	519	121	547	172	893	628	130	466	494	240	0	138	1274	501	353	394	513
EOG091201MS	683619	684135	17	aa	8789	0	1635	0	7154	only nuc data	70	216	149	343	361	0	237	460	479	154	517	571	147	450	382	221	0	177	619	433	300	337	601
EOG091201MT	2898228	2898890	17	aa	11271	0	3443	0	7828	only nuc data	109	424	76	415	334	0	356	157	572	60	672	399	258	340	573	327	0	219	666	363	694	463	460
EOG091201MU	834312	834924	19	aa	11647	0	2065	0	9582	only nuc data	86	620	68	431	752	0	503	237	373	84	967	762	289	472	601	259	0	154	739	466	776	311	718
EOG091201MV	2102665	2103474	18	aa	14580	0	2464	0	12116	only nuc data	421	595	249	637	769	0	772	341	728	137	1163	662	148	805	729	232	0	298	1192	737	971	413	538
EOG091201MZ	580813	581363	19	aa	10469	0	1727	0	8742	only nuc data	183	530	346	453	399	0	508	288	328	134	713	404	228	505	557	173	0	373	843	564	484	370	542
EOG091201N0	2307817	2308618	11	aa	8822	0	3356	0	5466	only nuc data	90	324	86	295	398	0	283	115	283	23	491	323	83	318	289	182	0	226	533	301	307	253	353
EOG091201N3	1217058	1218199	19	aa	21698	0	12211	0	9487	only nuc data	336	735	202	285	518	0	439	223	500	99	741	455	184	626	730	263	0	395	1220	531	389	357	595
EOG091201N4	385473	386033	17	aa	9537	0	2074	0	7463	only nuc data	206	407	163	419	367	0	329	323	265	192	535	298	286	325	462	189	0	444	968	648	323	194	326
EOG091201N5	1424652	1425395	19	aa	14136	0	4127	0	10009	only nuc data	343	701	138	654	480	0	371	189	627	47	455	835	195	590	922	218	0	248	893	725	448	429	844
EOG091201N6	2457828	2458698	18	aa	15678	0	7776	0	7902	only nuc data	301	458	166	289	444	0	357	323	414	119	594	435	186	211	587	117	0	617	947	594	283	318	443
EOG091201N7	609514	610333	19	aa	15580	0	8061	0	7519	only nuc data	138	465	301	479	492	0	409	191	369	130	526	583	182	346	402	112	0	319	572	347	589	324	381
EOG091201NA	2919437	2921543	18	aa	37926	0	27263	0	10663	only nuc data	325	586	135	464	536	0	439	459	545	197	618	670	329	500	689	253	0	639	1209	786	435	459	715
EOG091201NB	831709	832184	19	aa	9044	0	1200	0	7844	only nuc data	90	492	83	495	377	0	287	380	461	144	555	379	122	370	597	186	0	312	1022	358	279	514	431
EOG091201NC	1549246	1549729	19	aa	9196	0	726	0	8470	only nuc data	132	658	121	569	384	0	277	360	464	123	364	486	298	543	541	240	0	351	848	594	461	239	549
EOG091201ND	2402318	2403164	15	aa	12705	0	4844	0	7861	only nuc data	216	484	439	334	455	0	304	128	507	33	400	650	149	514	361	451	0	355	687	345	288	295	682
EOG091201NF	3063813	3064936	19	aa	21356	0	12477	0	8879	only nuc data	151	459	225	519	563	0	285	325	589	208	620	487	152	564	649	285	0	305	617	457	453	361	756
EOG091201NG	2894152	2894828	19	aa	12863	0	2147	0	10716	only nuc data	405	451	219	499	675	0	533	376	471	58	779	963	325	607	622	313	0	401	1065	717	465	436	741
EOG091201NJ	1923122	1923696	19	aa	10925	0	1998	0	8927	only nuc data	283	889	144	356	457	0	395	349	321	70	578	773	167	526	438	146	0	409	929	553	242	419	766
EOG091201NK	7425	8441	18	aa	18306	0	10297	0	8009	only nuc data	325	477	76	394	518	0	402	156	410	26	578	783	153	472	591	257	0	353	795	446	249	353	520
EOG091201NO	302898	304780	18	aa	33894	0	20252	0	13642	only nuc data	503	709	209	1173	809	0	749	692	621	92	1026	731	212	880	982	293	0	605	1076	820	690	535	738
EOG091201NP	1219565	1220086	19	aa	9918	0	1158	0	8760	only nuc data	198	389	129	510	578	0	612	265	396	61	404	929	176	506	455	272	0	460	680	520	401	269	748
EOG091201NS	2245087	2245942	19	aa	16264	0	5685	0	10579	only nuc data	446	463	154	362	568	0	652	295	436	41	1037	1088	128	748	745	249	0	454	781	587	525	322	944
EOG091201NU	3097386	3098823	19	aa	27322	2	14430	0	12890	only nuc data	615	1043	68	626	1167	0	937	155	843	38	1248	112	286	549	846	274	0	349	1010	737	1013	879	710
EOG091201NY	2626996	2627813	18	aa	14724	0	4698	0	10026	only nuc data	401	595	103	556	604	0	670	484	451	348	653	524	291	537	513	204	0	576	917	626	391	433	550
EOG091201O1	1003418	1004109	19	aa	13148	0	3831	0	9317	only nuc data	153	505	119	630	576	0	398	248	433	30	574	950	242	490	531	211	0	459	1014	526	387	356	638
EOG091201O7	2878579	2879117	18	aa	9702	1	1440	0	8261	only nuc data	264	449	98	420	526	0	367	308	395	51	679	670	138	511	710	234	0	348	852	572	314	246	373
EOG091201O8	1103055	1103944	19	aa	16910	0	5263	0	11647	only nuc data	202	656	40	734	552	0	435	259	550	106	637	1240	386	767	573	228	0	269	989	492	930	577	1227
EOG091201OA	2729339	2730529	19	aa	22629	0	10111	0	12518	only nuc data	523	654	208	440	813	0	584	329	701	92	1241	782	312	578	680	374	0	383	1328	599	677	663	1080
EOG091201OB	1888809	1889401	18	aa	10674	0	2193	0	8481	only nuc data	99	462	111	489	479	0	320	234	386	72	583	588	294	538	475	196	0	290	709	618	436	486	715
EOG091201OC	1992714	1993295	9	aa	5238	0	1376	0	3862	only nuc data	82	228	85	223	181	0	150	168	189	44	250	250	55	223	211	88	0	205	416	188	204	208	296
EOG091201OD	2173737	2174460	19	aa	13756	0	4026	0	9730	only nuc data	364	469	211	481	445	0	598	260	338	105	867	617	163	669	716	219	0	397	1052	793	311	295	724
EOG091201OE	117516	118108	12	aa	7116	0	2254	0	4862	only nuc data	13	239	75	209	262	0	210	143	323	46	324	180	78	235	370	109	0	402	496	365	266	155	375
EOG091201OG	1420066	1421032	10	aa	9670	0	3896	0	5774	only nuc data	187	329	105	319	287	0	340	166	392	28	440	492	112	350	381	121	0	252	472	323	172	260	433
EOG091201OJ	2779489	2780060	12	aa	6864	0	2358	0	4506	only nuc data	126	343	90	251	267	0	217	216	146	70	335	213	163	153	323	140	0	298	548	285	100	168	180
EOG091201OL	1691048	1691616	19	aa	10811	0	1867	0	8944	only nuc data	148	456	200	641	502	0	320	336	372	73	483	767	183	426	664	208	0	267	816	660	492	402	676
EOG091201ON	3085759	3086637	19	aa	16701	0	7661	0	9040	only nuc data	216	595	69	615	532	0	611	209	406	0	667	780	179	229	691	239	0	162	729	376	639	612	700
EOG091201OP	673938	675421	19	aa	28196	1	17602	0	10593	only nuc data	407	640	234	500	574	0	594	384	478	106	780	651	312	589	577	275	0	516	951	590	574	634	634
EOG091201OR	2613071	2613642	19	aa	10868	0	1107	0	9761	only nuc data	200	657	154	364	428	0	412	260	476	37	632	979	113	513	666	277	0	332	1124	744	405	482	706
EOG091201OT	1337592	1338810	17	aa	20723	0	11882	0	8841	only nuc data	413	346	304	356	479	0	614	322	478	39	688	769	184	448	492	278	0	379	507	508	565	395	690
EOG091201OU	752257	752798	14	aa	7588	0	2552	0	5036	only nuc data	103	309	143	396	244	0	182	186	130	153	329	231	190	198	355	81	0	369	493	456	201	194	196
EOG091201OY	265959	267016	19	aa	20102	0	10194	0	9908	only nuc data	559	406	313	384	436	0	529	331	445	61	855	711	216	606	642	210	0	352	1338	783	315	338	637
EOG091201OZ	635028	635501	19	aa	9006	0	1202	0	7804	only nuc data	57	427	189	382	473	0	277	219	470	34	292	586	250	518	492	210	0	309	849	666	292	399	470
EOG091201P2	1932395	1933373	19	aa	18601	0	5481	0	13120	only nuc data	509	887	251	955	697	0	668	491	999	144	764	751	395	650	913	272	0	446	1021	746	722	739	609
EOG091201P3	1937229	1937870	18	aa	11556	0	2256	0	9300	only nuc data	195	444	178	530	453	0	516	325	469	46	737	740	181	567	679	134	0	374	1022	579	416	288	622
EOG091201P4	2172103	2172729	19	aa	11913	1	1960	0	9952	only nuc data	235	628	76	643	594	0	485	377	492	86	657	768	178	441	698	268	0	401	849	686	401	427	797
EOG091201P5	1924097	1925246	19	aa	21850	0	10859	0	10991	only nuc data	309	460	159	534	663	0	575	282	823	114	1357	617	111	691	620	243	0	400	868	515	771	392	796
EOG091201P7	2017031	2017803	11	aa	8503	0	1758	0	6745	only nuc data	279	395	224	307	353	0	228	297	498	64	308	647	176	362	389	98	0	384	740	466	195	199	415
EOG091201P8	973534	975250	18	aa	30906	0	20277	0	10629	only nuc data	359	494	199	560	633	0	590	399	376	111	903	800	198	585	820	368	0	389	1073	653	453	406	619
EOG091201PD	2165586	2166168	14	aa	8162	0	2409	0	5753	only nuc data	143	491	118	248	158	0	353	315	228	53	353	347	115	343	359	163	0	264	682	316	148	307	392
EOG091201PE	23499	24413	19	aa	17385	0	5264	0	12121	only nuc data	469	805	319	400	580	0	463	360	627	119	648	807	207	772	857	266	0	518	1642	831	460	516	924
EOG091201PF	563837	564597	13	aa	9893	0	2659	0	7234	only nuc data	331	376	139	285	434	0	495	219	436	67	755	493	131	343	464	148	0	230	760	364	230	265	600
EOG091201PH	2408990	2409654	13	aa	8645	1	2392	0	6252	only nuc data	269	414	87	258	252	0	335	283	275	186	368	503	141	412	286	168	0	303	560	353	277	271	520
EOG091201PI	637271	637949	19	aa	12901	0	2619	0	10282	only nuc data	260	653	171	468	551	0	512	214	344	123	854	588	173	433	820	314	0	404	1398	590	560	578	534
EOG091201PK	2185517	2186146	19	aa	11970	0	1912	0	10058	only nuc data	150	581	186	659	429	0	519	208	481	133	709	983	199	646	552	329	0	276	903	560	419	329	957
EOG091201PL	1751458	1752103	17	aa	10982	0	3100	0	7882	only nuc data	172	318	483	458	511	0	240	204	329	18	638	767	205	291	417	537	0	289	625	369	281	374	528
EOG091201PM	1481153	1481680	19	aa	10032	0	1606	0	8426	only nuc data	201	529	190	591	569	0	337	285	239	235	561	434	227	287	608	97	0	490	1171	604	390	275	307
EOG091201PP	602953	603404	19	aa	8588	0	855	0	7733	only nuc data	68	370	124	651	373	0	205	422	366	53	501	565	177	577	557	135	0	342	705	467	351	294	498
EOG091201PR	2071380	2072148	12	aa	9228	0	1853	0	7375	only nuc data	193	335	71	559	419	0	472	122	319	45	610	393	47	431	651	107	0	139	748	590	358	341	618
EOG091201PT	407746	408476	19	aa	13889	0	6000	0	7889	only nuc data	241	676	222	248	392	0	433	405	244	74	544	480	203	428	426	284	0	296	949	387	323	373	502
EOG091201PU	2181726	2182315	19	aa	11210	0	3823	0	7387	only nuc data	69	725	54	501	544	0	344	112	319	95	560	373	226	405	530	150	0	120	513	418	572	400	426
EOG091201PV	474351	474865	19	aa	9785	0	1145	0	8640	only nuc data	166	563	159	501	382	0	429	257	456	79	389	804	241	559	591	187	0	324	750	534	299	356	780
EOG091201PY	2989381	2990946	19	aa	29754	0	19739	0	10015	only nuc data	256	505	443	559	328	0	740	354	373	79	536	867	118	658	498	301	0	372	869	539	690	468	718
EOG091201PZ	2174939	2175456	14	aa	7252	1	478	0	6773	only nuc data	184	582	126	563	467	0	306	183	202	170	469	356	158	362	525	95	0	171	690	426	280	278	364
EOG091201Q3	216163	217012	9	aa	7650	0	1704	0	5946	only nuc data	284	332	145	317	352	0	385	224	359	60	452	327	132	382	289	160	0	285	552	358	303	219	313
EOG091201Q4	1329144	1329771	17	aa	10676	0	2924	0	7752	only nuc data	133	498	65	511	408	0	208	174	618	23	778	611	66	315	484	229	0	168	782	407	627	278	502
EOG091201Q8	2131500	2132108	19	aa	11571	0	2997	0	8574	only nuc data	266	485	344	621	314	0	418	224	367	259	604	482	130	443	736	242	0	241	952	579	449	312	372
EOG091201Q9	52147	53052	19	aa	17214	0	7982	0	9232	only nuc data	233	396	277	406	493	0	490	508	457	171	455	621	171	594	463	391	0	636	857	541	372	305	628
EOG091201QA	2424198	2424917	18	aa	12960	0	4784	0	8176	only nuc data	319	308	169	247	405	0	481	357	331	133	410	619	148	434	446	278	0	479	1045	665	212	348	661
EOG091201QB	2310423	2311027	19	aa	11495	0	1291	0	10204	only nuc data	245	489	276	479	541	0	595	601	432	182	803	562	295	524	532	163	0	763	1072	887	283	286	439
EOG091201QC	891943	892835	19	aa	16967	1	6160	0	10806	only nuc data	276	609	219	564	809	0	556	236	638	70	1368	582	152	470	645	447	0	228	769	442	969	536	497
EOG091201QE	65972	66453	9	aa	4338	0	1092	0	3246	only nuc data	16	154	40	167	207	0	188	104	185	22	268	144	91	217	206	58	0	127	368	207	143	163	187
EOG091201QF	536394	537483	19	aa	20710	2	8403	0	12305	only nuc data	469	1080	155	486	540	0	483	337	699	123	655	1110	160	713	682	183	0	426	1357	689	564	656	1207
EOG091201QJ	139441	140106	19	aa	12654	0	4524	0	8130	only nuc data	274	595	141	411	405	0	523	304	435	117	592	469	205	406	444	152	0	276	1000	519	439	233	464
EOG091201QL	2512599	2514098	18	aa	27000	0	17217	0	9783	only nuc data	352	393	195	306	711	0	627	261	296	60	688	833	221	675	597	298	0	312	688	578	551	540	953
EOG091201QM	2693411	2693928	19	aa	9842	0	1100	0	8742	only nuc data	97	727	173	243	416	0	512	430	376	39	700	622	240	566	498	243	0	255	1068	457	302	371	504
EOG091201QN	15545	17459	19	aa	36385	0	22353	0	14032	only nuc data	365	1016	160	1267	803	0	978	288	434	96	1094	519	546	361	796	218	0	274	1086	743	1167	1718	468
EOG091201QQ	2829689	2830507	18	aa	14742	1	6724	0	8017	only nuc data	66	674	52	619	505	0	197	200	406	0	378	658	168	459	674	152	0	162	788	629	329	283	684
EOG091201QR	104829	106050	19	aa	23218	0	13261	0	9957	only nuc data	321	589	123	464	656	0	460	380	342	206	625	728	164	526	674	238	0	548	925	634	584	314	777
EOG091201QT	1470347	1470819	19	aa	8987	0	1094	0	7893	only nuc data	98	544	125	512	574	0	392	161	422	212	590	471	178	465	602	355	0	241	613	426	412	304	294
EOG091201QU	1476804	1477501	19	aa	13262	0	2748	0	10514	only nuc data	382	442	227	562	462	0	522	334	456	87	748	902	275	680	776	261	0	549	1043	785	304	415	684
EOG091201QV	1285705	1286681	11	aa	10747	0	1750	0	8997	only nuc data	479	617	76	425	336	0	271	313	584	128	291	1213	223	475	470	130	0	264	798	568	489	385	941
EOG091201QX	2864603	2865463	18	aa	15498	0	5032	0	10466	only nuc data	369	600	338	367	507	0	486	343	448	43	661	715	304	664	621	371	0	569	1202	743	320	401	763
EOG091201QZ	1207948	1209041	19	aa	20786	0	10535	0	10251	only nuc data	388	538	86	247	673	0	543	171	492	111	961	834	226	733	557	138	0	157	895	587	525	616	1161
EOG091201R0	3092783	3093382	19	aa	11400	0	1738	0	9662	only nuc data	278	466	157	496	626	0	528	487	418	201	884	515	82	352	634	278	0	423	1147	616	602	280	470
EOG091201RB	1557436	1558699	17	aa	21488	0	11715	0	9773	only nuc data	263	450	210	426	726	0	680	201	709	51	959	546	177	532	520	280	0	200	1023	535	680	308	560
EOG091201RF	1025282	1026615	12	aa	16008	0	7679	0	8329	only nuc data	240	511	95	368	413	0	372	260	384	70	613	540	104	729	455	128	0	233	686	482	421	333	1132
EOG091201RH	1425559	1426469	19	aa	17309	0	6287	0	11022	only nuc data	469	597	225	604	580	0	617	295	512	38	798	1096	151	580	736	217	0	408	1177	853	382	360	796
EOG091201RI	1491822	1492923	19	aa	20938	1	12652	0	8285	only nuc data	199	390	185	414	410	0	437	220	572	62	661	625	228	467	485	202	0	237	686	499	581	375	549
EOG091201RL	2744299	2745299	11	aa	11011	0	5333	0	5678	only nuc data	178	229	113	286	333	0	315	246	401	41	502	340	103	313	360	182	0	322	500	354	273	161	304
EOG091201RN	1757151	1758455	19	aa	24795	24	13208	0	11563	only nuc data	482	484	264	517	576	0	676	347	568	109	1118	649	196	702	693	273	0	533	1294	649	490	499	926
EOG091201RO	2037215	2037857	19	aa	12217	0	2747	0	9470	only nuc data	196	748	126	676	615	0	404	377	312	160	640	311	328	337	763	142	0	655	1144	815	318	266	333
EOG091201RR	2983737	2984285	19	aa	10431	0	3495	0	6936	only nuc data	157	425	208	347	453	0	326	268	343	51	613	330	205	348	372	130	0	355	637	407	380	292	446
EOG091201RU	198793	199348	19	aa	10564	0	1652	0	8912	only nuc data	243	871	150	306	313	0	471	465	410	51	439	825	142	677	312	268	0	388	928	493	241	407	755
EOG091201RV	2291247	2291847	15	aa	9015	0	2591	0	6424	only nuc data	128	336	74	447	381	0	395	374	257	110	482	365	187	322	446	190	0	294	504	277	394	252	337
EOG091201RW	1092586	1093547	10	aa	9620	0	5496	0	4124	only nuc data	70	246	91	256	274	0	223	135	213	50	377	184	59	206	379	70	0	173	341	219	252	141	235
EOG091201RX	1191538	1193068	17	aa	26027	1	15744	0	10282	only nuc data	268	486	108	444	658	0	383	402	604	178	866	533	297	670	817	234	0	549	932	562	588	362	609
EOG091201RY	2695291	2696189	19	aa	17081	0	9046	0	8035	only nuc data	214	460	121	364	431	0	576	162	404	17	770	521	79	516	416	210	0	250	849	477	318	446	648
EOG091201RZ	1160111	1161003	19	aa	16967	0	7116	0	9851	only nuc data	388	412	233	467	620	0	627	273	352	105	812	792	188	604	568	302	0	379	808	762	475	381	691
EOG091201S1	1004657	1005853	19	aa	22743	0	14412	0	8331	only nuc data	300	422	167	380	574	0	465	176	398	67	1050	812	108	515	534	227	0	190	494	394	578	246	534
EOG091201S3	1548752	1549245	17	aa	8398	0	1248	0	7150	only nuc data	112	434	431	225	398	0	332	418	328	143	437	520	155	432	285	272	0	240	588	356	251	314	591
EOG091201S4	2690610	2691553	17	aa	16048	0	8597	0	7451	only nuc data	267	390	237	403	319	0	450	263	331	96	450	787	146	491	410	114	0	333	658	474	271	267	561
EOG091201S8	1644416	1645492	13	aa	14001	0	8148	0	5853	only nuc data	129	396	113	367	374	0	336	215	269	40	482	290	95	256	463	126	0	180	474	318	417	287	355
EOG091201S9	203833	204780	18	aa	17064	17	8899	0	8148	only nuc data	264	310	116	471	543	0	517	101	426	74	1056	626	134	457	429	155	0	225	610	504	496	378	520
EOG091201SB	867500	867926	19	aa	8113	0	248	0	7865	only nuc data	17	318	57	430	429	0	361	351	413	74	544	579	191	307	625	135	0	356	677	696	363	258	701
EOG091201SE	2817924	2818367	19	aa	8436	0	808	0	7628	only nuc data	46	514	146	540	405	0	235	332	439	74	411	396	133	439	546	179	0	422	514	635	488	209	571
EOG091201SG	1204631	1205683	19	aa	20007	0	10225	0	9782	only nuc data	249	710	147	454	552	0	467	249	454	36	924	617	223	387	510	193	0	332	1083	529	862	507	546
EOG091201SI	1820138	1820755	15	aa	9270	0	2807	0	6463	only nuc data	57	307	146	446	283	0	332	410	209	46	384	352	185	520	520	296	0	362	474	309	271	214	397
EOG091201SK	2046214	2046743	16	aa	8480	0	581	0	7899	only nuc data	185	686	130	468	440	0	544	96	368	103	515	411	190	441	565	81	0	170	957	486	343	378	527
EOG091201SL	2300739	2301468	18	aa	13140	0	2488	0	10652	only nuc data	377	917	212	333	451	0	636	417	514	86	662	1223	182	574	491	174	0	270	1151	534	317	626	882
EOG091201SM	104307	104828	18	aa	9396	0	838	0	8558	only nuc data	187	405	282	497	531	0	302	364	473	138	593	535	243	502	594	242	0	263	760	587	386	316	545
EOG091201SN	762248	762793	16	aa	8736	0	1183	0	7553	only nuc data	189	439	186	355	472	0	320	240	421	192	438	489	187	360	580	119	0	308	867	560	379	255	386
EOG091201SO	2398311	2401124	18	aa	50652	18	38570	0	12064	only nuc data	312	476	650	574	788	0	646	253	721	19	823	1131	305	742	548	805	0	434	858	587	384	424	896
EOG091201SQ	1483072	1484471	18	aa	25200	0	15098	0	10102	only nuc data	551	441	254	250	589	0	741	269	404	92	878	811	107	542	616	204	0	585	1218	700	340	402	659
EOG091201SR	2856914	2857554	18	aa	11538	0	3860	0	7678	only nuc data	134	502	150	456	502	0	359	314	349	51	503	494	181	434	621	198	0	232	567	472	400	386	507
EOG091201SY	1550477	1551468	16	aa	15872	0	8125	0	7747	only nuc data	170	675	138	671	439	0	337	315	247	214	543	197	226	251	484	110	0	495	810	625	404	234	332
EOG091201T0	836722	837494	19	aa	14687	0	5410	0	9277	only nuc data	225	939	214	474	559	0	379	258	564	76	732	374	156	389	525	295	0	238	1290	507	502	420	386
EOG091201T1	3055636	3056801	19	aa	22154	0	10845	0	11309	only nuc data	399	595	219	910	597	0	782	562	443	128	803	686	172	757	703	206	0	524	984	730	447	412	649
EOG091201T6	1201708	1203667	14	aa	27440	2	15977	0	11461	only nuc data	409	629	33	521	1299	0	618	211	429	71	1206	615	193	624	736	166	0	434	983	698	753	424	818
EOG091201T8	2378495	2379358	16	aa	13824	0	5615	0	8209	only nuc data	114	495	73	606	412	0	350	180	855	124	643	458	176	438	418	131	0	253	574	565	598	426	434
EOG091201T9	539063	540355	19	aa	24567	0	14473	0	10094	only nuc data	260	730	131	611	438	0	497	295	586	90	464	884	140	618	696	321	0	410	1027	665	298	339	854
EOG091201TA	703407	705296	19	aa	35910	0	22732	0	13178	only nuc data	593	623	167	483	643	0	809	348	685	182	1149	1796	154	782	806	264	0	307	999	696	657	497	1131
EOG091201TB	805503	806087	19	aa	11115	1	1839	0	9275	only nuc data	238	785	215	730	395	0	520	314	399	94	548	450	258	350	754	167	0	311	849	644	591	387	514
EOG091201TC	1602526	1603382	17	aa	14569	0	6056	0	8513	only nuc data	302	411	178	408	403	0	532	304	453	97	519	633	137	443	581	186	0	495	816	548	384	371	614
EOG091201TD	2388027	2388979	18	aa	17154	0	9733	0	7421	only nuc data	293	348	287	320	357	0	433	240	424	41	642	595	144	439	448	218	0	293	590	384	482	240	496
EOG091201TE	1255912	1256523	18	aa	11016	0	2857	0	8159	only nuc data	168	409	156	505	499	0	461	244	425	125	626	574	124	538	545	260	0	363	649	581	403	274	398
EOG091201TF	2623531	2624033	19	aa	9557	0	982	0	8575	only nuc data	211	532	223	506	445	0	358	301	291	76	721	640	199	451	561	158	0	289	848	566	306	464	640
EOG091201TH	1547119	1548147	15	aa	15435	0	9760	0	5675	only nuc data	133	279	141	338	435	0	246	121	319	42	549	259	203	200	341	133	0	119	547	291	436	362	314
EOG091201TN	3056802	3058485	19	aa	31996	0	19964	0	12032	only nuc data	370	600	180	411	649	0	607	193	744	55	1091	1174	237	725	689	197	0	476	705	563	540	618	1578
EOG091201TO	2433643	2434142	19	aa	9500	0	2203	0	7297	only nuc data	93	489	252	559	433	0	221	268	502	115	559	337	64	336	497	142	0	259	802	273	428	321	440
EOG091201TS	2446555	2447595	17	aa	17697	12	6907	0	10778	only nuc data	298	515	199	381	712	0	509	365	517	71	1458	1491	182	515	612	205	0	224	617	410	628	415	752
EOG091201TT	2814453	2815135	19	aa	12977	0	4524	0	8453	only nuc data	179	683	155	800	509	0	339	294	335	84	364	563	148	398	724	200	0	328	726	562	379	308	554
EOG091201TU	2835635	2836153	19	aa	9861	0	1629	0	8232	only nuc data	71	376	85	427	452	0	268	263	580	84	422	633	216	478	428	169	0	326	712	406	711	722	474
EOG091201TV	364254	365189	18	aa	16848	0	7984	0	8864	only nuc data	53	766	120	477	432	0	333	316	533	97	354	478	234	620	556	367	0	259	778	604	495	393	652
EOG091201TW	468475	469063	19	aa	11191	0	4189	0	7002	only nuc data	186	345	579	473	435	0	288	199	331	118	396	356	93	358	412	225	0	356	527	336	408	285	482
EOG091201TY	993570	994226	19	aa	12483	0	2996	0	9487	only nuc data	332	350	279	509	420	0	647	324	449	98	668	770	103	524	628	341	0	436	882	701	347	373	638
EOG091201TZ	1450526	1451600	17	aa	18275	0	11469	0	6806	only nuc data	196	446	366	260	581	0	336	193	358	43	550	337	164	280	375	215	0	288	549	360	375	254	476
EOG091201U1	2305092	2305699	19	aa	11552	0	2746	0	8806	only nuc data	327	421	245	345	497	0	572	408	329	84	616	607	75	496	658	184	0	484	903	580	382	328	592
EOG091201U3	1722401	1724180	15	aa	26700	0	18375	0	8325	only nuc data	257	388	244	424	481	0	482	262	497	29	975	863	147	437	344	205	0	271	658	410	357	384	467
EOG091201U4	1465035	1465586	18	aa	9936	1	2356	0	7579	only nuc data	173	449	100	418	365	0	422	254	257	118	536	420	210	434	649	168	0	395	733	467	573	236	375
EOG091201U6	421890	422349	18	aa	8280	0	669	0	7611	only nuc data	17	368	58	565	459	0	201	193	442	0	378	762	208	507	514	150	0	159	759	467	421	227	773
EOG091201U7	298659	299183	19	aa	9975	0	2395	0	7580	only nuc data	142	371	221	260	438	0	347	427	258	229	434	351	154	358	454	255	0	544	1067	539	268	276	329
EOG091201U8	1906462	1907405	17	aa	16048	0	6107	0	9941	only nuc data	363	563	123	419	567	0	783	167	506	121	1122	740	134	505	544	143	0	241	1174	628	382	457	622
EOG091201U9	478993	479470	19	aa	9082	0	988	0	8094	only nuc data	163	898	93	626	323	0	419	180	308	24	366	689	277	454	576	82	0	319	730	658	243	282	547
EOG091201UA	2836581	2837208	14	aa	8792	0	1582	0	7210	only nuc data	344	560	152	394	288	0	607	274	340	50	371	388	203	427	427	229	0	214	912	508	230	200	436
EOG091201UD	1094002	1094444	19	aa	8417	0	969	0	7448	only nuc data	68	298	151	418	385	0	444	287	366	72	562	397	142	390	691	183	0	337	623	699	402	205	396
EOG091201UE	2179420	2180964	17	aa	26265	0	18858	0	7407	only nuc data	240	435	168	425	411	0	499	207	433	89	475	414	224	380	420	181	0	444	688	488	403	284	339
EOG091201UF	1403729	1404266	18	aa	9684	0	1948	0	7736	only nuc data	168	684	68	465	413	0	260	244	453	31	484	521	185	462	583	175	0	386	636	447	364	305	570
EOG091201UI	293975	294730	18	aa	13608	0	5692	0	7916	only nuc data	114	562	245	495	344	0	373	163	353	154	613	445	70	611	651	160	0	310	631	522	365	218	631
EOG091201UJ	2495695	2496274	18	aa	10440	1	2530	0	7909	only nuc data	144	412	135	236	373	0	452	443	471	27	609	516	81	446	489	232	0	687	722	459	359	350	410
EOG091201UN	1311094	1311657	19	aa	10716	0	1881	0	8835	only nuc data	151	384	83	530	521	0	709	179	392	55	506	721	196	553	592	229	0	428	1006	615	340	247	549
EOG091201UO	866270	866858	16	aa	9424	0	3154	0	6270	only nuc data	176	310	163	381	342	0	301	273	211	88	481	389	84	341	364	161	0	194	679	474	304	209	521
EOG091201UQ	214365	215287	18	aa	16614	1	7951	0	8662	only nuc data	182	441	131	543	491	0	350	269	561	89	568	652	146	533	510	169	0	262	886	575	433	350	703
EOG091201UT	663951	664499	18	aa	9882	0	2707	0	7175	only nuc data	41	562	216	462	419	0	373	225	341	102	613	488	212	439	543	129	0	188	580	464	242	200	377
EOG091201UU	2011465	2012150	18	aa	12348	0	3986	0	8362	only nuc data	118	430	72	438	433	0	460	188	463	94	679	767	191	524	402	189	0	286	701	587	472	255	731
EOG091201UW	1494345	1494813	19	aa	8911	0	1005	0	7906	only nuc data	23	649	75	426	428	0	294	166	424	22	347	629	236	582	592	115	0	214	816	515	318	300	758
EOG091201UX	679787	680342	19	aa	10564	0	2202	0	8362	only nuc data	193	366	257	325	417	0	463	318	362	98	504	625	153	592	639	334	0	279	782	614	351	333	550
EOG091201UY	1662452	1663453	19	aa	19038	0	8765	0	10273	only nuc data	215	640	141	486	692	0	632	236	439	40	819	673	279	410	675	233	0	306	996	738	600	622	616
EOG091201V1	2556120	2556855	19	aa	13984	0	5454	0	8530	only nuc data	150	441	534	366	389	0	344	285	854	83	589	746	173	554	346	232	0	215	527	458	224	451	719
EOG091201V3	294951	295753	19	aa	15257	0	6121	0	9136	only nuc data	274	391	182	471	460	0	595	354	657	36	611	643	207	537	642	185	0	324	885	626	359	350	621
EOG091201V4	2348434	2349350	18	aa	16506	0	6980	0	9526	only nuc data	219	823	119	252	596	0	508	176	509	41	740	604	179	520	554	265	0	98	1206	436	278	567	1055
EOG091201V5	784111	784979	19	aa	16511	1	5004	0	11506	only nuc data	417	894	67	572	593	0	520	195	593	20	787	1020	172	757	679	133	0	323	1008	572	955	608	1038
EOG091201VB	403494	404404	15	aa	13665	0	5172	0	8493	only nuc data	358	536	159	596	573	0	382	392	280	69	691	482	209	385	549	126	0	509	879	746	310	231	389
EOG091201VC	1735259	1736313	18	aa	18990	0	6930	0	12060	only nuc data	315	442	295	557	734	0	626	304	736	160	1284	785	344	684	610	248	0	327	851	808	632	716	917
EOG091201VE	1896924	1897388	19	aa	8835	0	369	0	8466	only nuc data	109	635	170	225	566	0	284	261	426	78	458	741	235	495	617	239	0	152	975	482	170	508	749
EOG091201VF	2372789	2373484	19	aa	13224	0	2404	0	10820	only nuc data	225	647	334	566	591	0	650	363	607	4	943	511	155	822	548	261	0	327	825	545	885	376	860
EOG091201VG	3043781	3045160	11	aa	15180	0	8527	0	6653	only nuc data	286	289	127	335	458	0	339	265	328	100	511	436	149	388	448	143	0	319	564	413	304	283	454
EOG091201VI	1675637	1676252	19	aa	11704	0	1797	0	9907	only nuc data	260	468	190	574	437	0	475	309	481	87	792	813	203	444	510	306	0	331	1069	597	699	507	615
EOG091201VJ	1084857	1085607	19	aa	14269	0	4694	0	9575	only nuc data	281	455	143	660	491	0	517	490	422	183	691	510	305	426	585	155	0	460	944	813	449	377	499
EOG091201VK	779486	780061	19	aa	10944	0	3364	0	7580	only nuc data	104	372	418	359	394	0	347	217	379	78	700	637	213	317	386	342	0	328	624	329	427	237	476
EOG091201VM	2766523	2767059	14	aa	7518	0	1371	0	6147	only nuc data	143	291	88	298	261	0	207	315	347	71	280	509	185	324	444	81	0	265	649	440	436	207	449
EOG091201VP	77318	77969	16	aa	10432	0	3599	0	6833	only nuc data	178	589	148	475	421	0	232	172	348	180	480	271	175	228	492	66	0	460	749	558	316	165	308
EOG091201VQ	1190377	1190893	18	aa	9306	0	2064	0	7242	only nuc data	144	419	78	503	441	0	293	227	366	114	485	476	142	630	433	202	0	213	770	316	372	308	454
EOG091201VU	902057	902582	19	aa	9994	19	1540	0	8435	only nuc data	232	724	136	843	541	0	316	260	229	79	682	310	189	188	613	136	0	642	886	762	415	181	303
EOG091201VV	2252144	2252856	19	aa	13547	0	4330	0	9217	only nuc data	290	480	98	460	514	0	563	219	490	117	643	789	156	540	543	215	0	375	917	520	432	368	778
EOG091201VX	841702	843126	16	aa	22800	0	12921	0	9879	only nuc data	439	484	99	432	683	0	536	278	584	67	950	752	195	495	637	199	0	305	750	549	875	374	635
EOG091201VY	2697194	2698433	15	aa	18600	0	9804	0	8796	only nuc data	361	465	241	438	482	0	543	205	368	78	716	660	203	532	563	193	0	267	941	629	345	365	562
EOG091201W0	1583872	1584427	8	aa	4448	0	296	0	4152	only nuc data	142	380	26	203	263	0	134	57	242	14	335	338	118	160	244	60	0	49	360	190	244	321	414
EOG091201W1	2935577	2937115	19	aa	29241	0	17105	0	12136	only nuc data	221	886	89	664	752	0	588	308	488	76	1140	1246	305	608	854	269	0	267	793	450	1151	524	678
EOG091201W3	2786409	2786899	16	aa	7856	0	1108	0	6748	only nuc data	59	288	75	510	457	0	323	288	451	48	424	463	170	357	326	299	0	251	692	314	324	190	498
EOG091201W5	2338828	2339323	19	aa	9424	0	1550	0	7874	only nuc data	171	483	47	504	395	0	352	235	266	93	494	684	200	413	490	232	0	436	865	402	363	304	616
EOG091201W9	1847886	1848703	19	aa	15542	0	5481	0	10061	only nuc data	279	522	343	424	630	0	491	346	415	79	838	810	223	573	582	215	0	427	904	548	494	425	772
EOG091201WA	1768414	1768884	18	aa	8478	0	963	0	7515	only nuc data	157	384	258	449	462	0	385	248	267	79	437	478	184	443	531	149	0	284	731	658	365	276	447
EOG091201WE	2679248	2679742	18	aa	8910	0	1302	0	7608	only nuc data	192	365	67	504	419	0	602	368	338	98	481	345	164	482	413	275	0	262	747	518	364	343	453
EOG091201WI	51241	52146	13	aa	11778	0	5809	0	5969	only nuc data	329	386	185	228	362	0	318	239	222	64	472	254	112	244	457	88	0	396	767	481	249	168	277
EOG091201WJ	1134597	1135355	19	aa	14421	0	6063	0	8358	only nuc data	17	635	136	579	505	0	254	169	553	22	248	673	250	672	601	101	0	306	684	585	465	277	643
EOG091201WL	1609329	1610135	19	aa	15333	0	6619	0	8714	only nuc data	161	776	229	501	584	0	425	327	520	103	619	381	192	453	617	200	0	205	832	481	313	376	580
EOG091201WM	1714775	1715266	19	aa	9348	0	566	0	8782	only nuc data	225	674	129	471	347	0	467	403	279	75	413	1017	107	734	688	156	0	513	677	380	390	158	704
EOG091201WN	665800	667220	17	aa	24157	0	14931	0	9226	only nuc data	286	399	192	511	643	0	737	235	474	27	879	790	101	622	654	226	0	242	738	516	427	296	517
EOG091201WO	1742243	1743129	12	aa	10644	0	5151	0	5493	only nuc data	132	415	239	515	240	0	155	178	273	83	402	234	110	252	372	132	0	211	483	316	336	193	354
EOG091201WP	2837519	2838119	19	aa	11419	0	2742	0	8677	only nuc data	95	461	146	463	320	0	407	257	470	184	598	508	178	593	647	140	0	485	845	454	612	491	418
EOG091201WS	1687320	1687950	19	aa	11989	0	4077	0	7912	only nuc data	295	744	144	301	342	0	554	246	331	155	492	363	194	549	402	205	0	291	794	267	347	516	675
EOG091201WT	1642835	1643619	18	aa	14130	0	4866	0	9264	only nuc data	385	463	257	498	430	0	591	346	442	132	565	674	223	512	531	226	0	559	932	616	332	340	595
EOG091201WU	1555557	1556525	19	aa	18411	0	9642	0	8769	only nuc data	285	432	141	432	523	0	474	217	413	122	671	775	165	489	581	224	0	446	905	633	314	356	456
EOG091201X1	2502210	2503053	18	aa	15192	0	6484	0	8708	only nuc data	242	529	158	408	567	0	507	298	255	103	901	646	248	519	406	193	0	310	787	524	464	311	574
EOG091201X3	1145735	1146211	19	aa	9063	0	955	0	8108	only nuc data	74	639	81	642	565	0	133	173	580	18	435	470	254	444	573	156	0	202	637	765	206	346	789
EOG091201X9	131938	132616	17	aa	11543	0	4202	0	7341	only nuc data	155	485	63	459	519	0	326	201	340	80	797	441	243	505	205	317	0	149	609	356	449	285	512
EOG091201XA	954882	955457	19	aa	10944	0	2671	0	8273	only nuc data	207	687	164	726	482	0	354	210	328	22	508	540	210	407	658	300	0	329	591	668	418	283	388
EOG091201XB	3112044	3112552	13	aa	6617	0	1164	0	5453	only nuc data	248	200	282	254	359	0	223	215	220	48	415	347	144	298	299	296	0	288	554	309	171	243	288
EOG091201XC	1221789	1222555	19	aa	14573	0	4324	0	10249	only nuc data	407	492	150	496	542	0	668	401	475	112	657	1062	148	675	642	191	0	422	885	672	358	327	874
EOG091201XD	441354	442504	19	aa	21869	0	12256	0	9613	only nuc data	286	519	189	450	522	0	550	223	410	87	657	772	175	797	585	343	0	313	800	620	482	310	809
EOG091201XF	1656851	1657825	19	aa	18525	0	10593	0	7932	only nuc data	138	563	103	495	429	0	385	206	500	134	639	634	160	454	510	199	0	220	535	453	450	305	558
EOG091201XG	2454358	2454975	18	aa	11124	0	3325	0	7799	only nuc data	186	449	78	599	340	0	375	461	389	165	567	465	146	417	466	260	0	354	787	486	288	259	448
EOG091201XK	3068242	3068715	12	aa	5688	0	1426	0	4262	only nuc data	101	178	83	210	216	0	251	186	195	113	359	388	88	226	206	127	0	181	275	230	242	172	336
EOG091201XL	1501714	1502329	10	aa	6160	0	1020	0	5140	only nuc data	119	278	149	420	271	0	252	170	207	50	374	315	151	286	377	162	0	228	339	274	402	211	224
EOG091201XM	617427	619349	19	aa	36537	0	20992	0	15545	only nuc data	616	647	251	550	957	0	802	474	596	55	1091	1219	282	913	1048	250	0	498	1222	1095	1108	1281	1206
EOG091201XN	1832266	1832851	19	aa	11134	0	2316	0	8818	only nuc data	120	798	119	886	592	0	578	189	283	0	836	472	272	340	507	96	0	185	707	670	426	447	415
EOG091201XP	1715267	1716351	15	aa	16275	0	6726	0	9549	only nuc data	281	464	186	522	536	0	563	291	350	110	763	610	191	571	654	326	0	350	1061	505	471	399	626
EOG091201XS	2497458	2498335	14	aa	12292	0	5597	0	6695	only nuc data	273	253	96	297	404	0	364	269	189	70	507	387	138	344	482	228	0	441	905	601	248	197	275
EOG091201XX	2827354	2828335	16	aa	15712	0	8588	0	7124	only nuc data	192	207	419	309	380	0	410	268	528	32	440	668	117	351	361	422	0	338	479	380	249	259	507
EOG091201Y0	1953799	1954574	16	aa	12416	0	6654	0	5762	only nuc data	233	300	190	214	302	0	346	173	238	117	416	391	165	267	339	177	0	169	722	413	219	227	377
EOG091201Y2	732662	733159	18	aa	8964	0	2203	0	6761	only nuc data	224	260	109	250	442	0	345	290	291	105	457	422	246	366	464	189	0	318	746	504	266	282	409
EOG091201Y3	1693074	1694252	19	aa	22401	0	13279	0	9122	only nuc data	250	480	95	414	556	0	647	207	495	75	978	691	179	516	637	226	0	285	745	439	527	336	594
EOG091201Y4	2703090	2706371	11	aa	36102	0	27687	0	8415	only nuc data	204	456	120	132	377	0	437	140	556	36	576	1010	187	460	375	178	0	152	799	510	144	577	1193
EOG091201Y5	1994081	1994775	10	aa	6950	0	3577	0	3373	only nuc data	16	178	53	247	222	0	136	138	198	50	256	170	98	166	271	87	0	171	246	261	168	110	147
EOG091201Y7	1794348	1795024	10	aa	6770	0	2647	0	4123	only nuc data	43	290	41	351	281	0	212	75	261	7	270	211	124	138	263	72	0	100	249	389	217	324	248
EOG091201Y8	646699	647153	18	aa	8190	1	785	0	7404	only nuc data	169	450	125	321	401	0	377	266	581	124	497	634	116	428	515	310	0	248	493	521	347	186	464
EOG091201YA	1447221	1448075	14	aa	11970	0	5016	0	6954	only nuc data	153	503	404	550	689	0	271	189	305	59	544	331	76	313	533	141	0	170	477	408	460	213	318
EOG091201YF	308235	308845	14	aa	8554	0	2157	0	6397	only nuc data	160	376	157	340	385	0	279	186	309	126	389	360	157	339	463	161	0	390	606	426	401	204	343
EOG091201YJ	1840326	1840909	19	aa	11096	0	3331	0	7765	only nuc data	209	487	133	448	399	0	530	243	236	76	614	558	195	419	655	165	0	240	677	603	393	272	422
EOG091201YK	1841863	1842315	19	aa	8607	0	722	0	7885	only nuc data	49	413	153	231	252	0	423	347	464	103	449	436	283	457	435	222	0	373	1062	583	234	378	587
EOG091201YL	1091137	1091795	19	aa	12521	0	3042	0	9479	only nuc data	135	528	428	530	742	0	638	217	350	35	733	692	145	364	480	442	0	361	411	508	452	986	437
EOG091201YN	2158076	2158843	19	aa	14592	1	3407	0	11184	only nuc data	352	717	102	446	680	0	585	214	725	33	566	1292	208	698	808	219	0	363	983	714	356	592	883
EOG091201YO	3142833	3144136	19	aa	24776	0	16975	0	7801	only nuc data	202	559	92	329	501	0	428	393	384	74	404	536	139	482	406	201	0	275	868	421	270	346	693
EOG091201YQ	2475106	2475658	13	aa	7189	0	2977	0	4212	only nuc data	180	222	89	146	141	0	189	195	183	70	268	328	120	215	288	134	0	199	551	245	192	166	271
EOG091201YR	2021171	2021963	18	aa	14274	0	4997	0	9277	only nuc data	271	635	103	616	555	0	406	271	572	92	474	542	217	604	709	135	0	292	610	779	493	452	720
EOG091201YT	1285061	1285704	19	aa	12236	0	5688	0	6548	only nuc data	152	375	99	359	419	0	360	76	336	85	483	537	144	375	415	192	0	284	568	357	333	234	517
EOG091201YU	202576	203550	11	aa	10725	0	6563	0	4162	only nuc data	43	158	80	208	185	0	250	191	232	78	304	328	71	251	271	113	0	173	433	290	175	130	241
EOG091201YW	818348	818936	18	aa	10602	0	1322	0	9280	only nuc data	219	376	184	391	475	0	513	310	348	150	719	626	174	414	568	232	0	493	1110	615	675	424	483
EOG091201YX	1325714	1326270	19	aa	10583	0	2411	0	8172	only nuc data	221	596	182	319	400	0	396	220	419	73	604	574	181	441	499	242	0	356	973	387	220	544	546
EOG091201YY	2858744	2859206	19	aa	8797	1	790	0	8006	only nuc data	52	423	115	494	470	0	349	183	574	71	400	410	344	653	637	159	0	314	609	600	239	413	549
EOG091201YZ	1785919	1786976	19	aa	20102	0	10796	0	9306	only nuc data	280	309	180	387	554	0	568	279	375	106	831	768	144	537	637	185	0	327	921	762	481	343	612
EOG091201Z0	2629531	2630120	19	aa	11210	1	2899	0	8310	only nuc data	255	457	114	625	506	0	355	335	490	46	445	571	179	412	673	228	0	356	667	490	497	272	592
EOG091201Z1	731529	732126	19	aa	11362	0	3770	0	7592	only nuc data	223	218	191	298	443	0	429	377	432	174	454	507	184	373	446	230	0	319	1032	454	243	347	441
EOG091201Z2	1145038	1145596	12	aa	6708	0	2503	0	4205	only nuc data	35	331	75	215	273	0	157	158	208	63	246	225	124	189	320	94	0	283	417	338	230	90	169
EOG091201Z5	653963	655665	19	aa	32357	0	20485	0	11872	only nuc data	480	541	204	348	726	0	691	323	529	79	952	1066	231	776	582	217	0	413	1099	680	758	481	1176
EOG091201Z6	2127098	2127727	19	aa	11970	0	2691	0	9279	only nuc data	137	539	114	362	559	0	480	184	588	73	985	473	229	454	476	200	0	392	1082	358	537	457	737
EOG091201Z8	2218396	2219150	17	aa	12835	0	5033	0	7802	only nuc data	388	286	318	430	546	0	590	305	367	62	542	428	138	375	504	136	0	366	657	622	293	336	501
EOG091201ZA	3132426	3132966	16	aa	8656	0	1844	0	6812	only nuc data	120	475	127	390	317	0	252	397	345	47	447	380	78	387	341	211	0	381	601	389	474	250	523
EOG091201ZC	940324	941047	19	aa	13756	0	5350	0	8406	only nuc data	154	525	200	457	388	0	321	299	614	81	622	492	144	532	561	287	0	224	654	359	725	424	497
EOG091201ZH	2570810	2572093	19	aa	24396	0	14404	0	9992	only nuc data	322	691	161	499	622	0	432	234	767	100	1089	716	224	502	462	296	0	206	832	458	590	472	639
EOG091201ZJ	2432574	2433316	12	aa	8916	0	3137	0	5779	only nuc data	145	439	101	530	381	0	393	230	302	144	367	270	89	378	351	126	0	167	451	345	242	188	285
EOG091201ZN	3093383	3094309	19	aa	17613	0	10700	0	6913	only nuc data	16	600	151	245	326	0	318	135	378	79	548	485	186	422	456	161	0	362	687	334	268	276	496
EOG091201ZP	1147810	1148472	19	aa	12597	0	3804	0	8793	only nuc data	335	798	221	308	406	0	534	448	419	79	593	550	297	439	421	236	0	203	1081	462	253	454	591
EOG091201ZR	1791875	1792553	17	aa	11543	0	2608	0	8935	only nuc data	316	664	102	781	546	0	574	368	349	85	626	593	219	502	513	177	0	362	776	674	409	214	401
EOG091201ZT	1758949	1759557	16	aa	9744	0	1868	0	7876	only nuc data	213	573	163	577	553	0	523	215	358	218	810	503	117	366	424	250	0	148	687	417	382	331	261
EOG091201ZW	1335003	1335433	18	aa	7758	0	1525	0	6233	only nuc data	120	411	247	515	417	0	324	280	279	174	487	201	140	334	411	215	0	159	523	277	349	239	251
EOG091201ZX	191535	192125	18	aa	10638	0	2462	0	8176	only nuc data	253	473	121	433	512	0	397	299	336	149	541	713	126	515	414	170	0	425	625	499	382	423	623
EOG09120200	1767647	1768073	19	aa	8113	0	682	0	7431	only nuc data	24	719	182	595	413	0	300	183	363	73	251	343	278	424	695	251	0	185	728	354	333	386	375
EOG09120201	1892035	1892556	19	aa	9918	0	1056	0	8862	only nuc data	279	586	124	674	477	0	556	209	324	86	821	689	133	506	525	265	0	484	766	462	351	277	547
EOG09120202	439427	440223	16	aa	12752	0	5454	0	7298	only nuc data	268	343	157	242	447	0	452	144	351	16	771	622	159	316	337	179	0	300	910	353	333	327	539
EOG09120205	815725	816381	14	aa	9198	0	3783	0	5415	only nuc data	145	270	86	230	330	0	258	318	227	110	378	213	197	279	282	146	0	493	629	401	212	140	216
EOG09120206	2164095	2164655	19	aa	10659	0	1849	0	8810	only nuc data	169	765	65	536	376	0	433	232	404	20	646	938	213	389	543	198	0	366	816	651	286	282	651
EOG09120208	2344623	2345812	13	aa	15470	0	7074	0	8396	only nuc data	302	400	217	478	495	0	349	385	368	59	625	464	277	335	455	207	0	546	1032	650	359	324	371
EOG0912020D	698077	698726	14	aa	9100	0	2969	0	6131	only nuc data	188	317	89	461	360	0	273	284	372	138	449	264	95	327	447	134	0	284	417	332	399	272	417
EOG0912020G	511354	512032	18	aa	12222	0	2027	0	10195	only nuc data	385	607	195	591	408	0	571	429	451	172	763	747	215	584	672	254	0	479	925	639	393	397	703
EOG0912020I	2622464	2622927	19	aa	8816	0	1610	0	7206	only nuc data	105	488	274	469	456	0	258	163	412	176	565	329	209	432	541	220	0	319	585	342	208	398	362
EOG0912020J	1119140	1119947	19	aa	15352	0	7483	0	7869	only nuc data	356	365	163	403	562	0	612	425	279	63	651	437	188	449	405	189	0	410	769	532	370	205	392
EOG0912020M	1004110	1004656	18	aa	9846	0	2392	0	7454	only nuc data	120	390	249	496	362	0	375	199	443	80	664	353	93	367	424	269	0	148	1163	474	180	392	333
EOG0912020N	1472816	1473504	19	aa	13091	33	2831	0	10227	only nuc data	348	730	140	508	491	0	452	278	526	115	712	909	306	553	751	152	0	412	955	630	412	426	769
EOG0912020P	2168767	2169189	13	aa	5499	0	416	0	5083	only nuc data	108	349	58	423	287	0	200	198	177	87	351	290	171	280	424	108	0	182	366	313	335	158	326
EOG0912020S	2863610	2864142	19	aa	10127	0	1871	0	8256	only nuc data	248	377	146	230	552	0	429	224	348	69	702	478	282	438	452	253	0	284	950	532	280	457	773
EOG0912020V	1357177	1357916	18	aa	13320	0	4486	0	8834	only nuc data	320	551	178	359	509	0	427	284	340	90	725	824	204	536	479	176	0	435	924	648	281	379	485
EOG0912020W	1413106	1413599	19	aa	9386	1	2230	0	7155	only nuc data	51	397	88	299	234	0	353	220	402	102	263	539	220	471	354	322	0	332	654	369	453	718	365
EOG0912020X	3067528	3068241	15	aa	10710	0	5394	0	5316	only nuc data	223	406	164	292	247	0	225	199	214	73	486	170	132	179	434	116	0	392	734	394	158	152	149
EOG0912020Y	908123	908604	18	aa	8676	0	1270	0	7406	only nuc data	158	349	109	246	361	0	414	214	459	178	565	354	115	455	439	196	0	393	849	412	329	523	446
EOG09120214	1467376	1468239	16	aa	13824	1	6838	0	6985	only nuc data	86	486	76	335	410	0	253	211	548	44	662	453	126	442	415	196	0	212	558	346	458	278	476
EOG09120218	3104797	3105332	19	aa	10184	0	2012	0	8172	only nuc data	170	414	235	464	454	0	489	329	494	59	733	507	115	460	539	293	0	284	680	403	391	374	455
EOG09120219	3015488	3016165	17	aa	11526	0	4079	0	7447	only nuc data	259	458	150	644	450	0	284	288	300	86	664	340	133	273	479	135	0	464	819	670	345	155	310
EOG0912021A	1453961	1454724	19	aa	14516	0	5665	0	8851	only nuc data	244	577	178	340	425	0	588	290	362	143	861	533	184	525	409	246	0	401	973	437	369	538	472
EOG0912021B	1295290	1296209	19	aa	17480	1	6679	0	10800	only nuc data	331	786	122	338	447	0	512	235	618	58	714	992	231	562	583	107	0	173	1343	548	205	971	1255
EOG0912021E	297428	298658	19	aa	23389	0	12010	0	11379	only nuc data	520	659	299	351	665	0	557	275	627	74	916	795	265	633	778	241	0	404	1351	818	495	525	651
EOG0912021G	2153019	2154180	19	aa	22078	0	10191	0	11887	only nuc data	437	666	145	561	801	0	719	197	633	138	1173	783	268	592	798	243	0	302	1146	759	920	476	567
EOG0912021I	1621814	1622449	19	aa	12084	0	2948	0	9136	only nuc data	176	671	194	388	353	0	265	335	593	207	735	351	181	281	705	253	0	363	1376	470	697	364	354
EOG0912021J	1591638	1592280	18	aa	11574	0	5411	0	6163	only nuc data	110	741	95	505	379	0	141	205	284	174	473	152	143	162	558	142	0	316	629	353	291	148	272
EOG0912021L	1423163	1424651	19	aa	28291	0	17684	0	10607	only nuc data	423	455	277	427	664	0	590	285	413	117	1374	676	261	531	599	270	0	417	1135	574	430	432	680
EOG0912021N	1766567	1767460	16	aa	14304	0	6090	0	8214	only nuc data	287	407	130	455	602	0	494	289	400	135	884	629	104	399	499	237	0	265	625	396	462	267	535
EOG0912021P	282630	283126	17	aa	8449	0	2716	0	5733	only nuc data	148	294	107	216	279	0	273	218	277	94	532	298	124	219	333	163	0	268	636	350	294	347	411
EOG0912021Q	1613990	1615736	17	aa	29699	0	17807	0	11892	only nuc data	269	599	95	405	705	0	570	394	809	125	1659	724	186	605	569	390	0	208	844	338	1197	673	797
EOG0912021R	2952739	2953922	11	aa	13024	0	7015	0	6009	only nuc data	187	354	160	319	384	0	330	233	323	80	447	388	104	357	340	132	0	208	581	338	330	193	408
EOG0912021S	1329772	1330193	19	aa	8018	0	367	0	7651	only nuc data	118	375	80	308	279	0	340	290	317	141	546	715	230	501	428	134	0	424	752	568	177	450	596
EOG0912021U	1058081	1058642	19	aa	10678	0	2294	0	8384	only nuc data	157	583	147	675	569	0	233	204	449	23	302	670	302	444	746	263	0	203	677	577	335	344	638
EOG0912021X	1657826	1659175	18	aa	24300	0	13812	0	10488	only nuc data	311	395	181	498	698	0	603	365	630	111	726	731	210	750	520	406	0	427	908	510	606	437	776
EOG0912021Z	2531536	2531989	12	aa	5448	0	1131	0	4317	only nuc data	103	316	113	266	232	0	154	105	275	43	311	214	110	262	310	114	0	212	341	233	279	152	275
EOG09120220	225626	226364	19	aa	14041	0	4382	0	9659	only nuc data	284	713	146	718	435	0	442	336	443	121	585	777	157	599	779	168	0	405	760	557	478	265	775
EOG09120225	2162639	2163086	19	aa	8512	0	1069	0	7443	only nuc data	74	560	71	433	373	0	202	137	343	84	537	789	161	532	493	148	0	249	678	408	382	184	679
EOG09120226	849965	850377	19	aa	7847	0	317	0	7530	only nuc data	69	539	128	574	462	0	193	198	485	113	366	1090	211	299	555	351	0	281	372	493	309	163	348
EOG09120227	822245	823046	14	aa	11228	0	2800	0	8428	only nuc data	357	235	161	286	437	0	732	229	236	78	529	727	186	428	385	210	0	462	1233	574	419	316	565
EOG09120229	268878	269362	19	aa	9215	0	2117	0	7098	only nuc data	180	429	238	411	376	0	357	221	392	59	399	661	169	445	489	64	0	216	653	551	264	261	443
EOG0912022B	2416048	2417292	17	aa	21165	0	12504	0	8661	only nuc data	425	496	188	196	412	0	470	145	588	7	526	949	195	549	313	180	0	117	1124	439	114	645	1008
EOG0912022D	386958	387618	19	aa	12559	1	6401	0	6157	only nuc data	182	358	221	361	276	0	327	205	384	78	478	339	126	406	425	198	0	224	541	352	281	251	326
EOG0912022E	2232165	2233073	18	aa	16362	0	9031	0	7331	only nuc data	295	380	266	193	346	0	450	270	337	136	593	641	187	447	411	235	0	233	567	420	286	343	590
EOG0912022F	431037	431525	10	aa	4890	0	1500	0	3390	only nuc data	79	176	138	173	172	0	110	110	254	24	291	175	102	208	177	76	0	104	394	174	133	169	230
EOG0912022I	449850	450397	19	aa	10412	0	2475	0	7937	only nuc data	23	795	183	638	475	0	352	229	466	36	316	297	177	361	577	264	0	231	738	451	616	254	481
EOG0912022J	2451605	2452089	19	aa	9215	0	1664	0	7551	only nuc data	157	471	87	313	406	0	305	195	354	87	600	845	193	446	489	122	0	290	565	455	220	382	726
EOG0912022K	1468985	1470346	17	aa	23154	0	13875	0	9279	only nuc data	326	397	116	472	603	0	550	326	530	25	1112	817	162	355	561	215	0	253	722	452	728	207	676
EOG0912022M	2680421	2680967	18	aa	9846	0	1312	0	8534	only nuc data	163	453	151	419	455	0	611	153	419	64	671	541	80	463	496	171	0	373	1483	446	292	315	478
EOG0912022N	2406209	2406783	18	aa	10350	0	2191	0	8159	only nuc data	296	376	117	386	386	0	567	311	413	61	459	681	192	510	535	208	0	311	867	655	249	384	491
EOG0912022O	2442088	2442811	19	aa	13756	0	3885	0	9871	only nuc data	252	501	63	493	539	0	514	237	445	72	1170	868	226	762	554	251	0	362	647	523	440	393	811
EOG0912022P	1639379	1640400	16	aa	16352	0	8401	0	7951	only nuc data	208	317	274	359	444	0	468	223	509	11	683	540	155	461	318	375	0	365	505	310	716	376	542
EOG0912022Q	2042969	2044282	12	aa	15768	0	9251	0	6517	only nuc data	285	396	147	372	360	0	365	281	260	134	522	309	163	215	504	138	0	403	755	516	248	166	263
EOG0912022R	2368575	2370672	17	aa	35666	0	24596	0	11070	only nuc data	316	560	311	686	720	0	793	444	541	90	1074	613	161	436	583	363	0	375	654	403	835	817	611
EOG0912022S	1663454	1663864	18	aa	7398	0	671	0	6727	only nuc data	107	463	126	502	428	0	278	310	277	100	311	595	180	453	397	167	0	280	497	546	202	187	428
EOG0912022T	1984976	1985529	11	aa	6094	0	3219	0	2875	only nuc data	30	139	75	106	195	0	168	125	164	58	221	113	72	124	227	75	0	193	272	187	162	74	125
EOG0912022X	648561	649000	19	aa	8360	0	1059	0	7301	only nuc data	161	600	93	589	353	0	397	226	299	105	516	593	186	404	419	170	0	328	599	491	354	255	324
EOG0912022Y	814046	814610	19	aa	10735	0	2735	0	8000	only nuc data	290	384	176	448	391	0	465	316	299	78	482	730	117	439	556	185	0	441	801	429	399	274	590
EOG0912022Z	585922	586428	18	aa	9126	0	2670	0	6456	only nuc data	125	285	264	327	302	0	251	193	288	277	372	290	155	232	524	194	0	437	700	657	225	195	288
EOG09120232	880503	881392	19	aa	16910	0	9175	0	7735	only nuc data	122	777	158	564	430	0	312	215	239	281	763	136	181	137	650	231	0	502	933	622	338	133	133
EOG09120233	2192233	2192738	19	aa	9614	0	1517	0	8097	only nuc data	185	460	163	862	626	0	382	192	356	71	507	561	138	459	537	228	0	337	693	464	402	278	381
EOG09120234	2671581	2672010	18	aa	7740	0	863	0	6877	only nuc data	55	412	138	429	374	0	284	161	383	85	434	467	193	322	415	128	0	260	895	367	446	297	387
EOG09120237	1311658	1312136	19	aa	9101	0	3183	0	5918	only nuc data	129	389	166	452	389	0	245	199	368	122	636	213	120	200	326	179	0	216	619	242	296	268	273
EOG09120238	2504605	2505154	9	aa	4950	0	1506	0	3444	only nuc data	125	167	46	156	132	0	171	133	172	42	184	274	112	180	205	107	0	185	342	269	198	125	244
EOG09120239	140107	140507	18	aa	7218	0	471	0	6747	only nuc data	35	399	87	531	289	0	242	282	420	51	231	436	264	399	560	144	0	253	676	453	331	168	531
EOG0912023C	1308233	1308701	18	aa	8442	0	327	0	8115	only nuc data	220	530	164	607	426	0	406	465	287	55	642	575	169	475	590	130	0	333	817	452	312	253	427
EOG0912023D	3127976	3128564	17	aa	10013	0	2923	0	7090	only nuc data	190	398	120	397	508	0	347	150	431	91	642	397	91	333	471	247	0	369	750	305	440	238	365
EOG0912023F	1123986	1125649	18	aa	29952	0	19371	0	10581	only nuc data	443	661	183	489	958	0	732	155	441	46	1329	1016	161	440	591	89	0	499	602	411	843	344	591
EOG0912023H	1402542	1403203	19	aa	12578	0	4007	0	8571	only nuc data	144	650	42	398	408	0	408	334	664	39	542	921	230	737	235	169	0	159	553	451	384	397	850
EOG0912023K	1313479	1314324	15	aa	12690	0	4188	0	8502	only nuc data	347	406	577	554	381	0	574	296	302	52	664	672	137	517	552	158	0	270	531	596	338	350	575
EOG0912023L	2192739	2194717	12	aa	23748	0	15732	0	8016	only nuc data	280	377	137	449	943	0	365	271	404	33	841	462	103	308	527	165	0	280	497	442	780	282	350
EOG0912023S	101038	101590	11	aa	6083	0	2686	0	3397	only nuc data	33	192	28	254	164	0	148	97	255	36	228	238	78	231	225	82	0	145	246	181	136	203	230
EOG0912023T	1196288	1196860	19	aa	10887	0	2666	0	8221	only nuc data	196	664	106	659	439	0	364	314	336	36	630	626	168	393	525	164	0	383	730	499	404	295	486
EOG0912023U	299837	300316	18	aa	8640	0	1168	0	7472	only nuc data	196	344	183	295	498	0	314	304	350	146	556	274	237	352	536	274	0	565	813	543	346	211	331
EOG0912023V	2861317	2861727	18	aa	7398	0	590	0	6808	only nuc data	74	419	134	357	321	0	396	205	370	91	329	573	265	345	364	201	0	317	753	285	354	345	384
EOG0912023X	1598669	1599337	17	aa	11373	0	4404	0	6969	only nuc data	150	247	152	402	355	0	328	151	397	63	524	491	204	503	465	149	0	369	623	487	309	207	543
EOG0912023Y	164220	166070	18	aa	33318	0	21858	0	11460	only nuc data	417	500	145	484	619	0	658	381	668	69	1086	1260	166	883	575	636	0	290	845	521	473	346	855
EOG0912023Z	1654641	1655338	19	aa	13262	0	3926	0	9336	only nuc data	306	479	120	319	469	0	466	182	493	97	978	791	145	605	528	262	0	313	994	529	390	401	775
EOG09120240	474866	475857	18	aa	17856	0	8445	0	9411	only nuc data	493	560	213	268	567	0	589	393	419	151	803	693	205	446	506	212	0	489	1015	582	440	355	505
EOG09120244	1257802	1258434	13	aa	8229	0	2788	0	5441	only nuc data	134	303	263	341	343	0	149	210	198	125	332	246	172	242	424	124	0	372	490	369	325	174	239
EOG09120245	1720892	1721466	19	aa	10925	0	2953	0	7972	only nuc data	315	334	69	328	393	0	461	467	554	142	397	595	148	451	385	247	0	361	720	526	500	272	622
EOG09120248	2251371	2252143	19	aa	14687	0	6438	0	8249	only nuc data	386	404	170	326	459	0	433	277	261	40	620	742	172	426	468	194	0	296	871	566	404	417	703
EOG09120249	2471227	2472622	13	aa	18148	0	9783	0	8365	only nuc data	272	396	100	398	469	0	378	142	272	65	683	688	200	406	440	106	0	328	775	475	1059	313	672
EOG0912024A	990199	990724	15	aa	7890	0	3416	0	4474	only nuc data	52	279	199	250	237	0	182	141	290	74	409	94	79	207	247	134	0	114	753	231	135	172	247
EOG0912024B	800145	800693	19	aa	10431	0	1348	0	9083	only nuc data	210	542	153	401	436	0	476	357	439	273	618	438	200	470	796	213	0	422	1131	712	287	241	478
EOG0912024C	1542810	1543617	18	aa	14544	0	7433	0	7111	only nuc data	229	498	183	509	455	0	243	328	411	89	584	406	192	185	496	165	0	390	831	476	303	197	170
EOG0912024G	1112274	1112854	19	aa	11039	0	3453	0	7586	only nuc data	90	340	204	473	305	0	370	327	495	68	625	353	188	469	643	172	0	277	854	326	290	356	451
EOG0912024K	758409	758999	16	aa	9456	0	2257	0	7199	only nuc data	224	515	65	594	425	0	508	346	297	191	491	345	143	391	349	267	0	228	737	438	405	175	289
EOG0912024L	722412	723066	15	aa	9825	0	5023	0	4802	only nuc data	77	188	165	347	357	0	284	268	286	78	294	215	125	292	342	104	0	234	335	247	218	147	276
EOG0912024M	1764891	1766566	11	aa	18436	0	11171	0	7265	only nuc data	221	309	88	255	542	0	467	229	377	123	670	483	203	391	449	97	0	393	686	481	291	187	544
EOG0912024Q	88261	88957	19	aa	13243	0	2981	0	10262	only nuc data	276	625	137	346	689	0	514	249	625	125	699	569	183	669	721	221	0	329	973	647	469	431	1041
EOG0912024V	801056	802435	17	aa	23460	0	14092	0	9368	only nuc data	366	607	90	271	442	0	503	315	582	108	671	706	226	622	522	214	0	393	1015	557	278	397	849
EOG0912024W	2719921	2721136	14	aa	17024	0	11252	0	5772	only nuc data	109	429	89	241	417	0	361	187	500	83	339	269	133	262	251	167	0	108	515	291	260	343	527
EOG0912024Y	2653230	2653764	18	aa	9630	0	3507	0	6123	only nuc data	96	473	110	494	405	0	178	307	340	73	400	343	196	245	369	94	0	223	636	450	236	263	288
EOG09120255	1656002	1656850	19	aa	16131	1	7343	0	8787	only nuc data	385	454	164	441	471	0	678	116	534	56	921	568	164	522	446	232	0	138	705	454	423	518	782
EOG09120257	1592835	1593516	19	aa	12958	0	4581	0	8377	only nuc data	173	453	212	311	572	0	508	230	436	51	765	507	188	506	584	178	0	206	677	415	673	544	361
EOG0912025C	1948729	1949362	16	aa	10144	0	2539	0	7605	only nuc data	173	409	279	473	446	0	301	270	514	109	622	306	130	469	475	291	0	211	785	520	330	268	397
EOG0912025G	2740534	2741113	14	aa	8120	0	2151	0	5969	only nuc data	194	235	104	359	340	0	315	284	244	55	383	409	122	275	401	111	0	346	601	413	440	214	318
EOG0912025J	347907	348472	19	aa	10754	1	1857	0	8896	only nuc data	266	623	248	789	484	0	418	237	245	191	691	581	181	472	635	246	0	278	912	575	375	257	458
EOG0912025L	2324647	2325289	13	aa	8359	0	2740	0	5619	only nuc data	222	328	83	454	385	0	251	206	181	23	333	342	144	227	407	152	0	197	659	382	349	174	342
EOG0912025Q	747066	748044	19	aa	18601	0	8577	0	10024	only nuc data	311	598	158	679	576	0	653	421	293	197	813	885	114	393	572	208	0	516	766	547	590	437	608
EOG0912025S	694460	695050	18	aa	10638	0	1693	0	8945	only nuc data	315	489	190	502	471	0	744	170	508	135	811	520	133	434	546	189	0	308	942	682	322	324	525
EOG0912025U	1110573	1111112	12	aa	6480	0	2269	0	4211	only nuc data	89	256	158	191	237	0	223	180	197	53	372	206	135	98	320	95	0	179	418	354	196	111	232
EOG0912025V	137677	138188	17	aa	8704	0	1267	0	7437	only nuc data	249	633	87	621	542	0	318	260	239	218	548	320	275	151	583	95	0	526	704	574	338	140	265
EOG0912025Y	2419641	2420651	19	aa	19209	0	7577	0	11632	only nuc data	623	423	355	411	681	0	858	477	322	115	871	1002	188	666	654	264	0	664	1236	964	324	468	689
EOG0912025Z	420689	421150	19	aa	8778	0	1198	0	7580	only nuc data	69	231	127	322	433	0	376	196	339	18	518	774	250	492	485	280	0	354	618	494	213	414	646
EOG09120260	1254953	1255911	17	aa	16303	0	8540	0	7763	only nuc data	136	463	135	468	427	0	323	244	488	36	633	530	126	447	550	239	0	197	778	416	395	318	550
EOG09120261	1827318	1827956	19	aa	12141	0	2073	0	10068	only nuc data	276	605	135	435	362	0	459	273	294	241	574	944	125	1079	565	203	0	391	682	643	834	240	984
EOG09120263	1288732	1289273	19	aa	10298	0	2731	0	7567	only nuc data	249	529	129	404	356	0	453	188	369	54	505	585	149	330	556	142	0	221	854	502	310	352	579
EOG09120266	1362527	1363227	19	aa	13319	0	6016	0	7303	only nuc data	205	363	271	317	413	0	408	284	427	127	510	610	142	364	397	225	0	206	699	372	338	322	508
EOG09120269	122156	122788	17	aa	10761	0	1093	0	9668	only nuc data	328	305	151	356	488	0	843	193	397	39	563	692	219	582	494	227	0	300	1620	666	444	408	681
EOG0912026B	287916	288304	18	aa	7002	0	1099	0	5903	only nuc data	17	244	181	236	347	0	390	221	277	35	485	442	84	357	278	203	0	358	519	391	161	282	412
EOG0912026E	2725973	2727259	12	aa	15444	0	6108	0	9336	only nuc data	464	448	74	685	462	0	555	276	593	164	760	829	141	642	547	141	0	236	513	325	468	436	1041
EOG0912026F	1354142	1354654	18	aa	9234	0	1536	0	7698	only nuc data	190	560	207	523	536	0	534	307	318	50	645	461	169	394	488	72	0	264	725	522	320	233	370
EOG0912026G	641027	641523	17	aa	8449	0	1675	0	6774	only nuc data	206	322	167	380	328	0	405	221	287	120	381	521	181	430	567	103	0	441	535	400	260	238	487
EOG0912026N	2781061	2782022	18	aa	17316	0	8730	0	8586	only nuc data	358	453	139	330	427	0	518	286	470	107	623	773	176	493	539	167	0	389	817	544	372	369	594
EOG0912026O	1611757	1612280	19	aa	9956	0	2458	0	7498	only nuc data	188	468	47	368	422	0	335	165	675	90	641	352	139	467	554	188	0	213	794	365	403	411	401
EOG0912026P	1277611	1279156	18	aa	27828	0	16117	0	11711	only nuc data	431	441	224	555	717	0	822	406	731	53	1690	563	267	440	617	312	0	354	619	500	1085	690	625
EOG0912026R	879053	879676	16	aa	9984	0	2515	0	7469	only nuc data	277	510	148	566	434	0	299	198	284	210	511	256	215	236	604	79	0	395	1002	667	334	184	337
EOG0912026U	943787	944615	19	aa	15751	1	6150	0	9600	only nuc data	352	471	252	433	518	0	489	359	423	83	821	467	250	470	624	314	0	366	1219	437	537	490	577
EOG0912026X	447434	448115	18	aa	12276	0	5303	0	6973	only nuc data	230	324	169	308	422	0	346	366	227	59	547	345	188	191	598	116	0	494	844	712	177	287	253
EOG0912026Y	2692744	2693177	18	aa	7812	0	1113	0	6699	only nuc data	127	410	118	527	377	0	235	312	460	119	438	344	166	299	312	173	0	324	693	430	254	267	441
EOG0912026Z	2045418	2046213	19	aa	15124	0	7996	0	7128	only nuc data	63	368	54	469	261	0	383	386	473	136	586	441	108	497	422	191	0	137	589	262	455	508	402
EOG09120271	1379796	1380713	18	aa	16524	0	9643	0	6881	only nuc data	109	410	44	331	504	0	305	97	519	15	747	476	192	330	320	115	0	106	731	209	540	417	473
EOG09120273	1682762	1683262	19	aa	9519	0	1341	0	8178	only nuc data	202	357	107	600	422	0	433	605	316	216	589	316	231	481	454	323	0	417	582	523	384	318	504
EOG09120274	2707600	2708164	19	aa	10735	0	3546	0	7189	only nuc data	177	208	90	442	311	0	423	279	507	99	591	465	188	398	467	184	0	270	672	521	344	294	436
EOG09120275	594047	595156	16	aa	17760	0	10776	0	6984	only nuc data	125	384	113	345	344	0	311	133	408	84	630	354	240	316	469	282	0	169	641	295	424	692	350
EOG09120277	454068	455111	18	aa	18792	0	10852	0	7940	only nuc data	270	358	168	374	514	0	396	173	329	150	621	685	79	602	504	211	0	277	646	606	396	235	616
EOG09120279	22379	23012	19	aa	12046	0	3700	0	8346	only nuc data	87	581	100	652	404	0	348	145	700	39	689	432	279	425	575	154	0	322	722	406	536	348	489
EOG0912027F	941048	942458	18	aa	25398	0	15959	0	9439	only nuc data	411	361	154	344	511	0	664	185	464	112	908	1061	151	564	548	169	0	363	896	561	309	368	746
EOG0912027H	330542	331045	19	aa	9576	0	1198	0	8378	only nuc data	196	565	224	287	443	0	418	311	432	72	788	443	109	435	475	212	0	420	1086	473	289	300	596
EOG0912027I	672724	673303	19	aa	11020	0	4118	0	6902	only nuc data	310	386	188	265	526	0	466	144	270	122	644	525	107	304	320	151	0	333	667	373	344	308	459
EOG0912027J	2722010	2722558	18	aa	9882	0	2635	0	7247	only nuc data	189	414	234	600	408	0	336	281	299	84	497	404	159	448	474	281	0	288	676	420	386	222	336
EOG0912027L	710019	710385	19	aa	6973	0	416	0	6557	only nuc data	78	482	224	402	414	0	339	274	224	168	551	454	175	425	417	154	0	299	320	293	442	281	219
EOG0912027M	2413541	2414110	18	aa	10260	0	2732	0	7528	only nuc data	153	690	137	374	453	0	501	137	528	63	408	410	151	615	436	190	0	60	769	350	252	375	629
EOG0912027N	289497	290174	15	aa	10170	0	3836	0	6334	only nuc data	162	260	115	362	368	0	335	277	334	42	413	576	258	323	304	193	0	295	544	476	278	234	347
EOG0912027Q	2881113	2881725	18	aa	11034	0	1486	0	9548	only nuc data	194	899	84	453	526	0	310	221	323	37	650	1298	236	509	496	176	0	218	999	585	255	354	919
EOG0912027U	1433201	1434791	18	aa	28638	0	20169	0	8469	only nuc data	274	309	192	233	485	0	573	381	319	75	692	677	165	403	473	188	0	437	1075	548	274	377	593
EOG0912027V	682708	683250	19	aa	10317	0	4376	0	5941	only nuc data	16	496	153	331	350	0	292	186	307	185	394	226	130	436	395	194	0	164	477	415	330	175	305
EOG0912027W	3089337	3089748	19	aa	7828	0	705	0	7123	only nuc data	100	420	76	291	315	0	319	402	463	57	329	561	229	508	439	159	0	339	781	466	140	261	568
EOG0912027X	1527076	1527695	19	aa	11780	0	3403	0	8377	only nuc data	275	369	249	258	402	0	489	322	306	71	841	687	142	635	410	167	0	479	828	433	235	356	698
EOG0912027Y	194994	195451	13	aa	5954	0	1673	0	4281	only nuc data	37	234	64	285	192	0	101	74	312	49	392	206	34	245	318	183	0	64	343	271	289	181	444
EOG09120280	2838120	2838985	12	aa	10392	0	4885	0	5507	only nuc data	228	299	129	454	279	0	303	192	271	41	334	359	115	327	315	174	0	284	578	339	228	219	267
EOG09120281	2461312	2461705	19	aa	7486	0	190	0	7296	only nuc data	97	425	123	513	390	0	420	301	360	132	361	282	227	213	587	245	0	527	695	619	267	224	385
EOG09120284	977515	978108	11	aa	6534	0	1591	0	4943	only nuc data	151	361	119	325	247	0	264	169	254	86	429	183	86	254	355	203	0	138	521	298	253	167	231
EOG09120285	108247	108849	19	aa	11457	0	2725	0	8732	only nuc data	347	442	136	517	574	0	506	358	284	143	565	734	237	438	691	218	0	253	889	586	411	249	501
EOG09120287	427640	428476	19	aa	15903	0	7088	0	8815	only nuc data	210	613	62	544	498	0	399	267	484	107	546	742	190	602	656	125	0	366	876	642	340	238	518
EOG09120288	1489889	1490443	19	aa	10545	0	2371	0	8174	only nuc data	85	660	140	628	495	0	172	218	189	145	709	238	407	230	804	121	0	561	1059	569	392	179	258
EOG09120289	49119	50291	14	aa	16422	0	9072	0	7350	only nuc data	334	467	152	235	427	0	343	170	422	75	575	619	163	367	459	176	0	249	788	429	344	320	570
EOG0912028A	1883062	1883717	19	aa	12464	0	3706	0	8758	only nuc data	126	638	318	352	506	0	171	337	499	18	984	391	134	377	465	257	0	368	874	274	793	513	489
EOG0912028B	435226	435765	19	aa	10260	0	1345	0	8915	only nuc data	200	927	229	428	312	0	429	487	492	0	375	996	197	715	334	164	0	354	795	414	204	375	688
EOG0912028E	2834045	2835040	16	aa	15936	1	7763	0	8172	only nuc data	216	678	101	619	539	0	270	440	249	114	681	360	214	228	632	70	0	483	1072	610	321	251	240
EOG0912028F	1960970	1961448	19	aa	9101	0	1714	0	7387	only nuc data	146	492	140	299	360	0	414	341	223	1	482	493	171	358	488	204	0	285	996	471	253	467	449
EOG0912028H	964149	964845	19	aa	13243	0	5760	0	7483	only nuc data	191	629	107	251	515	0	328	126	646	63	637	459	126	290	364	245	0	212	706	315	253	480	731
EOG0912028I	2896672	2897216	18	aa	9810	0	2359	0	7451	only nuc data	181	481	347	365	320	0	374	283	426	114	357	630	203	351	414	190	0	199	765	428	422	267	515
EOG0912028K	467224	468030	18	aa	14526	0	6617	0	7909	only nuc data	376	443	186	296	309	0	469	357	493	63	639	797	141	652	306	178	0	192	612	361	329	311	775
EOG0912028M	978559	979011	15	aa	6795	0	557	0	6238	only nuc data	124	281	394	236	337	0	239	158	424	39	327	646	133	196	268	452	0	257	619	273	263	282	414
EOG0912028N	1840910	1841368	19	aa	8721	0	1505	0	7216	only nuc data	142	240	89	357	368	0	292	271	319	186	571	386	351	193	630	130	0	578	775	749	157	242	332
EOG0912028Q	2427274	2427671	19	aa	7562	0	1111	0	6451	only nuc data	128	373	189	209	231	0	273	349	317	47	361	513	154	285	417	168	0	290	801	515	189	338	432
EOG0912028R	1630508	1631153	18	aa	11628	0	2313	0	9315	only nuc data	175	810	72	399	1006	0	451	139	503	82	614	585	221	382	661	149	0	165	917	441	754	543	421
EOG0912028T	1892557	1893051	19	aa	9405	0	2057	0	7348	only nuc data	90	337	51	285	379	0	376	210	439	99	576	540	163	473	512	153	0	397	773	427	359	255	544
EOG0912028U	1164633	1165256	18	aa	11232	0	4401	0	6831	only nuc data	84	319	128	480	443	0	387	163	451	75	652	339	223	247	479	227	0	187	723	273	268	322	445
EOG0912028V	864707	865250	19	aa	10336	0	3605	0	6731	only nuc data	37	347	100	389	341	0	343	283	383	79	433	296	272	403	482	210	0	252	615	385	384	317	417
EOG0912028W	1758456	1758948	19	aa	9367	0	2167	0	7200	only nuc data	218	298	123	119	401	0	495	237	362	76	742	538	120	367	393	205	0	299	751	530	218	336	590
EOG0912028X	1330947	1331882	19	aa	17784	1	5217	0	12566	only nuc data	392	699	79	321	611	0	380	158	604	63	774	1557	294	750	893	213	0	414	1464	842	456	663	1331
EOG0912028Y	1363228	1363789	18	aa	10116	0	3571	0	6545	only nuc data	207	276	182	422	355	0	319	302	313	105	487	391	91	261	387	270	0	282	803	472	263	336	228
EOG09120291	750782	752256	19	aa	28025	0	16825	0	11200	only nuc data	437	576	165	362	560	0	598	287	593	80	1117	1028	217	556	610	530	0	362	773	552	966	502	766
EOG09120298	1617435	1617887	19	aa	8607	0	1055	0	7552	only nuc data	214	349	143	445	520	0	314	167	280	273	708	462	65	519	566	322	0	198	729	464	341	245	442
EOG09120299	81120	81699	18	aa	10440	0	3818	0	6622	only nuc data	189	425	129	357	287	0	353	221	369	27	571	443	106	371	344	231	0	185	662	423	379	232	507
EOG0912029C	920689	921122	19	aa	8246	0	898	0	7348	only nuc data	108	603	36	532	371	0	227	344	292	100	627	464	257	395	518	167	0	300	572	376	397	277	493
EOG0912029D	551884	552399	19	aa	9804	0	2125	0	7679	only nuc data	245	452	158	457	489	0	479	183	310	109	608	602	104	402	470	200	0	252	669	574	458	281	422
EOG0912029E	1200360	1201399	17	aa	17680	0	7540	0	10140	only nuc data	365	602	36	281	487	0	451	85	612	40	782	1415	217	699	403	105	0	105	946	343	569	541	1421
EOG0912029I	2313728	2314450	18	aa	13014	0	5507	0	7507	only nuc data	370	296	148	203	390	0	482	285	243	51	613	653	136	405	461	219	0	461	859	523	246	303	530
EOG0912029K	61305	61764	19	aa	8740	1	1267	0	7472	only nuc data	132	546	141	572	434	0	266	267	408	66	569	461	206	322	546	208	0	196	626	530	315	261	532
EOG0912029L	238751	239306	19	aa	10564	0	2978	0	7586	only nuc data	266	313	69	360	388	0	477	243	251	66	448	654	186	531	429	165	0	202	765	744	187	398	710
EOG0912029M	2046744	2047786	19	aa	19817	3	10688	0	9126	only nuc data	182	769	211	720	523	0	423	371	323	178	654	477	192	387	660	129	0	463	860	729	322	337	398
EOG0912029N	2278171	2279051	17	aa	14977	0	7424	0	7553	only nuc data	273	397	65	102	437	0	486	134	452	5	509	804	104	447	387	153	0	123	998	373	138	536	903
EOG0912029P	2133247	2134152	19	aa	17214	0	6765	0	10449	only nuc data	454	699	263	502	635	0	689	382	447	70	713	734	238	482	583	248	0	400	1241	709	300	402	712
EOG0912029R	1406752	1407492	12	aa	8892	0	3126	0	5766	only nuc data	128	385	48	410	277	0	248	318	263	108	406	412	193	364	286	155	0	269	546	247	230	180	421
EOG0912029T	1539155	1540986	19	aa	34808	0	25662	0	9146	only nuc data	284	589	114	691	448	0	419	291	449	143	692	614	107	636	654	232	0	471	628	512	326	441	689
EOG0912029W	1269965	1270428	16	aa	7424	0	2555	0	4869	only nuc data	140	237	213	158	230	0	216	202	230	91	369	365	78	411	268	122	0	140	439	328	245	206	321
EOG0912029X	1574161	1575619	18	aa	26262	0	14269	0	11993	only nuc data	510	737	231	414	536	0	540	478	655	282	840	986	213	656	670	220	0	378	1322	609	461	557	1208
EOG0912029Y	1592281	1592834	18	aa	9972	0	3382	0	6590	only nuc data	145	417	138	378	383	0	355	187	207	81	544	385	137	419	417	140	0	276	781	372	395	260	318
EOG0912029Z	1834685	1836609	14	aa	26950	0	15795	0	11155	only nuc data	360	453	136	516	525	0	469	336	1054	33	1032	1093	210	899	526	277	0	220	477	495	1068	398	938
EOG091202A2	2435508	2436018	19	aa	9709	0	2249	0	7460	only nuc data	134	608	78	385	471	0	424	270	376	156	447	243	165	458	395	361	0	179	862	428	392	355	407
EOG091202A6	2559516	2560800	13	aa	16705	0	9965	0	6740	only nuc data	294	308	287	321	734	0	381	228	214	6	566	382	75	393	408	136	0	211	478	406	510	195	501
EOG091202A7	2151928	2153018	10	aa	10910	0	5329	0	5581	only nuc data	116	640	122	467	239	0	126	135	255	107	467	169	88	161	473	96	0	336	819	264	242	178	197
EOG091202A8	903867	904517	19	aa	12369	9	5029	0	7331	only nuc data	232	347	117	342	431	0	532	417	182	56	559	516	159	338	441	156	0	428	763	518	301	273	455
EOG091202A9	2583706	2584212	19	aa	9633	0	1605	0	8028	only nuc data	134	611	193	561	541	0	440	260	396	36	283	771	196	602	437	196	0	232	454	531	340	224	724
EOG091202AA	1027759	1028408	19	aa	12350	0	2606	0	9744	only nuc data	369	828	60	614	626	0	296	160	322	113	844	624	116	430	714	217	0	461	1393	593	515	426	392
EOG091202AB	332806	334623	18	aa	32724	0	19957	0	12767	only nuc data	561	755	145	575	1002	0	570	153	441	144	1125	1276	215	782	900	180	0	245	773	777	864	663	1182
EOG091202AC	902583	903306	19	aa	13756	0	7041	0	6715	only nuc data	109	340	244	429	350	0	305	199	413	168	532	481	108	511	356	257	0	267	539	409	269	196	342
EOG091202AE	2194718	2195324	19	aa	11533	19	3041	0	8473	only nuc data	217	499	79	657	417	0	530	359	407	133	529	455	172	570	586	203	0	416	650	395	353	629	434
EOG091202AG	2258736	2259195	17	aa	7820	0	1431	0	6389	only nuc data	51	308	87	542	335	0	304	320	572	50	500	369	179	334	230	184	0	280	579	335	294	253	334
EOG091202AH	244967	245517	18	aa	9918	0	3391	0	6527	only nuc data	116	485	120	359	348	0	295	205	252	5	422	508	185	400	480	150	0	152	777	342	233	307	502
EOG091202AI	1205684	1206910	16	aa	19632	0	12323	0	7309	only nuc data	230	343	450	280	412	0	401	297	363	29	460	687	165	337	339	454	0	316	460	318	278	262	658
EOG091202AK	2863047	2863609	19	aa	10697	0	4617	0	6080	only nuc data	70	305	151	355	374	0	256	203	347	153	511	353	239	162	415	168	0	295	516	391	222	276	388
EOG091202AL	2054475	2055007	16	aa	8528	0	1415	0	7113	only nuc data	129	614	203	465	421	0	248	334	191	139	444	271	188	165	683	69	0	485	794	654	396	123	226
EOG091202AO	2562259	2562920	19	aa	12578	0	4588	0	7990	only nuc data	152	499	98	494	333	0	514	267	457	26	558	716	126	527	362	149	0	269	756	389	261	507	682
EOG091202AP	2480359	2480955	19	aa	11343	0	4542	0	6801	only nuc data	80	234	44	482	390	0	346	253	250	17	1098	333	218	204	313	250	0	114	494	331	712	344	374
EOG091202AS	1147001	1147644	19	aa	12236	0	3110	0	9126	only nuc data	187	570	164	601	323	0	346	361	474	38	533	852	177	541	730	132	0	293	982	601	270	324	814
EOG091202AT	2886774	2888254	16	aa	23696	0	16564	0	7132	only nuc data	305	286	83	197	475	0	591	159	204	22	730	913	118	313	373	98	0	198	543	444	572	373	440
EOG091202AU	2797077	2797446	19	aa	7030	0	1097	0	5933	only nuc data	27	473	199	316	291	0	263	284	219	15	226	339	110	383	249	147	0	355	660	478	225	203	498
EOG091202AY	1252209	1252868	15	aa	9900	0	5415	0	4485	only nuc data	70	435	164	227	161	0	141	201	378	24	426	220	101	261	177	195	0	89	546	159	109	213	258
EOG091202B0	383877	384526	19	aa	12350	0	2921	0	9429	only nuc data	358	699	211	886	429	0	495	361	373	69	550	711	187	616	856	198	0	360	746	576	297	278	531
EOG091202B1	1683263	1683686	12	aa	5088	0	907	0	4181	only nuc data	44	249	280	254	199	0	216	26	151	11	215	347	161	255	272	128	0	38	500	199	179	269	232
EOG091202B6	2280027	2280555	19	aa	10051	0	3034	0	7017	only nuc data	269	359	134	510	319	0	340	485	229	143	424	339	163	209	488	152	0	601	944	468	247	197	266
EOG091202B8	1753117	1753915	17	aa	13583	0	3735	0	9848	only nuc data	450	446	148	318	520	0	596	312	369	18	639	1149	185	506	580	236	0	380	1241	686	275	397	847
EOG091202BB	2710153	2710688	17	aa	9112	0	3435	0	5677	only nuc data	124	426	188	328	363	0	172	250	160	181	411	232	163	159	415	114	0	366	665	459	247	214	164
EOG091202BC	345531	346084	18	aa	9972	0	3561	0	6411	only nuc data	194	431	303	468	325	0	331	248	312	125	398	370	180	355	439	211	0	270	474	308	159	221	483
EOG091202BF	2103475	2104243	19	aa	14611	0	4978	0	9633	only nuc data	311	517	158	454	484	0	471	340	472	167	590	886	209	618	553	193	0	408	931	538	444	392	808
EOG091202BI	1933996	1934489	18	aa	8892	0	1233	0	7659	only nuc data	106	562	97	442	476	0	279	170	438	34	357	717	231	420	564	148	0	268	830	518	261	350	497
EOG091202BK	2183215	2183795	17	aa	9877	0	2880	0	6997	only nuc data	129	328	46	372	455	0	304	236	402	29	388	638	122	530	338	253	0	537	663	435	233	266	422
EOG091202BL	647154	647654	18	aa	9018	0	2355	0	6663	only nuc data	256	250	556	549	395	0	391	362	319	98	363	457	84	262	180	186	0	238	418	331	511	349	364
EOG091202BN	436940	437529	16	aa	9440	0	2812	0	6628	only nuc data	220	387	156	601	404	0	339	232	271	49	455	533	76	357	439	158	0	194	553	471	354	185	414
EOG091202BP	342378	343257	15	aa	13200	0	7451	0	5749	only nuc data	197	248	67	285	336	0	247	221	280	70	654	285	131	297	355	168	0	232	519	292	316	415	331
EOG091202BR	186145	186867	19	aa	13737	0	5347	0	8390	only nuc data	263	405	120	332	374	0	419	218	471	103	743	919	234	579	352	278	0	342	646	399	321	339	796
EOG091202BS	1610136	1610516	19	aa	7239	0	1319	0	5920	only nuc data	55	368	83	262	339	0	313	137	380	89	452	309	113	363	344	82	0	237	543	353	357	279	517
EOG091202BU	2537086	2537523	17	aa	7446	0	1624	0	5822	only nuc data	33	411	150	298	383	0	226	208	327	50	410	420	182	346	342	86	0	315	499	381	134	216	438
EOG091202BX	2991531	2991905	18	aa	6750	0	862	0	5888	only nuc data	8	497	227	506	393	0	249	126	377	137	610	172	174	456	334	161	0	201	496	292	129	161	190
EOG091202BY	2290423	2291028	17	aa	10302	1	3016	0	7285	only nuc data	184	455	78	391	686	0	712	212	217	56	770	458	88	471	363	184	0	215	467	434	322	264	442
EOG091202BZ	2592563	2593393	19	aa	15789	0	5378	0	10411	only nuc data	259	613	89	277	571	0	496	318	447	136	984	1283	212	557	457	170	0	352	802	443	765	328	1111
EOG091202C2	2070113	2070692	12	aa	6960	0	2943	0	4017	only nuc data	114	288	107	243	283	0	210	95	282	26	383	119	65	229	301	78	0	129	360	182	302	132	203
EOG091202C6	161112	161609	19	aa	9462	0	2391	0	7071	only nuc data	232	475	35	330	342	0	342	357	345	32	345	449	196	388	472	322	0	247	831	536	306	246	475
EOG091202C7	1823661	1824339	13	aa	8827	0	3345	0	5482	only nuc data	160	388	146	481	238	0	219	295	323	45	454	256	124	78	378	184	0	316	652	319	237	193	156
EOG091202C8	283572	284512	17	aa	15997	0	7609	0	8388	only nuc data	162	518	390	545	426	0	273	206	773	57	1046	308	140	486	246	284	0	183	583	268	840	326	490
EOG091202CA	2017804	2018328	19	aa	9975	0	2989	0	6986	only nuc data	70	366	98	567	433	0	305	225	335	60	395	585	155	462	445	184	0	385	619	301	278	191	597
EOG091202CB	1777646	1778070	17	aa	7225	0	754	0	6471	only nuc data	145	357	195	216	456	0	365	309	360	154	527	295	278	253	465	162	0	400	601	527	193	114	244
EOG091202CE	2428372	2428890	19	aa	9861	0	3223	0	6638	only nuc data	57	378	145	285	408	0	281	262	523	83	368	403	111	501	351	138	0	361	511	443	247	380	459
EOG091202CF	74029	74505	19	aa	9063	0	2381	0	6682	only nuc data	142	331	108	338	372	0	332	269	516	217	562	626	105	417	343	147	0	282	421	298	360	207	431
EOG091202CH	950746	951315	18	aa	10260	32	1856	0	8372	only nuc data	269	504	103	463	471	0	381	274	376	160	573	579	183	357	626	203	0	435	966	628	378	215	497
EOG091202CI	707524	708787	13	aa	16432	1	9874	0	6557	only nuc data	150	461	120	265	316	0	291	151	367	91	630	371	120	377	350	105	0	229	816	350	391	296	460
EOG091202CP	2867978	2868621	19	aa	12236	0	3869	0	8367	only nuc data	127	595	68	657	265	0	335	317	593	62	1117	300	203	400	472	284	0	256	461	418	737	470	357
EOG091202CQ	498681	499314	19	aa	12046	0	4319	0	7727	only nuc data	310	408	184	279	479	0	430	280	235	92	598	578	183	371	460	216	0	403	999	537	255	289	451
EOG091202CS	2679743	2680420	18	aa	12204	0	4678	0	7526	only nuc data	92	831	57	430	360	0	300	188	285	16	489	395	268	302	583	98	0	235	509	522	523	612	523
EOG091202CU	824734	825295	18	aa	10116	0	1443	0	8673	only nuc data	136	574	299	562	541	0	629	152	457	32	1173	335	218	460	343	389	0	264	531	324	533	419	438
EOG091202CV	1277147	1277610	12	aa	5568	0	1386	0	4182	only nuc data	134	447	113	158	209	0	210	174	273	48	260	189	112	204	213	98	0	125	515	216	169	208	241
EOG091202CY	2464645	2465327	11	aa	7513	0	2653	0	4860	only nuc data	161	330	99	408	329	0	160	204	193	61	415	176	160	183	360	120	0	287	543	311	170	114	237
EOG091202CZ	1667528	1667947	18	aa	7560	0	1353	0	6207	only nuc data	63	295	111	447	248	0	270	134	271	45	515	476	225	430	339	166	0	215	600	514	357	158	391
EOG091202D0	2676521	2677102	16	aa	9312	0	4727	0	4585	only nuc data	102	418	94	306	331	0	144	169	165	109	373	127	141	171	400	64	0	309	599	293	179	78	115
EOG091202D1	499661	500523	19	aa	16397	0	6763	0	9634	only nuc data	273	446	287	637	572	0	638	270	585	21	1112	484	125	639	409	224	0	469	552	321	541	410	892
EOG091202D2	1241740	1242271	19	aa	10108	0	2134	0	7974	only nuc data	202	453	133	434	426	0	418	294	423	58	597	506	191	491	544	282	0	268	910	433	400	246	467
EOG091202D7	405094	406124	18	aa	18558	0	8805	0	9753	only nuc data	376	834	67	940	1043	0	517	208	216	54	741	606	178	247	422	146	0	590	807	497	599	625	416
EOG091202D9	170210	170740	19	aa	10089	0	2789	0	7300	only nuc data	195	319	306	266	441	0	269	201	400	52	550	629	95	353	497	193	0	226	666	418	537	364	518
EOG091202DA	2316765	2318503	15	aa	26085	0	16248	0	9837	only nuc data	437	418	92	322	724	0	510	73	585	35	1376	990	115	531	505	212	0	263	675	507	620	388	896
EOG091202DB	659602	660031	19	aa	8170	0	859	0	7311	only nuc data	103	501	120	233	287	0	269	181	317	57	490	428	224	348	435	218	0	290	1001	465	243	576	628
EOG091202DC	878264	878683	19	aa	7980	0	1070	0	6910	only nuc data	174	342	83	301	368	0	351	236	323	41	404	509	130	492	377	201	0	492	640	433	359	270	558
EOG091202DE	2871253	2871869	19	aa	11723	0	1807	0	9916	only nuc data	336	788	158	432	294	0	608	295	486	38	652	794	202	602	476	190	0	269	1390	572	245	525	900
EOG091202DG	2258225	2258735	19	aa	9709	1	3771	0	5937	only nuc data	50	442	84	369	352	0	198	278	290	61	382	413	146	254	398	204	0	271	422	279	347	329	418
EOG091202DH	932864	933419	19	aa	10564	0	2456	0	8108	only nuc data	202	607	208	598	308	0	312	355	321	35	445	613	294	297	542	134	0	407	633	581	470	338	610
EOG091202DJ	671301	671899	17	aa	10183	0	2565	0	7618	only nuc data	198	442	315	444	407	0	332	240	387	156	393	403	261	379	465	270	0	304	648	402	458	297	615
EOG091202DM	464821	465238	19	aa	7942	0	963	0	6979	only nuc data	126	307	130	409	389	0	277	209	307	53	420	582	144	539	355	194	0	488	597	569	346	327	337
EOG091202DN	1670569	1671458	19	aa	16910	0	7109	0	9801	only nuc data	241	795	80	1466	357	0	609	333	542	82	563	447	245	357	534	61	0	163	323	485	751	1025	583
EOG091202DO	2376832	2377522	11	aa	7601	0	2889	0	4712	only nuc data	118	277	37	278	245	0	264	228	264	65	332	323	81	198	281	117	0	194	431	282	273	295	247
EOG091202DP	2465328	2465890	18	aa	10134	0	2068	0	8066	only nuc data	220	533	215	459	441	0	412	281	424	65	620	611	182	333	536	254	0	265	695	558	407	279	496
EOG091202DR	727371	728241	18	aa	15678	0	8741	0	6937	only nuc data	142	713	185	537	320	0	390	179	587	24	569	403	104	414	323	210	0	83	694	242	304	265	391
EOG091202DS	113659	114053	18	aa	7110	1	1345	0	5764	only nuc data	138	396	132	414	332	0	258	114	267	59	387	318	119	311	520	121	0	258	626	428	220	230	254
EOG091202DU	2243004	2243555	16	aa	8832	0	1844	0	6988	only nuc data	188	387	87	360	392	0	336	193	356	74	361	563	198	501	470	172	0	197	715	481	346	284	515
EOG091202DZ	2521357	2521700	18	aa	6192	0	301	0	5891	only nuc data	6	315	235	458	196	0	273	234	358	55	247	392	126	413	253	107	0	362	663	340	288	201	375
EOG091202E0	900240	900815	19	aa	10944	0	4568	0	6376	only nuc data	143	296	133	368	258	0	352	237	331	158	472	435	181	291	418	131	0	357	538	493	312	221	394
EOG091202E2	1740188	1740829	13	aa	8346	0	2241	0	6105	only nuc data	258	291	208	198	311	0	441	220	256	58	534	415	151	292	337	220	0	262	668	385	217	276	365
EOG091202E6	1839807	1840325	16	aa	8304	0	1424	0	6880	only nuc data	235	602	74	285	538	0	283	350	286	105	453	297	262	255	581	131	0	421	668	578	200	235	276
EOG091202E7	2481470	2482158	18	aa	12402	0	6161	0	6241	only nuc data	179	273	84	308	312	0	554	193	290	127	540	517	136	392	280	213	0	198	575	364	107	274	504
EOG091202EB	1369813	1370261	19	aa	8531	0	1391	0	7140	only nuc data	58	287	52	354	346	0	330	311	339	18	501	620	197	474	491	308	0	352	694	377	298	211	580
EOG091202EE	1106827	1107311	19	aa	9215	0	2346	0	6869	only nuc data	156	313	220	397	367	0	374	288	352	46	445	349	175	243	659	224	0	257	735	607	268	168	382
EOG091202EI	3011650	3012062	17	aa	7021	0	1205	0	5816	only nuc data	47	372	216	372	439	0	228	147	224	129	591	311	133	468	520	155	0	178	473	254	164	175	267
EOG091202EJ	1512249	1512634	19	aa	7334	0	721	0	6613	only nuc data	73	295	215	393	367	0	267	128	369	36	439	470	254	458	414	225	0	205	359	382	500	316	521
EOG091202EK	98150	98704	18	aa	9990	0	4261	0	5729	only nuc data	131	326	39	366	264	0	357	95	474	80	337	393	207	283	279	109	0	105	554	267	399	431	364
EOG091202EM	1224397	1225039	17	aa	10931	0	5489	0	5442	only nuc data	37	244	101	440	366	0	243	162	397	72	427	238	167	301	221	187	0	276	442	178	470	226	284
EOG091202EN	1006587	1007354	11	aa	8448	0	3737	0	4711	only nuc data	143	231	105	223	378	0	215	104	392	92	606	251	83	148	233	123	0	206	427	231	332	137	194
EOG091202ET	2813623	2814313	18	aa	12438	0	4464	0	7974	only nuc data	379	309	254	335	459	0	479	351	336	159	566	668	74	455	514	154	0	385	804	605	339	209	519
EOG091202EW	1453329	1453742	19	aa	7866	0	712	0	7154	only nuc data	129	532	106	530	388	0	426	218	333	14	444	438	246	371	540	256	0	182	523	661	268	223	455
EOG091202EX	1682239	1682761	18	aa	9414	0	3142	0	6272	only nuc data	117	331	146	386	305	0	374	218	446	74	402	417	143	368	367	194	0	313	590	282	260	279	377
EOG091202F1	2824820	2825335	19	aa	9804	0	2576	0	7228	only nuc data	97	362	140	350	457	0	365	375	390	101	448	414	151	511	428	318	0	295	701	393	282	317	430
EOG091202F2	495364	495869	19	aa	9614	0	2360	0	7254	only nuc data	140	533	123	348	422	0	369	75	492	19	542	283	298	505	434	122	0	283	677	470	276	458	525
EOG091202F5	2215204	2216056	18	aa	15354	0	7939	0	7415	only nuc data	298	361	78	387	484	0	310	316	541	81	608	427	209	302	470	148	0	397	702	544	398	252	400
EOG091202FC	239950	240593	19	aa	12236	0	3293	0	8943	only nuc data	265	528	214	543	574	0	526	303	252	99	578	641	156	489	572	214	0	359	785	843	295	333	639
EOG091202FJ	2049547	2050761	13	aa	15795	0	7223	0	8572	only nuc data	426	430	93	383	451	0	389	250	419	121	505	646	72	754	473	239	0	278	718	453	300	325	1273
EOG091202FK	2295587	2296028	18	aa	7956	0	1011	0	6945	only nuc data	10	387	51	472	246	0	278	118	448	16	354	586	319	344	600	138	0	174	683	524	328	234	645
EOG091202FM	32151	32684	19	aa	10146	15	2976	0	7155	only nuc data	106	370	86	304	377	0	487	288	237	154	442	824	181	572	437	171	0	190	376	312	297	315	735
EOG091202FN	1450044	1450525	19	aa	9158	0	1611	0	7547	only nuc data	128	399	56	308	465	0	288	245	537	72	445	790	211	491	245	172	0	238	653	418	469	376	669
EOG091202FP	2331478	2332112	19	aa	12065	0	5124	0	6941	only nuc data	124	334	50	250	291	0	324	352	275	58	449	506	128	478	508	178	0	324	773	442	355	296	570
EOG091202FS	1325104	1325713	19	aa	11590	0	3463	0	8127	only nuc data	350	393	205	323	336	0	525	262	283	74	612	848	204	382	457	141	0	439	948	511	166	377	641
EOG091202FV	2588020	2588967	19	aa	18012	1	7283	0	10728	only nuc data	436	594	83	637	593	0	567	290	424	102	1058	868	216	545	658	206	0	501	1251	710	279	429	717
EOG091202FW	438319	439426	15	aa	16620	0	9407	0	7213	only nuc data	280	339	298	342	610	0	654	230	240	20	605	498	114	426	325	282	0	275	496	357	281	272	549
EOG091202FY	1571063	1571579	19	aa	9823	0	2328	0	7495	only nuc data	243	316	261	201	368	0	428	305	282	124	513	403	307	360	553	250	0	323	856	501	261	357	526
EOG091202FZ	1752415	1753116	19	aa	13338	0	4419	0	8919	only nuc data	312	448	223	754	475	0	431	459	403	84	689	489	188	433	546	405	0	399	669	622	438	333	431
EOG091202G0	3136878	3137581	19	aa	13376	0	5254	0	8122	only nuc data	313	395	209	173	385	0	479	372	333	85	633	488	179	457	664	321	0	424	915	618	305	280	407
EOG091202G1	2585598	2586518	18	aa	16578	0	10300	0	6278	only nuc data	140	275	133	359	389	0	315	173	348	43	690	412	148	347	381	201	0	326	568	297	394	174	305
EOG091202G2	2382605	2383123	19	aa	9861	0	3290	0	6571	only nuc data	69	425	593	453	180	0	300	223	402	73	222	513	172	241	380	383	0	447	371	229	284	206	474
EOG091202G4	2353380	2353782	19	aa	7657	0	380	0	7277	only nuc data	74	571	113	520	423	0	294	43	435	56	376	404	222	396	508	261	0	286	815	406	361	229	558
EOG091202G7	2996400	2996894	19	aa	9405	0	3159	0	6246	only nuc data	184	399	182	377	330	0	284	413	390	175	333	369	74	388	363	141	0	304	461	278	416	225	344
EOG091202G8	28873	29434	19	aa	10678	0	3006	0	7672	only nuc data	332	384	149	444	370	0	566	256	306	83	491	810	140	481	505	168	0	402	572	500	365	213	467
EOG091202G9	2828336	2828866	19	aa	10089	0	1087	0	9002	only nuc data	252	699	79	328	536	0	378	155	409	60	636	589	205	591	567	211	0	325	1021	691	318	548	656
EOG091202GA	1326649	1327344	19	aa	13224	1	5312	0	7911	only nuc data	302	355	173	275	428	0	540	226	389	62	890	495	225	277	367	249	0	291	986	334	377	455	517
EOG091202GB	1209042	1210102	19	aa	20159	0	10276	0	9883	only nuc data	421	575	96	620	379	0	644	183	984	42	755	580	214	722	487	189	0	504	671	556	660	381	641
EOG091202GD	1646835	1648163	15	aa	19935	0	12393	0	7542	only nuc data	205	499	85	557	470	0	444	254	352	111	560	471	194	349	488	198	0	333	747	479	239	327	385
EOG091202GF	2815136	2815866	17	aa	12427	0	2562	0	9865	only nuc data	391	572	94	536	610	0	505	435	547	200	612	611	217	584	626	260	0	366	960	694	420	392	624
EOG091202GH	1544089	1544526	18	aa	7884	0	2233	0	5651	only nuc data	31	409	226	204	260	0	363	148	334	49	596	174	124	183	351	134	0	194	661	275	368	351	247
EOG091202GJ	660032	660852	17	aa	13957	0	7822	0	6135	only nuc data	126	412	293	349	388	0	328	191	394	65	397	285	108	499	375	175	0	244	384	236	440	272	300
EOG091202GK	1218200	1218591	19	aa	7448	0	1646	0	5802	only nuc data	32	582	133	298	243	0	288	97	277	59	410	402	192	364	544	149	0	169	370	507	240	132	346
EOG091202GL	548970	549612	11	aa	7073	0	3245	0	3828	only nuc data	141	188	48	177	148	0	346	153	192	56	264	259	54	210	288	84	0	161	459	241	168	157	175
EOG091202GM	1267685	1268225	19	aa	10279	0	2728	0	7551	only nuc data	160	516	135	446	485	0	312	124	459	159	870	417	74	498	558	310	0	224	643	380	210	300	431
EOG091202GO	1120230	1120685	19	aa	8664	0	2012	0	6652	only nuc data	175	231	102	344	339	0	343	322	352	182	339	541	100	457	450	107	0	392	607	487	318	283	356
EOG091202GU	2714814	2715321	13	aa	6604	0	2956	0	3648	only nuc data	94	198	129	363	209	0	141	79	257	84	218	197	47	174	338	119	0	107	291	195	169	118	215
EOG091202GV	2569146	2570809	19	aa	31616	0	22749	0	8867	only nuc data	237	540	133	928	430	0	399	331	254	131	496	726	225	364	693	142	0	428	724	653	400	293	577
EOG091202GX	166768	167225	19	aa	8702	0	1007	0	7695	only nuc data	224	269	219	454	515	0	480	133	293	2	445	500	128	557	439	142	0	317	674	603	321	389	815
EOG091202GY	34014	34708	11	aa	7645	0	2889	0	4756	only nuc data	245	204	133	318	261	0	262	152	265	39	370	266	99	277	381	147	0	217	377	322	264	157	245
EOG091202GZ	1009116	1009561	19	aa	8474	0	2128	0	6346	only nuc data	111	340	127	305	270	0	312	349	318	33	495	346	217	327	339	237	0	259	648	434	318	281	391
EOG091202H0	2422453	2422893	19	aa	8379	0	2169	0	6210	only nuc data	100	286	145	214	165	0	297	181	359	122	366	395	172	483	345	85	0	394	755	418	308	301	419
EOG091202H1	518646	519136	19	aa	9329	0	1630	0	7699	only nuc data	166	759	119	378	468	0	328	154	468	41	418	447	204	462	484	215	0	308	887	457	251	341	510
EOG091202H5	2889223	2889695	18	aa	8514	0	1509	0	7005	only nuc data	218	358	81	321	322	0	325	333	411	86	496	518	119	362	370	203	0	392	747	412	326	293	530
EOG091202HA	888410	888918	19	aa	9671	0	1458	0	8213	only nuc data	241	529	191	640	457	0	319	395	283	154	678	214	178	293	754	229	0	528	872	770	205	271	253
EOG091202HB	3018405	3019078	18	aa	12132	0	4616	0	7516	only nuc data	233	617	157	545	362	0	227	359	206	116	506	290	239	148	813	73	0	491	829	756	340	169	273
EOG091202HC	449195	449849	18	aa	11790	0	2575	0	9215	only nuc data	373	404	116	463	624	0	644	186	331	114	939	695	123	533	690	228	0	213	1005	624	357	350	576
EOG091202HD	1713601	1714015	16	aa	6640	0	1043	0	5597	only nuc data	57	189	102	264	304	0	228	134	389	48	352	452	151	496	398	141	0	207	475	374	158	293	442
EOG091202HE	1493460	1493848	18	aa	7002	0	1084	0	5918	only nuc data	76	297	136	322	340	0	380	230	337	87	249	434	215	285	371	164	0	167	549	387	310	232	426
EOG091202HF	2861728	2862308	19	aa	11039	0	3752	0	7287	only nuc data	188	223	167	137	370	0	476	372	331	68	604	505	153	528	437	156	0	400	766	394	410	203	587
EOG091202HG	2364413	2365019	19	aa	11533	0	2673	0	8860	only nuc data	222	649	131	326	400	0	186	270	780	95	554	642	116	400	496	159	0	362	1110	391	216	540	1037
EOG091202HH	561557	562399	13	aa	10959	0	6443	0	4516	only nuc data	115	254	122	177	296	0	270	192	256	84	342	182	142	149	344	74	0	302	416	366	203	124	221
EOG091202HJ	1062669	1063268	17	aa	10200	0	5413	0	4787	only nuc data	151	371	140	296	310	0	157	100	238	70	617	109	168	183	111	177	0	153	326	193	439	338	291
EOG091202HK	155089	155726	12	aa	7656	0	1974	0	5682	only nuc data	249	252	109	228	271	0	483	120	264	58	449	273	97	304	308	151	0	223	987	356	244	195	310
EOG091202HL	883313	883962	19	aa	12350	0	3555	0	8795	only nuc data	311	379	165	375	465	0	591	242	457	83	797	613	219	363	599	179	0	498	948	524	285	397	616
EOG091202HN	1473505	1474213	19	aa	13471	1	5708	0	7762	only nuc data	72	759	44	595	474	0	468	225	249	0	574	466	150	349	414	185	0	299	918	407	512	457	217
EOG091202HO	470545	470969	19	aa	8075	0	1891	0	6184	only nuc data	144	287	137	381	395	0	367	313	287	116	411	256	126	246	436	232	0	216	671	534	306	147	320
EOG091202HP	2044283	2044737	19	aa	8645	0	2077	0	6568	only nuc data	198	572	59	434	434	0	178	215	369	205	473	389	228	154	431	146	0	378	858	346	251	209	239
EOG091202HR	1309302	1309843	19	aa	10298	0	2972	0	7326	only nuc data	116	531	75	341	355	0	545	187	279	45	564	460	367	257	304	172	0	225	765	363	374	656	461
EOG091202HS	825296	825859	17	aa	9588	0	2550	0	7038	only nuc data	149	371	108	443	386	0	200	225	403	88	493	832	156	362	561	163	0	106	655	430	274	217	565
EOG091202HT	1680847	1681408	19	aa	10678	0	4027	0	6651	only nuc data	180	288	114	329	255	0	336	290	346	182	473	295	269	258	532	207	0	411	815	489	294	226	242
EOG091202HW	156333	157140	18	aa	14544	0	5725	0	8819	only nuc data	390	373	67	442	521	0	460	234	346	35	723	1036	172	575	480	185	0	419	551	435	515	346	904
EOG091202HX	1849468	1849968	19	aa	9519	0	2854	0	6665	only nuc data	44	473	80	451	291	0	290	185	612	21	492	335	188	350	468	126	0	291	450	384	408	348	422
EOG091202HY	1177568	1178120	19	aa	10507	17	2014	0	8476	only nuc data	270	362	112	670	514	0	427	321	268	168	616	853	175	628	476	166	0	419	616	399	348	273	665
EOG091202HZ	1312137	1313037	18	aa	16218	0	9486	0	6732	only nuc data	280	206	62	390	309	0	364	357	419	62	508	436	161	397	442	184	0	343	716	481	253	268	374
EOG091202I2	3051793	3053279	11	aa	16357	0	9476	0	6881	only nuc data	261	284	127	254	405	0	503	269	352	95	540	694	163	337	327	171	0	280	591	486	322	267	414
EOG091202I3	2520304	2521183	18	aa	15840	0	5496	0	10344	only nuc data	435	418	150	444	522	0	564	413	435	100	758	731	280	462	694	273	0	645	1193	896	350	365	651
EOG091202I4	2565263	2565736	9	aa	4266	0	1681	0	2585	only nuc data	43	174	77	78	148	0	119	139	135	70	214	69	133	89	247	48	0	147	285	198	85	43	87
EOG091202I6	1398042	1398719	18	aa	12204	0	3143	0	9061	only nuc data	343	463	99	345	575	0	412	198	415	47	508	1090	87	454	617	184	0	363	1108	620	335	461	680
EOG091202I8	2838986	2839758	18	aa	13914	0	6928	0	6986	only nuc data	165	551	103	486	366	0	397	280	369	126	498	328	166	288	490	167	0	366	643	337	296	267	462
EOG091202I9	2818368	2818799	16	aa	6912	0	942	0	5970	only nuc data	134	355	197	313	309	0	255	218	377	89	467	372	204	408	313	160	0	362	608	216	212	163	372
EOG091202IA	608064	608923	19	aa	16340	0	7134	0	9206	only nuc data	329	539	70	461	527	0	614	365	385	31	1298	500	113	719	553	224	0	89	557	387	753	372	649
EOG091202IB	1381223	1381669	18	aa	8046	0	1280	0	6766	only nuc data	149	351	79	319	319	0	277	316	418	87	438	376	120	469	314	104	0	400	959	272	240	395	513
EOG091202IC	122789	123389	19	aa	11419	0	3805	0	7614	only nuc data	162	452	22	500	396	0	301	400	263	42	579	394	73	484	704	202	0	436	677	547	340	338	464
EOG091202ID	1015944	1016433	13	aa	6370	0	1525	0	4845	only nuc data	122	248	8	262	408	0	234	113	288	49	302	257	76	373	503	80	0	179	410	240	257	156	402
EOG091202IE	3113803	3114316	19	aa	9766	0	2067	0	7699	only nuc data	191	400	153	458	432	0	268	311	403	105	553	474	277	347	423	162	0	303	865	481	448	342	494
EOG091202IF	1538538	1539154	19	aa	11723	0	2871	0	8852	only nuc data	294	760	137	664	434	0	705	141	222	47	598	753	138	481	409	106	0	290	1230	559	182	239	757
EOG091202IG	1258435	1258833	19	aa	7581	0	737	0	6844	only nuc data	76	565	61	254	431	0	234	216	466	18	407	559	131	422	333	246	0	317	736	266	196	338	648
EOG091202IH	283127	283571	19	aa	8455	0	2149	0	6306	only nuc data	135	330	27	393	366	0	412	283	347	55	296	392	143	285	542	261	0	229	546	460	302	229	408
EOG091202II	1826177	1826895	11	aa	7909	0	3802	0	4107	only nuc data	141	195	131	172	218	0	326	176	224	50	433	171	76	257	160	157	0	160	308	159	278	254	202
EOG091202IJ	1279157	1279525	16	aa	5904	0	234	0	5670	only nuc data	45	364	92	469	297	0	187	185	215	44	250	567	77	348	419	179	0	155	612	491	227	166	326
EOG091202IK	983365	983737	19	aa	7087	0	721	0	6366	only nuc data	42	336	193	436	450	0	352	171	113	189	830	600	48	399	380	161	0	212	584	352	237	149	174
EOG091202IL	2451124	2451604	14	aa	6734	0	3112	0	3622	only nuc data	122	218	38	170	176	0	174	130	199	57	214	143	55	261	272	58	0	211	371	234	193	150	298
EOG091202IN	9290	10435	16	aa	18336	0	7737	0	10599	only nuc data	388	673	310	669	768	0	637	200	409	57	1627	741	165	323	722	327	0	119	602	430	707	541	572
EOG091202IO	582360	584188	19	aa	34751	0	23642	0	11109	only nuc data	301	449	128	534	451	0	792	477	984	134	1015	831	186	563	544	259	0	322	925	487	619	514	895
EOG091202IP	3050146	3050608	10	aa	4630	0	758	0	3872	only nuc data	65	310	109	164	265	0	157	149	230	152	297	117	99	120	321	71	0	224	464	258	153	59	153
EOG091202IQ	548479	548969	19	aa	9329	0	2232	0	7097	only nuc data	127	649	44	472	273	0	267	130	783	116	416	722	147	192	541	162	0	228	580	391	377	355	252
EOG091202IR	2898891	2899396	10	aa	5060	0	1380	0	3680	only nuc data	32	188	144	164	163	0	165	131	239	19	235	316	114	208	202	53	0	126	343	206	189	151	324
EOG091202IS	1168317	1168742	19	aa	8094	0	1469	0	6625	only nuc data	145	273	142	347	462	0	336	183	224	31	482	372	106	342	549	101	0	260	912	396	393	321	393
EOG091202IV	559791	560237	19	aa	8493	0	2260	0	6233	only nuc data	121	332	59	365	360	0	385	210	372	37	479	386	191	476	415	106	0	241	514	352	291	316	346
EOG091202IY	1272578	1273038	16	aa	7376	0	812	0	6564	only nuc data	165	266	190	715	274	0	256	195	328	0	334	553	211	457	392	261	0	277	426	274	329	322	504
EOG091202J4	568996	569943	19	aa	18012	0	7651	0	10361	only nuc data	431	398	178	386	607	0	577	375	607	102	1002	728	235	538	467	271	0	361	1275	649	425	619	561
EOG091202J5	997119	997492	19	aa	7106	0	770	0	6336	only nuc data	54	469	132	373	293	0	251	207	329	0	457	440	229	396	560	182	0	103	461	610	318	189	337
EOG091202J6	2067190	2067798	16	aa	9744	0	2396	0	7348	only nuc data	254	545	110	506	415	0	448	329	300	150	534	351	119	538	419	184	0	285	679	476	434	212	314
EOG091202J7	300936	301870	19	aa	17765	0	7373	0	10392	only nuc data	350	315	50	574	1115	0	737	676	538	20	954	702	126	479	585	236	0	99	479	383	1094	470	760
EOG091202J8	1187536	1188021	19	aa	9234	0	2575	0	6659	only nuc data	106	251	45	438	352	0	337	279	359	18	388	540	201	408	437	183	0	337	464	531	209	256	626
EOG091202J9	971051	971479	17	aa	7293	0	1780	0	5513	only nuc data	151	298	184	342	284	0	287	281	221	194	284	218	152	215	423	218	0	283	523	487	300	99	220
EOG091202JA	789775	790790	16	aa	16256	1	8368	0	7887	only nuc data	339	400	408	484	447	0	289	164	568	29	707	492	116	385	517	312	0	261	648	419	332	354	555
EOG091202JB	3099961	3101328	15	aa	20520	0	12165	0	8355	only nuc data	327	391	154	294	671	0	563	182	524	28	928	622	101	399	533	195	0	226	703	444	387	348	662
EOG091202JC	1009562	1010154	7	aa	4151	0	1095	0	3056	only nuc data	101	154	56	184	207	0	148	123	147	69	218	172	52	151	222	62	0	89	261	232	198	97	214
EOG091202JD	2652606	2653229	19	aa	11856	0	6419	0	5437	only nuc data	180	345	58	277	256	0	326	153	224	53	485	403	176	258	309	212	0	266	599	354	308	171	204
EOG091202JE	2683266	2684055	14	aa	11060	0	4316	0	6744	only nuc data	298	450	166	361	312	0	356	259	319	96	638	423	149	294	268	136	0	363	833	419	189	254	459
EOG091202JH	1591228	1591637	18	aa	7380	0	1854	0	5526	only nuc data	130	380	147	328	251	0	205	211	203	126	336	301	244	301	347	127	0	361	589	457	228	139	245
EOG091202JJ	2499808	2500403	13	aa	7748	0	4148	0	3600	only nuc data	73	177	37	236	251	0	174	155	281	64	318	172	61	170	255	92	0	122	261	183	208	194	189
EOG091202JL	1542365	1542809	16	aa	7120	0	926	0	6194	only nuc data	143	340	83	417	355	0	259	252	313	2	433	562	132	354	601	102	0	234	494	349	309	178	425
EOG091202JM	1449563	1450043	19	aa	9139	0	1721	0	7418	only nuc data	260	346	168	318	344	0	469	210	244	69	632	616	111	483	585	209	0	260	761	663	264	230	436
EOG091202JO	2452090	2453072	19	aa	18677	0	7828	0	10849	only nuc data	400	531	129	505	551	0	487	305	548	78	739	1240	208	736	532	203	0	266	960	527	498	484	1322
EOG091202JQ	598411	598925	18	aa	9270	1	2710	0	6559	only nuc data	210	270	83	272	353	0	336	343	306	92	480	475	116	523	463	200	0	366	601	343	289	192	456
EOG091202JS	127406	127927	19	aa	9918	0	1971	0	7947	only nuc data	225	433	143	221	407	0	441	258	232	109	571	617	239	380	360	232	0	400	1201	579	390	232	502
EOG091202JT	1631154	1631958	15	aa	12075	0	6012	0	6063	only nuc data	188	350	154	336	344	0	366	308	312	64	413	491	106	303	300	199	0	380	444	435	216	168	374
EOG091202JU	1036728	1037361	13	aa	8242	0	2753	0	5489	only nuc data	269	317	125	272	367	0	271	134	246	40	424	326	116	238	394	111	0	218	654	431	295	217	293
EOG091202JV	2637492	2637891	19	aa	7600	0	980	0	6620	only nuc data	90	338	129	338	422	0	314	322	281	96	299	503	224	520	580	157	0	362	440	458	220	134	483
EOG091202JW	1587471	1588130	16	aa	10560	0	4966	0	5594	only nuc data	128	322	148	233	321	0	298	135	343	40	570	342	121	337	302	145	0	249	460	280	303	295	350
EOG091202K2	2010841	2011464	18	aa	11232	0	4482	0	6750	only nuc data	328	305	179	315	292	0	492	268	264	26	505	566	105	329	397	181	0	348	846	498	181	195	458
EOG091202K4	2330509	2331026	19	aa	9842	0	2484	0	7358	only nuc data	192	539	169	536	389	0	443	183	204	143	549	446	185	367	594	143	0	233	769	425	337	398	306
EOG091202K7	597667	598129	19	aa	8797	0	1561	0	7236	only nuc data	209	471	118	428	441	0	402	97	265	208	575	301	136	630	506	288	0	211	517	431	345	343	523
EOG091202K9	1337046	1337591	19	aa	10374	0	1822	0	8552	only nuc data	184	648	184	657	419	0	353	352	222	92	463	381	263	273	741	173	0	588	1069	747	428	161	338
EOG091202KA	1841369	1841862	19	aa	9386	0	2033	0	7353	only nuc data	234	358	144	420	445	0	552	381	389	103	402	436	147	354	346	146	0	369	895	400	329	353	384
EOG091202KB	2799973	2800544	18	aa	10296	0	3576	0	6720	only nuc data	288	395	94	350	308	0	352	240	333	63	358	548	165	391	422	181	0	388	777	502	177	290	386
EOG091202KC	2148050	2149121	19	aa	20368	0	12123	0	8245	only nuc data	288	394	328	366	485	0	587	248	592	24	752	573	126	429	421	323	0	444	620	280	431	280	542
EOG091202KD	2453073	2453538	19	aa	8854	0	1655	0	7199	only nuc data	203	280	138	331	413	0	461	308	391	115	439	409	116	473	440	264	0	383	714	523	280	313	408
EOG091202KF	1593962	1594616	19	aa	12445	0	3292	0	9153	only nuc data	360	445	255	421	531	0	477	289	530	234	706	698	194	534	609	218	0	389	839	476	257	364	687
EOG091202KH	1320156	1320995	7	aa	5880	1	3027	0	2852	only nuc data	79	157	330	234	152	0	167	133	146	7	194	99	34	139	154	67	0	86	158	121	236	98	140
EOG091202KI	541452	542313	19	aa	16378	0	7593	0	8785	only nuc data	231	572	217	460	461	0	631	250	573	199	626	840	159	448	402	272	0	295	644	468	365	398	505
EOG091202KJ	1917942	1918311	19	aa	7030	0	591	0	6439	only nuc data	80	491	168	543	364	0	319	223	315	19	354	462	198	362	474	98	0	210	568	425	289	149	408
EOG091202KM	95954	97177	17	aa	20808	0	14018	0	6790	only nuc data	266	338	105	249	433	0	415	406	308	137	391	425	141	362	358	157	0	374	779	398	407	244	363
EOG091202KS	720172	722411	18	aa	40320	0	29328	0	10992	only nuc data	226	557	111	844	509	0	760	159	417	47	915	564	656	314	514	211	0	272	1068	514	1026	1082	452
EOG091202KV	1498245	1498773	19	aa	10051	0	1750	0	8301	only nuc data	104	494	46	584	469	0	408	317	379	51	748	319	281	298	556	340	0	103	494	381	1026	525	482
EOG091202KX	495870	496622	19	aa	14307	11	8127	0	6169	only nuc data	103	362	225	308	509	0	336	233	345	54	464	246	90	240	449	143	0	386	533	420	357	228	241
EOG091202L1	2986304	2986986	18	aa	12294	0	5735	0	6559	only nuc data	125	325	114	427	309	0	310	328	340	35	568	297	129	308	414	204	0	380	686	382	357	301	345
EOG091202L3	2712731	2713266	18	aa	9648	0	1607	0	8041	only nuc data	200	325	350	335	509	0	289	125	411	18	481	541	239	528	468	369	0	261	647	394	416	479	856
EOG091202L4	1570232	1571062	19	aa	15789	0	7923	0	7866	only nuc data	364	404	12	207	456	0	496	110	501	81	547	1122	122	454	408	109	0	222	603	438	353	372	849
EOG091202L6	273944	274618	19	aa	12825	12	7335	0	5478	only nuc data	139	417	29	452	383	0	382	262	214	19	400	481	55	268	268	162	0	186	231	197	726	99	247
EOG091202L9	3141306	3142832	18	aa	27486	0	18844	0	8642	only nuc data	339	516	211	429	456	0	576	254	376	51	653	846	128	492	560	199	0	314	709	577	263	301	731
EOG091202LA	3117711	3118117	19	aa	7733	0	1170	0	6563	only nuc data	72	203	175	528	421	0	322	166	555	104	415	433	124	468	271	137	0	288	619	373	287	212	462
EOG091202LB	2580372	2580838	19	aa	8873	0	1757	0	7116	only nuc data	172	465	225	293	179	0	305	374	291	146	503	302	239	254	569	189	0	434	772	623	346	263	344
EOG091202LD	400125	400570	19	aa	8474	0	975	0	7499	only nuc data	202	442	82	346	359	0	251	396	186	170	509	467	157	264	548	165	0	559	1090	572	322	247	367
EOG091202LE	1057587	1058080	19	aa	9386	0	2850	0	6536	only nuc data	66	369	94	396	390	0	338	169	249	31	394	555	234	441	322	180	0	277	681	222	401	301	492
EOG091202LF	1773817	1774341	19	aa	9975	0	2702	0	7273	only nuc data	196	396	156	371	293	0	438	278	471	29	457	562	234	536	415	215	0	336	627	465	187	159	648
EOG091202LN	31265	32150	19	aa	16834	0	8662	0	8172	only nuc data	120	394	454	472	431	0	450	417	295	4	771	426	164	434	524	236	0	167	624	329	805	339	436
EOG091202LT	246166	247073	19	aa	17252	0	7951	0	9301	only nuc data	176	574	184	566	593	0	289	270	404	38	1341	374	207	298	486	527	0	179	664	182	860	882	383
EOG091202LW	1964018	1964441	19	aa	8056	0	1660	0	6396	only nuc data	145	351	165	426	467	0	294	130	276	67	318	452	258	371	440	190	0	267	673	403	269	259	320
EOG091202LZ	587719	588167	18	aa	8082	0	1613	0	6469	only nuc data	128	409	119	491	372	0	331	257	252	48	394	316	99	243	426	247	0	275	594	559	389	305	343
EOG091202M1	2061205	2061851	11	aa	7117	0	2585	0	4532	only nuc data	225	169	88	212	236	0	223	201	177	80	257	415	112	288	322	120	0	194	358	399	184	162	335
EOG091202M5	1684804	1685343	18	aa	9720	0	1851	0	7869	only nuc data	210	385	105	408	384	0	354	352	408	102	476	677	129	455	397	182	0	390	860	496	424	214	671
EOG091202M6	948795	950745	12	aa	23412	0	15450	0	7962	only nuc data	264	416	146	276	480	0	536	268	351	31	695	582	192	396	390	171	0	346	834	624	320	395	513
EOG091202M7	2166963	2167375	19	aa	7847	0	1501	0	6346	only nuc data	43	483	168	418	373	0	161	199	215	87	544	236	301	189	478	108	0	447	1017	304	263	194	161
EOG091202M9	1847367	1847885	11	aa	5709	0	1818	0	3891	only nuc data	98	246	82	87	274	0	207	85	366	64	138	289	87	317	159	46	0	79	459	216	74	197	419
EOG091202MC	2831605	2832028	19	aa	8056	0	1088	0	6968	only nuc data	48	413	126	131	277	0	317	81	613	20	637	453	160	196	289	167	0	44	819	296	407	616	906
EOG091202MD	2778036	2778946	18	aa	16398	10	7782	0	8606	only nuc data	144	844	135	630	288	0	315	226	469	30	557	329	208	372	568	293	0	344	752	485	685	690	386
EOG091202MG	1228376	1229622	18	aa	22446	0	14000	0	8446	only nuc data	283	514	129	437	501	0	394	200	462	54	518	814	148	435	500	191	0	237	1005	586	353	390	578
EOG091202MI	2385936	2386341	19	aa	7714	0	2266	0	5448	only nuc data	31	284	121	202	286	0	229	263	281	53	261	397	96	405	243	198	0	215	702	402	299	193	318
EOG091202MP	860455	861552	19	aa	20862	0	11181	0	9681	only nuc data	330	603	128	292	474	0	594	241	478	33	844	804	233	521	575	252	0	265	1073	489	574	480	728
EOG091202MQ	1281538	1282815	19	aa	24282	11	13585	0	10686	only nuc data	463	701	52	224	428	0	711	98	464	61	577	1153	155	438	589	298	0	163	1277	560	203	1133	1401
EOG091202MU	2925067	2926527	14	aa	20454	0	12808	0	7646	only nuc data	321	384	69	176	360	0	409	214	504	67	421	739	168	481	345	128	0	225	791	628	175	432	930
EOG091202MW	2848973	2849479	19	aa	9633	1	2821	0	6811	only nuc data	112	498	77	266	409	0	366	186	225	106	342	528	155	296	450	172	0	237	1021	377	163	371	566
EOG091202MY	2908810	2909251	18	aa	7956	0	1449	0	6507	only nuc data	155	513	160	357	467	0	377	195	333	112	543	346	96	302	481	189	0	291	691	279	192	193	390
EOG091202N2	668086	668772	19	aa	13053	0	5642	0	7411	only nuc data	66	471	109	611	357	0	266	190	367	92	625	197	323	156	549	43	0	331	1022	576	296	321	509
EOG091202N3	2280979	2281682	12	aa	8448	0	2601	0	5847	only nuc data	278	249	169	205	341	0	419	167	332	72	493	522	120	337	323	107	0	164	635	380	214	241	357
EOG091202N5	24714	25103	17	aa	6630	0	1261	0	5369	only nuc data	44	365	93	399	184	0	198	243	210	68	459	482	153	335	344	124	0	173	436	308	200	203	392
EOG091202N7	1485936	1486478	19	aa	10317	0	3329	0	6988	only nuc data	63	307	102	360	283	0	424	223	189	38	580	426	144	659	501	186	0	506	595	549	200	327	389
EOG091202N8	2524155	2524989	19	aa	15865	0	8541	0	7324	only nuc data	146	535	192	512	330	0	564	181	412	38	494	400	173	473	375	75	0	310	921	414	256	219	450
EOG091202N9	2947632	2948171	19	aa	10260	0	3989	0	6271	only nuc data	134	379	220	231	383	0	320	248	314	33	361	352	96	327	552	156	0	273	688	402	288	310	338
EOG091202NA	1489396	1489888	16	aa	7888	0	2987	0	4901	only nuc data	68	249	111	270	272	0	281	152	335	49	316	346	39	272	396	130	0	175	517	241	288	212	250
EOG091202NC	307519	308234	19	aa	13604	0	4384	0	9220	only nuc data	370	591	208	582	501	0	552	150	297	35	902	710	201	885	533	122	0	224	545	395	338	318	1131
EOG091202NH	354600	355073	12	aa	5688	0	1542	0	4146	only nuc data	103	90	16	91	162	0	17	47	92	524	98	775	16	123	388	142	0	40	111	443	306	303	362
EOG091202NJ	1477744	1478206	19	aa	8797	0	2423	0	6374	only nuc data	172	283	75	466	374	0	423	302	192	162	428	415	140	364	491	149	0	241	618	411	303	227	310
EOG091202NK	107639	108246	19	aa	11552	0	3330	0	8222	only nuc data	269	600	75	364	540	0	455	295	302	52	556	499	187	416	519	214	0	528	854	509	367	334	556
EOG091202NR	835421	836721	9	aa	11709	0	5254	0	6455	only nuc data	280	289	234	349	334	0	366	263	317	59	461	498	125	346	380	177	0	284	567	384	341	270	411
EOG091202NV	1676253	1676840	19	aa	11172	0	2872	0	8300	only nuc data	266	495	190	542	567	0	474	180	439	69	490	713	248	458	653	181	0	237	782	642	238	250	452
EOG091202NW	1759558	1761210	19	aa	31407	17	17887	0	13503	only nuc data	396	1075	18	1095	1512	0	1169	861	324	76	1944	430	279	466	503	281	0	278	572	291	898	1175	256
EOG091202NX	42454	42898	19	aa	8455	0	2099	0	6356	only nuc data	84	449	75	288	349	0	290	218	244	33	443	398	303	362	508	156	0	187	598	415	267	312	461
EOG091202NY	838423	838891	19	aa	8911	0	2199	0	6712	only nuc data	175	347	225	351	281	0	402	272	385	72	474	323	106	460	428	169	0	373	610	399	346	274	415
EOG091202O0	2804919	2805497	18	aa	10422	0	3261	0	7161	only nuc data	228	472	91	310	256	0	348	200	395	65	515	443	154	395	461	131	0	251	822	453	256	410	733
EOG091202O1	1739546	1740187	12	aa	7704	1	2394	0	5309	only nuc data	209	293	45	355	245	0	198	202	230	75	257	272	132	270	263	86	0	190	464	282	491	199	760
EOG091202O3	136686	137676	19	aa	18829	1	9412	0	9416	only nuc data	193	402	97	409	639	0	446	287	893	93	1464	491	171	641	459	330	0	83	457	322	702	427	603
EOG091202O4	1951096	1952005	19	aa	17290	33	6422	0	10835	only nuc data	362	571	106	532	550	0	677	234	514	42	785	1280	188	758	699	165	0	369	974	540	389	533	929
EOG091202O5	2924158	2925066	18	aa	16362	0	8399	0	7963	only nuc data	198	473	300	508	504	0	583	183	525	117	806	339	115	389	576	174	0	320	773	503	243	252	280
EOG091202O8	2191499	2192232	19	aa	13946	0	5977	0	7969	only nuc data	271	518	150	499	481	0	398	269	266	35	498	669	161	465	616	128	0	230	926	628	245	314	473
EOG091202O9	1947494	1948728	13	aa	16055	0	8885	0	7170	only nuc data	206	466	101	317	316	0	373	202	383	48	592	437	162	283	321	150	0	228	586	350	732	685	438
EOG091202OD	2867579	2867977	19	aa	7581	0	1327	0	6254	only nuc data	167	366	123	455	318	0	278	268	352	113	327	474	151	350	395	181	0	389	437	325	316	242	394
EOG091202OE	998054	999055	16	aa	16032	0	10412	0	5620	only nuc data	167	174	119	317	294	0	282	145	346	17	542	487	131	380	299	158	0	178	553	331	231	153	483
EOG091202OJ	1448727	1449562	16	aa	13376	0	4630	0	8746	only nuc data	361	507	207	486	406	0	553	268	386	45	603	676	149	487	590	123	0	474	1004	593	362	274	553
EOG091202OL	1953424	1953798	19	aa	7125	0	1114	0	6011	only nuc data	108	339	226	290	269	0	185	288	380	126	339	436	159	283	317	143	0	235	742	263	362	229	400
EOG091202OM	1273039	1273773	18	aa	13230	0	5069	0	8161	only nuc data	248	348	270	567	412	0	474	367	453	100	604	480	115	491	553	313	0	321	755	562	318	291	367
EOG091202OO	1162319	1162695	17	aa	6409	0	1894	0	4515	only nuc data	86	116	196	251	275	0	150	221	252	51	278	337	69	244	425	88	0	191	349	321	250	155	296
EOG091202OP	1826896	1827317	18	aa	7596	0	604	0	6992	only nuc data	161	585	82	562	315	0	496	113	217	26	287	604	172	418	601	99	0	271	580	625	204	262	473
EOG091202OQ	1737375	1737967	19	aa	11267	0	3791	0	7476	only nuc data	250	418	136	299	327	0	404	243	384	72	397	731	229	572	385	249	0	388	580	501	291	261	609
EOG091202OR	326135	326749	13	aa	7995	0	1911	0	6084	only nuc data	270	292	84	282	271	0	262	311	223	129	389	426	163	288	337	208	0	271	693	493	323	222	417
EOG091202OS	2175457	2175904	19	aa	8512	0	1406	0	7106	only nuc data	165	407	128	531	372	0	238	284	387	118	415	381	188	300	393	227	0	272	749	522	365	369	460
EOG091202OU	2252857	2253308	19	aa	8588	0	865	0	7723	only nuc data	185	477	155	302	410	0	388	252	309	140	539	472	147	539	289	214	0	365	946	349	197	429	804
EOG091202OW	1843879	1844363	13	aa	6305	0	1893	0	4412	only nuc data	164	275	30	125	229	0	270	108	282	21	157	509	104	241	183	98	0	105	527	203	77	303	565
EOG091202OX	1563109	1564084	17	aa	16592	0	8446	0	8146	only nuc data	234	528	153	457	470	0	389	158	593	53	449	807	137	388	539	160	0	301	715	607	341	429	472
EOG091202OZ	45307	47202	19	aa	36024	0	20102	0	15922	only nuc data	616	733	123	816	832	0	831	294	1084	53	2400	1532	217	1044	822	361	0	300	979	618	1394	577	912
EOG091202P3	1487920	1488521	19	aa	11438	0	3461	0	7977	only nuc data	69	407	151	993	351	0	614	186	393	123	468	402	160	384	382	105	0	363	632	269	559	576	459
EOG091202P4	1897795	1898267	19	aa	8987	20	1506	0	7461	only nuc data	140	435	147	194	471	0	403	203	223	15	490	451	192	289	554	155	0	255	1075	481	424	445	559
EOG091202P5	199349	199884	19	aa	10184	0	1804	0	8380	only nuc data	272	548	152	338	484	0	354	256	568	81	662	481	155	475	492	235	0	327	1070	494	309	384	515
EOG091202P7	1044958	1045591	19	aa	12046	0	4980	0	7066	only nuc data	186	551	173	398	416	0	256	261	240	67	382	573	159	401	487	159	0	313	731	511	375	235	378
EOG091202P9	2908493	2908809	17	aa	5389	0	366	0	5023	only nuc data	8	266	165	351	245	0	144	231	295	82	260	213	84	393	368	115	0	247	443	341	197	244	339
EOG091202PD	1403204	1403728	19	aa	9975	0	3567	0	6408	only nuc data	66	454	81	256	284	0	300	209	362	33	467	349	223	298	422	172	0	258	667	284	305	454	530
EOG091202PG	1973147	1973541	19	aa	7505	0	835	0	6670	only nuc data	97	695	139	545	419	0	298	215	298	55	348	457	85	359	444	124	0	190	601	378	310	312	398
EOG091202PH	1640401	1642308	18	aa	34344	0	24796	0	9548	only nuc data	284	587	193	636	529	0	539	259	483	77	777	711	219	429	539	232	0	358	924	625	438	379	614
EOG091202PI	311475	312224	19	aa	14250	0	6920	0	7330	only nuc data	284	427	161	335	396	0	445	244	385	52	386	741	237	439	326	138	0	322	798	468	268	248	514
EOG091202PK	1363790	1364619	19	aa	15770	0	8653	0	7117	only nuc data	220	373	215	172	417	0	333	227	454	34	549	508	159	379	371	192	0	168	769	476	308	475	538
EOG091202PM	2765521	2766190	19	aa	12730	0	3049	0	9681	only nuc data	340	398	190	407	512	0	567	239	394	115	820	624	144	663	582	300	0	443	1219	626	359	352	727
EOG091202PN	47875	48378	18	aa	9072	0	1614	0	7458	only nuc data	229	447	96	512	425	0	469	167	343	85	371	643	96	396	575	116	0	270	785	599	354	246	463
EOG091202PR	2867167	2867578	19	aa	7828	0	1674	0	6154	only nuc data	172	280	298	521	287	0	278	239	358	236	332	284	132	164	442	222	0	346	603	411	291	186	244
EOG091202PT	1968322	1968818	19	aa	9443	0	1737	0	7706	only nuc data	245	501	116	755	355	0	343	317	373	92	393	441	139	427	475	160	0	408	754	537	362	271	487
EOG091202PU	1521221	1522272	15	aa	15780	0	9813	0	5967	only nuc data	161	377	126	232	447	0	289	140	392	25	449	492	140	300	497	75	0	156	590	395	237	268	340
EOG091202PV	2294799	2295248	19	aa	8550	0	816	0	7734	only nuc data	191	667	162	670	279	0	370	242	184	191	508	698	94	588	547	111	0	275	680	409	336	227	496
EOG091202Q1	885959	886325	19	aa	6973	0	760	0	6213	only nuc data	54	426	61	272	371	0	251	263	325	91	327	332	223	344	416	244	0	160	702	422	303	255	425
EOG091202Q2	1936222	1936616	18	aa	7110	0	1549	0	5561	only nuc data	82	163	539	588	170	0	336	236	293	66	307	458	117	196	218	149	0	168	380	352	372	146	307
EOG091202Q8	181210	181830	16	aa	9936	1	3542	0	6393	only nuc data	349	286	135	292	398	0	375	211	164	33	431	666	132	282	559	108	0	285	568	450	340	256	422
EOG091202Q9	2291848	2292489	17	aa	10914	0	4727	0	6187	only nuc data	208	304	160	374	423	0	241	329	235	167	447	195	181	204	417	158	0	507	693	518	292	121	221
EOG091202QB	812349	813530	19	aa	22458	0	11325	0	11133	only nuc data	354	660	98	1572	535	0	586	224	810	114	772	564	229	839	651	196	0	511	637	618	409	378	730
EOG091202QC	2303053	2303568	17	aa	8772	0	1112	0	7660	only nuc data	210	674	87	609	454	0	319	197	241	94	558	289	297	118	632	53	0	458	942	745	292	246	355
EOG091202QD	1225040	1225687	19	aa	12312	0	5919	0	6393	only nuc data	258	302	119	244	369	0	396	222	343	68	538	406	167	375	422	228	0	234	650	324	307	199	480
EOG091202QF	1330194	1330946	10	aa	7530	0	1138	0	6392	only nuc data	302	298	73	238	291	0	424	197	332	74	456	672	204	333	323	108	0	286	608	346	349	229	551
EOG091202QG	1708382	1709608	19	aa	23313	0	13813	0	9500	only nuc data	396	452	230	581	596	0	446	333	471	147	641	759	131	490	584	203	0	333	1029	675	487	324	588
EOG091202QL	1629486	1629973	19	aa	9272	0	2257	0	7015	only nuc data	119	534	145	380	377	0	232	231	173	1	398	837	160	395	646	209	0	282	505	390	273	231	616
EOG091202QP	1552015	1553214	17	aa	20400	17	10814	0	9569	only nuc data	424	415	55	338	497	0	612	264	758	61	1140	839	163	497	341	213	0	297	669	430	612	560	808
EOG091202QQ	1523439	1523806	19	aa	6992	0	904	0	6088	only nuc data	40	417	73	407	370	0	241	270	198	106	535	466	210	354	341	127	0	212	511	358	230	288	374
EOG091202QR	2379359	2379745	19	aa	7353	0	685	0	6668	only nuc data	122	581	149	426	392	0	399	201	292	1	416	462	170	270	696	163	0	242	568	354	281	215	390
EOG091202QT	2150548	2151213	14	aa	9324	0	2497	0	6827	only nuc data	369	300	231	428	377	0	387	140	330	68	500	528	143	375	485	175	0	264	608	497	271	263	457
EOG091202QV	1608468	1609328	19	aa	16359	0	9348	0	7011	only nuc data	152	422	18	485	372	0	298	345	286	76	338	532	119	464	524	230	0	370	570	482	240	351	489
EOG091202QW	210845	211342	13	aa	6474	22	1420	0	5032	only nuc data	239	242	109	274	229	0	282	234	266	66	237	394	141	289	356	127	0	301	545	256	124	178	382
EOG091202QY	220173	220849	18	aa	12186	0	3824	0	8362	only nuc data	407	457	132	361	354	0	473	338	334	65	510	783	194	386	472	183	0	371	852	581	346	586	584
EOG091202R2	3009320	3010936	16	aa	25872	0	17296	0	8576	only nuc data	368	693	110	417	413	0	305	227	312	81	411	678	196	491	543	136	0	355	758	488	526	316	1120
EOG091202R7	268391	268877	18	aa	8766	0	1850	0	6916	only nuc data	118	527	159	368	244	0	409	268	453	18	373	270	157	443	431	153	0	177	1051	409	350	228	428
EOG091202R9	329788	330541	19	aa	14326	0	7093	0	7233	only nuc data	264	309	112	236	347	0	637	144	297	25	728	624	55	513	552	104	0	190	595	401	346	243	775
EOG091202RA	150128	151537	19	aa	26790	0	13502	0	13288	only nuc data	562	730	230	425	931	0	923	265	517	105	1414	984	164	778	921	274	0	510	1036	767	519	554	1241
EOG091202RB	1456206	1457043	13	aa	10894	0	6523	0	4371	only nuc data	77	294	41	306	293	0	196	201	286	44	323	144	99	271	259	135	0	210	362	250	273	139	245
EOG091202RC	744195	744659	13	aa	6045	0	2112	0	3933	only nuc data	51	201	158	238	137	0	132	108	255	20	389	274	106	309	175	126	0	157	304	135	223	269	217
EOG091202RG	2636755	2637251	18	aa	8946	0	2986	0	5960	only nuc data	252	179	189	278	327	0	370	317	242	145	345	435	86	340	408	141	0	306	510	631	147	143	421
EOG091202RI	691824	692244	19	aa	7999	0	1463	0	6536	only nuc data	96	340	136	378	260	0	252	291	495	141	378	501	147	382	420	200	0	275	581	315	318	202	524
EOG091202RJ	238159	238750	16	aa	9472	0	4540	0	4932	only nuc data	83	291	238	279	407	0	188	219	335	59	507	188	100	192	316	190	0	253	370	161	189	141	309
EOG091202RL	2202470	2202946	19	aa	9063	0	2160	0	6903	only nuc data	185	523	62	567	353	0	163	232	213	141	598	321	230	156	523	91	0	606	961	616	225	183	139
EOG091202RQ	312225	313296	18	aa	19296	0	12843	0	6453	only nuc data	203	281	126	278	272	0	430	211	297	62	432	333	82	495	445	144	0	401	548	455	353	212	596
EOG091202RR	479590	480001	19	aa	7828	0	485	0	7343	only nuc data	154	362	119	410	279	0	289	290	124	189	278	783	90	1022	381	164	0	251	407	397	484	236	788
EOG091202RS	2568681	2569145	19	aa	8835	0	2434	0	6401	only nuc data	238	231	201	313	333	0	332	202	197	50	460	426	157	399	440	154	0	325	672	462	349	280	418
EOG091202RU	1172347	1172815	14	aa	6566	0	1947	0	4619	only nuc data	75	335	156	411	248	0	212	93	185	12	183	332	113	250	383	101	0	214	406	405	163	107	310
EOG091202RV	603740	604234	19	aa	9405	0	1980	0	7425	only nuc data	273	588	154	395	495	0	341	357	261	112	559	223	169	225	591	124	0	597	846	701	263	177	247
EOG091202RW	2272332	2272998	19	aa	12673	1	6100	0	6572	only nuc data	252	288	54	206	356	0	510	129	364	9	556	636	129	417	342	93	0	213	698	407	260	334	571
EOG091202RY	466324	467223	19	aa	17100	0	9897	0	7203	only nuc data	240	419	63	146	370	0	446	161	282	10	562	812	135	303	535	174	0	287	547	411	553	372	615
EOG091202RZ	1193069	1193645	17	aa	9809	0	1775	0	8034	only nuc data	305	666	159	575	516	0	228	265	217	105	686	345	228	227	538	51	0	650	898	844	291	246	299
EOG091202S0	1046691	1047635	15	aa	14175	0	7480	0	6695	only nuc data	256	348	85	271	405	0	452	167	451	29	758	548	67	335	330	225	0	82	646	381	304	290	521
EOG091202S3	2345813	2346305	16	aa	7888	0	1186	0	6702	only nuc data	181	447	76	535	476	0	321	173	263	28	381	517	163	377	553	177	0	214	641	529	235	242	354
EOG091202S4	1989092	1989491	19	aa	7600	0	765	0	6835	only nuc data	156	668	141	687	488	0	296	355	361	56	377	414	181	316	463	164	0	181	466	396	226	191	408
EOG091202S5	2174461	2174938	15	aa	7170	0	2436	0	4734	only nuc data	169	246	200	205	333	0	180	110	333	84	316	243	101	246	282	104	0	168	599	281	210	160	333
EOG091202S6	1855148	1855673	19	aa	9994	0	3535	0	6459	only nuc data	46	417	73	627	276	0	221	163	379	3	612	333	66	304	307	289	0	176	833	231	482	370	297
EOG091202S7	1182484	1183096	18	aa	11034	0	4262	0	6772	only nuc data	221	260	72	330	441	0	329	184	304	21	661	541	158	361	356	158	0	207	660	365	603	350	411
EOG091202S8	181831	182379	19	aa	10431	0	2449	0	7982	only nuc data	188	580	218	536	342	0	372	280	315	91	506	358	159	576	733	293	0	349	618	617	468	144	427
EOG091202S9	641524	642001	14	aa	6692	0	1292	0	5400	only nuc data	51	529	147	435	368	0	252	131	219	89	792	253	134	191	241	348	0	109	375	64	410	196	117
EOG091202SA	247344	247697	16	aa	5664	0	612	0	5052	only nuc data	98	275	161	420	314	0	266	132	210	97	484	352	133	391	392	138	0	162	398	207	166	143	211
EOG091202SC	2084342	2085282	14	aa	13174	0	7541	0	5633	only nuc data	50	238	170	293	287	0	407	220	293	15	531	386	115	255	85	368	0	139	511	248	413	403	256
EOG091202SD	1368656	1369047	19	aa	7448	0	1005	0	6443	only nuc data	146	254	228	273	274	0	349	308	242	90	452	420	148	297	456	153	0	415	555	414	300	275	540
EOG091202SI	1502807	1503412	19	aa	11514	0	1807	0	9707	only nuc data	286	640	115	434	438	0	529	200	522	34	736	1324	214	503	677	82	0	230	893	501	370	466	799
EOG091202SJ	2882042	2882478	18	aa	7866	0	1678	0	6188	only nuc data	94	385	34	266	370	0	408	140	215	57	336	518	86	522	304	135	0	124	668	447	371	299	503
EOG091202SK	3097060	3097385	19	aa	6194	0	747	0	5447	only nuc data	91	277	43	361	227	0	196	347	216	107	246	298	184	207	387	279	0	467	507	375	360	127	236
EOG091202SM	2777607	2778035	19	aa	8151	9	1357	0	6785	only nuc data	237	450	158	358	317	0	343	261	219	52	417	583	149	352	492	175	0	351	736	509	354	164	345
EOG091202SN	475858	476351	19	aa	9386	0	696	0	8690	only nuc data	206	523	154	465	457	0	364	426	479	86	507	530	172	337	516	245	0	512	1104	644	326	238	605
EOG091202SP	2573990	2574747	19	aa	14402	0	7103	0	7299	only nuc data	135	678	92	472	250	0	408	150	305	91	539	423	142	373	489	233	0	178	1083	255	316	360	462
EOG091202SS	1819709	1820137	9	aa	3861	0	880	0	2981	only nuc data	58	200	75	76	147	0	173	89	196	28	207	221	81	111	151	97	0	132	332	156	100	141	268
EOG091202SU	346498	346921	19	aa	8056	0	1183	0	6873	only nuc data	184	354	252	201	295	0	494	199	336	85	531	392	200	361	279	209	0	316	630	464	405	372	498
EOG091202SV	1822377	1823400	8	aa	8192	0	3544	0	4648	only nuc data	173	188	68	190	351	0	356	120	238	13	452	414	81	204	273	73	0	204	375	331	209	208	300
EOG091202SW	2052626	2053239	18	aa	11052	0	1457	0	9595	only nuc data	362	386	482	518	562	0	649	314	487	97	605	554	169	637	564	193	0	411	804	711	378	398	676
EOG091202SZ	2528764	2529325	17	aa	9554	0	4356	0	5198	only nuc data	183	274	354	253	191	0	298	159	370	69	316	398	69	324	274	169	0	256	319	220	278	194	413
EOG091202T2	132617	133099	17	aa	8211	0	2706	0	5505	only nuc data	85	511	82	433	280	0	281	112	312	56	613	164	281	214	310	162	0	98	438	213	443	268	234
EOG091202T4	601750	602205	17	aa	7752	0	2201	0	5551	only nuc data	174	355	129	236	217	0	312	281	246	155	360	550	76	280	261	156	0	339	485	372	251	148	342
EOG091202T5	1163514	1163934	19	aa	7999	0	1467	0	6532	only nuc data	251	300	46	440	392	0	404	331	260	127	364	527	92	393	437	158	0	331	634	449	294	196	357
EOG091202T7	166071	166767	12	aa	8364	0	1788	0	6576	only nuc data	213	503	94	295	334	0	388	203	333	35	809	354	237	321	357	272	0	118	491	252	492	249	439
EOG091202T8	1960385	1960969	19	aa	11115	0	3904	0	7211	only nuc data	215	492	183	470	443	0	317	119	364	39	480	564	124	435	459	153	0	155	912	480	324	190	508
EOG091202T9	1886656	1887301	18	aa	11628	0	4618	0	7010	only nuc data	233	375	98	238	260	0	339	179	413	42	405	611	136	379	512	150	0	234	708	463	202	503	763
EOG091202TA	1275503	1275854	19	aa	6688	0	603	0	6085	only nuc data	53	456	110	169	263	0	350	220	328	76	542	409	103	415	304	121	0	183	614	457	246	260	459
EOG091202TB	3117000	3117710	18	aa	12798	0	4425	0	8373	only nuc data	151	491	128	664	451	0	414	92	795	94	506	462	310	433	308	146	0	104	503	401	1140	311	620
EOG091202TC	574212	574568	19	aa	6783	0	1284	0	5499	only nuc data	74	287	77	353	356	0	149	254	448	114	355	203	71	265	367	211	0	240	522	229	364	234	400
EOG091202TE	204781	205805	18	aa	18450	0	6719	0	11731	only nuc data	252	750	29	395	483	0	578	243	1006	23	1262	1342	196	818	518	148	0	322	663	567	457	463	1468
EOG091202TG	2059102	2059474	19	aa	7087	0	998	0	6089	only nuc data	98	251	120	527	345	0	286	162	305	17	245	493	208	474	339	160	0	315	517	315	273	249	488
EOG091202TH	125976	126572	12	aa	7164	0	2474	0	4690	only nuc data	110	138	84	211	193	0	286	140	358	9	497	292	143	274	206	141	0	179	361	143	561	207	267
EOG091202TJ	271859	272248	17	aa	6630	0	1864	0	4766	only nuc data	50	327	54	323	258	0	240	224	248	89	380	209	93	403	337	133	0	142	327	267	294	155	263
EOG091202TK	820052	820909	18	aa	15444	0	8498	0	6946	only nuc data	119	300	181	341	404	0	397	298	487	61	885	447	93	412	311	163	0	260	596	365	288	237	420
EOG091202TM	1621312	1621813	19	aa	9538	0	1737	0	7801	only nuc data	216	451	188	490	342	0	463	349	397	73	569	687	181	518	372	225	0	381	644	410	274	179	608
EOG091202TN	999232	999647	19	aa	7904	0	1314	0	6590	only nuc data	183	265	215	384	425	0	309	197	203	124	388	543	88	455	444	200	0	382	532	356	252	247	581
EOG091202TO	1620631	1621311	13	aa	8853	0	3451	0	5402	only nuc data	196	248	86	350	293	0	406	245	289	132	328	220	80	391	302	84	0	339	516	352	319	143	279
EOG091202TP	2305700	2307125	14	aa	19964	1	11566	0	8397	only nuc data	396	313	3	238	1031	0	507	290	587	25	761	523	67	305	449	177	0	293	368	442	818	448	752
EOG091202TQ	1439768	1440359	19	aa	11248	0	5426	0	5822	only nuc data	11	395	204	466	176	0	83	203	348	76	421	308	85	445	416	138	0	313	450	227	491	282	295
EOG091202TS	1774592	1775292	18	aa	12618	0	6387	0	6231	only nuc data	225	370	62	410	325	0	229	212	269	42	344	505	162	390	390	194	0	358	631	403	308	230	397
EOG091202TU	533308	533877	18	aa	10260	0	3508	0	6752	only nuc data	243	295	150	314	417	0	531	252	393	105	525	325	187	465	322	193	0	303	601	503	242	228	401
EOG091202TX	2775752	2776175	18	aa	7632	0	2234	0	5398	only nuc data	103	365	224	372	339	0	285	237	312	16	283	474	147	313	332	72	0	172	547	377	142	76	313
EOG091202TY	1887302	1887783	16	aa	7712	0	1178	0	6534	only nuc data	129	342	90	410	428	0	457	269	236	29	928	298	505	265	150	374	0	153	467	201	441	314	177
EOG091202TZ	2027493	2028029	14	aa	7518	0	1727	0	5791	only nuc data	240	220	88	363	244	0	337	227	375	57	370	439	96	326	279	166	0	264	710	403	201	242	384
EOG091202U0	1668041	1668426	18	aa	6948	0	1599	0	5349	only nuc data	68	251	300	227	220	0	234	50	468	72	233	206	216	280	284	167	0	127	577	315	284	365	473
EOG091202U2	1994776	1995251	19	aa	9044	0	1465	0	7579	only nuc data	204	354	27	427	443	0	422	265	480	97	358	589	207	461	443	155	0	344	908	499	287	222	591
EOG091202U4	2531990	2532416	19	aa	8113	0	1344	0	6769	only nuc data	100	476	125	321	380	0	267	181	331	40	488	527	218	439	531	172	0	269	614	421	142	283	544
EOG091202U6	1520527	1521220	11	aa	7634	0	1840	0	5794	only nuc data	293	237	282	160	351	0	454	158	275	14	538	699	68	172	314	288	0	190	390	363	356	188	297
EOG091202U7	1268226	1268623	11	aa	4378	0	699	0	3679	only nuc data	100	292	62	166	210	0	159	284	215	41	385	224	101	191	132	131	0	93	161	150	296	208	178
EOG091202U8	1562013	1563108	19	aa	20824	0	12929	0	7895	only nuc data	249	324	103	315	461	0	392	285	306	140	924	507	147	498	285	156	0	307	696	424	641	431	553
EOG091202U9	2467963	2468609	11	aa	7117	0	2036	0	5081	only nuc data	198	192	98	218	252	0	295	133	317	49	434	434	143	236	283	114	0	232	541	289	246	214	361
EOG091202UB	429333	429666	19	aa	6346	0	151	0	6195	only nuc data	92	330	89	546	436	0	328	177	248	118	527	370	165	490	341	232	0	332	420	405	178	150	313
EOG091202UC	118385	118793	19	aa	7771	0	1288	0	6483	only nuc data	106	344	32	676	396	0	449	211	302	67	666	213	206	367	350	123	0	303	553	187	488	268	282
EOG091202UD	2596853	2597298	18	aa	8028	0	2191	0	5837	only nuc data	155	348	209	173	456	0	286	224	256	101	468	427	103	304	329	171	0	237	428	373	335	294	315
EOG091202UH	1305656	1306145	19	aa	9310	0	2193	0	7117	only nuc data	260	310	123	328	315	0	449	369	351	72	454	597	145	452	512	160	0	270	764	417	288	276	465
EOG091202UI	2708165	2708537	16	aa	5968	1	489	0	5478	only nuc data	82	183	89	205	238	0	284	163	387	71	363	411	113	361	371	109	0	374	548	426	150	292	340
EOG091202UJ	1019180	1019891	17	aa	12104	0	4979	0	7125	only nuc data	194	383	81	365	391	0	328	315	379	145	582	510	109	411	510	190	0	297	473	447	391	240	578
EOG091202UM	2951701	2952368	18	aa	12024	0	5844	0	6180	only nuc data	13	389	75	596	416	0	474	193	305	37	454	321	123	175	393	68	0	279	532	377	325	316	332
EOG091202UN	174008	174512	19	aa	9595	0	3162	0	6433	only nuc data	109	615	43	456	498	0	260	212	371	99	981	319	133	382	156	122	0	102	530	158	577	126	293
EOG091202UO	1152384	1152841	15	aa	6870	0	631	0	6239	only nuc data	155	439	75	382	216	0	286	127	386	45	410	410	138	457	431	186	0	262	625	425	267	141	531
EOG091202US	2128470	2128842	16	aa	5968	1	845	0	5122	only nuc data	123	267	349	415	242	0	315	321	210	88	178	215	82	223	368	124	0	185	305	244	410	276	305
EOG091202UV	280866	281305	19	aa	8360	0	2378	0	5982	only nuc data	98	360	171	419	240	0	373	159	176	303	632	324	65	450	474	211	0	127	385	431	158	247	277
EOG091202UY	741247	742068	19	aa	15618	0	7935	0	7683	only nuc data	245	471	173	466	417	0	523	369	228	88	472	702	217	364	588	147	0	334	674	423	443	220	364
EOG091202UZ	1411827	1412362	19	aa	10184	0	1557	0	8627	only nuc data	269	581	197	673	490	0	434	200	339	111	551	626	284	454	674	124	0	205	752	686	467	251	528
EOG091202V0	2118109	2118675	18	aa	10206	0	2645	0	7561	only nuc data	320	497	214	378	470	0	431	195	308	206	715	316	115	341	561	195	0	297	726	613	352	282	349
EOG091202V1	2397074	2397675	19	aa	11438	0	3892	0	7546	only nuc data	334	310	133	210	385	0	506	181	369	49	492	746	133	381	427	124	0	162	925	561	215	454	783
EOG091202V2	1013914	1014518	18	aa	10890	0	3669	0	7221	only nuc data	281	411	107	407	434	0	485	195	396	49	473	491	129	304	498	161	0	258	775	645	331	302	370
EOG091202V3	1212313	1213175	18	aa	15534	0	6792	0	8742	only nuc data	460	580	192	196	537	0	485	189	345	56	622	648	271	336	541	227	0	247	1269	540	223	468	770
EOG091202V6	2279052	2279522	19	aa	8949	0	1292	0	7657	only nuc data	213	372	113	594	409	0	365	191	539	69	360	873	127	259	473	195	0	365	684	452	379	313	525
EOG091202V8	2280556	2280978	19	aa	8037	0	1626	0	6411	only nuc data	239	254	202	357	393	0	358	276	220	34	398	452	163	325	433	234	0	267	614	494	268	262	407
EOG091202VD	2764429	2765137	17	aa	12053	0	4290	0	7763	only nuc data	264	342	707	508	431	0	446	246	459	70	517	746	158	341	473	168	0	248	498	307	380	303	415
EOG091202VG	2397676	2398310	16	aa	10160	0	3531	0	6629	only nuc data	239	385	171	233	437	0	349	292	299	70	510	311	162	302	485	150	0	270	779	462	299	302	361
EOG091202VJ	2567348	2567957	19	aa	11590	0	3777	0	7813	only nuc data	237	334	198	437	496	0	532	248	436	282	604	501	206	401	571	235	0	199	629	397	478	255	374
EOG091202VK	1429300	1429840	9	aa	4869	0	1088	0	3781	only nuc data	142	252	57	323	187	0	188	169	153	72	254	273	80	260	236	83	0	197	361	202	152	82	200
EOG091202VL	2612394	2613070	18	aa	12186	0	5759	0	6427	only nuc data	258	365	133	405	274	0	469	275	310	58	542	390	152	412	436	173	0	192	674	347	363	133	324
EOG091202VN	55805	56508	19	aa	13376	0	7649	0	5727	only nuc data	67	400	147	349	391	0	252	165	219	151	462	393	51	481	343	209	0	269	419	396	139	179	312
EOG091202VO	2878187	2878578	19	aa	7448	0	1051	0	6397	only nuc data	107	442	159	407	402	0	400	113	253	244	574	449	114	364	442	195	0	207	501	441	246	194	250
EOG091202VR	2730530	2731601	13	aa	13936	0	8992	0	4944	only nuc data	145	295	90	257	371	0	224	148	309	69	478	319	47	150	267	116	0	214	552	314	321	177	226
EOG091202VS	485777	486767	19	aa	18829	0	10711	0	8118	only nuc data	264	329	385	461	543	0	472	431	407	125	632	481	170	443	353	190	0	338	620	489	290	335	624
EOG091202VV	2391654	2392079	19	aa	8094	0	630	0	7464	only nuc data	144	480	127	251	517	0	395	219	437	36	538	499	267	616	539	53	0	242	604	431	216	244	753
EOG091202VW	2682841	2683265	19	aa	8075	0	1127	0	6948	only nuc data	190	562	95	469	376	0	414	413	312	103	419	502	202	369	403	174	0	269	475	325	293	288	485
EOG091202W0	2390831	2391505	19	aa	12825	18	3988	0	8819	only nuc data	226	741	154	223	596	0	501	306	472	90	543	293	295	241	627	175	0	625	888	537	653	458	401
EOG091202W2	1998975	1999431	19	aa	8683	1	2118	0	6564	only nuc data	180	776	133	642	349	0	301	136	290	35	502	371	151	298	388	171	0	271	568	432	259	133	358
EOG091202W3	1188750	1189546	19	aa	15143	0	8629	0	6514	only nuc data	128	420	104	498	398	0	267	157	244	143	487	212	180	388	354	233	0	242	717	304	462	294	410
EOG091202W7	147345	148293	14	aa	13286	0	7811	0	5475	only nuc data	149	300	115	279	330	0	318	260	354	87	324	325	89	292	390	187	0	313	514	323	242	183	250
EOG091202W9	2607804	2608453	19	aa	12350	0	3786	0	8564	only nuc data	267	1035	78	515	507	0	295	157	354	69	635	691	177	406	649	127	0	253	648	580	658	287	443
EOG091202WA	108850	109908	10	aa	10590	0	6227	0	4363	only nuc data	138	236	67	296	312	0	204	142	213	95	393	263	91	222	226	71	0	283	464	304	134	124	223
EOG091202WB	2753335	2753707	19	aa	7087	0	1483	0	5604	only nuc data	152	363	119	421	311	0	401	174	170	79	316	415	156	332	328	98	0	275	514	476	207	108	341
EOG091202WC	2051809	2052625	19	aa	15523	0	7704	0	7819	only nuc data	262	470	151	419	342	0	363	268	424	93	515	595	121	528	624	113	0	265	618	577	330	322	681
[truncated: 2,248 more rows]
