# Supplementary material for: Genome sequences identify three families of Coleoptera as morphologically derived click beetles (Elateridae)
Source: Sci Rep. 2018 Nov 20;8:17084. doi: 10.1038/s41598-018-35328-0 (PMC6244081; doi:10.1038/s41598-018-35328-0)
Supplement: Supplementary file 2 — Supplementary Dataset 1 [file 41598_2018_35328_MOESM2_ESM.zip › Supplementary_Data/Table3.xls]

## Sheet: Table3
FASconCAT INFO:
SUPERMATRIX FILE	P CODING CHARACTERS [%]	P MISSING DATA [?] [%]	P INDELS [%]	P AMBIGUITIES [%]	P PARSIMONY INFORMATIVE SITES [%]	P GC CONTENT [%]	PRINTED AS FASTA	PRINTED AS NEXUS	PRINTED AS PHYLIP
supermatrix	80.066	0.005	19.929	0	37.438	only nuc data	YES	NO	NO
FILE	START POSITION SUPERMATRIX	END POSITION SUPERMATRIX	N SEQUENCES	SEQUENCE TYPE	N CHARACTERS	N MISSING DATA [?]	N INDELS	N AMBIGUITIES	N PARSIMONY INFORMATIVE SITES	N GC CONTENT	N CODING CHARACTERS	A	C	G	T	U	N	Y	R	W	S	K	M	D	V	H	B	F	L	I	P	Q	E
EOG091200CT	123424	124514	19	aa	20729	0	4097	0	16632	only nuc data	526	845	395	542	766	0	1002	777	630	176	1169	1444	415	941	908	533	0	558	2055	883	740	583	1270
EOG091200DF	505966	506747	19	aa	14858	0	6040	0	8818	only nuc data	220	683	200	355	582	0	463	144	466	61	1045	577	274	424	404	235	0	150	1131	383	296	389	556
EOG091200HR	285310	286315	19	aa	19114	0	4895	0	14219	only nuc data	274	895	373	655	549	0	869	427	633	277	1199	923	273	657	810	482	0	444	1392	705	904	929	823
EOG091200T5	222212	223119	19	aa	17252	0	7523	0	9729	only nuc data	295	418	158	358	609	0	596	379	445	73	1087	772	211	505	480	230	0	418	861	620	407	365	737
EOG091200WG	235047	235974	19	aa	17632	0	4792	0	12840	only nuc data	397	1030	180	458	646	0	580	251	678	60	864	968	282	757	754	376	0	361	1527	754	312	819	1183
EOG0912011M	333066	333732	19	aa	12673	0	3373	0	9300	only nuc data	196	441	385	520	444	0	312	286	458	74	591	465	247	540	688	285	0	477	957	452	559	400	719
EOG09120165	194626	195297	19	aa	12768	0	2388	0	10380	only nuc data	355	644	211	558	569	0	470	517	486	110	799	576	273	561	612	340	0	500	1155	440	462	441	656
EOG09120364	314405	314726	19	aa	6118	0	1353	0	4765	only nuc data	164	422	127	291	306	0	311	261	189	75	252	404	89	186	354	93	0	139	394	296	190	109	277
EOG091206AD	834245	834408	19	aa	3116	0	140	0	2976	only nuc data	56	109	149	148	130	0	80	65	93	36	165	459	28	234	144	25	0	110	321	235	87	69	289
EOG0912000P	787651	791266	19	aa	68704	0	30108	0	38596	only nuc data	804	2414	713	1251	2132	0	1753	1181	1705	450	2338	2547	1336	1586	2539	1319	0	1755	5026	2357	1600	1983	2611
EOG0912000X	714717	717778	19	aa	58178	0	23112	0	35066	only nuc data	716	2150	945	1402	1970	0	1425	1120	1596	494	2528	1824	1184	1824	2036	1225	0	1496	4365	1700	1662	1796	2324
EOG09120010	340276	343375	19	aa	58900	0	27975	0	30925	only nuc data	1030	1737	740	2411	1829	0	1292	770	1294	509	2591	1600	686	1421	2110	925	0	1077	3699	1946	1301	1411	1576
EOG09120017	269983	272398	19	aa	45904	1	12046	0	33857	only nuc data	268	3346	166	1204	1358	0	1449	647	2007	555	1835	2563	618	2750	1473	1079	0	957	3661	1533	358	2641	3657
EOG0912001J	540545	542906	19	aa	44878	0	7694	0	37184	only nuc data	1009	3065	475	3116	2009	0	1736	918	1490	372	2860	2265	847	1815	2808	751	0	1320	3552	2462	1657	1402	2264
EOG0912001L	874340	876814	19	aa	47025	0	12146	0	34879	only nuc data	1101	1313	128	2627	3363	0	1666	914	1049	77	2176	3648	343	2731	2893	614	0	541	1876	3204	2335	1505	1876
EOG0912001N	257454	260082	19	aa	49951	0	25399	0	24552	only nuc data	1091	939	629	747	1449	0	1293	1028	1098	268	2342	1300	522	1252	1566	812	0	1243	2776	1686	1069	1105	1428
EOG0912001O	14982	17552	19	aa	48849	2	13295	0	35552	only nuc data	532	2560	544	2111	2255	0	1729	809	2064	469	3459	1730	623	2126	2114	695	0	1073	3795	1632	1632	1601	2531
EOG0912001Q	228128	230579	19	aa	46588	0	14123	0	32465	only nuc data	596	2063	965	1322	1512	0	1452	935	1698	401	2502	1594	829	1781	1751	987	0	1325	4252	1686	1410	1492	2508
EOG0912001S	254935	257453	19	aa	47861	0	25182	0	22679	only nuc data	513	1549	477	1223	1423	0	1127	481	1492	239	2249	853	436	1528	1382	462	0	701	2153	1095	1316	999	1494
EOG0912001U	434808	437021	19	aa	42066	0	13222	0	28844	only nuc data	656	2069	621	1303	1673	0	1336	970	1602	318	1582	1594	791	1396	1741	882	0	1175	3601	1747	1232	1263	1948
EOG09120026	165245	166909	19	aa	31635	0	6880	0	24755	only nuc data	1086	1706	251	1665	1277	0	1630	696	840	14	1907	2186	151	1482	1824	576	0	1090	2505	1647	854	1046	1408
EOG0912002C	286480	288059	19	aa	30020	0	7975	0	22045	only nuc data	275	1179	265	1196	1657	0	1038	951	1267	320	1283	1164	472	1120	1727	661	0	734	1421	1521	1554	1097	1418
EOG0912002F	65770	67786	19	aa	38323	0	11487	0	26836	only nuc data	404	2554	746	1456	1671	0	1111	399	1227	249	2165	1147	593	1158	1727	802	0	804	3773	1392	1063	1246	1553
EOG09120031	22670	24347	19	aa	31882	0	5351	0	26531	only nuc data	145	2312	513	970	1109	0	1410	1139	1322	286	1296	1535	667	1485	1813	596	0	1075	2978	1617	933	1410	2065
EOG0912003E	34348	35558	19	aa	23009	0	5200	0	17809	only nuc data	437	1034	222	634	989	0	916	513	905	280	1381	1479	493	882	978	445	0	504	1860	910	807	1083	1494
EOG0912003M	105059	106640	19	aa	30058	0	9293	0	20765	only nuc data	679	579	39	1190	1676	0	910	488	2139	136	976	1875	130	1529	965	567	0	704	791	670	2345	868	2188
EOG0912003N	2683	4822	19	aa	40660	0	13092	0	27568	only nuc data	1065	1836	207	678	1882	0	1440	395	1472	72	2309	2319	581	1452	1262	429	0	348	2899	1233	631	2193	3930
EOG0912003O	72924	74698	19	aa	33725	0	13967	0	19758	only nuc data	441	1079	513	1187	958	0	846	803	1088	324	1815	809	412	941	1297	599	0	1043	2227	1221	849	710	1037
EOG0912003R	300028	302288	19	aa	42959	5	20960	0	21994	only nuc data	792	868	144	707	1092	0	838	342	1793	58	2543	2701	282	1628	1025	645	0	533	1164	1013	1162	727	2729
EOG0912003U	297583	299199	19	aa	30723	0	6595	0	24128	only nuc data	394	1559	493	1069	1708	0	1081	578	776	369	1831	1280	433	951	1776	598	0	929	3369	1504	1228	1249	1347
EOG0912003W	53107	54735	19	aa	30951	0	7026	0	23925	only nuc data	278	1646	600	994	1317	0	1078	503	1127	329	1835	1387	698	1276	1561	657	0	1230	2692	1512	760	1124	1599
EOG09120040	480171	481893	19	aa	32737	0	11689	0	21048	only nuc data	462	1163	540	1222	1140	0	903	539	1026	276	2226	840	490	1133	1247	528	0	636	2111	935	1917	993	1183
EOG09120043	69768	71647	19	aa	35720	0	13027	0	22693	only nuc data	778	1403	406	763	1248	0	1149	575	1026	284	1737	1237	504	1010	1593	591	0	861	3317	1393	1157	1095	1344
EOG0912004Y	738261	740354	19	aa	39786	0	12600	0	27186	only nuc data	1165	1044	238	1422	1880	0	1674	1054	933	237	2253	1462	418	1592	2242	853	0	1268	2484	2316	1248	1183	1385
EOG0912004Z	778886	780170	19	aa	24415	0	4629	0	19786	only nuc data	86	1143	429	774	942	0	934	900	1131	217	1016	1275	657	1048	1232	546	0	935	2295	999	835	968	1510
EOG09120055	859586	861202	19	aa	30723	0	12042	0	18681	only nuc data	299	1067	366	851	872	0	790	476	1348	180	1413	1137	427	1341	1099	428	0	552	2099	987	727	964	1557
EOG09120058	410191	411514	19	aa	25156	0	2616	0	22540	only nuc data	119	1822	210	1477	1484	0	729	750	1398	268	960	1539	656	1301	1343	454	0	538	2019	1568	1495	903	1626
EOG0912005D	702580	704253	19	aa	31806	0	5226	0	26580	only nuc data	446	1739	402	1125	1185	0	1145	923	1709	250	1443	2032	468	2258	1363	591	0	994	2099	1470	1301	1140	2943
EOG0912005E	37510	39241	19	aa	32908	0	11470	0	21438	only nuc data	435	1385	477	879	1177	0	845	652	1302	210	1997	963	499	1212	1255	758	0	830	2695	978	1148	829	1347
EOG0912005J	916373	917970	19	aa	30362	0	11166	0	19196	only nuc data	393	1269	298	1011	1068	0	779	488	1130	202	1896	883	444	1122	1156	451	0	677	2346	871	1027	966	1112
EOG0912005L	807928	809699	19	aa	33668	0	16643	0	17025	only nuc data	780	858	328	641	910	0	871	590	658	154	1326	950	401	742	970	415	0	839	2619	1204	720	797	1032
EOG0912005N	698454	699888	19	aa	27265	0	7946	0	19319	only nuc data	481	1211	559	926	1071	0	826	359	934	329	1859	933	408	912	1334	552	0	649	2375	1032	1178	754	1118
EOG0912005S	11623	13023	19	aa	26619	0	7560	0	19059	only nuc data	377	866	366	1047	1087	0	1007	795	858	185	1342	1105	432	1015	1348	446	0	943	2048	1355	946	605	1263
EOG0912005U	690061	691724	19	aa	31616	14	11858	0	19744	only nuc data	796	868	447	646	1261	0	1167	707	794	138	1422	1171	343	993	1134	496	0	803	2563	1560	922	884	1425
EOG09120062	577204	578624	19	aa	26999	0	9976	0	17023	only nuc data	621	1058	313	896	1050	0	840	596	793	226	1315	825	478	871	1046	501	0	564	2185	1043	1028	554	841
EOG09120063	827654	829168	19	aa	28785	0	5305	0	23480	only nuc data	337	1316	365	1227	1323	0	935	609	1253	206	2006	891	634	886	1572	895	0	762	2803	1206	1991	1365	1235
EOG09120069	792386	794174	19	aa	33991	0	12501	0	21490	only nuc data	755	1448	404	972	1192	0	1112	494	810	201	1683	1574	436	1018	1444	481	0	715	2873	1400	847	919	1467
EOG0912006D	170720	171908	19	aa	22591	0	3335	0	19256	only nuc data	241	1276	509	750	901	0	692	692	977	141	944	1455	631	1189	1283	563	0	715	2644	957	872	762	1303
EOG0912006F	917971	919373	19	aa	26657	0	7065	0	19592	only nuc data	542	1241	695	768	1012	0	824	526	961	324	1261	1456	549	1151	1045	472	0	769	2204	897	930	745	1762
EOG0912006K	157623	158858	19	aa	23484	0	6888	0	16596	only nuc data	227	1061	300	811	768	0	930	649	794	85	969	1096	410	895	1004	533	0	646	1808	1098	677	776	1286
EOG0912006P	224239	225884	19	aa	31274	0	11866	0	19408	only nuc data	644	851	522	892	1021	0	977	688	944	204	1783	1379	346	1013	1127	513	0	883	2078	1109	871	871	1336
EOG0912006Q	354783	356124	19	aa	25498	2	7819	0	17677	only nuc data	534	1613	251	746	888	0	929	370	681	155	1146	1825	412	904	1246	145	0	584	1838	1140	758	604	1442
EOG0912006R	960275	961476	19	aa	22838	0	3113	0	19725	only nuc data	356	1235	514	1059	1191	0	869	701	1032	375	1172	1334	382	1136	1287	694	0	769	2139	1078	767	883	1108
EOG0912006T	654751	656116	19	aa	25954	0	8390	0	17564	only nuc data	418	1085	658	1056	1441	0	893	560	606	212	1443	812	426	901	1444	611	0	430	1236	1151	1008	580	1011
EOG0912006Z	281359	282481	19	aa	21337	0	3699	0	17638	only nuc data	252	1007	402	558	747	0	889	606	886	161	1320	1115	593	919	1085	520	0	865	2253	1130	597	754	1231
EOG09120076	799576	801141	19	aa	29754	1	8501	0	21252	only nuc data	518	1138	388	964	1152	0	1055	619	1050	255	1618	1137	543	1119	1216	667	0	972	2740	1347	841	898	1533
EOG09120078	747485	748604	19	aa	21280	0	1388	0	19892	only nuc data	114	1184	411	1285	898	0	864	677	1003	174	1397	1147	503	988	1338	517	0	771	1905	959	1112	1491	1268
EOG0912007B	513495	514737	19	aa	23617	13	2809	0	20795	only nuc data	303	1159	356	1036	963	0	1226	539	1057	348	1198	1432	452	1246	1062	432	0	1025	2611	1027	978	877	1771
EOG0912007D	420204	421427	19	aa	23256	1	8788	0	14467	only nuc data	585	732	347	467	627	0	669	641	646	258	1000	1072	277	866	639	448	0	618	1778	949	603	581	1249
EOG0912007I	181871	183066	19	aa	22724	0	4976	0	17748	only nuc data	147	1149	292	1253	1218	0	765	358	876	215	1110	1127	432	952	1481	346	0	665	1637	1353	824	743	952
EOG0912007K	119434	120685	19	aa	23788	1	8319	0	15468	only nuc data	487	1235	319	725	675	0	964	742	592	141	996	1144	311	777	865	397	0	540	1671	1110	530	594	1140
EOG0912007M	187889	189174	19	aa	24434	0	10123	0	14311	only nuc data	340	698	215	657	807	0	681	624	794	263	1058	837	285	886	997	450	0	771	1285	813	764	583	843
EOG0912007S	145997	147534	19	aa	29222	0	6685	0	22537	only nuc data	676	1185	795	1347	1358	0	1219	837	1165	551	1701	1078	416	1744	1362	682	0	616	1756	1756	1184	787	998
EOG0912007W	900263	901581	19	aa	25061	0	8411	0	16650	only nuc data	384	858	422	1283	1043	0	977	446	953	195	1229	583	405	1034	1329	393	0	574	1648	997	687	556	1038
EOG0912007X	302460	303555	19	aa	20824	0	5510	0	15314	only nuc data	461	676	1544	976	853	0	798	401	722	115	1030	777	293	865	887	305	0	415	1054	604	1048	738	1213
EOG09120086	389828	391255	19	aa	27132	0	7799	0	19333	only nuc data	520	849	196	1139	1113	0	1045	650	858	228	1215	2326	534	1253	1177	349	0	774	1557	1203	683	631	1553
EOG0912008A	13024	14082	19	aa	20121	1	2276	0	17844	only nuc data	167	1102	330	584	1157	0	1016	558	630	226	890	1040	554	853	1280	416	0	858	2111	1352	570	1034	1283
EOG0912008E	563673	564816	19	aa	21736	0	4668	0	17068	only nuc data	248	893	344	1216	1204	0	759	447	579	124	1347	805	476	966	1325	430	0	622	1771	1286	578	696	1200
EOG0912008I	734834	735814	19	aa	18639	0	5249	0	13390	only nuc data	595	774	104	576	738	0	742	314	604	78	629	1434	367	824	874	222	0	400	1322	1056	478	442	1412
EOG0912008J	503275	504570	19	aa	24624	2	3656	0	20966	only nuc data	445	1465	487	1834	1007	0	1153	523	877	255	1391	1315	527	1087	1576	417	0	857	1905	1290	962	597	1441
EOG0912008T	923817	924677	19	aa	16359	0	1096	0	15263	only nuc data	67	1272	278	1079	900	0	695	300	690	74	892	974	341	998	1134	247	0	645	1388	1200	721	362	1073
EOG09120096	685503	686561	19	aa	20121	0	2370	0	17751	only nuc data	219	1101	336	983	1110	0	580	672	1074	208	1408	884	454	920	1445	319	0	815	2137	1053	547	746	959
EOG0912009A	672646	673763	19	aa	21242	0	3940	0	17302	only nuc data	226	1185	318	869	975	0	700	625	1071	158	1038	991	546	1048	862	508	0	667	1850	939	754	762	1436
EOG0912009B	786439	787650	19	aa	23028	0	4951	0	18077	only nuc data	583	1042	362	1220	1097	0	858	783	603	200	1465	1303	362	938	1340	485	0	614	1668	1183	864	578	1112
EOG0912009G	641427	642566	19	aa	21660	22	4341	0	17297	only nuc data	386	876	206	1315	966	0	985	964	1093	370	1237	811	262	902	1188	322	0	621	1124	1195	1150	647	1063
EOG0912009J	662479	663776	19	aa	24662	0	5830	0	18832	only nuc data	396	1144	334	796	1008	0	782	703	1183	232	1229	979	637	890	1155	412	0	767	2139	1119	879	737	1707
EOG0912009Q	711936	712947	19	aa	19228	0	5917	0	13311	only nuc data	208	851	298	592	841	0	567	536	752	146	723	745	361	647	895	460	0	656	1420	790	687	586	758
EOG0912009S	824096	826328	19	aa	42427	0	16470	0	25957	only nuc data	1257	1081	146	369	1137	0	1862	409	937	90	1587	2789	547	1389	1075	407	0	348	3522	1564	198	2061	4439
EOG0912009U	696334	697416	19	aa	20577	0	4750	0	15827	only nuc data	205	1246	277	1387	871	0	689	593	651	144	878	995	524	792	1171	337	0	621	1223	1219	763	542	904
EOG091200A2	485532	486643	19	aa	21128	0	721	0	20407	only nuc data	378	1882	389	994	736	0	863	578	752	227	972	965	695	1250	1470	452	0	840	2404	1178	941	1125	1694
EOG091200A5	238236	239533	19	aa	24662	0	4891	0	19771	only nuc data	653	1203	296	898	975	0	1202	732	1045	135	1164	1390	385	1065	1256	355	0	635	2459	1379	689	924	1584
EOG091200A6	507768	508934	19	aa	22173	0	8293	0	13880	only nuc data	434	995	357	613	826	0	639	398	818	361	1085	578	275	734	961	364	0	483	1472	785	735	680	721
EOG091200A7	474733	475895	19	aa	22097	34	8251	0	13812	only nuc data	268	817	322	670	765	0	577	281	957	213	1263	716	343	687	801	391	0	550	1574	691	701	640	853
EOG091200A8	586288	587324	19	aa	19703	0	2410	0	17293	only nuc data	297	1296	335	523	888	0	528	560	745	261	854	885	490	1057	1203	484	0	622	2275	898	829	1093	1467
EOG091200A9	5481	6754	19	aa	24206	16	5596	0	18594	only nuc data	518	1202	453	895	1048	0	752	588	984	291	1655	908	328	1015	1099	544	0	650	2106	1310	968	753	1045
EOG091200AB	328693	329635	19	aa	17917	0	1047	0	16870	only nuc data	104	1166	301	815	745	0	1107	536	716	113	1276	1078	426	740	1216	303	0	600	1899	1124	702	894	1113
EOG091200AC	826655	827653	19	aa	18981	1	868	0	18112	only nuc data	128	1538	323	1297	1082	0	633	398	744	221	1223	1137	511	961	1544	229	0	792	1586	1341	810	472	1270
EOG091200AG	862415	863580	19	aa	22154	0	4763	0	17391	only nuc data	451	804	359	1231	1104	0	1014	937	1173	381	960	783	318	1025	1029	286	0	996	1169	1061	1014	676	1071
EOG091200AH	312054	312926	19	aa	16587	0	3014	0	13573	only nuc data	346	872	201	719	800	0	690	473	627	253	610	1344	256	805	930	258	0	515	1174	845	657	500	1044
EOG091200AO	138195	139330	19	aa	21584	0	7706	0	13878	only nuc data	260	656	223	446	711	0	597	459	882	155	950	937	330	708	844	390	0	570	1607	847	832	581	1153
EOG091200AV	282882	284004	19	aa	21337	1	8383	0	12953	only nuc data	439	629	314	693	781	0	582	552	645	194	960	596	234	520	920	369	0	778	1572	949	529	587	549
EOG091200B4	754207	755161	19	aa	18145	0	2968	0	15177	only nuc data	275	682	251	828	726	0	570	807	830	165	846	814	413	732	1102	431	0	565	1703	1132	684	899	997
EOG091200B5	677814	678858	19	aa	19855	0	1241	0	18614	only nuc data	348	1434	336	1162	939	0	973	541	703	143	1265	1136	467	1154	1447	349	0	922	1663	1050	949	700	1281
EOG091200B9	115223	116305	19	aa	20577	0	6328	0	14249	only nuc data	445	627	182	458	712	0	877	581	690	152	982	1008	376	683	816	329	0	635	1775	1241	376	670	1079
EOG091200BE	635865	636847	19	aa	18677	0	4589	0	14088	only nuc data	251	808	264	758	682	0	657	440	746	95	814	999	458	791	1035	308	0	675	1311	960	654	533	1100
EOG091200BI	592353	593322	19	aa	18430	0	2619	0	15811	only nuc data	227	1197	336	1130	915	0	634	525	866	96	1017	754	479	894	970	563	0	612	1386	1010	895	584	948
EOG091200BL	913788	915198	19	aa	26809	0	6942	0	19867	only nuc data	452	927	408	650	914	0	912	885	1049	184	1409	2014	449	1187	1138	498	0	702	2235	1182	665	856	1603
EOG091200BT	870724	871691	19	aa	18392	0	4047	0	14345	only nuc data	380	773	368	687	728	0	716	636	578	141	1019	1094	197	850	823	546	0	587	1605	932	379	672	1014
EOG091200BU	173387	174404	19	aa	19342	0	6285	0	13057	only nuc data	172	687	216	631	550	0	636	443	656	124	725	1302	438	789	725	221	0	581	1152	641	588	794	1158
EOG091200BX	935690	936705	19	aa	19304	0	3687	0	15617	only nuc data	313	682	661	1307	869	0	752	740	676	145	1189	914	240	1068	786	606	0	840	864	989	718	476	1095
EOG091200C3	615265	616352	19	aa	20672	0	4274	0	16398	only nuc data	368	874	285	512	846	0	947	643	829	65	960	1310	420	1024	1062	357	0	669	1878	854	623	730	1510
EOG091200C8	763278	764135	19	aa	16302	0	3394	0	12908	only nuc data	54	838	347	1333	755	0	1131	516	681	109	720	383	128	601	829	602	0	540	757	1008	447	500	683
EOG091200C9	429805	430620	19	aa	15504	0	3575	0	11929	only nuc data	222	760	234	475	534	0	497	441	848	111	723	991	180	782	640	298	0	505	1084	593	576	577	1080
EOG091200CD	620436	621582	19	aa	21793	1	5199	0	16593	only nuc data	385	1402	402	1268	948	0	657	277	583	136	1264	905	559	678	1476	332	0	526	1711	1341	584	606	938
EOG091200CE	883313	884421	19	aa	21071	0	3717	0	17354	only nuc data	229	1584	232	736	542	0	885	767	1324	140	1508	1535	314	969	776	428	0	531	1782	741	410	1015	1135
EOG091200CS	452485	453469	19	aa	18715	0	2709	0	16006	only nuc data	362	1226	515	1326	998	0	710	371	535	175	1094	1136	312	850	1096	229	0	635	1415	1091	901	562	829
EOG091200CX	522394	523796	19	aa	26657	8	5572	0	21077	only nuc data	346	1124	342	1142	1258	0	852	461	1437	130	2697	1114	369	1177	1056	707	0	735	1897	993	1503	821	1262
EOG091200CY	97763	98789	19	aa	19513	0	8533	0	10980	only nuc data	340	541	202	816	626	0	552	551	652	159	732	642	161	696	646	294	0	410	960	767	612	393	568
EOG091200D5	422702	423838	19	aa	21603	0	7579	0	14024	only nuc data	514	762	172	559	829	0	636	426	633	123	829	1022	395	773	974	355	0	581	1634	944	655	626	1096
EOG091200D8	426137	427195	19	aa	20121	0	5669	0	14452	only nuc data	320	768	464	664	797	0	640	624	1075	134	1528	577	286	524	700	451	0	399	1254	537	1407	757	866
EOG091200DA	265771	266774	19	aa	19076	0	2832	0	16244	only nuc data	540	672	168	826	960	0	1123	685	595	132	1196	1175	389	873	919	503	0	776	1885	944	709	710	1004
EOG091200DD	499951	500898	19	aa	18012	0	2281	0	15731	only nuc data	195	1206	308	652	968	0	716	403	700	68	940	1003	358	934	1201	352	0	540	2016	1123	578	588	1077
EOG091200DE	402781	403867	19	aa	20653	0	4051	0	16602	only nuc data	434	879	264	441	971	0	773	377	913	190	1538	929	502	952	838	373	0	772	2013	1013	901	824	1139
EOG091200DJ	331477	332401	19	aa	17575	0	3484	0	14091	only nuc data	121	941	352	821	792	0	445	416	934	207	765	803	251	806	1019	372	0	457	1820	523	846	499	1022
EOG091200DL	791267	792385	19	aa	21261	0	2710	0	18551	only nuc data	312	885	145	963	994	0	977	558	768	132	1732	2048	417	1276	1109	505	0	799	1399	978	578	507	1781
EOG091200DM	519658	520725	19	aa	20292	2	3651	0	16639	only nuc data	556	1037	240	887	873	0	819	521	950	327	1441	1308	272	892	965	271	0	669	1542	909	696	623	1397
EOG091200DO	581257	582390	19	aa	21546	0	6604	0	14942	only nuc data	497	922	478	709	745	0	719	456	703	189	1171	714	241	814	1015	489	0	463	2258	837	441	584	994
EOG091200DP	630421	632003	19	aa	30077	0	12835	0	17242	only nuc data	337	1069	173	1565	1049	0	909	555	742	163	2098	594	486	805	682	543	0	370	1108	502	2163	1102	564
EOG091200DW	928774	930058	19	aa	24415	0	7762	0	16653	only nuc data	391	879	204	910	1060	0	777	347	1126	150	2483	830	258	1369	820	311	0	508	1235	626	894	574	1292
EOG091200DY	964858	965740	19	aa	16777	0	2145	0	14632	only nuc data	142	764	376	846	949	0	738	440	945	174	921	666	353	990	1299	569	0	390	1219	712	727	508	1046
EOG091200DZ	487679	488634	19	aa	18164	0	10160	0	8004	only nuc data	287	334	50	368	493	0	259	310	672	97	888	721	110	383	377	116	0	248	610	393	553	328	694
EOG091200E0	496834	497895	19	aa	20178	0	3034	0	17144	only nuc data	203	829	146	1566	896	0	671	539	1175	134	1429	1019	461	1212	1084	448	0	461	1213	919	923	590	1429
EOG091200ED	584480	585407	19	aa	17632	0	5250	0	12382	only nuc data	323	793	218	453	850	0	567	267	731	97	1360	737	265	603	720	308	0	374	1351	785	597	572	734
EOG091200EL	151564	152591	19	aa	19532	1	2971	0	16560	only nuc data	344	1319	329	1583	962	0	687	458	783	60	973	855	472	856	1281	439	0	804	1311	1086	670	612	1020
EOG091200ES	652151	653037	19	aa	16853	0	2160	0	14693	only nuc data	168	1426	297	662	927	0	632	390	559	134	922	661	452	837	1029	229	0	468	1697	886	590	797	1098
EOG091200ET	7011	8030	19	aa	19380	0	6429	0	12951	only nuc data	208	722	132	540	722	0	681	249	783	126	868	1075	327	815	651	280	0	395	1562	844	562	560	1057
EOG091200EX	432318	433249	19	aa	17708	0	3787	0	13921	only nuc data	147	1494	213	676	580	0	636	281	967	349	850	1129	289	774	730	285	0	259	1346	678	703	461	1221
EOG091200F2	892928	894019	19	aa	20748	0	4377	0	16371	only nuc data	498	1239	355	738	745	0	848	558	475	70	986	951	420	907	1144	320	0	636	1885	1225	701	750	1418
EOG091200F4	379768	381325	19	aa	29602	0	10755	0	18847	only nuc data	949	1044	483	520	1016	0	1011	717	477	400	1486	1457	296	873	1224	452	0	985	2414	1271	554	835	1332
EOG091200F7	745739	746923	19	aa	22515	10	7307	0	15198	only nuc data	374	971	472	618	874	0	558	428	835	212	1156	627	384	799	993	445	0	485	1884	677	889	846	1045
EOG091200FE	855909	857214	19	aa	24814	0	10413	0	14401	only nuc data	514	787	575	727	776	0	672	344	957	157	1479	788	413	877	629	494	0	381	1030	517	1017	732	1049
EOG091200FF	443496	444528	19	aa	19627	0	7279	0	12348	only nuc data	220	707	47	685	537	0	703	201	655	101	1233	727	430	662	501	373	0	312	1308	497	1036	785	848
EOG091200FL	8487	9723	19	aa	23503	1	6645	0	16857	only nuc data	616	1269	300	372	835	0	970	277	1317	130	1594	1175	212	873	758	284	0	338	2232	842	289	944	1846
EOG091200FN	863581	864545	19	aa	18335	0	4366	0	13969	only nuc data	189	1264	252	538	552	0	466	295	1212	169	931	582	264	715	664	475	0	294	2075	438	625	1013	1145
EOG091200FW	761722	762613	19	aa	16948	17	621	0	16310	only nuc data	243	1350	288	998	777	0	818	630	818	325	1042	852	257	1120	1235	387	0	618	1623	846	560	641	1125
EOG091200FY	460930	461803	19	aa	16606	0	5860	0	10746	only nuc data	311	523	382	549	572	0	429	473	848	110	590	814	206	617	607	373	0	424	825	623	602	393	786
EOG091200G0	197291	198302	19	aa	19228	0	4889	0	14339	only nuc data	390	724	363	572	759	0	751	512	653	225	926	1178	348	862	889	374	0	653	1640	942	427	508	1033
EOG091200G9	163091	163998	19	aa	17252	0	2589	0	14663	only nuc data	277	1137	201	1100	761	0	622	530	757	98	939	781	285	712	951	462	0	505	1468	1047	883	461	963
EOG091200GE	409031	409935	19	aa	17195	0	4983	0	12212	only nuc data	296	848	198	647	676	0	494	294	712	133	1077	759	245	719	689	413	0	486	1272	519	764	458	809
EOG091200GI	854457	855524	19	aa	20292	0	6294	0	13998	only nuc data	471	846	110	681	760	0	789	656	773	226	1213	849	322	931	657	297	0	367	1302	597	794	880	948
EOG091200GT	168840	169747	19	aa	17252	0	2807	0	14445	only nuc data	119	1054	113	594	709	0	782	326	835	35	1067	1388	318	705	909	234	0	240	1413	703	235	905	1880
EOG091200GY	628118	629112	19	aa	18905	0	4238	0	14667	only nuc data	298	841	234	713	809	0	690	493	745	101	1065	1059	244	725	1013	382	0	551	1979	782	585	639	1017
EOG091200H4	326463	327328	19	aa	16454	0	4196	0	12258	only nuc data	202	562	163	967	750	0	634	244	768	40	1000	675	165	767	931	283	0	830	797	697	507	553	925
EOG091200H5	83148	83936	19	aa	14991	0	5175	0	9816	only nuc data	286	539	178	414	621	0	542	243	456	111	1005	669	142	435	631	256	0	243	1107	545	551	443	685
EOG091200H7	358655	359656	19	aa	19038	0	6513	0	12525	only nuc data	540	627	202	424	636	0	848	327	367	130	1150	826	302	700	874	356	0	477	1294	875	471	804	835
EOG091200HD	954271	955317	19	aa	19893	0	4807	0	15086	only nuc data	489	917	276	611	736	0	755	644	807	244	1007	1055	375	776	1018	495	0	613	1528	810	853	673	893
EOG091200HH	574713	575635	19	aa	17537	0	2719	0	14818	only nuc data	229	733	342	846	713	0	692	495	1222	35	1655	882	339	666	915	351	0	503	1201	795	735	714	984
EOG091200HI	284005	285112	19	aa	21052	0	5120	0	15932	only nuc data	385	980	310	625	981	0	727	389	931	217	1319	770	288	757	982	538	0	478	2355	896	907	607	875
EOG091200HN	217221	218169	19	aa	18031	0	4285	0	13746	only nuc data	287	998	177	1089	760	0	747	394	629	128	760	1039	185	952	1102	302	0	537	1238	786	506	457	960
EOG091200HO	415046	416038	19	aa	18867	0	2114	0	16753	only nuc data	357	938	160	675	1035	0	953	383	1041	35	1294	1475	506	963	884	371	0	350	1617	1062	292	1121	1598
EOG091200HS	840546	841625	19	aa	20520	0	6610	0	13910	only nuc data	269	771	248	642	750	0	535	546	671	171	1392	1011	393	768	806	340	0	494	1377	732	648	670	945
EOG091200HU	930232	931198	19	aa	18373	0	3006	0	15367	only nuc data	379	1140	214	598	821	0	762	370	726	47	1585	909	347	843	1158	302	0	497	1749	1035	762	616	886
EOG091200HX	291923	292871	19	aa	18031	0	5813	0	12218	only nuc data	364	619	295	624	686	0	639	503	571	56	1073	633	261	701	733	274	0	537	1079	705	982	593	654
EOG091200IB	398765	400024	19	aa	23940	0	7235	0	16705	only nuc data	388	1161	80	1820	1145	0	1278	123	665	592	1629	643	491	894	445	307	0	253	1242	476	1586	1360	515
EOG091200IG	276502	277583	19	aa	20558	0	6575	0	13983	only nuc data	453	714	440	441	740	0	785	488	596	213	1137	710	336	707	840	411	0	656	1802	964	636	623	744
EOG091200IL	725362	726278	19	aa	17423	0	3881	0	13542	only nuc data	300	758	167	523	693	0	669	520	631	147	828	1054	350	887	851	341	0	568	1616	720	598	709	912
EOG091200IN	608061	608955	19	aa	17005	0	5556	0	11449	only nuc data	173	728	371	631	538	0	456	383	744	263	765	668	196	629	726	371	0	311	1291	571	624	499	684
EOG091200J2	645456	646237	19	aa	14858	0	3454	0	11404	only nuc data	238	687	238	586	680	0	717	738	722	228	591	657	229	687	605	270	0	736	798	586	655	342	652
EOG091200JC	183671	184459	19	aa	14991	0	4890	0	10101	only nuc data	268	809	218	597	548	0	635	231	339	255	842	548	114	535	640	193	0	322	999	602	506	610	558
EOG091200JE	20142	20968	19	aa	15713	0	2761	0	12952	only nuc data	318	725	518	478	660	0	765	444	654	156	872	863	260	692	651	417	0	410	1519	671	572	631	994
EOG091200JG	330122	331128	19	aa	19133	0	3872	0	15261	only nuc data	300	749	248	633	890	0	778	490	870	139	1517	1027	244	695	953	409	0	676	1655	772	580	683	1253
EOG091200JX	624285	625038	19	aa	14326	0	2006	0	12320	only nuc data	101	728	192	520	624	0	741	512	616	103	823	1007	280	570	814	314	0	498	1485	554	215	691	1033
EOG091200K5	526286	526997	19	aa	13528	0	1654	0	11874	only nuc data	64	792	270	583	637	0	520	419	736	54	592	707	401	732	754	222	0	438	1220	791	663	572	771
EOG091200KD	835556	836325	19	aa	14630	0	2024	0	12606	only nuc data	124	541	218	424	591	0	669	398	615	67	882	838	273	1044	707	238	0	621	1530	857	435	557	1101
EOG091200KH	766217	767233	19	aa	19323	0	2803	0	16520	only nuc data	519	869	284	856	898	0	801	733	579	140	1251	1074	369	859	1115	323	0	645	1806	1155	812	588	1363
EOG091200KK	149212	150113	19	aa	17138	1	3069	0	14068	only nuc data	364	1261	137	877	669	0	533	409	929	207	772	1209	125	752	1053	210	0	538	1073	810	728	482	1294
EOG091200KO	525022	525872	19	aa	16169	0	2627	0	13542	only nuc data	309	822	280	815	435	0	689	529	1019	181	629	859	356	905	817	333	0	709	1064	684	938	491	987
EOG091200KS	727486	728505	19	aa	19380	0	4067	0	15313	only nuc data	577	782	231	706	769	0	979	309	866	138	1237	1330	355	1015	848	191	0	578	1480	850	681	787	1181
EOG091200KU	636848	637637	19	aa	15010	0	1537	0	13473	only nuc data	213	721	83	1092	561	0	532	259	643	52	1224	648	204	877	1172	339	0	280	1616	850	846	638	836
EOG091200KY	946025	946794	19	aa	14630	0	2409	0	12221	only nuc data	76	589	141	456	596	0	565	383	774	66	799	1061	487	657	880	373	0	554	1186	698	275	531	1150
EOG091200L4	650906	651680	19	aa	14725	0	2781	0	11944	only nuc data	247	792	210	607	605	0	462	348	809	46	714	687	313	732	966	256	0	444	1020	903	411	548	1071
EOG091200LF	769115	770004	19	aa	16910	0	2528	0	14382	only nuc data	288	765	387	829	748	0	651	540	696	13	857	632	595	882	990	249	0	601	1337	927	1180	872	631
EOG091200LJ	262222	263126	19	aa	17195	0	5473	0	11722	only nuc data	526	596	78	210	531	0	786	310	508	5	937	1312	171	624	457	234	0	244	1500	640	101	837	1641
EOG091200LM	167291	168127	19	aa	15903	0	3276	0	12627	only nuc data	319	599	567	657	676	0	508	318	962	65	835	846	343	809	729	774	0	471	628	548	649	476	1167
EOG091200LN	206486	207650	19	aa	22135	0	8717	0	13418	only nuc data	630	697	313	519	637	0	738	435	662	140	796	1270	302	853	712	313	0	462	1515	697	501	595	1261
EOG091200LS	77938	79025	19	aa	20672	0	7611	0	13061	only nuc data	449	499	633	334	637	0	732	363	528	91	1195	1252	185	732	693	575	0	527	1146	567	686	426	1260
EOG091200LY	633345	634371	19	aa	19513	0	9737	0	9776	only nuc data	252	504	204	502	567	0	417	176	665	95	1275	536	148	450	644	256	0	308	659	382	837	592	559
EOG091200M0	110138	111167	19	aa	19570	0	5738	0	13832	only nuc data	606	696	312	405	717	0	953	540	541	147	915	829	248	666	803	301	0	736	1709	1298	461	646	909
EOG091200M1	625666	626486	19	aa	15599	0	2561	0	13038	only nuc data	304	550	306	618	420	0	609	686	604	158	873	914	192	941	888	437	0	460	1660	994	400	438	890
EOG091200M4	811971	813080	19	aa	21090	0	7084	0	14006	only nuc data	494	696	416	632	721	0	569	417	996	175	1160	888	442	649	695	350	0	581	1551	783	529	524	1232
EOG091200M8	529666	530669	19	aa	19076	0	2989	0	16087	only nuc data	464	1370	330	1549	799	0	735	273	516	154	893	1166	305	854	1523	369	0	594	1467	1171	627	442	950
EOG091200M9	33449	34347	19	aa	17081	1	2165	0	14915	only nuc data	220	1161	327	813	729	0	956	307	747	144	1348	907	362	790	895	483	0	491	1557	708	406	723	1061
EOG091200MB	247952	248722	19	aa	14649	0	2907	0	11742	only nuc data	221	580	217	297	825	0	539	278	410	71	810	964	286	718	576	236	0	519	1294	980	400	831	911
EOG091200MC	549565	550494	19	aa	17670	0	4470	0	13200	only nuc data	410	473	264	490	711	0	804	481	670	101	929	788	246	745	678	334	0	811	1979	879	489	510	818
EOG091200ME	502009	502808	19	aa	15200	0	937	0	14263	only nuc data	197	858	270	567	547	0	662	508	653	53	874	917	324	759	1026	340	0	469	2045	790	447	936	1218
EOG091200MI	102780	103749	19	aa	18430	1	5824	0	12605	only nuc data	286	798	231	504	597	0	605	494	684	156	908	702	290	787	777	207	0	592	1577	751	453	545	947
EOG091200MM	571593	572873	19	aa	24339	0	5957	0	18382	only nuc data	920	792	310	567	996	0	1189	344	916	44	1149	2218	247	1016	882	283	0	500	1869	1422	276	1287	2075
EOG091200MP	466858	467631	19	aa	14706	0	1618	0	13088	only nuc data	176	706	292	1021	776	0	632	348	588	223	919	582	400	483	1050	246	0	574	1558	927	515	561	687
EOG091200MQ	724321	725361	19	aa	19779	0	1781	0	17998	only nuc data	465	1091	422	1108	1284	0	815	822	779	225	1748	1013	214	842	1179	419	0	489	1396	907	1378	716	1151
EOG091200N0	196549	197290	19	aa	14098	0	5440	0	8658	only nuc data	154	602	81	435	377	0	405	155	421	15	848	526	391	349	395	385	0	232	677	286	940	555	583
EOG091200N2	478433	479213	19	aa	14839	0	3438	0	11401	only nuc data	210	813	190	648	659	0	701	536	488	171	694	778	345	597	638	242	0	407	988	894	492	442	678
EOG091200N3	9724	10420	19	aa	13243	0	3344	0	9899	only nuc data	122	666	161	405	319	0	448	509	659	156	630	689	258	550	573	234	0	407	857	712	477	419	770
EOG091200N9	843234	844362	19	aa	21451	0	10159	0	11292	only nuc data	607	605	152	751	947	0	641	371	349	143	898	722	201	547	516	255	0	707	1167	609	559	578	574
EOG091200NB	903422	904744	19	aa	25137	0	8095	0	17042	only nuc data	549	720	140	673	1146	0	654	333	1201	75	1724	1946	224	1425	1056	263	0	505	1133	673	978	511	1662
EOG091200NC	559086	560101	19	aa	19304	0	7331	0	11973	only nuc data	267	611	183	499	663	0	628	366	819	96	1102	776	264	681	700	229	0	344	1314	684	563	417	1034
EOG091200NF	55473	56229	19	aa	14383	0	4825	0	9558	only nuc data	198	396	125	388	541	0	504	313	553	155	1103	799	248	595	558	218	0	232	800	421	448	403	758
EOG091200NI	602996	603739	19	aa	14136	0	963	0	13173	only nuc data	245	777	207	493	635	0	591	545	611	105	950	1010	402	614	792	443	0	556	1579	793	320	771	979
EOG091200NJ	482488	483316	19	aa	15751	0	4998	0	10753	only nuc data	285	708	161	500	841	0	625	187	443	50	1074	417	228	425	961	191	0	182	738	534	948	799	741
EOG091200NQ	836326	837117	19	aa	15048	1	6292	0	8755	only nuc data	183	755	173	845	494	0	369	227	528	110	428	495	296	444	581	153	0	308	720	618	273	364	574
EOG091200O2	40302	41201	19	aa	17100	0	3867	0	13233	only nuc data	405	837	350	426	742	0	619	555	657	108	996	672	249	641	1021	273	0	557	1710	890	517	619	794
EOG091200O4	730791	731651	19	aa	16359	0	2825	0	13534	only nuc data	222	1048	138	948	785	0	392	413	699	171	1003	691	438	382	1103	286	0	890	1288	961	638	541	719
EOG091200O5	470999	471819	19	aa	15599	0	3792	0	11807	only nuc data	170	657	605	879	656	0	764	440	771	107	924	654	170	657	533	481	0	445	670	669	657	309	759
EOG091200O6	462269	463100	19	aa	15808	0	2685	0	13123	only nuc data	345	767	244	467	773	0	532	427	587	111	788	885	186	651	899	446	0	390	1919	763	504	807	977
EOG091200OA	417594	418491	19	aa	17062	0	6486	0	10576	only nuc data	201	553	181	400	570	0	590	334	723	93	884	546	214	570	626	350	0	480	1355	715	450	320	622
EOG091200OL	531556	532385	19	aa	15770	0	2580	0	13190	only nuc data	248	909	344	833	540	0	367	424	733	409	671	317	412	447	1045	327	0	728	2015	1104	649	331	585
EOG091200OQ	535050	535989	19	aa	17860	0	4688	0	13172	only nuc data	187	922	145	824	668	0	405	275	859	69	814	1325	296	885	700	238	0	408	1083	896	469	602	1289
EOG091200OS	676123	676902	19	aa	14820	1	2125	0	12694	only nuc data	108	1059	293	1129	654	0	447	509	500	290	809	528	357	594	935	212	0	620	1366	1087	482	358	465
EOG091200OT	364358	365165	19	aa	15352	0	3299	0	12053	only nuc data	460	621	311	569	648	0	606	511	478	225	934	593	270	483	796	255	0	801	1506	899	401	525	621
EOG091200OY	803154	803946	19	aa	15067	0	2818	0	12249	only nuc data	447	596	295	386	541	0	631	467	579	134	1009	979	191	772	732	345	0	500	1382	947	339	568	856
EOG091200P0	606140	606857	19	aa	13642	33	1199	0	12410	only nuc data	260	1135	333	895	653	0	429	327	698	111	695	771	244	850	956	192	0	343	1212	803	598	394	771
EOG091200P5	472018	473152	19	aa	21565	0	5651	0	15914	only nuc data	551	855	173	859	1151	0	1001	706	677	181	1424	732	397	887	1094	426	0	459	1261	1072	1110	718	731
EOG091200P6	742882	743745	19	aa	16416	0	4227	0	12189	only nuc data	312	602	494	421	650	0	659	294	464	52	972	856	242	790	681	427	0	287	1095	746	699	1018	740
EOG091200P8	567913	568722	19	aa	15390	0	1771	0	13619	only nuc data	367	590	302	443	775	0	1233	586	825	185	886	625	192	702	707	415	0	583	1848	860	585	668	609
EOG091200PF	876815	877837	19	aa	19437	0	3497	0	15940	only nuc data	221	1059	179	313	490	0	576	360	1729	224	681	1397	408	960	728	336	0	423	1671	769	509	1149	1979
EOG091200PJ	776937	777853	19	aa	17423	0	3060	0	14363	only nuc data	414	782	316	796	1203	0	972	462	441	244	1101	973	187	1028	1250	221	0	448	1168	752	671	579	769
EOG091200PT	190438	191197	19	aa	14440	17	3267	0	11156	only nuc data	250	688	176	683	475	0	436	563	716	365	780	670	245	563	705	329	0	437	1206	712	443	383	581
EOG091200Q4	751788	752655	19	aa	16492	0	1941	0	14551	only nuc data	377	1027	56	670	963	0	789	443	515	71	755	1489	245	801	1061	201	0	587	1461	868	507	551	1491
EOG091200Q5	742124	742881	19	aa	14402	0	4447	0	9955	only nuc data	256	437	299	563	502	0	577	288	481	80	879	757	164	556	541	256	0	311	1076	315	516	519	838
EOG091200QI	192794	193598	19	aa	15295	0	3690	0	11605	only nuc data	375	576	252	595	642	0	462	297	454	139	674	1394	339	750	739	339	0	500	1018	766	474	436	759
EOG091200QL	599642	601309	19	aa	31692	0	11250	0	20442	only nuc data	459	1401	301	1063	1154	0	1009	377	1473	128	1557	1316	304	1028	1122	486	0	660	2537	1020	559	1125	1822
EOG091200QQ	19309	19957	19	aa	12331	0	1375	0	10956	only nuc data	212	563	266	1050	739	0	437	357	474	254	977	479	209	792	886	426	0	359	817	708	322	414	427
EOG091200QY	315426	316213	19	aa	14972	0	5941	0	9031	only nuc data	264	389	280	482	536	0	458	248	447	149	739	600	205	383	776	348	0	330	849	467	432	488	425
EOG091200QZ	345077	345841	19	aa	14535	0	2199	0	12336	only nuc data	275	671	230	673	743	0	687	488	547	152	585	1105	184	724	941	351	0	506	1108	755	654	344	888
EOG091200R0	90778	91560	19	aa	14877	0	2241	0	12636	only nuc data	276	559	248	858	763	0	915	453	731	107	941	624	160	1075	964	348	0	362	974	772	611	486	685
EOG091200R2	898219	899163	19	aa	17955	2	7455	0	10498	only nuc data	583	437	154	428	502	0	713	484	407	111	669	835	140	513	642	197	0	665	1253	862	419	366	701
EOG091200R4	393239	393982	19	aa	14136	0	6108	0	8028	only nuc data	322	173	170	235	383	0	676	269	451	22	704	851	116	498	439	181	0	323	569	492	313	384	779
EOG091200RB	353840	354529	19	aa	13110	0	2143	0	10967	only nuc data	131	783	282	648	593	0	482	373	729	168	899	769	280	624	612	343	0	344	950	424	641	431	592
EOG091200RC	63972	64710	19	aa	14041	0	1120	0	12921	only nuc data	285	1104	259	452	595	0	559	265	382	175	792	1043	331	734	889	180	0	567	1691	945	489	562	907
EOG091200RG	868919	869743	19	aa	15675	0	4214	0	11461	only nuc data	251	553	317	508	660	0	780	256	510	43	949	733	99	626	754	410	0	446	999	797	544	772	705
EOG091200RH	489699	490600	19	aa	17138	0	4553	0	12585	only nuc data	368	851	48	513	676	0	660	392	567	101	778	1352	231	792	749	284	0	447	1127	872	448	633	1064
EOG091200RI	153647	154413	19	aa	14573	0	1565	0	13008	only nuc data	178	992	97	1215	667	0	581	317	698	160	642	1025	383	578	864	176	0	677	1171	701	637	369	1058
EOG091200RK	68575	69371	19	aa	15143	0	2605	0	12538	only nuc data	317	770	174	832	630	0	617	382	419	168	843	892	324	764	785	306	0	599	1166	669	806	404	988
EOG091200RM	263810	264480	19	aa	12749	80	1182	0	11487	only nuc data	160	823	82	298	410	0	579	600	990	331	331	948	253	631	448	222	0	552	928	812	399	498	1352
EOG091200RN	735815	736642	19	aa	15732	0	3080	0	12652	only nuc data	287	626	160	714	609	0	637	447	730	132	922	688	314	605	971	322	0	506	1680	659	705	410	815
EOG091200RO	260849	261557	19	aa	13471	0	3151	0	10320	only nuc data	207	695	242	623	619	0	490	341	493	115	602	599	222	635	625	215	0	403	1161	668	513	470	589
EOG091200RP	134381	135175	19	aa	15105	0	3325	0	11780	only nuc data	476	796	165	494	557	0	589	525	567	81	747	728	325	681	707	229	0	444	1405	807	440	591	902
EOG091200RQ	112608	113336	19	aa	13851	0	2786	0	11065	only nuc data	283	442	123	511	561	0	405	382	619	244	738	954	226	907	714	357	0	451	989	599	680	437	726
EOG091200RU	726409	727485	19	aa	20463	0	8544	0	11919	only nuc data	333	746	84	449	556	0	580	289	924	91	1017	872	305	636	523	338	0	276	976	597	692	972	996
EOG091200RV	524259	525021	19	aa	14497	17	1973	0	12507	only nuc data	228	795	180	978	737	0	494	508	566	211	847	493	251	432	1112	281	0	731	1427	935	630	290	609
EOG091200S0	430938	431767	19	aa	15770	0	3934	0	11836	only nuc data	407	795	203	746	547	0	508	470	235	308	952	531	288	433	936	205	0	735	1539	1076	491	378	460
EOG091200S1	214040	214784	19	aa	14155	0	3265	0	10890	only nuc data	325	414	210	314	590	0	518	381	494	170	786	702	278	646	684	271	0	448	1389	726	400	474	995
EOG091200S4	759061	759772	19	aa	13528	0	3364	0	10164	only nuc data	340	515	54	605	558	0	431	274	423	167	643	811	258	653	797	189	0	414	1199	721	474	467	511
EOG091200S6	404631	405453	19	aa	15637	1	3875	0	11761	only nuc data	305	852	222	533	526	0	413	460	613	178	777	924	255	725	786	283	0	469	1133	928	340	562	782
EOG091200SB	392270	393015	19	aa	14174	0	2831	0	11343	only nuc data	192	527	228	306	764	0	621	258	501	44	888	729	366	715	751	304	0	570	1370	699	224	677	801
EOG091200SC	498386	499179	19	aa	15086	0	3410	0	11676	only nuc data	161	552	421	905	658	0	441	585	826	93	1064	884	199	647	505	345	0	374	671	425	893	429	759
EOG091200SD	441164	441900	19	aa	14003	0	2057	0	11946	only nuc data	204	641	187	649	507	0	610	386	614	117	777	816	327	778	826	269	0	424	1195	870	414	498	1041
EOG091200SF	886475	887179	19	aa	13395	0	1193	0	12202	only nuc data	206	526	112	645	569	0	605	481	518	328	841	1098	160	846	843	261	0	675	817	728	629	579	941
EOG091200SG	830547	831659	19	aa	21147	0	7251	0	13896	only nuc data	306	809	141	727	910	0	901	292	742	63	1630	707	252	722	726	255	0	371	1255	641	1051	943	758
EOG091200SL	186898	187592	19	aa	13205	0	1111	0	12094	only nuc data	249	681	146	953	460	0	616	722	645	282	786	596	356	743	760	498	0	646	949	635	534	285	801
EOG091200SO	240793	241556	19	aa	14516	0	3383	0	11133	only nuc data	253	834	160	437	674	0	416	229	537	90	918	694	238	532	848	350	0	289	1588	603	362	608	726
EOG091200SS	773071	774079	19	aa	19171	0	5858	0	13313	only nuc data	437	618	62	322	857	0	611	156	688	41	1519	1127	296	793	534	243	0	177	1529	743	274	1013	1710
EOG091200SX	781630	782329	19	aa	13300	0	2832	0	10468	only nuc data	226	640	212	352	499	0	647	384	429	29	564	790	147	655	644	239	0	461	1294	739	271	754	718
EOG091200T1	666843	667787	19	aa	17955	0	8221	0	9734	only nuc data	407	404	365	458	500	0	555	499	572	106	587	677	244	624	702	190	0	397	786	528	501	306	733
EOG091200TA	368305	369145	19	aa	15979	0	2907	0	13072	only nuc data	262	668	326	542	975	0	682	499	537	177	1238	773	201	808	881	382	0	379	1161	755	631	725	732
EOG091200TC	447717	448614	19	aa	17062	0	8118	0	8944	only nuc data	339	282	166	265	405	0	543	237	590	59	936	790	154	602	395	232	0	249	596	528	523	506	886
EOG091200TE	377398	378463	19	aa	20254	0	5951	0	14303	only nuc data	534	624	283	442	764	0	1041	535	594	111	898	1080	318	569	775	416	0	746	2115	1046	358	677	911
EOG091200TG	440078	440933	19	aa	16264	0	5566	0	10698	only nuc data	255	533	168	610	637	0	563	502	608	121	984	353	354	545	651	233	0	468	1258	697	582	431	400
EOG091200TR	941684	942305	19	aa	11818	0	2028	0	9790	only nuc data	191	485	67	408	653	0	293	239	545	74	1119	557	212	801	697	286	0	300	734	443	791	256	830
EOG091200U0	649140	650055	19	aa	17404	0	6593	0	10811	only nuc data	380	470	218	397	493	0	646	211	540	60	870	782	236	583	591	269	0	229	1374	540	214	847	1241
EOG091200U4	137022	137732	19	aa	13509	0	1559	0	11950	only nuc data	144	881	213	640	700	0	485	277	626	120	727	653	257	641	639	292	0	404	1472	736	552	731	904
EOG091200U5	205685	206485	19	aa	15219	9	3253	0	11957	only nuc data	146	832	156	502	779	0	790	236	706	72	902	556	355	602	768	246	0	390	1528	859	463	510	705
EOG091200UH	491555	492237	19	aa	12977	0	1882	0	11095	only nuc data	145	541	386	609	558	0	483	283	628	71	1324	582	219	554	518	444	0	274	1249	486	700	522	664
EOG091200UK	873561	874339	19	aa	14801	0	2971	0	11830	only nuc data	441	633	260	328	574	0	679	466	474	56	877	817	225	598	667	259	0	564	1402	920	325	762	944
EOG091200UL	822367	823072	19	aa	13414	0	2078	0	11336	only nuc data	173	812	162	686	657	0	699	245	543	185	861	612	207	916	722	366	0	314	1138	447	428	556	780
EOG091200UM	907531	908248	19	aa	13642	0	4583	0	9059	only nuc data	254	432	217	378	482	0	415	495	389	234	585	341	314	335	697	258	0	689	1090	765	305	297	341
EOG091200UP	366106	366863	19	aa	14402	0	3125	0	11277	only nuc data	240	704	154	502	651	0	406	560	645	240	837	423	398	462	861	226	0	753	1525	750	362	285	533
EOG091200UZ	412420	413009	19	aa	11210	0	1476	0	9734	only nuc data	27	587	296	666	505	0	414	291	782	138	681	307	282	557	893	237	0	261	1016	331	479	421	590
EOG091200V6	99331	100119	19	aa	14991	0	4801	0	10190	only nuc data	147	912	47	438	559	0	357	194	811	104	505	932	272	607	448	136	0	169	959	395	662	694	989
EOG091200VC	515802	516518	19	aa	13623	0	1239	0	12384	only nuc data	96	621	103	616	541	0	558	413	466	72	760	1408	286	905	752	210	0	479	1063	843	321	409	1558
EOG091200VD	14258	14981	19	aa	13756	0	1370	0	12386	only nuc data	126	803	110	851	517	0	260	695	1485	72	981	636	146	884	620	367	0	338	859	631	1086	242	803
EOG091200VT	894453	895224	19	aa	14668	0	3324	0	11344	only nuc data	144	730	145	648	677	0	622	259	520	212	1017	776	225	642	630	254	0	450	1146	575	610	477	729
EOG091200VY	346457	347065	19	aa	11571	0	1709	0	9862	only nuc data	111	807	71	758	491	0	500	343	725	37	555	681	463	402	550	120	0	483	617	440	562	574	683
EOG091200W2	306457	307157	19	aa	13319	0	3094	0	10225	only nuc data	145	606	204	427	626	0	499	281	467	117	854	710	175	468	615	250	0	524	1060	516	479	543	804
EOG091200W4	707351	708197	19	aa	16093	0	7866	0	8227	only nuc data	217	343	77	223	529	0	435	109	254	8	653	414	208	318	525	262	0	189	838	555	634	1341	312
EOG091200WB	710864	711641	19	aa	14782	0	4705	0	10077	only nuc data	169	687	104	361	560	0	431	272	424	29	857	566	271	468	591	330	0	374	1348	704	554	434	712
EOG091200WC	4823	5480	19	aa	12502	0	1966	0	10536	only nuc data	191	502	187	312	443	0	563	433	511	35	751	801	355	407	578	260	0	587	1248	762	252	608	941
EOG091200WJ	682858	683705	19	aa	16112	0	3984	0	12128	only nuc data	285	843	248	938	738	0	612	365	360	165	979	423	337	377	1054	201	0	789	1709	823	497	308	362
EOG091200WK	159352	160251	19	aa	17100	0	4345	0	12755	only nuc data	426	759	125	501	541	0	570	366	859	144	1020	1326	197	770	722	281	0	370	1099	647	735	520	1203
EOG091200WL	489044	489698	19	aa	12445	0	2463	0	9982	only nuc data	181	609	316	383	445	0	586	341	420	94	790	488	210	708	663	258	0	478	1104	630	402	430	627
EOG091200WM	464659	465496	19	aa	15922	0	2693	0	13229	only nuc data	388	806	370	731	730	0	882	488	458	278	846	968	166	605	848	209	0	580	1441	778	714	470	861
EOG091200WR	533006	533692	19	aa	13053	0	3782	0	9271	only nuc data	397	762	249	322	368	0	564	487	424	116	624	566	186	421	481	335	0	394	1323	533	170	377	569
EOG091200WX	225885	226545	19	aa	12559	0	1410	0	11149	only nuc data	122	994	313	838	569	0	340	178	734	108	883	316	263	488	603	424	0	330	1159	479	1073	430	627
EOG091200WZ	122671	123423	19	aa	14307	11	2470	0	11826	only nuc data	238	701	106	297	673	0	618	205	748	17	951	925	204	630	553	276	0	195	1637	577	110	783	1620
EOG091200X0	203208	203982	19	aa	14725	0	2456	0	12269	only nuc data	236	755	287	556	620	0	896	221	466	83	810	663	322	541	877	133	0	459	1852	636	417	751	924
EOG091200X3	813685	814861	19	aa	22363	0	6597	0	15766	only nuc data	699	1514	463	567	619	0	924	808	497	329	1046	1165	275	698	745	402	0	486	2290	835	349	732	1022
EOG091200XF	434040	434807	19	aa	14592	0	3490	0	11102	only nuc data	341	593	231	259	506	0	688	342	489	82	699	732	347	852	715	285	0	390	1540	803	340	356	853
EOG091200XK	145201	145996	19	aa	15124	0	2983	0	12141	only nuc data	428	679	279	792	635	0	664	838	429	338	798	858	352	751	681	227	0	569	968	724	464	434	661
EOG091200XO	617057	617656	19	aa	11400	0	1171	0	10229	only nuc data	192	499	113	908	644	0	687	313	356	186	912	614	109	640	932	275	0	350	667	705	446	385	488
EOG091200XZ	760937	761721	19	aa	14915	1	2294	0	12620	only nuc data	438	654	214	594	580	0	683	521	629	55	958	899	335	687	820	277	0	595	1588	840	410	485	796
EOG091200Y0	520726	521655	19	aa	17670	0	3630	0	14040	only nuc data	523	876	271	466	731	0	816	470	625	103	871	806	453	776	863	316	0	835	1696	878	618	534	1036
EOG091200Y6	56230	57627	19	aa	26562	1	8281	0	18280	only nuc data	559	979	231	1303	1026	0	884	626	663	264	1180	1223	386	872	1495	439	0	910	1806	1193	784	886	1130
EOG091200YB	815984	816749	19	aa	14554	0	2549	0	12005	only nuc data	373	569	147	561	615	0	562	314	666	134	760	1139	256	804	796	323	0	582	998	772	654	557	796
EOG091200YG	587325	587982	19	aa	12502	0	3294	0	9208	only nuc data	254	373	324	490	494	0	434	404	427	151	922	441	146	503	525	313	0	475	883	526	430	408	539
EOG091200YM	427196	427923	19	aa	13832	0	6202	0	7630	only nuc data	290	346	99	359	324	0	468	165	538	42	596	615	186	723	263	126	0	203	710	411	524	420	512
EOG091200YP	242958	243629	19	aa	12768	0	2608	0	10160	only nuc data	237	608	384	543	589	0	487	333	629	238	810	407	179	594	607	301	0	474	1043	416	464	408	646
EOG091200YR	508935	509702	19	aa	14592	0	2304	0	12288	only nuc data	349	606	128	460	693	0	716	422	605	106	707	1056	497	786	748	257	0	465	1444	705	411	616	860
EOG091200YS	927289	928297	19	aa	19171	0	4901	0	14270	only nuc data	534	652	456	648	885	0	866	731	519	107	1211	702	391	771	1045	435	0	550	1371	969	734	538	689
EOG091200Z1	226546	227180	19	aa	12065	0	2662	0	9403	only nuc data	152	712	215	516	458	0	324	294	687	217	822	246	125	487	465	251	0	335	1162	418	529	457	683
EOG091200Z2	673883	674502	19	aa	11780	0	985	0	10795	only nuc data	112	843	231	627	465	0	467	329	629	121	518	843	320	631	515	356	0	292	1270	614	364	490	870
EOG091200Z5	937212	937802	19	aa	11229	0	1419	0	9810	only nuc data	68	983	235	319	491	0	399	172	456	87	549	457	235	636	858	140	0	288	1333	543	444	515	670
EOG091200Z9	658126	658803	19	aa	12882	0	1940	0	10942	only nuc data	229	597	194	472	517	0	526	429	600	146	657	679	189	753	706	326	0	469	1231	730	454	562	705
EOG091200ZA	308319	309075	19	aa	14383	0	2889	0	11494	only nuc data	307	667	349	583	645	0	405	484	607	114	1007	571	153	481	694	420	0	502	1187	641	739	571	674
EOG091200ZB	473766	474351	19	aa	11134	0	3804	0	7330	only nuc data	147	398	297	465	370	0	242	224	556	92	885	318	143	379	414	196	0	174	706	196	588	319	368
EOG091200ZF	334279	334807	19	aa	10051	0	1388	0	8663	only nuc data	156	446	461	537	475	0	350	283	585	29	408	602	135	473	451	569	0	400	496	472	271	410	810
EOG091200ZH	272399	273223	19	aa	15675	0	3820	0	11855	only nuc data	327	838	484	517	820	0	505	339	583	14	1460	755	186	497	586	438	0	236	887	515	1118	459	618
EOG091200ZK	252887	253911	19	aa	19475	0	7279	0	12196	only nuc data	618	624	161	469	634	0	912	357	747	58	698	1058	269	634	678	222	0	379	1127	915	313	842	1099
EOG091200ZL	774791	775529	19	aa	14041	0	1975	0	12066	only nuc data	324	634	185	504	762	0	534	322	663	71	1074	785	229	747	807	227	0	411	1461	914	216	625	895
EOG091200ZS	544851	545567	19	aa	13623	0	3580	0	10043	only nuc data	228	634	296	295	486	0	572	206	553	68	909	511	268	752	563	136	0	508	1162	537	476	352	759
EOG09120103	289249	289866	19	aa	11742	0	1942	0	9800	only nuc data	296	461	170	432	455	0	537	481	423	185	638	595	183	493	667	269	0	402	995	744	557	460	653
EOG09120106	305422	306456	19	aa	19665	1	10033	0	9631	only nuc data	309	475	172	421	455	0	396	330	458	162	636	712	207	578	687	212	0	402	1030	586	571	392	749
EOG09120108	385851	386666	19	aa	15504	1	1763	0	13740	only nuc data	305	1275	118	672	599	0	647	471	505	91	1150	945	306	694	668	176	0	478	1389	744	800	980	1032
EOG0912010A	721626	722296	19	aa	12749	0	2752	0	9997	only nuc data	209	508	146	383	580	0	401	475	559	204	787	542	229	485	702	249	0	496	1223	752	429	311	536
EOG0912010F	74699	75414	19	aa	13604	0	3122	0	10482	only nuc data	280	486	191	378	517	0	468	246	376	87	760	652	276	438	699	272	0	446	1561	650	700	724	555
EOG0912010L	718	1390	19	aa	12787	0	6152	0	6635	only nuc data	295	353	173	307	365	0	336	128	412	49	538	764	195	325	416	149	0	250	609	360	196	274	436
EOG0912010M	244262	244838	19	aa	10963	0	724	0	10239	only nuc data	106	595	200	712	614	0	313	746	327	214	568	475	334	438	873	236	0	798	918	848	327	237	466
EOG0912010P	25108	25670	19	aa	10697	0	726	0	9971	only nuc data	132	503	368	611	544	0	658	294	408	55	639	586	349	411	607	348	0	357	1097	522	496	557	561
EOG09120112	618180	618749	19	aa	10830	0	1015	0	9815	only nuc data	139	489	206	607	465	0	359	540	739	66	582	624	246	549	837	314	0	263	891	627	485	241	685
EOG09120116	585408	585984	19	aa	10963	0	1123	0	9840	only nuc data	122	632	233	489	595	0	446	325	313	134	611	549	334	505	731	238	0	320	986	628	475	482	814
EOG0912011C	191998	192793	19	aa	15124	0	6013	0	9111	only nuc data	315	546	210	393	562	0	495	215	467	36	954	650	222	548	613	286	0	211	874	506	335	468	520
EOG0912011I	613975	615019	19	aa	19855	0	7739	0	12116	only nuc data	623	527	218	380	564	0	737	259	537	78	974	1157	223	741	664	271	0	575	1630	750	312	508	1011
EOG0912011Q	481894	482487	19	aa	11286	0	716	0	10570	only nuc data	148	1079	258	659	565	0	386	360	599	54	470	537	326	555	707	437	0	301	1293	597	477	312	598
EOG0912011T	243630	244261	19	aa	12008	0	1699	0	10309	only nuc data	206	839	199	1041	603	0	483	319	376	238	744	250	202	322	952	166	0	701	1193	714	339	291	337
EOG09120125	640564	641426	19	aa	16397	0	1977	0	14420	only nuc data	334	779	155	645	680	0	846	320	878	122	944	1107	338	878	580	267	0	582	1763	756	842	773	1165
EOG09120129	232122	232689	19	aa	10792	0	2847	0	7945	only nuc data	148	364	234	602	417	0	520	247	579	98	696	295	118	365	545	167	0	396	635	530	482	274	381
EOG0912012A	832694	833360	19	aa	12673	0	2573	0	10100	only nuc data	205	550	273	463	697	0	567	271	493	92	909	581	230	423	507	368	0	311	1010	809	598	347	601
EOG0912012E	658804	660446	19	aa	31217	1	14236	0	16980	only nuc data	716	846	128	622	1042	0	589	332	617	87	1423	2070	157	1290	1088	347	0	407	1206	1049	1034	604	2042
EOG0912012K	359881	360611	19	aa	13889	11	3050	0	10828	only nuc data	164	669	226	373	620	0	359	380	687	172	702	532	240	785	530	377	0	513	997	666	570	588	842
EOG0912012O	891576	892195	19	aa	11780	0	2986	0	8794	only nuc data	303	765	196	309	312	0	469	415	310	47	627	653	192	346	493	274	0	254	1223	539	444	419	507
EOG0912012V	132578	133209	19	aa	12008	0	1883	0	10125	only nuc data	196	616	93	414	602	0	593	366	416	67	785	763	297	646	624	230	0	418	1046	692	387	430	640
EOG09120130	908861	909474	19	aa	11666	0	443	0	11223	only nuc data	181	730	495	788	614	0	411	390	502	262	876	576	316	364	742	277	0	561	1160	607	714	287	551
EOG09120135	403868	404630	19	aa	14497	1	2885	0	11611	only nuc data	330	588	312	423	494	0	595	395	524	120	986	497	233	605	657	372	0	444	1905	675	472	697	617
EOG09120138	794907	795550	19	aa	12236	0	2002	0	10234	only nuc data	222	449	169	751	460	0	542	471	639	249	672	469	200	686	489	197	0	653	927	431	552	340	888
EOG0912013C	888701	889372	19	aa	12768	0	3131	0	9637	only nuc data	263	570	206	283	478	0	541	397	270	107	713	614	154	572	569	177	0	294	1404	639	257	709	683
EOG0912013D	362628	363246	19	aa	11761	0	1970	0	9791	only nuc data	124	414	274	666	543	0	440	535	359	213	742	450	291	289	753	215	0	742	1084	682	426	249	424
EOG0912013H	177911	178541	19	aa	11989	0	4788	0	7201	only nuc data	168	445	137	289	336	0	215	390	408	69	401	485	224	340	333	265	0	449	891	417	309	330	468
EOG0912013J	610265	610966	19	aa	13338	0	1356	0	11982	only nuc data	211	1054	67	841	672	0	561	289	612	18	732	909	282	683	787	318	0	564	1167	714	463	422	827
EOG0912013L	317491	318091	19	aa	11419	1	2096	0	9322	only nuc data	239	599	252	411	613	0	523	342	429	99	930	616	211	425	580	237	0	286	967	405	417	488	492
EOG0912013M	647025	647774	19	aa	14250	0	3054	0	11196	only nuc data	297	714	114	351	499	0	419	160	894	123	720	813	189	876	650	219	0	346	1213	670	432	614	1180
EOG0912013Q	304634	305421	19	aa	14972	0	2716	0	12256	only nuc data	226	990	234	698	792	0	603	732	654	104	1142	1040	329	778	559	212	0	224	826	621	414	572	732
EOG0912013R	892196	892927	19	aa	13908	0	3184	0	10724	only nuc data	228	602	144	768	649	0	415	232	528	181	902	358	169	466	926	288	0	281	1325	592	561	594	743
EOG0912013W	133353	133968	19	aa	11704	0	1862	0	9842	only nuc data	146	768	99	573	509	0	362	174	713	66	908	727	188	403	556	140	0	310	1112	472	614	462	686
EOG0912013Y	142518	143143	19	aa	11894	0	347	0	11547	only nuc data	226	1168	158	890	571	0	570	307	464	71	794	786	162	619	882	333	0	467	895	901	533	350	626
EOG09120142	163999	164628	19	aa	11970	0	2510	0	9460	only nuc data	202	468	81	395	441	0	489	383	516	44	759	719	183	569	628	264	0	323	1162	567	355	419	695
EOG09120147	887180	888028	19	aa	16131	0	3164	0	12967	only nuc data	284	738	177	937	974	0	523	375	692	54	1537	612	285	612	439	170	0	311	1522	526	792	619	1072
EOG0912014B	521656	522393	19	aa	14022	0	1965	0	12057	only nuc data	191	858	3	592	606	0	471	274	629	84	584	864	370	757	810	195	0	429	775	685	1096	836	1139
EOG0912014F	476854	477622	19	aa	14611	0	4069	0	10542	only nuc data	263	428	308	532	644	0	898	332	407	105	943	557	242	521	704	323	0	406	921	885	538	287	561
EOG0912014I	113337	114061	19	aa	13775	0	2266	0	11509	only nuc data	461	781	285	371	516	0	670	408	558	285	623	832	191	571	726	305	0	422	1483	722	322	574	864
EOG0912014N	369146	369791	19	aa	12274	0	2110	0	10164	only nuc data	272	430	246	485	521	0	622	302	579	145	612	799	193	643	658	281	0	368	985	669	563	389	674
EOG0912014V	62560	63388	19	aa	15751	0	3190	0	12561	only nuc data	507	508	246	667	939	0	828	684	455	259	1398	731	233	518	895	233	0	382	829	856	735	402	763
EOG0912014W	963681	964419	19	aa	14041	0	4599	0	9442	only nuc data	225	614	213	573	372	0	387	462	436	163	674	672	191	601	594	306	0	512	824	401	431	349	667
EOG0912014Y	732920	733763	19	aa	16036	0	3322	0	12714	only nuc data	276	684	82	641	550	0	472	339	943	181	1138	1176	368	784	504	269	0	407	1101	691	711	467	1206
EOG0912014Z	794175	794906	19	aa	13908	0	5606	0	8302	only nuc data	289	414	107	343	469	0	300	272	678	54	975	497	196	541	462	204	0	331	655	268	544	387	605
EOG09120156	844363	844956	19	aa	11286	0	1953	0	9333	only nuc data	214	546	162	422	495	0	392	275	384	63	652	671	140	491	634	168	0	378	1240	713	388	492	627
EOG0912015E	816750	817500	19	aa	14269	0	3313	0	10956	only nuc data	231	765	34	717	662	0	324	170	499	59	691	533	443	825	566	335	0	399	1021	434	1126	493	860
EOG0912015F	582391	582984	19	aa	11286	0	1623	0	9663	only nuc data	212	586	140	698	628	0	474	554	449	128	551	466	213	533	478	251	0	444	1033	631	419	299	688
EOG0912015J	418775	419418	19	aa	12236	0	1020	0	11216	only nuc data	188	669	112	445	618	0	331	392	896	39	524	1179	325	755	737	309	0	318	1051	803	497	392	824
EOG0912015O	888029	888700	19	aa	12768	0	3980	0	8788	only nuc data	246	541	173	376	428	0	315	234	439	53	539	980	183	559	494	191	0	424	955	589	355	356	604
EOG0912015S	459406	460087	19	aa	12958	18	3928	0	9012	only nuc data	259	401	260	504	400	0	415	424	479	231	546	751	183	675	531	267	0	392	615	455	684	237	562
EOG0912015Y	947178	947817	19	aa	12160	0	3601	0	8559	only nuc data	306	484	585	847	311	0	430	324	293	133	499	555	98	793	583	218	0	364	526	415	238	271	592
EOG0912015Z	671061	671622	19	aa	10678	0	2361	0	8317	only nuc data	148	500	187	652	476	0	275	357	581	117	751	205	128	384	526	327	0	169	756	355	651	382	538
EOG09120163	29234	29933	19	aa	13300	0	4760	0	8540	only nuc data	137	487	349	447	524	0	574	306	538	65	859	478	91	459	333	299	0	269	686	242	510	412	612
EOG09120167	400229	400881	19	aa	12407	0	2921	0	9486	only nuc data	110	621	119	555	675	0	310	375	437	62	879	609	171	690	512	291	0	370	738	487	648	413	524
EOG0912016D	295960	296502	19	aa	10317	0	715	0	9602	only nuc data	157	355	204	444	534	0	614	544	424	179	439	828	211	497	626	313	0	472	999	584	502	336	497
EOG0912016E	920900	921430	19	aa	10089	0	1875	0	8214	only nuc data	202	383	233	433	340	0	372	193	380	74	709	432	164	665	495	245	0	323	818	605	567	287	496
EOG0912016H	905300	906101	19	aa	15238	0	5599	0	9639	only nuc data	294	544	337	369	458	0	369	320	646	141	939	696	218	505	393	209	0	387	964	514	541	418	671
EOG0912016I	706365	706906	19	aa	10298	0	183	0	10115	only nuc data	104	514	23	625	274	0	375	270	535	114	537	897	295	890	607	241	0	495	1077	734	542	406	664
EOG0912016L	352182	352954	19	aa	14687	0	4594	0	10093	only nuc data	334	516	230	585	592	0	543	316	448	43	579	714	241	537	551	366	0	460	1163	641	488	388	692
EOG0912016O	771680	772382	19	aa	13357	0	1926	0	11431	only nuc data	356	805	136	841	579	0	526	461	489	228	834	649	166	535	651	235	0	606	1255	568	568	484	815
EOG0912016T	647775	648364	19	aa	11210	0	1538	0	9672	only nuc data	145	500	187	569	599	0	358	299	447	184	782	601	162	465	591	263	0	513	1221	462	369	489	611
EOG09120173	533693	534400	19	aa	13452	0	2759	0	10693	only nuc data	402	449	116	429	602	0	671	536	590	53	649	863	224	669	781	266	0	651	1096	778	331	362	577
EOG09120178	539612	540426	19	aa	15485	1	6003	0	9481	only nuc data	416	397	69	122	458	0	724	172	381	9	665	952	140	499	463	144	0	163	1301	537	56	877	1352
EOG0912017F	731652	732498	19	aa	16093	0	5068	0	11025	only nuc data	346	618	315	483	459	0	429	349	606	176	871	607	277	518	727	314	0	409	1277	769	408	633	780
EOG0912017G	952907	953429	19	aa	9937	0	2945	0	6992	only nuc data	110	553	72	301	345	0	254	273	410	61	492	388	144	375	440	210	0	363	718	260	407	306	620
EOG0912017L	260342	260848	19	aa	9633	0	951	0	8682	only nuc data	63	711	192	805	314	0	393	253	441	103	454	540	386	464	699	256	0	252	702	474	373	318	552
EOG0912017S	591396	592010	19	aa	11685	0	1942	0	9743	only nuc data	112	593	143	661	597	0	502	273	354	222	894	406	140	639	731	318	0	307	857	481	531	457	637
EOG0912017T	428702	429585	19	aa	16796	0	4608	0	12188	only nuc data	389	895	245	630	610	0	555	395	602	195	1082	722	330	581	598	325	0	503	1525	688	546	561	600
EOG0912017V	801293	802066	19	aa	14706	0	3317	0	11389	only nuc data	238	651	153	476	539	0	592	668	611	192	719	969	88	759	647	249	0	354	930	561	502	583	1146
EOG09120189	348265	348883	19	aa	11761	0	1179	0	10582	only nuc data	130	755	86	617	462	0	577	306	462	52	567	1017	220	683	547	291	0	361	1200	600	383	560	836
EOG0912018A	566816	567420	19	aa	11495	12	920	0	10563	only nuc data	123	479	131	540	674	0	670	288	626	54	712	1096	262	581	665	175	0	321	898	443	528	415	1005
EOG0912018E	184460	185146	19	aa	13053	1	2871	0	10181	only nuc data	202	795	187	638	697	0	391	300	651	240	713	559	239	549	587	303	0	259	669	457	455	557	935
EOG0912018F	221503	222211	19	aa	13471	0	5141	0	8330	only nuc data	240	448	135	446	439	0	285	123	510	85	912	528	189	496	498	144	0	287	996	364	554	354	537
EOG0912018O	680697	681412	19	aa	13604	0	3391	0	10213	only nuc data	383	619	135	344	434	0	648	469	387	58	766	927	286	701	657	243	0	422	1209	547	292	353	716
EOG0912018U	933546	934142	19	aa	11343	0	1125	0	10218	only nuc data	201	496	48	570	534	0	502	333	613	148	732	1079	192	579	856	173	0	346	826	586	573	384	648
EOG0912018V	668217	668853	19	aa	12103	1	1123	0	10979	only nuc data	318	754	355	424	628	0	529	434	663	73	624	602	191	656	718	380	0	386	1286	818	377	420	661
EOG0912018W	391256	391894	19	aa	12141	0	2954	0	9187	only nuc data	357	528	245	481	495	0	457	273	376	160	794	592	91	429	662	261	0	353	1058	664	380	415	473
EOG0912018Z	821659	822366	19	aa	13452	0	2690	0	10762	only nuc data	389	641	147	526	501	0	553	398	581	210	743	795	249	572	569	295	0	569	1215	568	451	413	766
EOG09120193	729526	730202	19	aa	12863	0	2665	0	10198	only nuc data	215	715	246	551	502	0	390	338	483	110	624	909	181	589	596	192	0	385	959	701	434	446	847
EOG09120195	884422	885023	19	aa	11438	0	1908	0	9530	only nuc data	210	383	168	458	487	0	499	462	436	212	765	573	147	681	646	417	0	503	812	528	519	333	501
EOG09120196	704732	705432	19	aa	13319	0	2198	0	11121	only nuc data	326	1029	126	995	606	0	583	303	384	80	676	813	192	615	870	194	0	426	1027	796	445	387	574
EOG0912019D	515057	515801	19	aa	14155	1	2385	0	11769	only nuc data	343	653	401	762	746	0	695	329	519	111	1009	674	187	611	944	214	0	391	1224	547	676	349	727
EOG0912019E	496287	496833	19	aa	10393	4	620	0	9769	only nuc data	129	838	205	721	621	0	448	145	567	55	387	650	265	518	720	180	0	140	913	824	385	438	749
EOG0912019I	1391	2003	19	aa	11647	0	2127	0	9520	only nuc data	65	539	132	723	610	0	478	284	527	84	1110	379	325	605	728	220	0	290	538	575	568	334	471
EOG0912019K	970190	970818	19	aa	11951	0	2240	0	9711	only nuc data	154	390	158	634	596	0	526	334	561	108	782	686	216	489	606	282	0	337	717	620	527	483	659
EOG0912019X	818108	818716	19	aa	11571	0	1479	0	10092	only nuc data	244	898	124	892	573	0	550	237	403	69	650	693	321	401	705	181	0	486	903	613	322	406	665
EOG0912019Z	805713	806271	19	aa	10621	0	443	0	10178	only nuc data	105	1155	175	605	565	0	411	178	431	15	712	795	248	629	917	136	0	166	1030	794	265	299	652
EOG091201A2	470400	470998	19	aa	11381	0	2806	0	8575	only nuc data	261	554	221	316	529	0	503	242	455	79	707	606	107	534	472	240	0	223	943	387	344	527	586
EOG091201A6	395914	396623	19	aa	13490	0	2607	0	10883	only nuc data	310	499	157	294	537	0	518	364	614	112	660	882	271	611	690	290	0	432	1402	599	354	570	1027
EOG091201AC	510093	510839	19	aa	14193	0	3941	0	10252	only nuc data	352	586	144	388	631	0	627	294	323	122	738	898	177	488	547	180	0	440	1294	499	457	719	700
EOG091201AE	948918	949482	19	aa	10735	0	1686	0	9049	only nuc data	239	717	187	697	573	0	458	378	323	119	541	680	191	427	611	137	0	488	592	645	455	344	486
EOG091201AN	839991	840545	19	aa	10545	0	590	0	9955	only nuc data	229	368	69	545	629	0	597	561	384	249	606	667	233	491	541	194	0	740	1105	658	387	388	543
EOG091201AO	333733	334278	19	aa	10374	0	1072	0	9302	only nuc data	154	450	252	631	464	0	299	469	562	92	491	636	225	557	501	204	0	364	882	547	500	339	837
EOG091201AQ	111583	112296	19	aa	13566	0	4211	0	9355	only nuc data	332	630	285	382	539	0	434	362	507	54	700	927	115	571	500	225	0	460	857	513	290	370	634
EOG091201AZ	915199	915874	19	aa	12844	32	1872	0	10940	only nuc data	416	599	226	541	793	0	929	220	397	32	714	773	155	716	825	317	0	414	1095	776	368	342	708
EOG091201B2	61981	62559	19	aa	11001	0	1188	0	9813	only nuc data	163	683	331	653	512	0	325	378	563	120	714	417	252	570	966	263	0	265	951	399	406	408	637
EOG091201B8	734317	734833	19	aa	9823	0	576	0	9247	only nuc data	82	778	223	586	566	0	463	346	394	82	814	346	238	352	584	137	0	459	844	434	470	443	688
EOG091201B9	191198	191997	19	aa	15200	3	3093	0	12104	only nuc data	228	903	76	465	644	0	526	152	561	12	1235	837	184	585	618	250	0	184	1254	611	1115	1151	741
EOG091201BA	764479	765225	19	aa	14193	0	5268	0	8925	only nuc data	203	827	66	572	661	0	449	101	513	0	696	568	202	310	721	118	0	177	839	439	457	616	593
EOG091201BJ	958741	959262	19	aa	9918	11	509	0	9398	only nuc data	117	313	100	534	587	0	348	492	494	102	619	573	238	700	632	334	0	662	993	412	392	292	581
EOG091201BN	239534	240336	19	aa	15257	0	6603	0	8654	only nuc data	579	539	172	275	400	0	544	445	430	112	505	618	178	452	515	179	0	420	953	710	233	305	669
EOG091201BV	558290	558875	19	aa	11134	0	1403	0	9731	only nuc data	226	679	205	458	423	0	680	249	298	105	676	805	146	740	783	155	0	406	758	684	478	349	654
EOG091201BY	141889	142517	19	aa	11951	0	2057	0	9894	only nuc data	190	567	348	553	451	0	368	240	691	49	1099	498	177	545	585	263	0	367	1146	403	580	405	559
EOG091201C1	250031	250939	19	aa	17271	0	7730	0	9541	only nuc data	467	654	262	383	521	0	508	254	401	87	712	612	161	460	718	227	0	334	1415	657	317	392	466
EOG091201C2	867503	867978	19	aa	9044	0	370	0	8674	only nuc data	22	693	138	842	364	0	245	338	307	88	557	335	297	241	614	102	0	527	1036	916	337	338	359
EOG091201CH	889547	890121	19	aa	10925	0	1892	0	9033	only nuc data	180	468	453	521	467	0	472	419	645	67	782	380	58	512	519	225	0	222	1155	401	420	485	362
EOG091201CL	223120	223772	19	aa	12407	0	2933	0	9474	only nuc data	280	628	200	370	595	0	522	315	348	121	1453	546	123	378	586	217	0	196	810	559	480	439	588
EOG091201CN	646238	647024	19	aa	14953	0	4552	0	10401	only nuc data	323	459	492	316	534	0	473	337	571	51	710	1071	159	513	557	584	0	394	1049	424	535	556	616
EOG091201CV	548323	548946	19	aa	11856	0	885	0	10971	only nuc data	232	661	328	456	559	0	396	412	505	236	727	353	307	396	972	343	0	791	1638	842	347	199	503
EOG091201CW	45927	46534	19	aa	11552	0	1701	0	9851	only nuc data	344	563	185	481	509	0	632	461	413	109	792	712	177	622	469	278	0	496	1040	605	444	389	474
EOG091201CX	479214	479773	19	aa	10640	0	908	0	9732	only nuc data	142	537	108	422	436	0	479	175	638	36	496	624	286	607	524	263	0	275	1411	546	323	435	1111
EOG091201D4	557673	558289	19	aa	11723	0	1835	0	9888	only nuc data	242	618	167	290	557	0	561	293	509	36	678	579	333	514	528	243	0	239	1389	633	389	597	735
EOG091201D8	723744	724320	19	aa	10963	0	1510	0	9453	only nuc data	239	422	255	765	435	0	434	387	466	124	571	624	192	472	821	236	0	398	766	730	416	294	645
EOG091201DA	269007	269700	19	aa	13186	0	2135	0	11051	only nuc data	326	672	283	367	617	0	631	315	480	117	838	727	290	565	725	282	0	504	1705	593	265	381	694
EOG091201DB	128990	129521	19	aa	10108	1	771	0	9336	only nuc data	116	980	98	667	434	0	334	85	401	19	582	769	264	631	795	192	0	245	886	737	200	315	702
EOG091201DC	563125	563672	19	aa	10412	0	2641	0	7771	only nuc data	100	538	64	448	540	0	285	288	500	37	486	399	205	478	527	208	0	342	603	578	460	333	452
EOG091201DD	596215	596772	19	aa	10602	0	1431	0	9171	only nuc data	217	447	87	410	423	0	566	387	348	35	750	681	251	398	738	250	0	334	1069	613	272	456	656
EOG091201DE	307574	308157	19	aa	11096	0	1448	0	9648	only nuc data	268	336	137	425	539	0	503	445	525	206	777	862	188	506	492	282	0	411	1107	494	509	365	539
EOG091201DF	530670	531278	19	aa	11571	0	1052	0	10519	only nuc data	297	417	268	555	635	0	576	529	633	219	620	627	216	706	593	233	0	461	866	664	422	587	692
EOG091201DG	199205	199898	19	aa	13186	0	1738	0	11448	only nuc data	323	619	250	393	723	0	558	327	630	105	938	781	196	586	699	259	0	506	1531	538	338	556	915
EOG091201DI	904745	905299	19	aa	10545	0	1308	0	9237	only nuc data	169	725	49	692	566	0	604	267	255	163	523	618	160	449	539	316	0	509	891	639	382	396	494
EOG091201DO	492611	493347	19	aa	14003	0	2915	0	11088	only nuc data	362	664	145	369	725	0	735	280	485	83	926	610	230	463	635	245	0	312	1464	868	345	767	737
EOG091201DZ	387029	387766	19	aa	14022	0	2863	0	11159	only nuc data	315	642	119	476	426	0	434	318	531	149	541	1674	262	930	658	246	0	358	931	573	376	455	1060
EOG091201E0	710239	710863	19	aa	11875	0	3221	0	8654	only nuc data	222	461	137	314	533	0	363	275	624	90	715	561	170	446	432	285	0	296	990	354	476	524	608
EOG091201E6	295258	295771	19	aa	9766	0	852	0	8914	only nuc data	66	562	155	469	241	0	268	320	385	71	609	678	293	545	626	418	0	357	788	719	555	351	504
EOG091201E9	767760	768481	19	aa	13718	0	3311	0	10407	only nuc data	307	609	155	622	506	0	699	436	575	108	710	625	170	507	600	392	0	357	1045	617	537	393	744
EOG091201ED	536178	536909	19	aa	13908	0	2232	0	11676	only nuc data	254	813	152	564	654	0	574	429	557	175	761	1054	211	781	556	307	0	517	1095	691	401	493	891
EOG091201EG	327948	328692	19	aa	14155	0	5019	0	9136	only nuc data	253	536	206	453	505	0	468	279	478	26	715	794	340	418	497	253	0	317	668	419	700	451	613
EOG091201EN	439220	439739	19	aa	9880	0	1940	0	7940	only nuc data	143	571	97	443	468	0	289	394	560	23	310	665	303	343	429	140	0	361	676	527	289	368	684
EOG091201EY	969418	969898	19	aa	9139	27	692	0	8420	only nuc data	82	479	211	629	519	0	322	213	440	113	563	508	176	597	699	242	0	300	680	569	487	192	481
EOG091201F4	885024	885902	19	aa	16701	0	5184	0	11517	only nuc data	436	608	259	335	635	0	620	301	762	144	1505	789	208	791	522	230	0	306	1102	481	409	479	1031
EOG091201F5	370310	370887	19	aa	10982	0	1033	0	9949	only nuc data	299	516	181	592	556	0	407	419	703	150	734	345	209	613	618	244	0	567	1205	610	340	483	457
EOG091201F6	48665	49218	19	aa	10526	0	476	0	10050	only nuc data	294	685	130	311	343	0	415	356	700	123	541	804	163	495	562	215	0	330	1256	624	429	701	867
EOG091201F9	551042	551788	19	aa	14193	0	4449	0	9744	only nuc data	379	640	129	548	463	0	585	246	455	115	843	986	275	647	559	213	0	301	881	548	401	283	626
EOG091201FC	570719	571223	19	aa	9595	0	2031	0	7564	only nuc data	86	442	96	208	349	0	317	231	397	123	521	486	183	489	579	193	0	310	919	456	183	543	539
EOG091201FE	842187	842843	19	aa	12483	0	1926	0	10557	only nuc data	106	542	73	770	738	0	323	352	607	99	1073	459	164	649	342	359	0	283	921	594	1075	529	605
EOG091201FJ	780171	780867	19	aa	13243	0	2407	0	10836	only nuc data	394	586	75	181	504	0	607	284	687	22	708	1034	283	557	527	264	0	185	1449	523	156	851	1353
EOG091201FN	130362	131019	19	aa	12502	0	1664	0	10838	only nuc data	244	645	119	252	509	0	681	253	653	37	618	1197	363	699	552	310	0	462	1173	632	358	537	788
EOG091201FO	951164	951746	19	aa	11077	0	1577	0	9500	only nuc data	202	547	197	552	517	0	397	190	600	99	929	683	154	596	639	203	0	481	877	435	424	347	633
EOG091201FS	751269	751787	19	aa	9861	0	882	0	8979	only nuc data	111	687	158	448	468	0	626	85	346	105	450	463	128	611	719	194	0	250	982	707	502	564	486
EOG091201FU	402276	402780	19	aa	9595	0	1757	0	7838	only nuc data	137	552	78	434	352	0	305	262	353	88	531	565	225	476	531	188	0	438	852	373	270	385	580
EOG091201FV	101259	101797	19	aa	10241	0	2969	0	7272	only nuc data	64	401	215	340	412	0	364	272	340	131	499	496	151	416	350	159	0	374	740	428	385	379	420
EOG091201FX	135176	135987	19	aa	15428	0	3939	0	11489	only nuc data	303	1063	237	463	470	0	454	413	518	135	902	642	230	381	569	378	0	319	1746	493	430	600	1046
EOG091201G0	720947	721625	19	aa	12901	0	2149	0	10752	only nuc data	218	613	55	710	547	0	385	265	406	98	950	1458	208	760	483	196	0	659	598	529	424	276	1132
EOG091201G4	344500	345076	19	aa	10963	1	1257	0	9705	only nuc data	95	968	43	972	638	0	401	147	452	29	424	766	243	629	976	11	0	156	756	729	301	346	718
EOG091201GE	757475	757983	19	aa	9671	1	993	0	8677	only nuc data	48	658	96	871	376	0	358	133	297	16	417	826	523	483	608	111	0	382	692	575	237	482	536
EOG091201GF	30472	31061	19	aa	11210	0	916	0	10294	only nuc data	97	605	283	734	393	0	408	387	644	123	489	856	220	506	739	204	0	539	873	583	490	439	779
EOG091201GI	512585	513494	19	aa	17290	0	3515	0	13775	only nuc data	290	608	150	472	417	0	627	399	891	190	1036	2343	233	1328	609	491	0	379	798	560	375	444	1425
EOG091201GK	267684	268188	19	aa	9595	0	2163	0	7432	only nuc data	109	333	230	329	425	0	421	238	385	100	522	401	193	377	422	214	0	289	1164	517	188	184	500
EOG091201GN	881080	881651	19	aa	10868	0	4618	0	6250	only nuc data	246	358	134	282	375	0	382	123	312	10	508	448	131	313	443	130	0	334	621	450	216	229	451
EOG091201GO	288555	289052	19	aa	9462	0	2190	0	7272	only nuc data	74	714	71	453	717	0	224	173	321	97	478	427	53	508	484	244	0	214	721	416	250	371	336
EOG091201GP	718587	719367	19	aa	14839	0	3663	0	11176	only nuc data	319	482	52	561	630	0	656	458	871	167	921	820	140	749	540	317	0	515	783	383	746	530	855
EOG091201GT	912963	913477	19	aa	9785	0	2073	0	7712	only nuc data	122	424	177	603	389	0	620	251	311	62	708	335	251	443	469	212	0	261	591	362	379	354	510
EOG091201H0	185147	185685	19	aa	10241	0	3364	0	6877	only nuc data	165	355	256	370	395	0	392	228	521	50	480	640	155	371	292	151	0	243	523	343	208	262	642
EOG091201H4	650204	650905	19	aa	13338	0	4913	0	8425	only nuc data	333	417	233	593	478	0	536	369	336	70	667	513	149	416	508	301	0	510	867	465	270	300	427
EOG091201H8	279167	279685	19	aa	9861	0	783	0	9078	only nuc data	176	669	179	980	460	0	450	225	330	153	667	538	109	374	753	162	0	272	794	702	359	354	548
EOG091201H9	501362	502008	19	aa	12293	0	2103	0	10190	only nuc data	358	388	148	319	583	0	600	334	327	101	748	1026	196	566	674	230	0	539	1262	694	343	474	638
EOG091201HE	686562	687116	19	aa	10545	0	938	0	9607	only nuc data	280	518	455	487	469	0	417	354	474	114	465	716	177	532	532	398	0	220	1136	541	430	382	790
EOG091201HJ	612176	612907	19	aa	13908	0	2162	0	11746	only nuc data	398	703	204	793	815	0	832	444	346	172	916	733	173	731	883	191	0	588	1028	650	449	382	713
EOG091201HK	749453	749969	19	aa	9823	0	1478	0	8345	only nuc data	164	623	252	639	412	0	380	257	350	44	506	561	238	365	504	388	0	393	769	473	427	279	485
EOG091201HL	740355	740844	19	aa	9310	0	2836	0	6474	only nuc data	166	237	187	168	392	0	412	314	364	40	538	565	96	297	288	159	0	189	669	381	599	256	323
EOG091201HU	29934	30471	19	aa	10222	0	381	0	9841	only nuc data	129	908	33	625	338	0	324	247	960	79	490	857	122	677	509	158	0	234	688	402	690	632	868
EOG091201HY	209227	209792	19	aa	10754	0	504	0	10250	only nuc data	253	538	253	455	641	0	392	355	647	217	907	518	189	345	861	224	0	465	1003	660	715	352	513
EOG091201HZ	804444	805059	19	aa	11704	0	1466	0	10238	only nuc data	304	618	144	646	704	0	489	356	350	188	640	689	196	556	637	277	0	417	978	702	551	397	703
EOG091201I9	161678	162300	19	aa	11837	0	2653	0	9184	only nuc data	300	253	326	358	463	0	478	287	380	71	812	553	204	498	755	283	0	379	1403	563	279	353	486
EOG091201IC	733764	734316	19	aa	10507	0	2212	0	8295	only nuc data	202	442	53	475	443	0	401	358	377	64	662	667	124	516	494	182	0	363	798	625	252	368	631
EOG091201II	623684	624284	19	aa	11419	0	694	0	10725	only nuc data	178	590	154	464	632	0	556	266	544	184	714	568	301	631	674	229	0	402	1035	598	523	639	1021
EOG091201IN	588955	589502	19	aa	10412	0	501	0	9911	only nuc data	125	451	173	393	356	0	452	676	395	118	623	690	274	572	493	350	0	562	1087	556	377	647	666
EOG091201IO	957029	957549	19	aa	9899	0	1787	0	8112	only nuc data	162	428	142	332	614	0	469	345	408	64	659	338	254	452	532	279	0	259	930	420	370	407	410
EOG091201IR	442986	443495	19	aa	9690	0	410	0	9280	only nuc data	94	550	166	340	577	0	378	165	455	108	684	491	363	603	538	326	0	359	1031	467	555	365	759
EOG091201IS	765591	766216	19	aa	11894	0	1888	0	10006	only nuc data	160	568	61	395	363	0	483	388	811	142	599	956	167	657	436	247	0	362	879	455	329	566	1142
EOG091201IT	653373	654117	19	aa	14155	1	3423	0	10731	only nuc data	189	570	83	431	555	0	633	344	740	167	942	574	274	824	501	423	0	389	862	520	734	427	738
EOG091201IU	909475	909964	19	aa	9310	0	320	0	8990	only nuc data	98	813	130	393	447	0	368	302	806	18	510	482	142	508	540	208	0	333	1030	485	323	472	680
EOG091201J4	60245	60722	19	aa	9082	0	1833	0	7249	only nuc data	77	242	116	268	471	0	469	410	340	65	391	545	124	370	392	235	0	406	797	483	418	300	407
EOG091201J5	849010	849724	19	aa	13585	0	3530	0	10055	only nuc data	262	593	82	416	451	0	603	187	1004	65	765	910	218	471	547	235	0	249	812	458	799	472	718
EOG091201JA	925859	926557	19	aa	13281	0	2265	0	11016	only nuc data	268	1189	85	956	382	0	511	717	328	136	599	661	320	593	579	232	0	413	1345	391	276	611	692
EOG091201JE	347561	348060	19	aa	9500	0	486	0	9014	only nuc data	96	574	112	498	400	0	405	458	581	174	435	678	171	566	382	211	0	238	1034	345	314	390	1048
EOG091201JF	748932	749452	19	aa	9899	0	2214	0	7685	only nuc data	173	420	207	464	452	0	471	273	534	159	721	386	77	379	538	243	0	118	652	397	444	332	418
EOG091201JG	865159	865677	19	aa	9861	0	2595	0	7266	only nuc data	115	401	98	547	368	0	393	279	317	31	505	691	201	407	271	173	0	260	506	379	768	222	449
EOG091201JK	374729	375635	19	aa	17233	0	5906	0	11327	only nuc data	439	501	117	452	1136	0	551	354	578	122	796	663	153	708	776	283	0	421	919	695	892	375	835
EOG091201JL	819073	819594	19	aa	9918	0	878	0	9040	only nuc data	110	701	46	368	585	0	349	283	730	139	464	754	204	508	638	146	0	227	670	616	592	459	561
EOG091201JU	831951	832388	19	aa	8322	0	494	0	7828	only nuc data	9	373	84	515	384	0	341	248	428	87	516	710	215	309	715	126	0	398	598	619	319	324	519
EOG091201JZ	609752	610264	19	aa	9747	0	1916	0	7831	only nuc data	155	411	59	411	375	0	466	370	571	24	886	396	342	578	343	287	0	140	560	286	488	394	444
EOG091201K4	895867	896396	19	aa	10070	1	690	0	9379	only nuc data	130	876	120	608	499	0	413	176	397	1	481	814	314	582	711	223	0	186	1011	733	292	294	648
EOG091201K9	416462	417042	19	aa	11039	0	1949	0	9090	only nuc data	234	529	263	412	513	0	529	240	373	77	772	428	223	656	539	246	0	467	950	570	417	330	556
EOG091201KF	669591	670455	19	aa	16435	0	6375	0	10060	only nuc data	387	518	188	435	473	0	552	346	492	76	777	755	236	441	683	255	0	394	1053	875	296	444	771
EOG091201KK	59526	60110	19	aa	11115	0	2003	0	9112	only nuc data	324	575	118	229	482	0	500	511	302	84	591	795	202	548	403	231	0	326	1175	576	226	414	824
EOG091201KN	106641	107433	19	aa	15067	0	4455	0	10612	only nuc data	328	531	235	554	590	0	531	223	621	139	1194	741	114	564	555	184	0	398	1200	524	316	503	895
EOG091201KQ	246595	247164	19	aa	10830	0	1264	0	9566	only nuc data	104	551	169	748	779	0	370	367	461	121	1117	335	255	463	500	264	0	323	742	284	633	639	445
EOG091201KR	621583	622094	19	aa	9728	1	2206	0	7521	only nuc data	155	705	146	565	377	0	273	222	482	52	522	296	173	392	319	144	0	242	1016	411	308	339	537
EOG091201KS	537556	538297	19	aa	14098	0	4305	0	9793	only nuc data	246	536	118	365	389	0	479	289	783	115	620	894	146	831	544	222	0	310	687	484	512	299	1170
EOG091201KV	664813	665377	19	aa	10735	0	2218	0	8517	only nuc data	227	409	256	576	415	0	406	269	516	168	497	728	145	405	434	179	0	291	905	551	430	292	645
EOG091201L8	117079	117544	19	aa	8854	0	763	0	8091	only nuc data	113	627	62	617	419	0	270	316	310	143	582	588	189	379	613	222	0	244	965	378	449	273	445
EOG091201L9	897356	897853	19	aa	9462	0	831	0	8631	only nuc data	182	676	117	674	540	0	471	443	337	58	381	642	148	599	735	176	0	206	763	569	236	303	557
EOG091201LB	553700	554205	19	aa	9614	0	1020	0	8594	only nuc data	329	517	224	630	368	0	536	463	238	57	440	515	178	448	583	312	0	403	895	664	462	225	436
EOG091201LC	666258	666842	19	aa	11115	0	4205	0	6910	only nuc data	240	512	116	417	424	0	308	244	277	233	635	405	75	321	415	247	0	293	662	415	276	199	436
EOG091201LD	274141	274660	19	aa	9880	0	1110	0	8770	only nuc data	136	497	98	559	481	0	392	217	433	66	663	578	179	446	717	169	0	333	845	541	429	402	725
EOG091201LI	39693	40108	19	aa	7904	0	1748	0	6156	only nuc data	65	206	192	409	320	0	280	263	397	38	272	480	103	429	521	254	0	186	548	303	383	123	449
EOG091201LM	39242	39692	19	aa	8569	0	1117	0	7452	only nuc data	109	573	102	460	259	0	377	137	459	166	456	465	272	519	403	305	0	265	765	541	325	193	410
EOG091201M8	477623	478106	19	aa	9196	0	413	0	8783	only nuc data	159	858	117	708	559	0	488	150	274	42	506	634	314	369	612	235	0	315	783	584	415	286	534
EOG091201MA	314727	315425	19	aa	13281	0	3281	0	10000	only nuc data	401	495	112	272	564	0	458	420	430	135	561	690	213	613	564	239	0	504	1422	661	363	482	802
EOG091201MC	100120	100634	19	aa	9785	0	1310	0	8475	only nuc data	145	704	99	831	392	0	325	280	343	0	593	653	289	494	681	178	0	219	785	639	243	337	390
EOG091201MD	261778	262221	19	aa	8436	0	804	0	7632	only nuc data	35	374	173	271	464	0	462	225	446	119	637	539	159	554	450	209	0	364	601	546	288	142	609
EOG091201ML	158859	159351	19	aa	9367	18	701	0	8648	only nuc data	52	404	139	744	319	0	411	496	465	36	505	671	254	758	504	265	0	347	587	448	388	244	663
EOG091201MR	195298	195821	19	aa	9956	0	1868	0	8088	only nuc data	187	558	221	361	453	0	420	101	523	172	758	550	98	380	442	218	0	121	1213	451	280	341	427
EOG091201MU	902315	902886	19	aa	10868	0	1388	0	9480	only nuc data	82	615	65	430	725	0	487	236	370	84	960	761	288	472	600	256	0	151	731	463	758	311	717
EOG091201MZ	175161	175686	19	aa	9994	0	1335	0	8659	only nuc data	182	529	344	450	397	0	485	288	327	134	708	401	227	485	555	172	0	373	842	552	480	370	540
EOG091201N3	299436	300027	19	aa	11248	0	3689	0	7559	only nuc data	281	654	177	203	389	0	308	194	458	94	506	328	130	416	601	236	0	328	1066	421	329	307	414
EOG091201N5	374075	374728	19	aa	12426	0	2801	0	9625	only nuc data	330	685	127	642	464	0	346	176	592	44	433	809	186	576	900	207	0	225	865	700	436	417	795
EOG091201N7	532609	533005	19	aa	7543	0	1482	0	6061	only nuc data	99	354	260	420	348	0	351	179	314	120	380	486	144	295	315	88	0	288	447	275	434	269	294
EOG091201NB	928298	928773	19	aa	9044	0	1200	0	7844	only nuc data	90	492	83	495	377	0	287	380	461	144	555	379	122	370	597	186	0	312	1022	358	279	514	431
EOG091201NF	753517	754074	19	aa	10602	0	2344	0	8258	only nuc data	146	427	213	465	526	0	240	296	570	194	581	445	139	528	607	269	0	273	575	424	428	339	719
EOG091201NG	912365	912962	19	aa	11362	0	1207	0	10155	only nuc data	369	426	210	477	621	0	481	372	465	58	716	922	314	560	591	310	0	398	1041	687	420	418	668
EOG091201NJ	939052	939593	19	aa	10298	0	1604	0	8694	only nuc data	269	874	144	348	439	0	392	348	320	70	533	737	161	489	419	146	0	408	925	551	233	411	746
EOG091201NP	446962	447464	19	aa	9557	0	1002	0	8555	only nuc data	186	382	129	504	562	0	568	265	395	61	383	922	176	486	448	272	0	436	673	515	384	268	726
EOG091201NS	688086	688749	19	aa	12616	0	3175	0	9441	only nuc data	372	428	133	313	504	0	566	279	394	39	910	965	101	645	686	231	0	438	734	548	459	285	783
EOG091201NU	154564	155508	19	aa	17955	2	7783	0	10170	only nuc data	464	792	66	435	884	0	687	136	715	35	984	105	231	441	677	245	0	312	862	651	719	681	512
EOG091201O1	152592	153134	19	aa	10317	0	1662	0	8655	only nuc data	124	487	118	600	538	0	356	248	393	30	507	824	232	439	504	205	0	449	971	501	362	327	564
EOG091201O8	638322	638961	19	aa	12160	0	1515	0	10645	only nuc data	157	605	38	679	494	0	347	256	532	103	570	1174	360	676	514	218	0	257	938	449	825	520	1090
EOG091201OA	321748	322686	19	aa	17841	0	7032	0	10809	only nuc data	433	551	181	365	673	0	496	294	602	90	1043	671	280	488	565	341	0	347	1172	509	583	597	961
EOG091201OD	42154	42765	19	aa	11628	0	2453	0	9175	only nuc data	337	446	204	456	429	0	569	242	320	105	801	585	143	623	692	204	0	372	985	764	295	265	675
EOG091201OL	953766	954270	19	aa	9595	0	927	0	8668	only nuc data	134	449	198	634	491	0	294	329	366	71	466	748	172	406	636	208	0	257	783	639	485	396	640
EOG091201ON	156155	156717	19	aa	10697	0	3135	0	7562	only nuc data	158	512	63	506	413	0	507	163	346	0	538	710	127	202	622	190	0	159	680	339	422	399	664
EOG091201OP	656117	656933	19	aa	15523	1	7054	0	8468	only nuc data	321	552	199	399	441	0	441	335	400	97	569	533	266	463	456	220	0	425	812	482	418	477	483
EOG091201OR	924678	925224	19	aa	10393	0	756	0	9637	only nuc data	192	655	154	359	421	0	405	259	471	37	619	936	109	504	660	274	0	332	1120	741	401	475	705
EOG091201OY	517226	517930	19	aa	13395	0	5690	0	7705	only nuc data	446	308	268	307	322	0	411	257	343	47	593	527	159	444	545	152	0	278	1138	666	199	268	473
EOG091201OZ	494433	494868	19	aa	8284	0	570	0	7714	only nuc data	53	423	187	382	471	0	271	217	468	34	287	581	244	509	488	209	0	306	834	662	289	395	457
EOG091201P2	837118	837833	19	aa	13604	0	2149	0	11455	only nuc data	434	753	237	754	607	0	580	439	873	135	663	716	354	568	817	224	0	413	961	702	535	564	560
EOG091201P4	50661	51214	19	aa	10526	1	799	0	9726	only nuc data	225	620	72	632	571	0	463	375	469	85	628	764	178	425	692	249	0	393	834	674	394	422	786
EOG091201P5	576281	576916	19	aa	12084	0	2660	0	9424	only nuc data	248	404	133	473	579	0	440	254	769	113	1156	495	92	575	548	212	0	352	741	446	702	307	633
EOG091201PE	406848	407653	19	aa	15314	0	3641	0	11673	only nuc data	454	785	315	383	561	0	420	347	620	119	613	784	192	709	831	259	0	491	1591	821	448	505	879
EOG091201PI	121435	122037	19	aa	11457	0	1325	0	10132	only nuc data	259	646	170	464	543	0	500	208	337	123	837	579	165	419	817	310	0	394	1385	581	559	574	521
EOG091201PK	150	717	19	aa	10792	0	1076	0	9716	only nuc data	134	551	181	587	398	0	508	207	477	133	684	974	198	619	510	325	0	276	895	546	403	326	918
EOG091201PM	952394	952906	19	aa	9747	0	1437	0	8310	only nuc data	195	525	190	586	559	0	325	284	227	235	552	429	220	279	604	88	0	488	1169	598	388	273	291
EOG091201PP	511210	511656	19	aa	8493	0	765	0	7728	only nuc data	68	370	124	651	372	0	204	422	366	53	501	565	177	577	556	135	0	342	704	466	351	294	498
EOG091201PT	632004	632557	19	aa	10526	0	3576	0	6950	only nuc data	195	631	212	212	302	0	343	397	229	74	429	405	163	370	375	273	0	287	905	307	267	331	438
EOG091201PV	567421	567912	19	aa	9348	0	773	0	8575	only nuc data	164	555	159	481	381	0	428	257	456	79	389	790	238	559	591	185	0	324	748	532	298	354	771
EOG091201PY	458094	458596	19	aa	9557	0	2626	0	6931	only nuc data	206	404	427	341	195	0	393	218	249	75	284	653	84	436	368	244	0	242	657	403	411	308	539
EOG091201Q8	44311	44834	19	aa	9956	0	1645	0	8311	only nuc data	258	477	343	612	297	0	401	223	352	248	573	460	113	426	714	239	0	231	938	560	432	309	363
EOG091201Q9	140321	140817	19	aa	9443	0	875	0	8568	only nuc data	216	364	269	393	464	0	457	467	427	165	428	575	153	554	426	356	0	594	778	504	338	275	581
EOG091201QB	463419	463982	19	aa	10716	0	737	0	9979	only nuc data	235	484	272	460	525	0	577	597	427	182	776	558	287	512	521	152	0	761	1057	878	273	272	408
EOG091201QC	664162	664812	19	aa	12369	0	3329	0	9040	only nuc data	190	488	214	489	658	0	461	234	528	70	1141	516	131	424	519	316	0	215	691	397	789	323	436
EOG091201QF	934380	935040	19	aa	12559	2	1337	0	11220	only nuc data	429	1042	143	409	490	0	433	315	641	114	564	938	148	647	641	161	0	382	1290	635	491	601	1135
EOG091201QJ	556616	557144	19	aa	10051	0	2627	0	7424	only nuc data	236	559	134	374	348	0	451	281	387	114	528	418	199	355	401	138	0	261	967	479	411	211	408
EOG091201QM	200252	200727	19	aa	9044	0	429	0	8615	only nuc data	95	711	172	226	409	0	506	429	372	39	690	621	231	566	493	242	0	251	1056	454	278	365	504
EOG091201QN	542907	543691	19	aa	14915	0	3713	0	11202	only nuc data	277	777	152	853	606	0	758	271	397	62	886	497	441	317	564	176	0	237	987	616	864	1294	447
EOG091201QR	335623	336219	19	aa	11343	0	2195	0	9148	only nuc data	309	543	113	413	602	0	421	354	312	194	565	655	146	481	627	223	0	510	861	587	541	290	710
EOG091201QT	383144	383590	19	aa	8493	0	803	0	7690	only nuc data	87	531	125	501	551	0	352	161	422	212	568	470	162	454	587	354	0	241	606	418	400	293	282
EOG091201QU	639483	640142	19	aa	12540	0	2154	0	10386	only nuc data	377	440	225	550	461	0	498	334	451	87	742	892	274	674	773	252	0	548	1025	775	298	406	681
EOG091201QZ	126131	126815	19	aa	13015	0	4714	0	8301	only nuc data	304	428	72	198	511	0	445	152	467	111	726	697	203	597	439	117	0	125	788	468	424	471	862
EOG091201R0	873009	873560	19	aa	10488	0	1009	0	9479	only nuc data	268	463	154	488	610	0	513	485	411	199	875	485	73	346	623	278	0	415	1132	606	597	275	451
EOG091201RH	849725	850480	19	aa	14364	0	3941	0	10423	only nuc data	437	565	220	588	524	0	575	287	493	38	741	979	139	539	716	201	0	403	1152	819	358	345	741
EOG091201RI	518414	518915	19	aa	9538	0	2833	0	6705	only nuc data	151	303	170	367	316	0	355	166	449	56	439	557	196	409	440	137	0	200	584	449	394	236	482
EOG091201RN	932452	933270	19	aa	15561	24	5375	0	10162	only nuc data	423	436	231	451	508	0	557	296	521	89	936	563	177	602	643	253	0	481	1175	596	404	451	792
EOG091201RO	177379	177910	19	aa	10108	0	1037	0	9071	only nuc data	181	718	111	653	579	0	369	374	300	157	574	297	319	315	744	140	0	649	1110	803	289	257	313
EOG091201RR	52278	52762	19	aa	9215	0	2677	0	6538	only nuc data	136	403	199	307	437	0	271	255	330	51	547	323	188	341	363	117	0	349	629	391	352	263	422
EOG091201RU	604471	604962	19	aa	9348	0	575	0	8773	only nuc data	241	869	147	299	308	0	463	462	409	51	434	817	124	676	308	252	0	378	921	485	222	395	753
EOG091201RY	376711	377230	19	aa	9880	0	3648	0	6232	only nuc data	146	373	103	297	299	0	383	100	350	14	606	365	62	394	317	179	0	171	729	366	241	397	486
EOG091201RZ	441901	442556	19	aa	12464	0	3835	0	8629	only nuc data	322	373	216	415	539	0	495	255	331	105	660	660	171	500	501	282	0	351	725	681	438	352	579
EOG091201S1	635344	635864	19	aa	9899	0	4234	0	5665	only nuc data	202	302	146	275	352	0	263	156	303	66	677	591	62	351	364	202	0	152	297	275	365	147	319
EOG091201SE	941258	941683	19	aa	8094	0	485	0	7609	only nuc data	46	514	146	539	405	0	233	331	437	74	409	396	132	438	543	179	0	421	513	631	488	209	571
EOG091201SG	236912	237601	19	aa	13110	0	4761	0	8349	only nuc data	200	622	127	387	443	0	394	193	385	32	759	541	176	331	454	182	0	311	968	462	698	404	480
EOG091201T0	51215	51842	19	aa	11932	0	3261	0	8671	only nuc data	202	892	204	405	529	0	364	245	559	75	664	351	142	358	509	240	0	213	1278	495	449	344	355
EOG091201T1	595110	595839	19	aa	13870	0	4350	0	9520	only nuc data	345	534	172	830	481	0	631	510	364	104	676	547	148	608	574	172	0	483	850	628	339	340	529
EOG091201T9	660733	661261	19	aa	10051	0	1320	0	8731	only nuc data	222	653	104	539	355	0	392	244	514	77	375	774	122	517	632	283	0	333	908	580	255	285	789
EOG091201TA	560897	561758	19	aa	16378	0	6393	0	9985	only nuc data	451	499	158	383	430	0	544	325	485	180	777	1209	125	593	689	233	0	250	817	554	523	382	829
EOG091201TB	722297	722857	19	aa	10659	1	1520	0	9138	only nuc data	234	768	215	723	392	0	515	314	394	94	537	445	244	345	731	167	0	311	847	641	591	370	494
EOG091201TF	280034	280519	19	aa	9234	0	698	0	8536	only nuc data	210	531	222	504	444	0	356	301	289	76	718	634	197	451	558	157	0	286	842	566	306	461	637
EOG091201TN	809700	810408	19	aa	13471	0	4640	0	8831	only nuc data	271	497	136	325	424	0	360	130	601	43	756	926	193	499	484	154	0	398	562	389	452	439	1063
EOG091201TO	968713	969148	19	aa	8284	0	1078	0	7206	only nuc data	93	485	251	556	426	0	217	266	497	114	549	331	55	335	495	141	0	257	791	263	422	320	435
EOG091201TT	147609	148096	19	aa	9272	0	1139	0	8133	only nuc data	176	658	153	766	489	0	325	282	322	82	343	546	136	383	700	199	0	313	704	535	359	302	536
EOG091201TU	363247	363755	19	aa	9671	0	1450	0	8221	only nuc data	71	375	85	427	450	0	268	262	580	84	420	633	216	478	428	169	0	326	709	406	710	722	473
EOG091201TW	744979	745421	19	aa	8417	0	1897	0	6520	only nuc data	164	326	578	452	407	0	240	194	320	117	339	332	78	319	395	219	0	336	486	303	387	277	415
EOG091201TY	58414	58975	19	aa	10678	0	1801	0	8877	only nuc data	296	334	266	479	378	0	583	312	440	98	600	716	96	478	608	331	0	411	830	674	334	344	565
EOG091201U1	365556	366105	19	aa	10450	0	1982	0	8468	only nuc data	309	403	243	318	469	0	541	404	313	82	594	580	70	471	643	178	0	471	878	565	371	305	569
EOG091201U7	350449	350945	19	aa	9443	0	1981	0	7462	only nuc data	136	367	221	260	432	0	337	417	253	229	430	344	149	358	440	254	0	529	1057	516	267	274	328
EOG091201U9	456745	457192	19	aa	8512	0	511	0	8001	only nuc data	162	894	91	624	311	0	413	163	307	24	362	683	262	452	570	81	0	314	727	655	242	281	545
EOG091201UD	700182	700598	19	aa	7923	0	512	0	7411	only nuc data	68	298	149	418	383	0	437	283	365	72	560	394	141	390	689	182	0	335	619	696	402	203	395
EOG091201UN	880177	880685	19	aa	9671	0	981	0	8690	only nuc data	149	380	83	526	519	0	705	176	388	54	490	714	190	535	585	226	0	408	973	612	339	246	541
EOG091201UW	21318	21745	19	aa	8132	0	276	0	7856	only nuc data	23	648	75	423	428	0	292	166	422	20	342	626	234	581	586	114	0	208	807	512	315	299	758
EOG091201UX	122171	122670	19	aa	9500	0	1349	0	8151	only nuc data	185	359	250	315	403	0	435	315	360	97	489	614	149	580	628	330	0	272	767	594	341	327	526
EOG091201UY	82013	82581	19	aa	10811	0	1413	0	9398	only nuc data	192	593	135	449	600	0	566	221	411	35	733	622	250	377	629	222	0	282	949	697	522	519	586
EOG091201V1	497896	498385	19	aa	9310	0	1185	0	8125	only nuc data	142	409	526	350	360	0	319	271	831	82	534	720	168	536	327	230	0	194	498	430	209	439	692
EOG091201V3	117545	118071	19	aa	10013	0	1614	0	8399	only nuc data	246	360	166	439	424	0	524	318	621	31	544	571	195	495	620	155	0	292	828	586	332	320	578
EOG091201V5	940274	940954	19	aa	12939	0	2804	0	10135	only nuc data	346	789	61	506	524	0	452	192	563	20	652	925	147	680	604	124	0	308	969	509	688	540	882
EOG091201VE	598789	599239	19	aa	8569	0	134	0	8435	only nuc data	109	635	169	225	566	0	284	261	426	78	457	738	217	494	616	239	0	152	970	481	170	508	749
EOG091201VF	413775	414407	19	aa	12027	0	1520	0	10507	only nuc data	214	635	332	536	575	0	613	359	589	2	908	505	131	818	529	260	0	317	789	529	867	366	847
EOG091201VI	49219	49769	19	aa	10469	0	1047	0	9422	only nuc data	232	435	189	538	423	0	436	307	480	87	739	785	198	429	476	290	0	328	1023	581	617	472	589
EOG091201VJ	108876	109408	19	aa	10127	0	824	0	9303	only nuc data	280	442	139	648	463	0	502	483	415	181	655	497	288	420	567	152	0	450	927	792	434	365	483
EOG091201VK	555991	556431	19	aa	8379	0	1297	0	7082	only nuc data	90	344	405	354	368	0	306	195	370	76	646	617	195	294	330	330	0	319	577	303	384	215	454
EOG091201VV	383591	384163	19	aa	10887	0	2303	0	8584	only nuc data	254	460	85	441	468	0	508	214	477	116	526	751	156	484	511	210	0	366	885	493	417	337	679
EOG091201W1	919869	920490	19	aa	11818	0	1742	0	10076	only nuc data	186	709	78	459	653	0	460	295	422	71	851	1061	255	519	754	217	0	238	673	384	992	425	560
EOG091201W5	347066	347560	19	aa	9405	0	1536	0	7869	only nuc data	171	483	47	504	395	0	352	235	266	93	494	684	195	413	490	232	0	436	865	402	363	304	616
EOG091201W9	684938	685502	19	aa	10735	0	1936	0	8799	only nuc data	220	465	325	367	530	0	416	329	358	78	669	723	215	478	537	166	0	383	820	510	390	368	672
EOG091201WJ	323934	324364	19	aa	8189	0	214	0	7975	only nuc data	17	608	133	553	468	0	231	147	541	19	231	642	240	653	574	96	0	296	651	563	449	263	617
EOG091201WL	741664	742123	19	aa	8740	0	685	0	8055	only nuc data	146	702	211	486	543	0	377	309	484	102	552	323	189	425	588	187	0	178	767	453	288	347	544
EOG091201WM	160394	160885	19	aa	9348	0	566	0	8782	only nuc data	225	674	129	471	347	0	467	403	279	75	413	1017	107	734	688	156	0	513	677	380	390	158	704
EOG091201WP	629428	629884	19	aa	8683	0	293	0	8390	only nuc data	90	436	141	457	295	0	394	252	461	171	574	484	171	582	634	133	0	453	833	443	603	477	396
EOG091201WS	84403	84926	19	aa	9956	0	2751	0	7205	only nuc data	252	676	142	267	311	0	477	235	306	155	449	338	185	450	369	193	0	265	768	248	321	462	588
EOG091201WU	77370	77937	19	aa	10792	0	2824	0	7968	only nuc data	266	397	133	404	478	0	407	201	376	116	613	695	154	431	528	210	0	398	823	581	282	339	402
EOG091201XA	890510	890973	19	aa	8816	0	930	0	7886	only nuc data	197	656	161	702	448	0	334	172	311	17	479	513	200	405	640	295	0	300	536	649	411	277	380
EOG091201XC	661542	662107	19	aa	10754	0	1872	0	8882	only nuc data	326	420	133	444	466	0	558	385	414	111	529	954	128	541	555	178	0	392	834	625	275	279	661
EOG091201XD	966490	967123	19	aa	12046	0	4031	0	8015	only nuc data	203	453	174	382	428	0	385	206	381	83	518	611	153	647	499	319	0	294	704	509	435	252	582
EOG091201XF	551789	552145	19	aa	6783	0	865	0	5918	only nuc data	94	463	85	460	297	0	237	198	375	132	392	336	136	363	376	176	0	195	404	362	341	216	374
EOG091201XM	94532	95429	19	aa	17062	0	5852	0	11210	only nuc data	428	388	227	387	672	0	503	407	451	54	657	997	193	710	778	176	0	440	954	877	711	723	905
EOG091201XN	72390	72923	19	aa	10146	0	1469	0	8677	only nuc data	117	770	118	867	577	0	575	188	282	0	805	470	258	338	505	94	0	182	701	667	423	444	413
EOG091201Y3	54736	55214	19	aa	9101	0	2206	0	6895	only nuc data	214	385	83	282	423	0	442	172	363	67	638	476	149	384	513	173	0	242	585	371	412	268	467
EOG091201YJ	806907	807419	19	aa	9747	0	2193	0	7554	only nuc data	202	484	132	428	386	0	515	237	230	72	601	522	192	413	639	161	0	236	669	589	384	267	397
EOG091201YK	737061	737496	19	aa	8284	0	429	0	7855	only nuc data	49	413	152	227	251	0	419	347	463	103	447	436	283	456	433	222	0	372	1059	580	233	374	585
EOG091201YL	65223	65769	19	aa	10393	0	1581	0	8812	only nuc data	101	471	428	476	659	0	589	213	346	35	685	669	142	328	440	442	0	357	387	501	418	840	386
EOG091201YN	178542	179221	19	aa	12920	1	2381	0	10538	only nuc data	314	696	98	414	633	0	511	203	711	33	523	1173	198	645	767	213	0	356	962	686	340	562	814
EOG091201YO	18134	18647	19	aa	9766	0	3097	0	6669	only nuc data	181	515	79	303	434	0	360	368	337	71	335	443	105	415	332	170	0	231	749	336	235	248	603
EOG091201YT	75913	76423	19	aa	9709	0	3853	0	5856	only nuc data	113	321	89	321	354	0	291	74	317	64	385	463	138	348	377	181	0	278	555	328	317	211	444
EOG091201YX	796850	797361	19	aa	9728	0	1868	0	7860	only nuc data	203	588	158	310	390	0	380	204	415	72	568	561	169	418	473	234	0	345	951	381	211	517	515
EOG091201YY	445840	446260	19	aa	7999	1	118	0	7880	only nuc data	51	403	114	492	466	0	344	183	567	70	395	404	344	634	633	158	0	308	579	598	234	408	546
EOG091201YZ	784464	784958	19	aa	9405	0	1864	0	7541	only nuc data	224	245	138	303	458	0	435	238	314	89	636	639	108	417	539	147	0	273	836	646	348	277	455
EOG091201Z0	643939	644429	19	aa	9329	1	1562	0	7766	only nuc data	220	431	110	603	474	0	340	326	469	45	394	546	163	388	640	216	0	336	611	462	438	239	535
EOG091201Z1	461804	462268	19	aa	8835	0	1748	0	7087	only nuc data	205	205	184	276	427	0	399	358	421	161	432	464	170	328	398	207	0	302	981	416	231	327	400
EOG091201Z5	32649	33448	19	aa	15200	0	6805	0	8395	only nuc data	359	395	156	247	467	0	446	272	373	58	565	766	172	588	419	165	0	313	876	485	455	373	804
EOG091201Z6	680184	680696	19	aa	9747	0	935	0	8812	only nuc data	120	483	111	338	509	0	455	179	577	71	927	462	225	445	451	188	0	381	1056	347	480	418	709
EOG091201ZC	923321	923816	19	aa	9424	0	1935	0	7489	only nuc data	112	459	178	388	318	0	304	260	585	63	537	480	134	490	525	243	0	204	603	324	578	345	471
EOG091201ZH	275577	276168	19	aa	11248	0	3922	0	7326	only nuc data	237	543	127	376	430	0	234	184	672	94	716	584	151	282	338	240	0	146	633	359	386	385	446
EOG091201ZP	212246	212793	19	aa	10412	0	1986	0	8426	only nuc data	322	786	218	282	361	0	498	433	411	79	544	539	275	419	409	228	0	195	1066	443	225	443	572
EOG09120200	603740	604148	19	aa	7771	0	358	0	7413	only nuc data	24	719	181	595	412	0	299	182	363	73	250	342	278	423	694	251	0	183	725	353	333	384	373
EOG09120201	311410	311894	19	aa	9215	0	603	0	8612	only nuc data	269	569	120	667	456	0	540	206	322	86	785	667	121	498	513	256	0	484	755	457	329	259	522
EOG09120206	601310	601776	19	aa	8873	0	562	0	8311	only nuc data	148	717	64	514	335	0	382	232	401	20	602	870	206	353	508	191	0	365	791	633	282	269	576
EOG0912020I	291514	291922	19	aa	7771	0	620	0	7151	only nuc data	105	484	272	469	456	0	252	163	410	175	559	324	209	431	528	219	0	318	576	340	208	398	360
EOG0912020J	86846	87383	19	aa	10222	0	3552	0	6670	only nuc data	306	302	158	345	467	0	506	383	250	42	510	358	166	375	346	169	0	353	683	448	316	180	313
EOG0912020N	906683	907264	19	aa	11058	29	1500	0	9529	only nuc data	306	684	137	496	430	0	391	270	500	113	632	814	295	519	704	142	0	408	912	608	374	393	707
EOG0912020S	373580	374074	19	aa	9405	0	1498	0	7907	only nuc data	228	367	140	224	529	0	407	216	324	69	674	446	271	423	431	242	0	269	927	503	264	441	740
EOG0912020W	527237	527688	19	aa	8588	1	1610	0	6977	only nuc data	50	385	88	285	228	0	349	218	402	102	255	538	205	461	352	307	0	330	649	358	437	663	365
EOG09120218	493986	494432	19	aa	8493	0	611	0	7882	only nuc data	158	393	231	438	422	0	466	323	473	58	660	491	111	455	527	290	0	278	667	394	387	370	448
EOG0912021A	141355	141888	19	aa	10146	0	2630	0	7516	only nuc data	176	546	146	279	337	0	440	270	334	132	617	456	164	409	351	215	0	354	889	388	317	501	371
EOG0912021B	345842	346456	19	aa	11685	1	1488	0	10196	only nuc data	314	758	118	317	410	0	471	224	600	54	637	964	208	516	555	96	0	163	1303	519	170	917	1196
EOG0912021E	693579	694301	19	aa	13737	0	4218	0	9519	only nuc data	449	571	278	283	514	0	424	250	550	68	695	633	222	517	661	212	0	364	1212	702	410	466	487
EOG0912021G	46535	47220	19	aa	13034	0	3088	0	9946	only nuc data	350	580	137	478	620	0	587	170	583	138	890	620	237	515	690	212	0	270	1010	647	711	385	466
EOG0912021I	245562	246138	19	aa	10963	0	2069	0	8894	only nuc data	167	650	192	350	336	0	252	334	591	206	696	343	180	280	695	238	0	362	1355	464	660	360	350
EOG0912021L	405882	406593	19	aa	13528	0	5823	0	7705	only nuc data	328	346	209	321	460	0	364	198	295	102	952	411	226	387	466	225	0	300	912	434	281	329	487
EOG0912021S	175864	176285	19	aa	8018	0	367	0	7651	only nuc data	118	375	80	308	279	0	340	290	317	141	546	715	230	501	428	134	0	424	752	568	177	450	596
EOG0912021U	454670	455130	19	aa	8759	0	545	0	8214	only nuc data	153	570	144	660	553	0	225	202	442	23	286	658	294	440	735	260	0	193	666	567	332	337	627
EOG09120220	35559	36091	19	aa	10127	0	1373	0	8754	only nuc data	251	678	124	686	395	0	402	318	383	117	520	659	143	550	736	149	0	377	702	505	385	220	705
EOG09120225	407841	408282	19	aa	8398	0	973	0	7425	only nuc data	73	560	71	433	371	0	197	137	342	84	530	788	161	532	492	148	0	249	678	408	382	183	679
EOG09120226	839583	839990	19	aa	7752	0	256	0	7496	only nuc data	66	527	128	574	458	0	193	198	485	113	353	1089	211	299	554	351	0	281	372	493	306	163	348
EOG09120229	834772	835221	19	aa	8550	0	1577	0	6973	only nuc data	176	426	234	404	361	0	349	219	388	58	394	650	159	432	477	63	0	216	650	535	261	258	439
EOG0912022D	613658	613974	19	aa	6023	1	1283	0	4739	only nuc data	150	271	183	284	207	0	230	153	293	52	359	227	82	305	358	163	0	178	455	266	224	210	239
EOG0912022I	293836	294288	19	aa	8607	0	816	0	7791	only nuc data	23	793	179	637	471	0	347	221	455	35	309	271	173	357	559	254	0	224	729	442	607	249	479
EOG0912022J	483317	483725	19	aa	7771	0	450	0	7321	only nuc data	149	457	84	293	398	0	289	184	341	86	588	836	180	446	477	99	0	278	548	442	216	367	712
EOG0912022O	484923	485531	19	aa	11571	0	2505	0	9066	only nuc data	210	454	59	461	503	0	432	224	422	71	1019	790	214	715	505	228	0	350	598	484	388	365	784
EOG0912022X	714299	714716	19	aa	7942	0	707	0	7235	only nuc data	158	599	93	588	353	0	394	224	294	105	504	587	178	404	414	170	0	325	590	484	354	252	323
EOG0912022Y	183067	183575	19	aa	9671	0	1989	0	7682	only nuc data	274	378	171	422	366	0	430	304	296	75	459	693	111	416	543	177	0	435	784	426	376	264	556
EOG09120232	851303	851712	19	aa	7790	0	579	0	7211	only nuc data	121	738	148	528	400	0	299	189	223	267	716	98	166	128	598	224	0	472	886	581	316	114	120
EOG09120233	781150	781629	19	aa	9120	0	1125	0	7995	only nuc data	181	456	162	846	618	0	373	191	353	71	500	540	137	458	530	227	0	336	688	461	400	269	379
EOG0912023H	89990	90459	19	aa	8930	0	964	0	7966	only nuc data	123	628	35	378	373	0	394	331	609	36	462	866	217	682	211	145	0	148	529	435	348	373	766
EOG0912023T	215250	215733	19	aa	9196	0	1244	0	7952	only nuc data	187	654	101	644	428	0	337	308	325	36	587	603	157	386	508	159	0	364	708	482	402	280	483
EOG0912023Z	829963	830546	19	aa	11096	0	2587	0	8509	only nuc data	259	452	110	284	419	0	393	163	457	97	867	727	111	549	479	244	0	292	934	494	365	364	708
EOG09120245	555143	555668	19	aa	9994	0	2320	0	7674	only nuc data	297	326	64	322	383	0	443	453	537	142	375	568	138	420	361	244	0	348	696	507	496	255	596
EOG09120248	273224	273769	19	aa	10374	0	2972	0	7402	only nuc data	345	363	161	304	409	0	358	260	230	36	532	651	150	352	429	184	0	261	811	526	372	389	624
EOG0912024B	552567	553039	19	aa	8987	0	470	0	8517	only nuc data	181	523	151	372	395	0	411	351	417	272	561	395	189	436	770	205	0	401	1077	680	265	207	439
EOG0912024G	338085	338492	19	aa	7752	0	629	0	7123	only nuc data	77	320	185	439	278	0	356	315	473	66	578	341	172	414	612	152	0	266	825	302	275	337	417
EOG0912024Q	457193	457812	19	aa	11780	0	2043	0	9737	only nuc data	244	596	133	338	645	0	451	246	613	124	633	560	170	620	660	214	0	325	957	608	417	419	1008
EOG09120255	642567	643136	19	aa	10830	0	3979	0	6851	only nuc data	267	353	132	296	319	0	475	109	483	53	666	415	141	401	372	190	0	127	605	394	328	416	576
EOG09120257	155630	156154	19	aa	9975	0	2472	0	7503	only nuc data	141	369	206	265	495	0	421	198	434	51	647	488	158	488	528	160	0	198	636	388	580	467	326
EOG0912025J	483726	484270	19	aa	10355	1	1507	0	8847	only nuc data	264	623	245	788	482	0	407	237	243	191	686	577	179	463	634	246	0	277	912	574	374	255	454
EOG0912025Q	570179	570718	19	aa	10260	0	1096	0	9164	only nuc data	287	547	150	626	530	0	592	397	278	185	739	828	110	345	523	191	0	493	679	510	529	386	526
EOG0912025Y	527908	528709	19	aa	15238	0	4995	0	10243	only nuc data	540	383	319	360	609	0	720	446	275	114	735	867	158	535	599	231	0	618	1140	889	274	412	559
EOG0912025Z	468721	469139	19	aa	7961	0	490	0	7471	only nuc data	67	231	125	321	426	0	369	195	338	18	514	767	226	487	480	278	0	351	610	486	207	413	629
EOG09120261	95430	95979	19	aa	10450	0	897	0	9553	only nuc data	242	570	132	407	342	0	434	269	291	240	516	930	119	1014	524	199	0	380	642	622	798	223	901
EOG09120263	517931	518413	19	aa	9177	0	1903	0	7274	only nuc data	233	522	124	402	349	0	438	177	337	52	480	534	132	320	542	135	0	211	821	481	306	343	568
EOG09120266	475896	476369	19	aa	9006	0	2828	0	6178	only nuc data	142	336	246	288	348	0	288	252	387	127	375	522	124	277	334	211	0	167	613	311	293	288	391
EOG0912026O	63546	63971	19	aa	8094	0	1026	0	7068	only nuc data	168	442	46	358	387	0	294	143	669	89	571	349	124	442	523	179	0	198	766	351	370	396	371
EOG0912026U	396624	397262	19	aa	12141	1	3238	0	8902	only nuc data	318	414	231	390	468	0	440	342	401	83	742	428	215	438	576	294	0	351	1191	409	493	460	536
EOG0912026Z	872304	872713	19	aa	7790	0	1315	0	6475	only nuc data	55	336	51	433	229	0	361	366	398	117	514	416	86	458	397	181	0	125	553	233	399	448	374
EOG09120273	597955	598397	19	aa	8417	0	365	0	8052	only nuc data	197	353	105	597	416	0	420	601	310	214	580	304	220	479	444	322	0	409	564	517	384	314	499
EOG09120274	94064	94531	19	aa	8892	0	2264	0	6628	only nuc data	147	198	90	418	277	0	329	262	466	91	517	425	161	380	448	142	0	254	651	502	314	274	429
EOG09120279	43563	43987	19	aa	8075	0	412	0	7663	only nuc data	64	537	96	614	384	0	328	142	569	38	630	364	266	372	498	146	0	314	686	391	516	340	432
EOG0912027H	728506	728975	19	aa	8930	0	866	0	8064	only nuc data	178	556	212	282	400	0	393	310	428	72	726	439	106	401	455	202	0	419	1072	457	279	292	563
EOG0912027I	538717	539177	19	aa	8759	0	2768	0	5991	only nuc data	251	344	177	237	457	0	379	134	244	111	529	440	93	240	270	141	0	312	631	339	290	269	354
EOG0912027L	783485	783850	19	aa	6954	0	398	0	6556	only nuc data	78	482	224	402	414	0	339	274	224	168	551	454	175	425	417	154	0	299	319	293	442	281	219
EOG0912027V	774080	774429	19	aa	6650	0	914	0	5736	only nuc data	16	487	151	322	335	0	283	177	298	180	377	209	128	423	383	186	0	154	459	402	326	166	290
EOG0912027W	249063	249451	19	aa	7391	0	291	0	7100	only nuc data	100	419	75	290	314	0	317	400	463	57	329	559	229	507	438	158	0	338	777	464	140	259	567
EOG0912027X	767234	767759	19	aa	9994	0	2296	0	7698	only nuc data	237	352	224	233	355	0	410	298	276	70	751	608	137	573	389	149	0	466	785	406	220	330	666
EOG09120281	44835	45228	19	aa	7486	0	190	0	7296	only nuc data	97	425	123	513	390	0	420	301	360	132	361	282	227	213	587	245	0	527	695	619	267	224	385
EOG09120285	627581	628117	19	aa	10203	0	1933	0	8270	only nuc data	317	427	134	488	531	0	470	343	266	142	534	688	228	400	671	210	0	227	851	569	391	222	478
EOG09120287	24638	25107	19	aa	8930	0	629	0	8301	only nuc data	199	579	43	515	471	0	377	256	458	103	498	709	182	569	617	110	0	350	834	612	310	219	489
EOG09120288	353363	353839	19	aa	9063	0	1069	0	7994	only nuc data	81	646	136	621	473	0	161	212	174	144	705	231	402	224	792	120	0	552	1042	543	389	177	250
EOG0912028A	942974	943501	19	aa	10032	0	1764	0	8268	only nuc data	108	571	315	339	453	0	161	323	495	16	923	388	131	365	442	210	0	359	857	266	719	454	481
EOG0912028B	564817	565313	19	aa	9443	0	678	0	8765	only nuc data	194	917	220	413	308	0	422	486	488	0	363	990	182	696	322	156	0	351	789	410	201	373	678
EOG0912028F	838626	839055	19	aa	8170	0	863	0	7307	only nuc data	144	489	139	298	349	0	399	340	219	0	474	492	170	357	483	202	0	279	993	463	249	467	445
EOG0912028H	361503	362070	19	aa	10792	0	4005	0	6787	only nuc data	161	565	105	225	419	0	294	120	625	63	556	428	114	267	307	232	0	198	682	278	185	432	692
EOG0912028N	8031	8486	19	aa	8664	0	1462	0	7202	only nuc data	142	240	89	357	368	0	292	271	319	186	571	385	339	193	630	130	0	578	774	749	157	242	332
EOG0912028Q	574046	574443	19	aa	7562	0	1111	0	6451	only nuc data	128	373	189	209	231	0	273	349	317	47	361	513	154	285	417	168	0	290	801	515	189	338	432
EOG0912028T	698014	698453	19	aa	8360	0	1087	0	7273	only nuc data	90	329	50	282	374	0	368	210	437	97	573	534	152	472	509	152	0	391	770	421	357	255	540
EOG0912028V	41774	42153	19	aa	7220	0	770	0	6450	only nuc data	36	341	81	366	326	0	338	275	354	76	413	281	262	397	449	204	0	232	595	368	378	310	404
EOG0912028W	172977	173386	19	aa	7790	0	1309	0	6481	only nuc data	186	264	108	103	335	0	393	227	333	76	586	494	100	323	371	184	0	292	703	500	203	312	574
EOG0912028X	253912	254574	19	aa	12597	0	1408	0	11189	only nuc data	303	605	69	291	526	0	320	137	569	60	657	1370	271	695	829	187	0	384	1358	783	347	596	1135
EOG09120291	466251	466857	19	aa	11533	0	3989	0	7544	only nuc data	272	395	154	197	390	0	337	189	455	78	645	680	133	390	397	377	0	312	599	410	525	329	552
EOG09120298	144784	145200	19	aa	7923	0	510	0	7413	only nuc data	210	346	140	443	517	0	306	160	278	273	683	446	56	510	561	314	0	195	709	458	340	241	437
EOG0912029C	87699	88122	19	aa	8056	0	731	0	7325	only nuc data	108	595	36	532	371	0	227	343	292	100	625	461	251	395	518	167	0	300	570	375	397	277	493
EOG0912029D	499180	499624	19	aa	8455	0	1188	0	7267	only nuc data	221	436	157	447	462	0	422	174	294	109	524	576	98	385	453	181	0	233	652	560	446	258	400
EOG0912029K	293398	293835	19	aa	8322	1	991	0	7330	only nuc data	120	542	137	570	425	0	251	265	404	64	551	443	204	321	537	203	0	187	607	525	309	253	532
EOG0912029L	694302	694777	19	aa	9044	0	1979	0	7065	only nuc data	238	302	67	337	349	0	440	241	247	66	399	621	179	456	398	152	0	190	737	697	175	389	623
EOG0912029P	375942	376532	19	aa	11229	0	1514	0	9715	only nuc data	430	678	244	471	590	0	633	364	421	67	656	656	223	458	549	234	0	356	1158	672	263	363	659
EOG0912029T	397837	398304	19	aa	8892	0	1773	0	7119	only nuc data	258	464	54	573	297	0	284	225	364	125	517	483	83	533	515	191	0	374	454	414	248	384	537
EOG091202A2	906274	906682	19	aa	7771	0	647	0	7124	only nuc data	126	594	78	373	432	0	412	258	368	156	387	236	160	438	380	356	0	159	838	411	373	334	381
EOG091202A8	657393	657832	19	aa	8360	1	1536	0	6823	only nuc data	211	323	114	316	390	0	490	407	171	54	498	477	148	299	419	153	0	415	735	498	278	255	383
EOG091202A9	416039	416461	19	aa	8037	0	776	0	7261	only nuc data	94	536	191	493	486	0	345	258	388	36	246	744	195	537	373	192	0	230	432	489	308	216	566
EOG091202AA	268189	268776	19	aa	11172	0	1736	0	9436	only nuc data	354	811	50	610	610	0	279	156	318	113	824	562	109	419	690	216	0	452	1362	574	492	412	377
EOG091202AC	948178	948590	19	aa	7847	0	1552	0	6295	only nuc data	104	318	243	407	333	0	284	193	391	166	479	414	94	484	349	248	0	259	509	395	255	175	299
EOG091202AK	231012	231388	19	aa	7163	0	1311	0	5852	only nuc data	68	297	146	347	369	0	249	192	338	150	488	345	228	152	398	161	0	290	475	382	205	265	375
EOG091202AO	580591	581099	19	aa	9671	0	2287	0	7384	only nuc data	138	476	94	449	305	0	451	238	409	13	503	698	117	469	334	123	0	261	726	370	237	480	631
EOG091202AP	594719	595109	19	aa	7429	0	1274	0	6155	only nuc data	59	201	36	399	351	0	328	241	226	12	1009	316	209	194	288	175	0	97	424	309	660	314	366
EOG091202AS	104105	104603	19	aa	9481	0	962	0	8519	only nuc data	168	546	152	563	289	0	277	331	459	31	465	820	159	503	703	116	0	267	940	565	249	304	780
EOG091202AU	454070	454418	19	aa	6631	0	756	0	5875	only nuc data	27	470	198	314	289	0	258	284	214	14	223	335	108	383	244	145	0	344	655	475	224	201	497
EOG091202B0	617657	618179	19	aa	9937	0	987	0	8950	only nuc data	339	675	204	862	388	0	433	355	348	68	505	681	175	589	836	190	0	347	701	548	279	265	501
EOG091202B6	89403	89850	19	aa	8512	0	1809	0	6703	only nuc data	255	350	133	498	308	0	322	479	217	142	387	303	159	196	460	148	0	593	918	449	220	177	244
EOG091202BF	881990	882533	19	aa	10336	0	1447	0	8889	only nuc data	272	496	152	419	446	0	417	315	449	164	502	839	198	529	511	172	0	367	888	509	413	375	728
EOG091202BR	233742	234210	19	aa	8911	0	1536	0	7375	only nuc data	230	381	114	299	303	0	369	196	429	94	537	767	220	509	324	241	0	324	618	372	276	305	697
EOG091202BS	235975	236345	19	aa	7049	0	1139	0	5910	only nuc data	55	368	83	261	339	0	312	136	380	89	452	307	113	363	342	81	0	237	543	352	357	279	516
EOG091202BZ	469140	469852	19	aa	13547	0	3851	0	9696	only nuc data	222	583	88	247	495	0	447	291	414	136	893	1182	195	521	431	153	0	346	789	425	694	295	1071
EOG091202C6	851713	852107	19	aa	7505	0	1060	0	6445	only nuc data	187	456	30	313	299	0	289	316	319	26	287	394	182	329	440	307	0	223	786	501	283	227	438
EOG091202CA	465689	466049	19	aa	6859	0	122	0	6737	only nuc data	67	360	97	561	421	0	296	220	325	58	366	563	151	446	438	178	0	374	608	286	240	170	579
EOG091202CE	695117	695490	19	aa	7106	0	766	0	6340	only nuc data	57	343	137	245	394	0	275	242	512	78	345	390	106	471	341	135	0	357	488	436	239	375	431
EOG091202CF	882915	883312	19	aa	7562	0	1178	0	6384	only nuc data	133	310	104	322	349	0	312	262	510	213	501	617	84	394	334	136	0	275	414	283	351	194	419
EOG091202CP	622748	623253	19	aa	9614	0	2184	0	7430	only nuc data	103	513	62	535	232	0	319	275	577	49	968	273	179	306	441	270	0	249	427	396	652	416	291
EOG091202CQ	41202	41773	19	aa	10868	0	3532	0	7336	only nuc data	286	391	179	267	456	0	391	274	224	92	540	540	170	346	437	214	0	394	974	520	244	278	405
EOG091202D1	10421	10993	19	aa	10887	0	2845	0	8042	only nuc data	203	336	271	549	431	0	499	238	551	19	887	422	105	540	328	195	0	420	487	267	420	334	743
EOG091202D2	667788	668216	19	aa	8151	0	675	0	7476	only nuc data	184	441	113	405	393	0	390	276	376	56	547	469	179	470	519	271	0	238	882	424	377	219	431
EOG091202D9	450496	450980	19	aa	9215	0	2192	0	7023	only nuc data	182	306	306	249	405	0	264	197	399	52	513	619	89	331	477	191	0	221	632	397	524	357	494
EOG091202DB	890122	890509	19	aa	7372	0	103	0	7269	only nuc data	103	499	119	232	286	0	265	178	317	57	483	426	224	347	433	218	0	288	993	459	241	576	628
EOG091202DC	444529	444923	19	aa	7505	0	730	0	6775	only nuc data	169	338	83	299	363	0	345	235	322	41	396	493	120	478	371	200	0	492	610	429	359	267	534
EOG091202DE	320044	320620	19	aa	10963	0	1309	0	9654	only nuc data	321	782	157	412	280	0	592	278	484	38	619	765	191	569	470	185	0	266	1369	566	243	521	867
EOG091202DG	28427	28773	19	aa	6593	1	1174	0	5418	only nuc data	44	373	71	332	328	0	183	257	250	60	337	376	127	237	355	192	0	263	364	263	329	321	400
EOG091202DH	546330	546794	19	aa	8835	0	913	0	7922	only nuc data	200	595	206	587	292	0	303	350	307	33	427	607	288	288	515	128	0	399	620	572	465	334	606
EOG091202DM	598398	598788	19	aa	7429	0	584	0	6845	only nuc data	118	306	129	403	384	0	251	208	307	53	410	572	138	531	342	191	0	485	588	559	343	322	323
EOG091202DN	249452	250030	19	aa	11001	0	2969	0	8032	only nuc data	168	562	79	1129	265	0	459	310	503	82	412	420	188	328	460	55	0	141	293	460	511	806	569
EOG091202EB	965741	966153	19	aa	7847	0	778	0	7069	only nuc data	58	286	52	351	344	0	329	310	334	17	489	617	191	473	484	307	0	345	688	374	296	207	575
EOG091202EE	902887	903309	19	aa	8037	0	1348	0	6689	only nuc data	150	311	213	392	360	0	367	282	340	45	419	323	165	239	646	221	0	250	727	589	266	162	372
EOG091202EJ	675214	675596	19	aa	7277	0	667	0	6610	only nuc data	73	295	215	393	367	0	267	128	369	36	437	470	254	458	414	225	0	205	359	382	499	316	521
EOG091202EW	946795	947177	19	aa	7277	0	307	0	6970	only nuc data	122	509	104	520	380	0	416	217	317	13	435	420	231	367	532	254	0	177	494	649	268	215	452
EOG091202F1	486644	487068	19	aa	8075	0	1206	0	6869	only nuc data	85	325	136	333	440	0	298	372	384	101	406	405	144	494	401	312	0	290	675	373	274	285	421
EOG091202F2	817691	818107	19	aa	7923	0	1156	0	6767	only nuc data	113	495	123	317	379	0	328	75	473	19	443	272	293	489	399	114	0	277	656	459	216	423	517
EOG091202FC	303556	304027	19	aa	8968	0	1118	0	7850	only nuc data	225	486	185	498	495	0	440	273	189	93	488	565	145	436	512	195	0	334	687	764	218	292	555
EOG091202FM	252491	252886	19	aa	7524	15	844	0	6665	only nuc data	91	349	72	300	320	0	445	284	218	141	402	784	175	555	402	156	0	175	334	284	282	295	692
EOG091202FN	569367	569809	19	aa	8417	0	966	0	7451	only nuc data	126	397	56	307	451	0	284	244	535	72	429	787	210	491	237	170	0	223	644	409	465	375	665
EOG091202FP	318799	319236	19	aa	8322	0	1740	0	6582	only nuc data	120	318	44	240	275	0	278	344	262	57	415	487	112	439	492	168	0	305	749	424	339	284	550
EOG091202FS	896596	897138	19	aa	10317	0	2669	0	7648	only nuc data	321	373	203	310	308	0	482	260	278	74	579	794	195	313	429	136	0	432	929	484	158	348	563
EOG091202FV	955708	956485	19	aa	14782	1	4879	0	9902	only nuc data	403	550	76	595	539	0	514	272	392	95	985	803	199	503	619	193	0	448	1153	671	238	399	658
EOG091202FY	356550	357017	19	aa	8892	0	1647	0	7245	only nuc data	226	311	255	194	358	0	406	302	265	124	484	381	295	337	546	246	0	315	844	483	248	348	503
EOG091202FZ	437218	437735	19	aa	9842	0	1339	0	8503	only nuc data	297	427	219	738	461	0	410	453	388	82	657	457	170	405	520	398	0	380	637	582	407	308	404
EOG091202G0	385317	385850	19	aa	10146	0	2600	0	7546	only nuc data	289	386	199	147	327	0	435	364	303	85	550	449	159	399	636	313	0	396	891	599	293	266	349
EOG091202G2	186416	186755	19	aa	6460	0	422	0	6038	only nuc data	56	402	577	410	135	0	273	204	381	71	168	485	155	215	358	368	0	430	325	202	238	188	453
EOG091202G4	868524	868918	19	aa	7505	0	236	0	7269	only nuc data	74	571	113	520	423	0	294	43	435	56	374	404	222	396	507	260	0	285	813	405	361	229	558
EOG091202G7	582985	583367	19	aa	7277	0	1637	0	5640	only nuc data	144	356	180	353	274	0	258	397	366	171	272	339	61	378	330	124	0	292	418	245	349	188	289
EOG091202G8	970819	971304	19	aa	9234	0	2017	0	7217	only nuc data	307	355	143	426	348	0	524	249	297	83	423	770	129	458	481	163	0	384	551	478	329	195	431
EOG091202G9	21746	22229	19	aa	9196	0	527	0	8669	only nuc data	234	681	74	310	522	0	324	151	405	60	590	580	195	550	545	210	0	323	1013	681	292	538	625
EOG091202GA	634372	634877	19	aa	9614	1	2677	0	6936	only nuc data	251	325	155	241	349	0	431	209	359	61	775	440	193	259	314	221	0	257	910	298	277	381	481
EOG091202GB	88123	88752	19	aa	11970	0	4195	0	7775	only nuc data	325	478	89	477	317	0	466	167	805	42	613	449	138	573	411	153	0	407	531	490	383	282	504
EOG091202GK	944826	945187	19	aa	6878	0	1192	0	5686	only nuc data	31	579	132	294	238	0	282	95	277	59	405	387	183	360	540	148	0	167	358	503	226	126	327
EOG091202GM	81527	82012	19	aa	9234	0	1797	0	7437	only nuc data	159	514	119	443	481	0	308	123	454	158	863	412	59	484	553	310	0	221	636	369	208	295	427
EOG091202GO	352955	353362	19	aa	7752	0	1415	0	6337	only nuc data	158	225	101	333	321	0	330	320	339	182	315	499	91	451	419	101	0	371	588	455	312	268	316
EOG091202GV	419614	420092	19	aa	9101	0	2171	0	6930	only nuc data	212	420	112	755	322	0	310	266	187	108	375	560	165	285	557	111	0	342	577	515	287	225	451
EOG091202GX	589921	590356	19	aa	8284	0	713	0	7571	only nuc data	218	261	218	441	505	0	474	131	289	2	432	490	119	552	436	141	0	316	672	602	317	381	792
EOG091202GZ	408642	409030	19	aa	7391	0	1185	0	6206	only nuc data	108	332	125	294	259	0	294	346	316	33	481	337	212	323	333	236	0	250	629	424	314	277	391
EOG091202H0	32160	32555	19	aa	7524	0	1373	0	6151	only nuc data	99	285	142	209	163	0	285	179	357	122	362	394	172	480	342	82	0	388	749	416	307	299	418
EOG091202H1	820267	820704	19	aa	8322	0	762	0	7560	only nuc data	166	753	118	377	461	0	317	144	460	36	401	435	198	459	482	215	0	296	875	451	246	333	503
EOG091202HA	150381	150832	19	aa	8588	0	660	0	7928	only nuc data	228	521	189	617	445	0	293	365	273	154	652	212	164	259	746	227	0	515	855	749	195	260	237
EOG091202HF	323486	323933	19	aa	8512	0	1914	0	6598	only nuc data	148	198	155	105	325	0	383	347	311	52	537	444	123	501	400	135	0	386	733	367	383	170	543
EOG091202HG	204413	204944	19	aa	10108	0	1394	0	8714	only nuc data	220	611	130	319	393	0	174	264	777	94	541	632	103	398	493	155	0	357	1099	389	215	537	1033
EOG091202HL	80493	81019	19	aa	10013	0	1743	0	8270	only nuc data	285	370	156	362	430	0	546	227	426	82	737	533	207	348	575	168	0	462	909	498	278	371	585
EOG091202HN	578625	579067	19	aa	8417	1	1000	0	7416	only nuc data	69	734	40	561	446	0	447	213	235	0	544	453	142	337	389	173	0	285	896	392	481	444	204
EOG091202HO	97157	97556	19	aa	7600	0	1485	0	6115	only nuc data	141	282	136	378	387	0	364	313	283	116	403	251	123	243	433	231	0	216	664	530	304	141	317
EOG091202HP	493348	493750	19	aa	7657	0	1364	0	6293	only nuc data	181	560	55	428	419	0	146	213	352	205	438	380	220	146	415	139	0	369	822	323	234	194	235
EOG091202HR	169748	170186	19	aa	8341	0	1215	0	7126	only nuc data	112	517	73	319	344	0	539	186	273	45	538	451	367	253	294	170	0	218	760	355	363	634	427
EOG091202HT	962580	963050	19	aa	8949	0	2595	0	6354	only nuc data	168	268	113	306	243	0	324	284	306	181	447	279	263	225	511	183	0	407	793	481	291	221	228
EOG091202HX	623254	623683	19	aa	8170	0	1692	0	6478	only nuc data	41	466	74	445	285	0	276	181	604	21	487	326	179	338	449	126	0	289	434	380	406	330	382
EOG091202HY	246139	246594	19	aa	8664	17	1024	0	7623	only nuc data	220	327	105	630	434	0	383	317	241	168	519	775	152	532	440	162	0	414	598	372	326	250	478
EOG091202IA	820830	821363	19	aa	10146	0	3168	0	6978	only nuc data	220	416	54	333	434	0	463	314	295	24	977	362	87	513	408	175	0	59	427	283	637	290	427
EOG091202IC	80076	80492	19	aa	7923	0	706	0	7217	only nuc data	151	422	20	486	386	0	277	389	238	37	554	331	58	472	665	190	0	426	652	518	321	329	446
EOG091202IE	713499	713935	19	aa	8303	0	765	0	7538	only nuc data	191	395	151	456	427	0	255	303	393	104	538	465	264	340	417	159	0	289	854	464	443	336	485
EOG091202IF	795551	796065	19	aa	9785	0	1317	0	8468	only nuc data	276	749	137	648	409	0	666	139	216	47	550	733	124	443	385	102	0	287	1204	532	177	233	687
EOG091202IG	201889	202284	19	aa	7524	0	683	0	6841	only nuc data	76	565	61	254	431	0	233	216	466	18	407	558	131	422	333	246	0	317	735	266	196	338	648
EOG091202IK	448615	448950	19	aa	6384	0	161	0	6223	only nuc data	36	328	192	435	446	0	327	170	109	189	798	596	31	397	379	160	0	210	572	343	230	138	173
EOG091202IO	337248	337770	19	aa	9937	0	2446	0	7491	only nuc data	221	305	96	345	272	0	508	369	581	110	609	610	128	351	335	172	0	256	719	376	372	337	640
EOG091202IQ	479774	480170	19	aa	7543	0	625	0	6918	only nuc data	125	622	42	469	263	0	267	129	782	114	393	682	128	191	536	159	0	222	576	388	368	340	247
EOG091202IS	833361	833761	19	aa	7619	0	1045	0	6574	only nuc data	143	272	142	346	459	0	329	182	224	31	477	362	105	337	545	99	0	260	910	391	392	319	392
EOG091202IV	549187	549564	19	aa	7182	0	1358	0	5824	only nuc data	105	322	57	346	323	0	321	206	357	37	442	379	173	447	384	100	0	238	486	317	258	299	332
EOG091202J4	36493	37102	19	aa	11590	0	2774	0	8816	only nuc data	362	337	153	310	491	0	453	354	555	97	742	638	198	408	400	248	0	325	1178	580	336	567	446
EOG091202J7	395337	395913	19	aa	10963	0	2604	0	8359	only nuc data	261	274	49	444	926	0	577	532	388	11	779	609	121	399	520	168	0	69	438	324	788	350	593
EOG091202J8	458597	458946	19	aa	6650	0	672	0	5978	only nuc data	71	221	42	402	295	0	262	269	337	18	319	522	190	342	406	162	0	317	433	504	172	201	564
EOG091202JD	942306	942582	19	aa	5263	0	913	0	4350	only nuc data	159	303	39	224	204	0	239	115	170	47	382	309	150	197	234	178	0	215	485	294	260	149	156
EOG091202JM	211059	211507	19	aa	8531	0	1357	0	7174	only nuc data	248	342	166	310	321	0	456	206	242	68	613	594	96	464	563	203	0	256	748	650	258	217	401
EOG091202JO	227550	228127	19	aa	10982	0	2361	0	8621	only nuc data	271	434	104	444	393	0	307	276	483	72	514	978	154	580	412	157	0	234	816	395	410	394	1064
EOG091202JS	945546	946024	19	aa	9101	0	1487	0	7614	only nuc data	209	420	141	212	386	0	403	254	226	101	531	564	223	347	355	230	0	398	1186	571	376	227	463
EOG091202JV	85708	86061	19	aa	6726	0	362	0	6364	only nuc data	80	321	111	318	396	0	284	320	281	96	266	477	209	513	571	151	0	360	435	450	200	134	471
EOG091202K4	857215	857681	19	aa	8873	0	1650	0	7223	only nuc data	188	535	168	525	381	0	437	178	200	143	536	430	175	362	584	140	0	230	763	407	335	392	302
EOG091202K7	757050	757474	19	aa	8075	0	1130	0	6945	only nuc data	191	453	115	415	417	0	378	96	261	208	542	297	122	593	495	282	0	211	511	424	341	330	454
EOG091202K9	310224	310688	19	aa	8835	0	687	0	8148	only nuc data	162	629	182	618	401	0	328	337	208	92	438	324	255	249	702	164	0	583	1048	732	400	138	320
EOG091202KA	833762	834244	19	aa	9177	0	1854	0	7323	only nuc data	233	358	141	419	445	0	551	376	387	103	401	436	146	354	344	145	0	359	895	399	329	353	382
EOG091202KC	785280	785768	19	aa	9291	0	3050	0	6241	only nuc data	215	301	312	233	372	0	355	207	503	22	462	389	86	342	346	301	0	378	482	222	310	190	428
EOG091202KD	172228	172632	19	aa	7695	0	831	0	6864	only nuc data	188	268	119	316	382	0	420	302	372	112	411	382	108	449	425	261	0	371	699	493	276	300	398
EOG091202KF	274986	275576	19	aa	11229	0	2573	0	8656	only nuc data	330	433	251	402	495	0	433	288	518	234	644	641	185	489	573	211	0	376	811	450	234	340	648
EOG091202KI	757984	758507	19	aa	9956	0	2258	0	7698	only nuc data	203	536	213	411	389	0	472	226	534	193	525	745	142	387	352	237	0	258	572	421	297	342	446
EOG091202KJ	398305	398654	19	aa	6650	0	316	0	6334	only nuc data	75	473	168	543	344	0	314	222	311	19	343	456	188	362	472	98	0	206	559	422	283	145	406
EOG091202KV	57932	58413	19	aa	9158	0	1095	0	8063	only nuc data	98	483	46	570	462	0	387	313	361	51	712	319	272	296	548	318	0	103	474	366	1024	476	482
EOG091202KX	504829	505183	19	aa	6745	11	1540	0	5194	only nuc data	83	315	215	285	457	0	260	182	304	49	361	186	71	192	392	117	0	371	430	355	293	161	198
EOG091202L4	45369	45926	19	aa	10602	0	4144	0	6458	only nuc data	286	353	4	179	326	0	383	103	447	76	428	883	103	348	321	96	0	200	533	378	291	325	681
EOG091202L6	310689	311017	19	aa	6251	12	1453	0	4786	only nuc data	129	384	24	420	339	0	344	234	188	17	348	422	44	222	219	121	0	158	169	155	677	87	214
EOG091202LA	120686	121070	19	aa	7315	0	933	0	6382	only nuc data	63	202	173	524	412	0	312	164	522	103	399	396	124	446	258	134	0	285	616	371	280	212	449
EOG091202LB	669042	669442	19	aa	7619	0	856	0	6763	only nuc data	153	454	223	265	147	0	284	371	269	146	450	280	232	206	556	182	0	430	764	611	310	253	330
EOG091202LD	846873	847295	19	aa	8037	0	616	0	7421	only nuc data	201	439	82	346	356	0	250	395	184	170	500	454	147	261	545	165	0	553	1085	564	321	245	359
EOG091202LE	43015	43388	19	aa	7106	0	1105	0	6001	only nuc data	50	362	94	374	357	0	282	145	237	31	290	515	233	435	301	131	0	257	655	196	358	258	490
EOG091202LF	583524	583959	19	aa	8284	0	1523	0	6761	only nuc data	169	382	147	357	269	0	403	258	456	19	418	528	231	460	386	205	0	324	602	444	180	152	540
EOG091202LN	500899	501361	19	aa	8797	0	1713	0	7084	only nuc data	96	335	448	407	377	0	333	374	262	4	637	395	139	387	447	188	0	143	545	294	724	260	385
EOG091202LT	626487	627045	19	aa	10621	0	2241	0	8380	only nuc data	152	475	172	496	557	0	266	264	368	34	1262	368	168	248	451	468	0	166	598	165	805	699	350
EOG091202LW	858662	859055	19	aa	7486	0	1154	0	6332	only nuc data	143	349	163	426	452	0	286	128	273	67	309	452	245	371	439	190	0	263	670	403	269	257	320
EOG091202M7	135988	136359	19	aa	7068	0	877	0	6191	only nuc data	38	471	167	415	364	0	156	199	211	86	538	219	287	171	473	93	0	447	1000	303	262	179	150
EOG091202MC	111168	111582	19	aa	7885	0	964	0	6921	only nuc data	46	408	123	131	273	0	315	81	613	20	629	453	159	196	274	167	0	44	817	294	404	615	905
EOG091202MI	445229	445559	19	aa	6289	0	1075	0	5214	only nuc data	27	269	120	193	268	0	193	259	275	53	249	391	87	398	227	185	0	211	692	386	294	164	300
EOG091202MP	304028	304633	19	aa	11514	0	3919	0	7595	only nuc data	257	501	93	197	327	0	419	200	402	31	589	635	193	395	445	199	0	218	968	374	420	389	600
EOG091202MQ	590694	591395	19	aa	13338	11	4107	0	9220	only nuc data	428	628	28	186	339	0	602	79	430	58	467	986	141	358	477	266	0	129	1148	474	122	1062	1240
EOG091202MW	143758	144143	19	aa	7334	1	667	0	6666	only nuc data	111	494	75	262	395	0	358	183	217	105	334	521	140	294	441	166	0	224	1005	368	153	368	563
EOG091202N2	547810	548322	19	aa	9747	0	2674	0	7073	only nuc data	65	457	106	593	345	0	248	182	345	88	600	171	312	147	533	42	0	299	988	558	283	301	475
EOG091202N7	108193	108578	19	aa	7334	0	568	0	6766	only nuc data	59	299	98	355	273	0	417	205	179	36	563	405	139	642	491	183	0	496	580	533	190	317	365
EOG091202N8	490601	490979	19	aa	7201	0	523	0	6678	only nuc data	138	505	188	485	265	0	518	171	374	35	457	347	153	443	337	68	0	293	868	358	212	200	401
EOG091202N9	939891	940273	19	aa	7277	0	1212	0	6065	only nuc data	133	369	216	225	372	0	307	239	305	32	342	339	86	315	534	149	0	261	671	394	284	302	323
EOG091202NC	148365	148885	19	aa	9899	0	2162	0	7737	only nuc data	277	527	189	494	403	0	461	142	272	34	677	593	177	700	434	119	0	213	494	339	276	279	914
EOG091202NJ	772681	773070	19	aa	7410	0	1185	0	6225	only nuc data	168	277	72	462	370	0	409	296	184	160	411	402	135	356	485	145	0	232	602	399	301	225	302
EOG091202NK	234211	234685	19	aa	9025	0	1314	0	7711	only nuc data	251	577	71	336	482	0	442	285	279	52	536	475	169	387	458	208	0	487	801	465	365	313	523
EOG091202NV	871802	872303	19	aa	9538	0	1819	0	7719	only nuc data	230	471	184	528	537	0	415	162	396	67	440	662	236	449	604	163	0	213	730	590	203	231	438
EOG091202NW	84927	85707	19	aa	14839	0	4435	0	10404	only nuc data	312	851	3	858	1225	0	889	718	242	49	1544	278	227	334	380	214	0	213	430	210	706	893	140
EOG091202NX	818717	819072	19	aa	6764	0	549	0	6215	only nuc data	84	427	72	285	345	0	284	213	236	33	424	394	285	358	502	152	0	184	590	402	264	310	455
EOG091202NY	245199	245561	19	aa	6897	0	570	0	6327	only nuc data	161	326	219	324	258	0	372	251	358	71	434	307	96	419	410	162	0	364	584	388	335	254	395
EOG091202O3	194072	194625	19	aa	10526	1	2063	0	8462	only nuc data	172	348	89	370	567	0	385	260	841	89	1311	467	156	610	406	291	0	64	394	270	637	339	568
EOG091202O4	547190	547809	19	aa	11780	7	2697	0	9076	only nuc data	259	516	105	480	454	0	511	229	482	38	602	977	174	583	603	156	0	341	894	471	347	451	662
EOG091202O8	750625	751093	19	aa	8911	0	1324	0	7587	only nuc data	264	511	144	490	464	0	371	259	252	35	462	623	147	440	589	126	0	218	884	596	229	302	445
EOG091202OD	947818	948177	19	aa	6840	0	873	0	5967	only nuc data	153	331	117	429	295	0	271	266	352	113	300	454	150	341	372	179	0	351	409	313	308	235	381
EOG091202OL	332402	332752	19	aa	6669	0	738	0	5931	only nuc data	104	327	226	284	263	0	180	286	374	126	328	430	158	279	310	142	0	235	737	263	360	226	397
EOG091202OQ	230580	231011	19	aa	8208	0	1527	0	6681	only nuc data	220	360	132	278	305	0	349	218	361	67	338	669	215	509	345	224	0	374	539	462	221	203	512
EOG091202OS	421737	422139	19	aa	7657	0	794	0	6863	only nuc data	155	404	126	529	364	0	227	250	374	116	401	343	181	276	390	225	0	263	729	513	363	361	428
EOG091202OU	959853	960274	19	aa	8018	0	485	0	7533	only nuc data	178	455	155	299	402	0	381	251	307	140	507	461	125	521	288	214	0	365	941	347	195	426	753
EOG091202OZ	701570	702579	19	aa	19190	0	7673	0	11517	only nuc data	424	514	98	624	592	0	551	252	824	38	1718	1091	171	785	561	277	0	242	766	445	927	386	655
EOG091202P3	656934	657392	19	aa	8721	0	984	0	7737	only nuc data	69	396	141	976	339	0	589	184	371	121	454	394	157	364	363	101	0	356	618	261	547	554	451
EOG091202P4	844957	845403	19	aa	8493	20	1183	0	7290	only nuc data	133	432	146	182	463	0	398	203	222	15	461	430	191	281	541	155	0	251	1043	478	397	445	556
EOG091202P5	433250	433743	19	aa	9386	0	1260	0	8126	only nuc data	263	537	148	315	458	0	328	253	565	81	637	460	153	470	489	229	0	324	1053	486	286	354	500
EOG091202P7	219747	220142	19	aa	7524	0	872	0	6652	only nuc data	175	518	157	381	392	0	237	250	228	65	350	518	143	383	463	152	0	299	694	487	364	227	344
EOG091202PD	422140	422477	19	aa	6422	0	212	0	6210	only nuc data	65	446	73	250	272	0	286	206	353	32	446	328	221	292	409	162	0	246	650	276	294	445	523
EOG091202PG	379070	379436	19	aa	6973	0	386	0	6587	only nuc data	95	693	134	544	415	0	296	211	290	55	336	451	83	357	441	123	0	185	590	370	308	309	396
EOG091202PI	911825	912364	19	aa	10260	0	3741	0	6519	only nuc data	244	383	150	316	346	0	384	227	350	49	326	657	217	400	294	115	0	291	724	413	230	197	450
EOG091202PK	691725	692131	19	aa	7733	0	1423	0	6310	only nuc data	200	317	206	144	367	0	271	210	425	32	478	456	139	346	314	173	0	153	695	433	254	422	475
EOG091202PM	389032	389539	19	aa	9652	0	1246	0	8406	only nuc data	267	360	187	361	412	0	404	227	338	104	652	544	135	568	512	265	0	418	1153	537	314	310	605
EOG091202PR	424242	424623	19	aa	7258	0	1222	0	6036	only nuc data	167	276	298	519	283	0	265	237	350	236	315	269	128	158	436	217	0	341	598	404	290	182	234
EOG091202PT	911066	911524	19	aa	8721	0	1311	0	7410	only nuc data	227	489	106	749	343	0	316	309	344	91	380	397	129	421	463	158	0	393	728	513	350	263	468
EOG091202PV	336814	337247	19	aa	8246	0	551	0	7695	only nuc data	190	667	162	670	277	0	368	241	183	191	508	695	83	588	545	111	0	275	670	406	336	227	492
EOG091202Q1	957887	958239	19	aa	6707	0	510	0	6197	only nuc data	54	426	61	271	369	0	251	262	323	91	327	328	223	344	416	243	0	159	700	420	303	255	425
EOG091202QB	116536	117078	19	aa	10317	0	1448	0	8869	only nuc data	247	585	88	1053	456	0	374	191	620	68	572	478	199	580	598	176	0	437	578	560	367	321	568
EOG091202QD	688750	689259	19	aa	9690	0	3994	0	5696	only nuc data	226	276	118	209	317	0	339	213	280	68	482	343	151	323	393	205	0	218	604	307	258	159	433
EOG091202QG	619830	620435	19	aa	11514	0	3552	0	7962	only nuc data	341	399	196	514	497	0	356	285	408	142	535	599	100	397	506	164	0	264	898	603	421	258	420
EOG091202QL	264922	265297	19	aa	7144	0	316	0	6828	only nuc data	116	525	141	374	368	0	227	225	166	0	386	825	150	391	629	205	0	271	495	379	261	222	588
EOG091202QQ	694778	695116	19	aa	6441	0	486	0	5955	only nuc data	38	413	71	403	362	0	237	270	198	106	497	446	192	353	338	124	0	212	511	357	225	268	372
EOG091202QR	713134	713498	19	aa	6935	0	459	0	6476	only nuc data	111	538	147	424	384	0	391	201	285	1	392	456	155	270	683	163	0	239	549	334	264	212	388
EOG091202QV	495154	495524	19	aa	7049	0	636	0	6413	only nuc data	150	394	12	436	341	0	259	320	254	72	308	487	97	426	493	217	0	327	512	453	222	328	455
EOG091202R9	689656	690060	19	aa	7695	0	2181	0	5514	only nuc data	184	220	91	174	242	0	492	129	238	23	524	448	32	379	447	100	0	174	472	342	228	171	588
EOG091202RA	294517	295257	19	aa	14079	0	3757	0	10322	only nuc data	414	590	206	313	659	0	678	233	436	96	1094	768	134	574	722	226	0	432	849	593	345	396	978
EOG091202RI	273770	274140	19	aa	7049	0	616	0	6433	only nuc data	95	336	132	371	254	0	244	290	480	141	368	494	146	379	409	200	0	271	572	309	312	201	524
EOG091202RL	401352	401786	19	aa	8265	0	1443	0	6822	only nuc data	184	519	61	566	349	0	152	229	211	141	586	307	224	155	520	88	0	605	955	612	223	182	137
EOG091202RR	785769	786172	19	aa	7676	0	398	0	7278	only nuc data	151	359	119	405	277	0	284	290	124	189	274	783	90	1011	380	164	0	251	407	397	483	235	756
EOG091202RS	525873	526285	19	aa	7847	0	1679	0	6168	only nuc data	230	228	189	300	322	0	312	200	193	50	454	391	148	377	427	152	0	316	647	434	345	278	405
EOG091202RV	370888	371353	19	aa	8854	0	1636	0	7218	only nuc data	263	582	153	384	482	0	309	356	245	111	528	222	161	209	583	120	0	596	845	695	256	163	218
EOG091202RW	693036	693400	19	aa	6935	1	1866	0	5068	only nuc data	184	234	39	145	273	0	371	85	325	1	397	532	99	247	265	75	0	147	607	316	199	290	421
EOG091202RY	218780	219162	19	aa	7277	0	1437	0	5840	only nuc data	179	362	58	116	280	0	359	154	240	8	429	634	120	238	449	154	0	279	490	348	420	248	454
EOG091202S4	282482	282881	19	aa	7600	0	765	0	6835	only nuc data	156	668	141	687	488	0	296	355	361	56	377	414	181	316	463	164	0	181	466	396	226	191	408
EOG091202S6	665859	666257	19	aa	7581	0	1389	0	6192	only nuc data	44	384	72	603	266	0	210	151	353	3	589	327	63	288	301	270	0	166	813	219	456	369	289
EOG091202S8	539178	539611	19	aa	8246	0	632	0	7614	only nuc data	173	561	204	519	320	0	348	276	300	91	468	326	143	558	712	290	0	338	588	591	437	141	403
EOG091202SD	360612	360967	19	aa	6764	0	463	0	6301	only nuc data	139	246	227	264	267	0	331	305	240	89	440	415	138	277	452	151	0	411	547	403	297	273	528
EOG091202SI	381469	382012	19	aa	10336	0	1216	0	9120	only nuc data	255	606	112	400	384	0	496	194	509	34	674	1208	199	459	647	78	0	228	869	481	343	444	755
EOG091202SK	102457	102779	19	aa	6137	0	694	0	5443	only nuc data	91	277	43	361	227	0	196	347	216	107	246	298	182	207	387	279	0	467	506	375	359	127	236
EOG091202SM	320977	321382	19	aa	7714	9	1108	0	6597	only nuc data	226	443	157	353	305	0	317	261	215	52	404	552	148	328	486	173	0	349	726	496	346	159	327
EOG091202SN	665378	665858	19	aa	9139	0	499	0	8640	only nuc data	204	521	154	465	457	0	361	426	466	86	504	521	165	335	515	242	0	511	1103	642	326	235	605
EOG091202SU	469998	470399	19	aa	7638	0	871	0	6767	only nuc data	178	345	251	193	290	0	475	197	335	85	517	387	192	357	277	209	0	314	628	459	400	364	492
EOG091202T5	670456	670819	19	aa	6916	0	866	0	6050	only nuc data	232	286	43	419	375	0	362	315	255	127	333	424	82	363	415	149	0	296	577	432	283	186	328
EOG091202T8	899619	900016	19	aa	7562	0	1216	0	6346	only nuc data	166	455	153	430	387	0	211	112	342	38	391	479	115	358	411	135	0	143	868	420	283	172	443
EOG091202TA	565314	565657	19	aa	6536	0	459	0	6077	only nuc data	53	456	110	167	263	0	349	220	328	76	541	408	103	414	303	121	0	183	613	457	246	260	459
EOG091202TC	777854	778183	19	aa	6270	0	838	0	5432	only nuc data	70	287	77	351	354	0	140	254	439	114	354	194	71	263	359	209	0	238	511	227	362	228	400
EOG091202TG	408283	408641	19	aa	6821	0	780	0	6041	only nuc data	97	250	118	524	345	0	285	161	305	17	243	492	206	459	332	160	0	315	510	309	273	249	488
EOG091202TM	372169	372578	19	aa	7790	0	545	0	7245	only nuc data	187	432	181	478	318	0	402	330	363	73	501	642	174	478	326	210	0	374	628	391	243	159	542
EOG091202TN	595840	596214	19	aa	7125	0	737	0	6388	only nuc data	175	256	214	377	414	0	296	195	200	124	341	529	80	446	424	199	0	375	521	341	248	244	564
EOG091202TQ	938167	938486	19	aa	6080	0	579	0	5501	only nuc data	11	369	202	436	158	0	61	196	335	71	391	296	74	433	406	132	0	296	431	218	463	253	280
EOG091202U2	938616	939051	19	aa	8284	0	823	0	7461	only nuc data	202	352	23	425	437	0	415	261	472	97	347	572	204	459	437	151	0	337	894	492	284	217	585
EOG091202U4	651681	652058	19	aa	7182	0	528	0	6654	only nuc data	99	475	123	320	376	0	263	160	329	40	482	505	216	435	513	170	0	264	608	419	141	281	534
EOG091202U8	803947	804443	19	aa	9443	0	2968	0	6475	only nuc data	199	281	76	272	365	0	304	197	268	136	730	398	122	416	237	129	0	270	588	363	506	365	452
EOG091202UB	910739	911065	19	aa	6213	0	25	0	6188	only nuc data	92	330	88	546	436	0	328	177	248	118	526	368	165	488	341	232	0	332	419	405	178	150	313
EOG091202UC	464278	464658	19	aa	7239	0	834	0	6405	only nuc data	105	340	32	666	393	0	446	211	286	66	658	212	186	366	350	121	0	303	552	186	484	266	281
EOG091202UH	241745	242194	19	aa	8550	0	1738	0	6812	only nuc data	242	294	123	324	299	0	427	364	342	72	431	557	136	438	495	154	0	260	730	397	278	264	427
EOG091202UN	265423	265770	19	aa	6612	0	1111	0	5501	only nuc data	90	485	15	386	426	0	240	160	345	98	846	305	110	361	102	107	0	75	464	132	476	88	280
EOG091202UV	487069	487376	19	aa	5852	0	62	0	5790	only nuc data	95	348	169	412	234	0	365	156	163	303	620	310	64	439	460	207	0	118	372	422	143	226	259
EOG091202UY	861203	861627	19	aa	8075	0	889	0	7186	only nuc data	239	447	170	442	394	0	494	353	201	84	446	651	207	333	569	132	0	296	634	380	422	200	331
EOG091202UZ	961477	961963	19	aa	9253	0	881	0	8372	only nuc data	258	572	195	657	464	0	409	196	331	106	525	592	279	452	664	121	0	199	731	678	441	240	520
EOG091202V1	92313	92827	19	aa	9785	0	2798	0	6987	only nuc data	302	282	125	197	348	0	457	174	347	46	442	694	126	333	390	117	0	155	885	523	201	426	719
EOG091202V6	845853	846287	19	aa	8265	0	743	0	7522	only nuc data	207	369	113	591	393	0	355	190	521	69	348	870	126	249	465	195	0	364	670	443	371	310	510
EOG091202V8	107806	108192	19	aa	7353	0	1175	0	6178	only nuc data	225	245	198	348	380	0	331	268	210	34	376	431	163	306	426	219	0	265	605	487	254	247	385
EOG091202VJ	411943	412419	19	aa	9063	0	1911	0	7152	only nuc data	212	299	188	393	465	0	470	240	408	280	542	456	197	356	537	219	0	182	587	371	424	221	317
EOG091202VN	87384	87698	19	aa	5985	0	739	0	5246	only nuc data	66	381	144	318	372	0	235	155	204	133	435	357	40	451	292	198	0	241	373	375	112	154	276
EOG091202VO	841626	842002	19	aa	7163	0	829	0	6334	only nuc data	107	442	159	391	399	0	382	113	248	244	572	446	114	364	438	194	0	207	495	440	246	194	246
EOG091202VS	93396	93895	19	aa	9500	0	2491	0	7009	only nuc data	238	264	381	409	450	0	377	383	347	120	560	390	142	396	292	156	0	291	515	430	228	301	577
EOG091202VV	69372	69767	19	aa	7524	0	404	0	7120	only nuc data	126	451	127	244	489	0	349	219	420	36	508	459	254	581	524	49	0	239	591	415	209	235	721
EOG091202VW	560501	560896	19	aa	7524	0	682	0	6842	only nuc data	187	555	92	466	371	0	405	409	305	102	409	491	197	368	402	170	0	262	458	321	291	285	483
EOG091202W0	109648	110137	19	aa	9310	18	1506	0	7786	only nuc data	166	657	153	182	505	0	390	304	460	90	431	276	261	220	558	168	0	574	841	512	457	373	374
EOG091202W2	505555	505965	19	aa	7809	1	1435	0	6373	only nuc data	171	764	129	628	336	0	288	136	275	35	482	348	136	291	375	165	0	268	561	422	252	128	354
EOG091202W3	144144	144557	19	aa	7866	0	1972	0	5894	only nuc data	108	395	96	472	372	0	229	146	206	138	440	168	168	334	313	221	0	214	664	271	445	252	350
EOG091202W9	901869	902314	19	aa	8474	0	850	0	7624	only nuc data	218	814	73	477	456	0	269	144	309	58	559	652	155	398	591	105	0	239	614	555	495	237	424
EOG091202WB	926944	927288	19	aa	6555	0	1127	0	5428	only nuc data	140	353	117	417	300	0	381	173	168	65	299	392	150	327	323	97	0	274	505	468	191	104	324
EOG091202WC	264481	264921	19	aa	8379	0	1229	0	7150	only nuc data	247	440	143	375	302	0	315	253	393	89	441	550	106	487	567	105	0	249	571	527	301	303	633
EOG091202WF	240337	240792	19	aa	8664	0	997	0	7667	only nuc data	182	439	168	402	465	0	492	323	390	40	585	356	127	567	527	166	0	271	709	448	245	384	563
EOG091202WG	143144	143526	19	aa	7277	0	817	0	6460	only nuc data	204	302	120	325	316	0	190	304	307	164	359	560	225	293	369	146	0	411	712	530	306	164	357
EOG091202WI	719930	720513	19	aa	11096	0	2454	0	8642	only nuc data	291	284	105	285	468	0	626	281	443	99	651	658	168	520	405	176	0	326	1049	471	471	473	683
EOG091202WR	491128	491554	19	aa	8113	0	1882	0	6231	only nuc data	174	299	89	298	411	0	256	208	519	34	571	288	203	324	410	166	0	227	584	365	257	274	448
EOG091202X0	417162	417593	19	aa	8208	11	1711	0	6486	only nuc data	117	173	109	430	259	0	358	235	295	71	361	527	155	440	366	173	0	305	700	420	311	315	483
EOG091202X1	168128	168565	19	aa	8322	0	2696	0	5626	only nuc data	197	375	195	467	320	0	284	163	239	84	378	276	62	303	373	120	0	118	494	388	405	311	271
EOG091202X6	397263	397581	19	aa	6061	0	1103	0	4958	only nuc data	106	163	166	303	206	0	173	216	197	213	174	323	198	150	308	198	0	248	651	458	174	144	295
EOG091202X8	684601	684937	19	aa	6403	0	546	0	5857	only nuc data	21	362	76	159	276	0	407	236	314	0	274	472	185	340	320	111	0	350	757	331	175	265	447
EOG091202X9	723278	723743	19	aa	8854	0	868	0	7986	only nuc data	177	345	130	405	367	0	423	319	454	107	688	480	152	449	469	151	0	220	835	450	492	409	641
EOG091202XL	870072	870510	19	aa	8341	0	2152	0	6189	only nuc data	244	167	342	252	260	0	403	198	304	74	366	601	113	349	310	286	0	424	487	336	317	241	359
EOG091202XP	125793	126130	19	aa	6422	0	500	0	5922	only nuc data	175	236	50	410	340	0	361	120	214	193	372	617	109	332	409	89	0	277	381	420	192	216	584
EOG091202XQ	644909	645268	19	aa	6840	0	499	0	6341	only nuc data	161	246	86	354	348	0	336	283	279	58	579	389	143	347	363	241	0	484	532	492	264	165	352
EOG091202XS	882534	882914	19	aa	7239	0	1192	0	6047	only nuc data	166	264	97	338	337	0	242	168	385	42	562	367	174	356	312	57	0	201	793	402	207	242	501
EOG091202XZ	103750	104104	19	aa	6745	0	1986	0	4759	only nuc data	124	342	4	425	252	0	126	84	160	74	434	566	65	396	260	176	0	222	167	110	164	410	322
EOG091202Y4	290087	290608	19	aa	9918	0	3102	0	6816	only nuc data	304	260	275	254	318	0	366	288	355	180	530	417	94	396	384	160	0	203	994	473	236	285	348
EOG091202Y8	180775	181293	19	aa	9861	0	2328	0	7533	only nuc data	191	284	121	411	326	0	490	271	459	58	593	806	112	399	358	174	0	339	565	512	518	309	428
EOG091202YC	231389	231838	19	aa	8550	0	1729	0	6821	only nuc data	199	564	110	601	378	0	156	226	265	149	515	204	195	286	515	61	0	545	806	607	241	171	226
EOG091202YH	819930	820266	19	aa	6403	0	476	0	5927	only nuc data	122	335	112	445	253	0	271	382	276	82	406	193	165	184	403	215	0	335	766	422	253	203	226
EOG091202YK	133969	134380	19	aa	7828	0	437	0	7391	only nuc data	237	395	17	443	401	0	458	203	303	52	449	415	253	411	604	175	0	397	692	588	315	390	430
EOG091202YL	931491	931908	19	aa	7942	0	1335	0	6607	only nuc data	226	287	186	294	345	0	397	267	192	155	443	496	126	320	422	193	0	312	786	449	343	219	375
EOG091202YS	141023	141354	19	aa	6308	0	560	0	5748	only nuc data	124	298	197	442	258	0	149	184	214	119	430	290	98	501	350	141	0	257	716	371	255	199	279
EOG091202YT	950670	951163	19	aa	9386	0	692	0	8694	only nuc data	274	509	293	431	409	0	442	289	392	75	574	653	78	665	419	140	0	346	589	415	348	421	1206
EOG091202YX	221073	221502	19	aa	8170	0	981	0	7189	only nuc data	138	305	153	721	449	0	288	291	321	83	345	570	104	404	662	106	0	241	661	502	274	222	487
EOG091202YZ	75552	75912	19	aa	6859	0	1057	0	5802	only nuc data	187	341	153	392	252	0	252	147	316	106	368	370	120	335	385	232	0	259	493	472	190	173	446
EOG091202Z3	263411	263809	19	aa	7581	1	1755	0	5825	only nuc data	93	435	83	307	340	0	316	222	318	54	501	444	154	217	357	184	0	157	387	319	576	203	251
EOG091202Z8	166910	167290	19	aa	7239	0	698	0	6541	only nuc data	185	377	332	256	348	0	430	187	285	53	489	277	119	323	291	222	0	235	747	349	266	355	600
EOG091202ZB	215734	216155	19	aa	8018	5	1319	0	6694	only nuc data	252	355	132	310	328	0	402	288	403	98	417	535	88	348	483	166	0	337	662	370	349	224	399
EOG091202ZF	950183	950585	19	aa	7657	0	1240	0	6417	only nuc data	123	432	192	403	448	0	370	247	330	16	634	287	98	298	456	163	0	271	619	324	259	206	364
EOG091202ZG	326080	326462	19	aa	7277	0	787	0	6490	only nuc data	199	434	212	315	295	0	434	145	230	23	407	526	196	316	479	243	0	300	634	349	244	306	402
EOG091202ZJ	425668	426136	19	aa	8911	0	2674	0	6237	only nuc data	232	227	190	296	342	0	295	292	302	138	414	496	133	284	365	183	0	398	667	423	317	206	269
EOG09120306	951946	952393	19	aa	8512	0	895	0	7617	only nuc data	191	431	130	361	390	0	359	251	643	51	478	270	98	455	571	216	0	418	739	400	320	392	644
EOG0912030D	473153	473546	19	aa	7486	0	1313	0	6173	only nuc data	172	467	125	581	334	0	327	127	166	33	347	384	78	319	443	250	0	283	584	604	237	136	348
EOG0912030E	325416	325914	19	aa	9481	0	1641	0	7840	only nuc data	270	389	124	435	458	0	425	189	296	95	551	601	110	365	685	186	0	189	870	660	340	309	563
EOG0912030G	114880	115222	19	aa	6517	0	395	0	6122	only nuc data	122	325	98	417	406	0	213	234	237	114	456	240	217	172	580	117	0	451	752	415	334	182	162
EOG0912030H	770689	771112	19	aa	8056	0	1043	0	7013	only nuc data	125	1020	63	316	337	0	141	164	420	43	301	601	246	242	572	64	0	139	476	462	141	434	831
EOG0912030K	71648	72061	19	aa	7866	0	1462	0	6404	only nuc data	161	239	104	352	306	0	326	283	189	92	544	393	129	399	403	165	0	312	762	462	217	282	445
EOG0912030O	316899	317490	19	aa	11248	1	2184	0	9063	only nuc data	334	516	202	465	466	0	482	236	635	53	757	815	75	459	469	232	0	400	869	460	283	440	749
EOG09120312	611594	611958	19	aa	6935	0	597	0	6338	only nuc data	137	482	150	365	370	0	453	189	221	35	428	349	202	337	545	86	0	234	610	386	224	199	473
EOG09120313	944319	944825	19	aa	9633	0	4260	0	5373	only nuc data	148	312	80	257	235	0	344	214	356	79	492	502	88	224	204	90	0	189	420	200	501	308	278
EOG09120316	334808	335416	19	aa	11571	1	2920	0	8650	only nuc data	249	384	90	246	621	0	448	186	569	19	967	552	135	600	383	171	0	246	853	310	412	550	908
EOG09120317	915875	916372	19	aa	9462	0	3826	0	5636	only nuc data	286	243	71	274	320	0	361	208	246	98	455	557	111	363	363	107	0	201	453	332	242	194	437
EOG09120319	594244	594718	19	aa	9025	0	2790	0	6235	only nuc data	220	348	186	306	304	0	349	369	257	102	527	359	93	268	290	224	0	220	526	340	339	362	466
EOG0912031B	242195	242559	19	aa	6935	0	643	0	6292	only nuc data	99	620	94	351	349	0	272	254	90	55	329	363	154	215	528	179	0	498	878	416	260	134	253
EOG0912031C	446631	446961	19	aa	6289	0	238	0	6051	only nuc data	86	380	109	531	465	0	254	116	236	111	577	359	66	420	462	236	0	342	466	233	267	135	286
EOG0912031D	510840	511209	19	aa	7030	1	798	0	6231	only nuc data	119	471	273	721	419	0	194	119	170	82	317	480	98	278	594	151	0	261	392	383	294	164	370
EOG0912031F	400882	401228	19	aa	6593	0	1962	0	4631	only nuc data	135	221	158	250	253	0	203	118	165	99	262	289	66	313	285	98	0	213	487	397	206	189	359
EOG0912031O	512156	512584	19	aa	8151	0	1619	0	6532	only nuc data	198	320	167	398	282	0	394	358	230	85	374	497	100	349	302	213	0	299	705	454	363	223	419
EOG0912031W	414408	414810	19	aa	7657	0	1804	0	5853	only nuc data	141	265	114	309	348	0	299	218	299	70	374	453	113	347	395	147	0	235	668	324	248	211	416
EOG0912031X	484271	484579	19	aa	5871	0	272	0	5599	only nuc data	16	337	55	399	223	0	286	146	218	57	292	348	322	316	553	147	0	127	614	217	284	305	353
EOG0912031Y	430621	430937	19	aa	6023	0	123	0	5900	only nuc data	25	562	166	389	243	0	286	131	448	19	530	308	168	432	355	75	0	228	379	438	284	184	275
EOG0912031Z	204945	205307	19	aa	6897	0	55	0	6842	only nuc data	109	528	97	287	438	0	269	91	424	77	473	414	263	492	365	159	0	235	767	513	302	286	362
EOG09120324	118640	118885	19	aa	4674	0	579	0	4095	only nuc data	68	136	75	172	247	0	203	373	273	91	254	137	86	144	197	250	0	68	411	151	304	225	298
EOG09120325	878359	878858	19	aa	9500	0	1249	0	8251	only nuc data	280	602	97	334	350	0	577	160	478	31	433	1242	178	421	466	201	0	393	711	383	245	337	612
EOG09120328	394148	394451	19	aa	5776	0	473	0	5303	only nuc data	62	269	77	290	283	0	309	272	319	55	367	223	124	352	475	130	0	287	429	310	262	185	285
EOG0912032C	213576	214039	19	aa	8816	0	1460	0	7356	only nuc data	270	289	132	249	440	0	379	265	226	171	630	381	149	528	458	174	0	397	788	505	360	286	549
EOG0912032E	575636	576280	19	aa	12255	0	2275	0	9980	only nuc data	360	262	95	307	351	0	579	414	478	110	531	1551	115	1005	292	156	0	440	732	430	362	407	1363
EOG0912032K	379437	379767	19	aa	6289	0	954	0	5335	only nuc data	61	181	96	422	274	0	192	206	326	50	373	296	95	177	407	141	0	213	616	315	408	206	341
EOG0912032X	758508	758931	19	aa	8056	0	1727	0	6329	only nuc data	237	477	148	292	349	0	338	242	307	46	398	381	123	321	436	211	0	245	513	502	290	267	443
EOG09120334	329636	330121	19	aa	9234	0	4562	0	4672	only nuc data	192	174	83	177	231	0	277	221	451	48	490	426	87	235	203	69	0	160	352	155	313	149	371
EOG0912033A	692673	693035	19	aa	6897	0	865	0	6032	only nuc data	96	353	158	577	367	0	338	275	315	48	367	386	189	350	372	106	0	318	549	344	199	86	335
EOG0912033G	953430	953765	19	aa	6384	0	556	0	5828	only nuc data	102	434	192	533	350	0	265	176	338	49	261	326	226	251	435	108	0	193	483	449	185	156	418
EOG0912033J	439740	440077	19	aa	6422	0	591	0	5831	only nuc data	143	408	61	277	268	0	325	163	351	17	359	396	126	358	365	181	0	248	697	387	251	188	405
EOG0912033K	322948	323384	19	aa	8303	0	2413	0	5890	only nuc data	235	434	101	331	397	0	326	244	215	109	372	313	122	226	495	173	0	314	606	481	161	201	269
EOG0912033Q	593764	594068	19	aa	5795	0	92	0	5703	only nuc data	25	389	152	135	203	0	280	185	392	57	490	337	206	317	390	145	0	342	512	416	114	230	411
EOG0912033T	324779	325224	19	aa	8474	0	1167	0	7307	only nuc data	84	350	124	387	168	0	361	238	543	95	459	605	179	540	493	187	0	243	516	462	590	311	456
EOG0912034B	357872	358270	19	aa	7581	0	216	0	7365	only nuc data	206	515	87	579	290	0	301	388	522	166	356	492	117	413	594	168	0	339	639	401	377	225	396
EOG0912034D	76424	76836	19	aa	7847	0	782	0	7065	only nuc data	255	790	102	579	424	0	328	186	368	26	637	389	32	270	529	122	0	218	759	464	204	273	365
EOG0912034M	319546	320043	19	aa	9462	0	2306	0	7156	only nuc data	273	515	149	292	484	0	342	183	354	57	539	360	203	371	407	203	0	207	939	426	123	525	477
EOG0912034O	956486	956808	19	aa	6137	0	338	0	5799	only nuc data	95	296	85	329	233	0	239	135	276	69	341	484	105	360	276	122	0	276	637	488	202	325	521
EOG0912034S	278311	278606	19	aa	5624	0	484	0	5140	only nuc data	35	353	126	135	402	0	202	120	292	47	386	216	79	193	283	137	0	171	836	309	305	245	303
EOG0912034V	601777	602156	19	aa	7220	0	1591	0	5629	only nuc data	174	440	176	392	215	0	307	117	244	51	283	380	132	301	363	178	0	208	608	467	276	194	297
EOG0912034Z	865923	866513	19	aa	11229	0	3860	0	7369	only nuc data	279	412	262	214	328	0	487	206	321	115	566	772	200	354	389	200	0	273	574	432	369	258	637
EOG09120350	942583	942973	19	aa	7429	0	1090	0	6339	only nuc data	134	311	115	436	335	0	256	197	425	19	398	494	113	607	391	132	0	294	428	451	279	149	509
EOG09120353	68140	68574	19	aa	8265	0	764	0	7501	only nuc data	261	359	139	501	399	0	364	166	332	148	752	697	80	514	504	206	0	252	657	616	121	200	494
EOG09120355	719368	719683	19	aa	6004	0	1220	0	4784	only nuc data	142	359	85	355	256	0	252	114	231	71	264	172	82	270	388	177	0	212	394	304	371	189	238
EOG09120356	60723	61096	19	aa	7106	0	936	0	6170	only nuc data	191	290	121	581	309	0	251	185	320	6	421	354	121	291	524	122	0	254	745	466	259	244	306
EOG09120357	814862	815232	19	aa	7049	0	721	0	6328	only nuc data	195	304	66	341	364	0	302	281	393	60	326	626	137	401	400	119	0	316	469	420	201	259	543
EOG0912035I	616353	616828	19	aa	9044	0	1491	0	7553	only nuc data	207	438	174	388	352	0	361	235	341	152	480	496	255	395	497	199	0	210	705	396	489	397	593
EOG0912035N	20969	21317	19	aa	6631	0	713	0	5918	only nuc data	188	297	87	395	418	0	172	187	268	79	471	297	124	166	483	213	0	281	792	483	272	200	233
EOG0912035S	193599	194071	19	aa	8987	0	2042	0	6945	only nuc data	279	372	52	375	404	0	442	383	227	88	381	411	165	354	466	285	0	412	627	489	413	232	367
EOG0912035V	378464	378774	19	aa	5909	0	317	0	5592	only nuc data	119	378	188	344	216	0	346	243	275	111	268	346	112	347	312	98	0	287	524	434	96	268	399
EOG09120362	48257	48664	19	aa	7752	0	887	0	6865	only nuc data	103	552	94	282	378	0	202	358	212	176	451	261	228	220	687	124	0	334	879	537	275	199	416
EOG09120368	901582	901868	19	aa	5453	0	468	0	4985	only nuc data	86	261	85	221	304	0	186	360	222	164	345	178	232	82	358	201	0	365	542	317	172	227	163
EOG0912036C	922561	922948	19	aa	7372	0	1266	0	6106	only nuc data	242	285	108	369	390	0	527	166	295	122	465	386	126	314	427	188	0	302	556	358	188	236	298
EOG0912036D	755687	755965	19	aa	5301	0	441	0	4860	only nuc data	71	283	82	176	250	0	266	193	121	131	284	536	98	419	146	81	0	325	507	257	164	201	340
EOG0912036F	96240	96620	19	aa	7239	0	762	0	6477	only nuc data	135	506	104	492	389	0	235	159	385	36	282	637	158	391	324	109	0	239	609	381	271	221	549
EOG0912036G	602630	602995	19	aa	6954	0	1585	0	5369	only nuc data	131	327	93	435	404	0	189	239	260	152	426	173	129	176	357	121	0	365	576	411	202	103	231
EOG0912036O	309076	309457	19	aa	7258	0	487	0	6771	only nuc data	210	254	143	334	374	0	453	178	211	55	611	483	78	587	350	257	0	354	563	526	177	144	639
EOG0912036P	607319	607798	19	aa	9120	0	2769	0	6351	only nuc data	162	507	23	336	438	0	405	177	282	51	543	344	152	367	413	131	0	193	339	193	628	434	395
EOG0912036R	251679	252108	19	aa	8170	0	2213	0	5957	only nuc data	235	244	93	211	266	0	486	194	224	50	322	600	141	362	485	153	0	365	596	438	244	116	367
EOG0912036S	925401	925858	19	aa	8702	0	3267	0	5435	only nuc data	262	253	1	265	350	0	410	84	236	22	348	462	173	376	326	97	0	108	592	391	67	392	482
EOG0912036X	770005	770414	19	aa	7790	16	1421	0	6353	only nuc data	194	429	105	540	196	0	249	260	278	48	372	580	135	354	509	168	0	276	595	383	323	195	358
EOG0912036Y	606858	607318	19	aa	8759	0	1586	0	7173	only nuc data	276	336	162	377	397	0	331	595	261	183	360	444	224	239	432	191	0	609	768	551	284	125	304
EOG09120376	926558	926943	19	aa	7334	0	1150	0	6184	only nuc data	57	405	88	307	269	0	248	184	287	65	491	349	206	472	426	146	0	181	607	356	277	306	514
EOG0912037A	850481	851103	19	aa	11837	0	1986	0	9851	only nuc data	410	513	100	388	405	0	665	448	287	141	770	1017	184	403	731	181	0	391	1075	613	457	513	569
EOG0912037B	476370	476853	19	aa	9196	0	2693	0	6503	only nuc data	299	313	57	270	274	0	271	115	353	117	370	731	154	366	336	162	0	393	783	380	262	286	510
EOG0912037F	114062	114614	19	aa	10507	0	3554	0	6953	only nuc data	293	261	106	230	366	0	403	140	335	55	704	898	147	459	409	91	0	166	591	535	274	179	604
EOG0912037G	755290	755686	19	aa	7543	0	1383	0	6160	only nuc data	210	294	44	203	254	0	369	207	314	29	503	557	98	530	322	101	0	210	590	321	236	286	692
EOG0912037N	853054	853349	19	aa	5624	0	1971	0	3653	only nuc data	161	179	143	195	138	0	172	158	176	49	223	289	103	211	188	134	0	141	326	207	189	140	292
EOG0912037R	573716	574045	19	aa	6270	0	709	0	5561	only nuc data	151	348	196	304	266	0	296	145	314	35	489	265	115	383	436	196	0	254	353	395	346	168	257
EOG0912037S	813081	813684	19	aa	11476	0	3197	0	8279	only nuc data	248	519	68	490	369	0	262	148	443	74	704	1159	209	400	310	231	0	195	687	381	474	434	722
EOG0912037V	858333	858661	19	aa	6251	0	343	0	5908	only nuc data	86	271	115	298	360	0	254	150	175	17	354	460	179	320	460	87	0	359	642	395	265	282	465
EOG0912037Z	602157	602629	19	aa	8987	0	3534	0	5453	only nuc data	209	348	321	294	403	0	372	86	224	2	401	458	109	159	263	79	0	118	392	457	354	329	284
EOG09120381	554206	554561	19	aa	6764	0	342	0	6422	only nuc data	117	736	102	473	328	0	206	196	282	55	374	421	203	313	526	124	0	228	512	441	319	178	405
EOG0912038A	274661	274985	19	aa	6175	0	685	0	5490	only nuc data	137	492	123	413	346	0	266	211	189	81	336	395	151	269	357	69	0	152	634	353	179	145	329
EOG0912038H	180046	180405	19	aa	6840	0	479	0	6361	only nuc data	73	443	115	531	447	0	337	359	219	95	457	391	139	210	342	137	0	321	249	303	451	468	347
EOG0912038N	553356	553699	19	aa	6536	0	520	0	6016	only nuc data	108	632	150	514	331	0	79	258	218	104	327	473	211	149	442	62	0	363	546	287	360	192	318
EOG0912038O	356221	356549	19	aa	6251	0	497	0	5754	only nuc data	152	695	72	471	320	0	301	86	197	0	366	436	65	234	525	58	0	201	540	420	337	142	288
EOG0912038S	47579	47941	19	aa	6897	0	796	0	6101	only nuc data	126	434	97	477	296	0	393	252	220	50	434	409	213	254	504	95	0	282	428	352	269	235	407
EOG0912038T	438542	438901	19	aa	6840	0	1040	0	5800	only nuc data	148	349	13	510	379	0	329	142	253	20	490	326	143	298	592	110	0	198	472	510	266	179	221
EOG09120392	357018	357444	19	aa	8113	1	1552	0	6560	only nuc data	203	481	106	207	303	0	302	166	385	52	358	533	115	335	405	90	0	369	698	351	263	308	733
EOG0912039A	452134	452484	19	aa	6669	0	802	0	5867	only nuc data	164	361	175	202	359	0	197	244	250	93	364	315	89	249	412	129	0	375	776	518	235	268	256
EOG0912039D	136360	136715	19	aa	6764	0	1126	0	5638	only nuc data	129	255	174	441	422	0	238	379	336	167	309	255	129	346	368	311	0	267	337	312	246	75	271
EOG0912039F	671623	672060	19	aa	8322	0	1714	0	6608	only nuc data	111	418	55	397	391	0	347	119	367	11	514	408	165	339	365	230	0	173	648	331	162	578	590
EOG0912039G	579730	580120	19	aa	7429	0	823	0	6606	only nuc data	227	234	219	254	289	0	427	317	321	95	425	562	151	396	360	171	0	308	645	558	171	285	418
EOG0912039L	534634	535049	19	aa	7904	0	1831	0	6073	only nuc data	120	269	162	375	255	0	296	309	420	29	617	468	159	390	312	201	0	206	473	270	199	296	367
EOG0912039N	210031	210364	19	aa	6346	0	860	0	5486	only nuc data	90	338	94	267	275	0	275	159	337	106	301	412	180	325	408	144	0	160	498	336	353	173	345
EOG0912039V	732499	732919	19	aa	7999	0	1278	0	6721	only nuc data	270	331	132	455	309	0	295	274	327	38	498	486	168	325	318	196	0	289	793	475	292	232	488
EOG0912039W	852108	852402	19	aa	5605	0	537	0	5068	only nuc data	93	305	218	237	274	0	187	159	169	17	372	340	126	207	413	121	0	203	613	360	281	295	171
EOG0912039Z	839208	839582	19	aa	7125	0	299	0	6826	only nuc data	188	506	67	353	342	0	498	174	498	37	427	504	122	364	376	134	0	346	633	407	263	224	551
EOG091203A6	185686	186094	19	aa	7771	0	551	0	7220	only nuc data	252	401	85	281	313	0	350	490	392	80	404	553	200	546	476	150	0	290	722	403	337	237	510
EOG091203A7	220143	220517	19	aa	7125	0	1399	0	5726	only nuc data	179	304	122	229	427	0	367	132	327	35	303	567	156	352	402	112	0	185	432	363	302	286	323
EOG091203A9	890974	891575	19	aa	11438	0	2127	0	9311	only nuc data	222	675	178	340	471	0	390	304	607	63	664	617	264	408	383	249	0	254	876	325	569	887	787
EOG091203AH	223773	224238	19	aa	8854	0	3161	0	5693	only nuc data	228	178	61	169	457	0	397	243	271	22	563	561	88	320	306	76	0	243	291	330	356	258	503
EOG091203AJ	344091	344499	19	aa	7771	0	1700	0	6071	only nuc data	169	238	55	319	300	0	297	105	332	0	419	766	161	320	392	184	0	248	604	383	224	207	517
EOG091203AL	509703	510092	19	aa	7410	0	2619	0	4791	only nuc data	142	312	53	126	256	0	189	166	256	33	388	417	67	274	258	172	0	73	539	198	141	318	555
EOG091203AN	425045	425447	19	aa	7657	9	893	0	6755	only nuc data	57	283	56	1074	290	0	388	352	230	117	674	311	280	328	294	49	0	260	237	110	702	497	223
EOG091203AO	506961	507252	19	aa	5548	0	824	0	4724	only nuc data	127	295	114	279	198	0	232	165	162	29	307	318	96	330	386	80	0	226	457	331	285	226	208
EOG091203AR	764136	764478	19	aa	6517	0	354	0	6163	only nuc data	163	330	172	418	441	0	314	389	214	77	287	364	222	345	395	227	0	242	500	315	434	163	314
EOG091203AX	96621	96978	19	aa	6802	0	780	0	6022	only nuc data	188	648	60	432	341	0	252	163	306	72	365	401	133	306	468	105	0	232	591	431	222	148	346
EOG091203AY	450981	451484	19	aa	9576	0	2106	0	7470	only nuc data	225	548	46	824	166	0	601	142	528	36	686	421	150	520	535	87	0	304	759	285	240	238	354
EOG091203B3	365166	365555	19	aa	7410	0	628	0	6782	only nuc data	190	287	75	324	343	0	274	249	312	154	273	875	185	575	444	98	0	314	465	304	265	273	693
EOG091203B8	810627	810926	19	aa	5700	0	463	0	5237	only nuc data	53	280	36	201	332	0	288	196	406	17	282	410	88	342	459	199	0	260	454	322	169	115	381
EOG091203BB	756220	756550	19	aa	6289	0	609	0	5680	only nuc data	79	290	87	373	322	0	302	190	280	36	382	273	236	323	460	176	0	214	525	394	166	246	405
EOG091203BD	861972	862414	19	aa	8417	0	2634	0	5783	only nuc data	217	372	130	415	346	0	259	107	274	42	329	401	57	299	402	136	0	204	769	431	165	214	431
EOG091203BH	784191	784463	19	aa	5187	0	1627	0	3560	only nuc data	156	104	29	152	142	0	240	108	169	10	212	414	52	170	161	69	0	151	504	309	146	94	324
EOG091203BL	706907	707350	19	aa	8436	0	1287	0	7149	only nuc data	163	608	82	418	441	0	426	97	256	64	665	357	172	491	425	75	0	238	753	283	344	387	567
EOG091203BR	201318	201685	19	aa	6992	0	1608	0	5384	only nuc data	170	244	70	183	259	0	277	195	316	92	429	292	111	283	355	214	0	282	605	322	350	124	381
EOG091203BS	437865	438232	19	aa	6992	0	1510	0	5482	only nuc data	109	344	41	240	281	0	323	224	326	55	359	216	151	292	427	112	0	427	558	392	241	102	371
EOG091203BV	131694	132059	19	aa	6954	0	1127	0	5827	only nuc data	193	238	207	331	286	0	290	284	290	103	359	346	141	275	349	196	0	366	604	322	289	221	330
EOG091203C1	545991	546329	19	aa	6441	1	909	0	5531	only nuc data	117	372	258	193	297	0	258	144	379	33	374	324	110	258	242	176	0	274	521	279	272	234	533
EOG091203C7	588576	588954	19	aa	7201	0	1036	0	6165	only nuc data	208	328	124	293	358	0	305	231	279	103	411	481	98	311	433	223	0	324	631	327	303	190	412
EOG091203C8	453689	454069	19	aa	7239	0	1315	0	5924	only nuc data	207	286	81	218	276	0	348	278	360	101	356	444	114	343	311	201	0	464	487	407	225	213	411
EOG091203CP	798951	799238	19	aa	5472	0	468	0	5004	only nuc data	63	337	274	220	249	0	177	185	191	144	289	322	178	116	326	139	0	394	397	426	206	182	252
EOG091203CQ	279686	280033	19	aa	6612	0	2020	0	4592	only nuc data	130	230	69	217	282	0	234	135	251	135	438	219	46	364	225	132	0	263	443	232	178	221	278
EOG091203CW	622230	622623	19	aa	7486	0	731	0	6755	only nuc data	142	437	112	452	343	0	206	206	236	102	382	501	145	179	470	184	0	406	865	539	305	243	442
EOG091203CY	654118	654472	19	aa	6745	0	1531	0	5214	only nuc data	135	291	34	312	247	0	155	259	281	279	394	357	81	244	307	140	0	306	467	372	205	227	256
EOG091203D0	880686	881079	19	aa	7486	0	447	0	7039	only nuc data	197	493	51	284	376	0	346	160	273	17	591	609	121	444	278	128	0	176	840	402	186	462	802
EOG091203D1	200873	201317	19	aa	8455	0	1258	0	7197	only nuc data	265	647	56	517	540	0	322	287	192	58	600	411	99	307	478	148	0	211	548	631	379	282	484
EOG091203DB	604149	604470	19	aa	6118	0	771	0	5347	only nuc data	150	227	258	268	282	0	239	304	227	128	319	264	117	190	404	202	0	465	478	402	219	136	218
EOG091203DC	922243	922560	19	aa	6042	0	867	0	5175	only nuc data	111	218	45	221	215	0	308	216	248	83	223	559	188	397	275	138	0	171	538	406	210	108	408
EOG091203DF	50323	50660	19	aa	6422	0	442	0	5980	only nuc data	142	276	170	466	251	0	231	165	219	54	374	499	118	446	301	183	0	325	627	383	296	131	465
EOG091203DO	687356	687656	19	aa	5719	0	311	0	5408	only nuc data	77	414	143	259	354	0	230	223	271	19	306	373	109	308	322	148	0	200	590	280	249	186	424
EOG091203DV	86359	86845	19	aa	9253	0	2525	0	6728	only nuc data	271	232	117	399	293	0	496	206	314	116	421	462	81	356	423	118	0	257	820	558	237	282	540
EOG091203DX	745422	745738	19	aa	6023	0	200	0	5823	only nuc data	108	404	238	528	280	0	212	71	193	56	462	339	101	379	468	82	0	136	594	382	352	230	316
EOG091203E1	331129	331476	19	aa	6612	0	819	0	5793	only nuc data	149	602	90	348	366	0	326	188	225	31	306	392	145	296	435	135	0	119	552	523	192	176	346
EOG091203E2	49955	50322	19	aa	6992	0	1334	0	5658	only nuc data	118	268	302	372	288	0	144	257	324	77	457	439	104	412	309	214	0	201	416	228	415	192	239
EOG091203E9	949483	949905	19	aa	8037	0	1353	0	6684	only nuc data	247	305	365	333	309	0	293	328	275	48	421	549	161	348	322	217	0	301	776	452	224	240	417
EOG091203EA	913478	913787	19	aa	5890	0	453	0	5437	only nuc data	79	413	63	511	349	0	298	211	129	23	466	263	144	133	397	165	0	171	515	325	331	311	219
EOG091203ET	945188	945545	19	aa	6802	0	897	0	5905	only nuc data	131	357	130	327	299	0	287	121	413	131	331	246	116	245	458	101	0	246	778	372	288	289	370
EOG091203EU	208865	209226	19	aa	6878	0	1284	0	5594	only nuc data	204	235	103	276	304	0	224	173	234	85	428	407	78	357	360	128	0	333	613	360	271	142	483
EOG091203EV	955318	955707	19	aa	7410	0	1931	0	5479	only nuc data	166	273	118	244	501	0	410	278	232	106	373	350	66	341	370	187	0	267	397	389	158	187	232
EOG091203EY	433744	434039	19	aa	5624	0	837	0	4787	only nuc data	90	398	108	409	329	0	178	219	218	96	283	307	100	174	377	96	0	309	355	349	163	187	132
EOG091203F1	797362	797640	19	aa	5301	0	435	0	4866	only nuc data	49	307	108	145	337	0	207	160	199	68	317	344	93	438	319	135	0	190	436	240	252	163	408
EOG091203F3	88978	89308	19	aa	6289	0	959	0	5330	only nuc data	142	557	102	421	307	0	283	112	221	58	212	401	49	251	540	84	0	84	483	456	202	165	342
EOG091203F4	292872	293198	19	aa	6213	0	746	0	5467	only nuc data	121	313	190	269	435	0	138	158	259	37	459	248	45	316	376	147	0	127	680	372	337	205	356
EOG091203F9	674920	675213	19	aa	5586	0	546	0	5040	only nuc data	96	311	51	323	221	0	318	165	123	119	183	437	89	391	375	141	0	191	283	489	355	146	329
EOG091203FH	536910	537254	19	aa	6555	0	480	0	6075	only nuc data	168	512	57	248	282	0	304	269	202	19	536	347	168	270	479	279	0	155	638	462	255	201	392
EOG091203FT	27562	27983	19	aa	8018	0	1406	0	6612	only nuc data	256	491	128	416	432	0	335	245	174	21	425	468	108	410	478	179	0	289	722	524	195	189	383
EOG091203FX	205308	205684	19	aa	7163	0	329	0	6834	only nuc data	204	506	135	702	258	0	323	211	278	59	422	470	146	354	395	136	0	298	769	390	354	229	399
EOG091203FY	853756	854147	19	aa	7448	0	912	0	6536	only nuc data	219	232	161	280	343	0	260	335	515	139	473	458	126	375	351	158	0	304	595	386	229	308	508
EOG091203G1	499625	499950	19	aa	6194	0	985	0	5209	only nuc data	88	534	93	466	385	0	148	165	313	0	274	287	154	281	258	105	0	174	502	346	160	184	380
EOG091203G2	362071	362418	19	aa	6612	0	1163	0	5449	only nuc data	145	320	125	226	279	0	236	240	312	159	294	311	162	241	373	178	0	241	414	188	468	267	415
EOG091203G4	139331	139669	19	aa	6441	0	1172	0	5269	only nuc data	105	299	41	270	332	0	256	238	139	108	399	288	181	123	544	136	0	360	681	466	191	135	82
EOG091203G6	625039	625665	19	aa	11913	0	3168	0	8745	only nuc data	277	630	166	229	469	0	562	167	405	59	628	705	136	452	609	199	0	148	960	367	196	611	1047
EOG091203G8	550495	550883	19	aa	7391	0	1471	0	5920	only nuc data	183	228	92	231	292	0	312	272	346	70	453	441	104	437	351	173	0	148	718	261	258	217	516
EOG091203GD	181294	181655	19	aa	6878	0	913	0	5965	only nuc data	136	516	119	218	373	0	258	172	321	53	562	417	148	373	306	119	0	244	690	161	163	278	474
EOG091203GH	619543	619829	19	aa	5453	0	820	0	4633	only nuc data	93	268	49	175	289	0	227	54	338	36	471	273	70	292	254	21	0	79	690	131	77	374	465
EOG091203GI	367951	368304	19	aa	6726	0	873	0	5853	only nuc data	150	280	109	127	315	0	331	182	249	76	484	599	58	396	355	152	0	201	584	405	260	257	433
EOG091203GJ	242560	242957	19	aa	7562	0	2303	0	5259	only nuc data	192	322	170	135	279	0	297	234	335	47	574	244	80	105	455	70	0	319	548	527	157	149	212
EOG091203GL	775806	776368	19	aa	10697	12	1515	0	9170	only nuc data	335	492	23	473	562	0	682	321	271	244	702	712	151	496	703	102	0	432	915	511	586	242	550
EOG091203GM	963051	963490	19	aa	8360	0	515	0	7845	only nuc data	198	553	120	304	357	0	346	186	374	87	439	780	299	535	526	144	0	419	616	425	244	267	824
EOG091203GN	219163	219546	19	aa	7296	0	1087	0	6209	only nuc data	189	462	126	515	402	0	278	190	296	17	437	432	120	332	433	129	0	232	643	390	241	203	331
EOG091203GR	31717	32003	19	aa	5453	0	202	0	5251	only nuc data	28	387	173	387	308	0	251	232	297	77	390	185	81	233	346	104	0	326	476	288	299	77	334
EOG091203GS	909965	910297	19	aa	6327	0	150	0	6177	only nuc data	107	798	38	507	408	0	249	115	171	1	485	466	35	343	535	68	0	231	582	399	253	238	255
EOG091203GT	72062	72389	19	aa	6232	0	572	0	5660	only nuc data	123	361	54	335	255	0	223	169	332	47	381	398	98	469	306	149	0	221	639	440	201	200	382
EOG091203GY	358271	358654	19	aa	7296	0	1639	0	5657	only nuc data	101	213	115	276	310	0	379	132	513	44	401	266	294	340	263	125	0	215	355	315	441	236	424
EOG091203H2	391895	392269	19	aa	7125	1	2282	0	4842	only nuc data	138	176	194	246	239	0	305	167	274	132	290	362	115	255	283	242	0	220	381	238	260	177	286
EOG091203H6	921614	921956	19	aa	6517	0	997	0	5520	only nuc data	152	481	166	374	300	0	356	200	153	30	256	378	97	267	360	84	0	291	496	394	249	222	366
EOG091203HA	455744	456205	19	aa	8778	0	4078	0	4700	only nuc data	202	136	162	235	202	0	193	289	228	70	343	475	105	299	257	112	0	232	413	274	207	198	270
EOG091203HB	823073	823373	19	aa	5719	0	305	0	5414	only nuc data	90	424	173	269	192	0	205	211	283	75	474	299	102	285	428	132	0	265	655	272	259	119	292
EOG091203HC	643137	643520	19	aa	7296	0	1426	0	5870	only nuc data	208	338	154	398	292	0	369	229	214	75	282	481	73	312	380	184	0	371	482	416	218	261	341
EOG091203HM	276169	276501	19	aa	6327	0	411	0	5916	only nuc data	126	360	89	283	208	0	310	289	441	75	480	458	128	548	346	164	0	182	345	387	261	133	429
EOG091203HP	67787	68139	19	aa	6707	0	972	0	5735	only nuc data	109	314	24	380	246	0	194	152	349	65	383	489	122	408	459	47	0	188	312	314	407	243	639
EOG091203HU	700924	701363	19	aa	8360	0	2231	0	6129	only nuc data	253	344	126	248	364	0	364	161	348	82	407	559	139	339	356	129	0	287	615	412	282	189	378
EOG091203HZ	343773	344090	19	aa	6042	0	503	0	5539	only nuc data	121	317	2	230	209	0	227	209	334	109	233	415	131	743	235	188	0	245	400	287	158	193	674
EOG091203I3	958240	958538	19	aa	5681	0	468	0	5213	only nuc data	46	352	324	405	277	0	288	42	236	52	394	202	192	149	321	209	0	218	475	254	250	266	307
EOG091203I4	555669	555990	19	aa	6118	0	511	0	5607	only nuc data	142	370	63	157	261	0	371	317	302	176	306	445	63	447	311	141	0	191	560	284	107	231	504
EOG091203I7	786173	786438	19	aa	5054	0	1467	0	3587	only nuc data	141	140	11	269	130	0	249	115	178	64	300	518	94	189	130	104	0	142	297	150	71	143	293
EOG091203IB	43988	44310	19	aa	6137	0	974	0	5163	only nuc data	157	394	147	364	275	0	241	203	238	113	327	281	65	297	376	93	0	144	456	357	242	185	365
EOG091203ID	538298	538716	19	aa	7961	0	1769	0	6192	only nuc data	148	350	96	466	293	0	337	278	491	35	561	350	168	497	171	123	0	117	462	161	607	296	333
EOG091203IR	236549	236911	19	aa	6897	0	1654	0	5243	only nuc data	196	207	87	334	291	0	309	101	198	32	296	487	73	324	468	150	0	200	561	354	157	242	372
EOG091203IY	637638	638034	19	aa	7543	0	2792	0	4751	only nuc data	139	303	52	188	245	0	170	185	309	26	393	415	60	254	272	123	0	229	548	318	255	118	288
EOG091203J2	247404	247725	19	aa	6118	0	425	0	5693	only nuc data	61	494	94	252	257	0	197	243	298	19	290	530	127	344	470	41	0	111	511	382	160	169	704
EOG091203J3	127649	127923	19	aa	5225	0	236	0	4989	only nuc data	59	255	127	276	287	0	355	171	163	36	386	185	164	244	615	148	0	102	586	172	191	221	305
EOG091203J4	121071	121434	19	aa	6916	0	2081	0	4835	only nuc data	190	221	103	293	267	0	298	134	277	60	394	369	77	294	363	110	0	186	531	313	178	94	273
EOG091203J8	853350	853755	19	aa	7714	0	733	0	6981	only nuc data	132	490	60	299	260	0	391	119	462	53	824	355	177	308	338	321	0	123	601	289	603	390	518
EOG091203J9	313966	314307	19	aa	6498	0	1961	0	4537	only nuc data	100	234	115	308	243	0	293	218	212	68	271	351	77	285	224	80	0	253	441	336	234	105	189
EOG091203JD	349084	349411	19	aa	6232	0	750	0	5482	only nuc data	116	182	46	238	284	0	277	312	266	162	273	430	114	139	306	125	0	378	760	440	109	249	392
EOG091203JN	431768	432133	19	aa	6954	0	1194	0	5760	only nuc data	212	333	108	220	387	0	250	205	219	141	527	417	103	255	316	127	0	254	688	408	141	211	450
EOG091203JX	689260	689655	19	aa	7524	0	1073	0	6451	only nuc data	128	412	59	469	360	0	352	109	129	98	663	522	161	441	339	40	0	261	390	266	312	332	736
EOG091203K6	605163	605473	19	aa	5909	0	387	0	5522	only nuc data	117	342	44	380	299	0	130	279	302	119	492	280	176	192	437	122	0	355	522	466	148	243	194
EOG091203K7	568723	569056	19	aa	6346	0	883	0	5463	only nuc data	137	297	143	405	397	0	177	336	129	36	350	272	163	112	385	45	0	488	743	498	160	214	113
EOG091203K8	26266	26651	19	aa	7334	0	1078	0	6256	only nuc data	199	365	42	536	280	0	348	238	263	1	376	576	126	358	527	87	0	206	650	417	325	181	354
EOG091203KF	350172	350448	19	aa	5263	0	484	0	4779	only nuc data	38	218	154	283	302	0	193	161	387	70	508	279	74	220	291	100	0	179	525	195	201	209	230
EOG091203KJ	460088	460424	19	aa	6403	0	1904	0	4499	only nuc data	164	145	98	169	305	0	390	267	101	50	365	269	70	186	280	121	0	264	388	442	136	104	349
EOG091203KM	136716	137021	19	aa	5814	0	389	0	5425	only nuc data	46	558	36	385	250	0	252	84	192	15	315	460	137	259	373	72	0	272	498	432	316	132	387
EOG091203KO	81020	81287	19	aa	5092	0	548	0	4544	only nuc data	75	208	148	195	357	0	185	228	146	44	290	259	159	308	185	70	0	288	433	291	286	161	303
EOG091203KQ	309840	310223	19	aa	7296	0	1551	0	5745	only nuc data	197	420	52	359	338	0	318	128	205	13	408	491	108	278	474	106	0	219	521	590	215	146	356
EOG091203KV	428386	428701	19	aa	6004	0	616	0	5388	only nuc data	61	246	20	394	253	0	314	68	403	0	465	302	64	439	407	81	0	194	556	447	256	198	281
EOG091203KW	679072	679507	19	aa	8284	12	1286	0	6986	only nuc data	138	536	333	538	383	0	309	240	145	179	705	250	225	187	529	58	0	432	815	598	169	151	204
EOG091203L0	148886	149211	19	aa	6194	0	973	0	5221	only nuc data	100	421	126	361	391	0	161	234	320	68	354	282	143	83	443	128	0	209	466	335	202	246	248
EOG091203L1	919374	919724	19	aa	6669	0	1874	0	4795	only nuc data	181	191	123	231	254	0	215	321	192	161	363	321	80	165	346	61	0	265	513	389	153	190	261
EOG091203L5	805145	805518	19	aa	7106	0	960	0	6146	only nuc data	149	308	52	349	285	0	221	218	295	57	424	440	109	369	423	207	0	199	680	459	384	199	468
EOG091203L6	176286	176688	19	aa	7657	0	1321	0	6336	only nuc data	140	270	267	237	326	0	250	199	528	100	554	331	72	427	343	213	0	318	618	272	299	286	426
EOG091203LH	351861	352181	19	aa	6099	0	293	0	5806	only nuc data	40	247	26	311	226	0	351	168	217	57	307	560	114	488	585	208	0	168	584	328	205	226	430
EOG091203LI	847590	847920	19	aa	6289	0	693	0	5596	only nuc data	112	414	69	342	244	0	290	202	316	58	355	323	228	205	446	111	0	492	468	391	220	282	140
EOG091203LS	127924	128239	19	aa	6004	0	371	0	5633	only nuc data	125	221	4	297	352	0	306	239	502	17	325	632	77	252	272	190	0	295	435	341	239	181	456
EOG091203LU	807420	807808	19	aa	7391	0	294	0	7097	only nuc data	194	454	284	652	344	0	267	296	303	124	434	362	94	357	337	233	0	313	882	386	273	292	410
EOG091203LY	920491	920899	19	aa	7771	0	2590	0	5181	only nuc data	170	237	126	377	228	0	156	121	273	39	387	333	175	199	471	93	0	147	423	393	448	227	328
EOG091203LZ	679867	680183	19	aa	6023	0	971	0	5052	only nuc data	111	320	198	289	402	0	191	142	427	2	535	49	140	272	251	201	0	148	485	123	270	339	268
EOG091203M5	881652	881989	19	aa	6422	0	1823	0	4599	only nuc data	171	214	34	290	192	0	210	142	278	52	297	359	83	261	237	131	0	170	578	356	157	202	356
EOG091203MD	543692	544117	19	aa	8094	0	501	0	7593	only nuc data	111	491	39	422	253	0	377	389	781	76	1051	445	136	441	323	141	0	253	593	280	569	102	431
EOG091203MH	495525	495943	19	aa	7961	0	1178	0	6783	only nuc data	228	340	76	468	376	0	357	210	388	55	604	481	119	427	269	87	0	193	722	399	351	362	499
EOG091203ML	599240	599641	19	aa	7638	0	2440	0	5198	only nuc data	232	303	105	264	256	0	309	300	211	28	323	420	50	341	408	77	0	233	475	426	171	150	348
EOG091203MR	332753	333065	19	aa	5947	0	1537	0	4410	only nuc data	92	309	109	265	250	0	205	136	161	123	298	205	61	266	311	135	0	292	495	183	177	201	228
EOG091203MV	866514	867295	19	aa	14858	0	3734	0	11124	only nuc data	324	758	71	556	321	0	388	276	1123	65	1931	890	190	745	510	156	0	147	417	274	865	317	1124
EOG091203MZ	674503	674919	19	aa	7923	0	1046	0	6877	only nuc data	237	333	135	165	261	0	424	298	388	87	424	927	73	512	367	169	0	324	476	255	135	345	779
EOG091203N3	921957	922242	19	aa	5434	0	200	0	5234	only nuc data	106	424	131	338	256	0	286	111	149	19	346	326	86	415	306	137	0	314	361	402	210	369	248
EOG091203N8	886109	886474	19	aa	6954	0	832	0	6122	only nuc data	264	312	105	158	293	0	355	123	211	111	430	595	122	436	427	168	0	205	778	394	182	229	488
EOG091203NG	82848	83147	19	aa	5700	0	103	0	5597	only nuc data	117	592	77	292	300	0	241	182	333	1	534	385	168	201	340	37	0	179	512	446	176	311	290
EOG091203NH	84114	84402	19	aa	5491	0	566	0	4925	only nuc data	105	272	40	387	222	0	228	310	353	42	175	331	115	298	233	125	0	152	460	311	332	255	284
EOG091203NR	519369	519657	19	aa	5491	0	181	0	5310	only nuc data	77	296	31	269	333	0	327	234	267	93	426	342	53	363	391	98	0	224	371	310	172	305	405
EOG091203O6	695770	696094	19	aa	6175	0	848	0	5327	only nuc data	194	213	144	431	269	0	424	236	141	97	391	334	58	345	443	134	0	200	443	472	197	121	234
EOG091203OL	213247	213575	19	aa	6251	1	712	0	5538	only nuc data	121	279	165	252	275	0	227	225	301	14	494	405	163	394	333	165	0	235	527	372	171	232	309
EOG091203OO	939594	939890	19	aa	5643	0	1040	0	4603	only nuc data	115	190	56	210	176	0	257	135	293	70	316	482	136	186	257	156	0	275	470	215	295	156	272
EOG091203OS	467632	468720	19	aa	20691	0	7961	0	12730	only nuc data	483	547	77	388	405	0	332	214	2166	164	1363	1291	111	1300	354	336	0	67	595	320	723	294	1683
EOG091203OV	700599	700923	19	aa	6175	0	154	0	6021	only nuc data	149	316	148	255	275	0	231	130	484	77	268	415	117	274	449	137	0	321	640	428	447	190	419
EOG091203OY	629885	630183	19	aa	5681	0	414	0	5267	only nuc data	93	226	40	367	213	0	287	162	374	39	456	274	117	211	474	121	0	140	582	391	173	224	396
EOG091203P6	349781	350171	19	aa	7429	0	730	0	6699	only nuc data	248	338	77	132	310	0	412	274	282	89	346	600	102	514	365	150	0	229	903	344	228	337	667
EOG091203PA	619234	619542	19	aa	5871	1	449	0	5421	only nuc data	159	328	100	264	257	0	409	122	268	56	398	340	101	233	382	214	0	239	505	401	275	212	317
EOG091203PF	531279	531555	19	aa	5263	0	227	0	5036	only nuc data	22	210	77	332	227	0	270	177	273	77	437	347	149	436	227	103	0	117	523	239	195	292	328
EOG091203PK	566067	566627	19	aa	10659	0	4411	0	6248	only nuc data	222	301	178	112	274	0	283	75	287	26	479	600	79	355	387	210	0	120	732	266	128	581	775
EOG091203PN	776639	776936	19	aa	5662	0	676	0	4986	only nuc data	59	349	91	271	236	0	378	190	184	4	400	335	178	205	332	95	0	275	392	184	405	198	284
EOG091203PP	657833	658125	19	aa	5567	1	1909	0	3657	only nuc data	126	179	227	112	194	0	158	91	298	10	239	213	45	176	125	152	0	96	285	187	365	133	372
EOG091203PU	546795	547189	19	aa	7505	0	1113	0	6392	only nuc data	152	382	130	311	396	0	393	262	351	102	437	434	162	311	429	185	0	226	563	387	315	145	471
EOG091203PZ	210571	210867	19	aa	5643	0	976	0	4667	only nuc data	148	234	94	198	218	0	140	280	213	50	376	233	164	142	332	141	0	328	477	340	177	210	320
EOG091203Q0	119118	119433	19	aa	6004	0	1276	0	4728	only nuc data	170	194	68	202	142	0	246	229	325	94	235	325	150	186	215	215	0	233	703	340	225	180	221
EOG091203Q9	573053	573383	19	aa	6289	0	857	0	5432	only nuc data	149	467	126	437	245	0	229	212	202	182	450	290	149	94	313	181	0	401	581	324	239	173	137
EOG091203QO	455307	455743	19	aa	8303	0	1812	0	6491	only nuc data	273	324	157	204	360	0	444	273	243	118	411	589	104	340	442	170	0	334	740	386	194	296	362
EOG091203QR	492238	492610	19	aa	7087	0	2444	0	4643	only nuc data	149	194	88	220	271	0	322	137	324	43	304	219	82	272	302	173	0	162	403	326	307	225	269
EOG091203QY	237602	237868	19	aa	5073	0	446	0	4627	only nuc data	96	261	58	183	240	0	318	202	336	161	394	284	65	210	234	145	0	199	373	279	169	218	298
EOG091203R7	17553	17861	19	aa	5871	0	627	0	5244	only nuc data	92	302	89	222	236	0	260	74	306	16	230	510	168	227	412	119	0	283	545	395	334	224	292
EOG091203RK	442674	442985	19	aa	5928	0	858	0	5070	only nuc data	145	375	48	298	268	0	168	271	239	117	208	315	113	183	299	152	0	289	594	494	302	130	207
EOG091203RP	799239	799575	19	aa	6403	0	596	0	5807	only nuc data	215	366	89	219	268	0	393	201	275	20	288	463	174	314	330	101	0	305	680	396	131	326	468
EOG091203RW	458947	459405	19	aa	8721	36	1196	0	7489	only nuc data	242	277	87	355	511	0	717	134	281	59	600	371	102	345	304	242	0	210	1406	531	292	234	431
EOG091203S6	557145	557476	19	aa	6308	0	849	0	5459	only nuc data	137	366	241	159	247	0	313	119	261	107	645	309	55	198	372	142	0	247	536	365	217	250	310
EOG091203SC	131381	131693	19	aa	5947	0	675	0	5272	only nuc data	161	241	110	287	224	0	360	148	226	40	277	527	146	316	368	143	0	226	542	473	227	186	205
EOG091203SS	697799	698013	19	aa	4085	0	180	0	3905	only nuc data	62	212	69	100	286	0	136	125	211	18	131	311	152	261	174	123	0	174	458	296	229	171	268
EOG091203ST	638035	638321	19	aa	5453	0	387	0	5066	only nuc data	105	298	91	453	410	0	152	242	240	62	365	227	210	112	419	76	0	293	518	290	296	193	119
EOG091203SW	339688	340062	19	aa	7125	0	2318	0	4807	only nuc data	127	218	65	235	349	0	263	148	471	28	655	260	71	256	259	173	0	75	357	173	386	200	165
EOG091203SY	713936	714298	19	aa	6897	0	751	0	6146	only nuc data	112	253	38	235	355	0	648	173	362	0	496	359	224	283	310	282	0	89	542	235	339	539	384
EOG091203SZ	463983	464277	19	aa	5605	0	675	0	4930	only nuc data	82	309	67	344	391	0	314	259	168	97	416	277	189	342	305	106	0	217	351	166	200	116	296
EOG091203T0	232690	232978	19	aa	5491	0	415	0	5076	only nuc data	135	292	101	170	273	0	208	215	291	104	333	428	114	274	319	118	0	174	433	215	423	203	388
EOG091203T6	692132	692483	19	aa	6688	0	874	0	5814	only nuc data	178	442	132	246	246	0	378	147	213	125	253	463	95	425	350	95	0	282	761	340	205	246	370
EOG091203TE	316461	316898	19	aa	8322	0	1945	0	6377	only nuc data	194	527	167	465	330	0	348	172	106	82	487	278	288	261	420	372	0	312	697	361	175	160	369
EOG091203TQ	605848	606139	19	aa	5548	0	360	0	5188	only nuc data	133	347	135	475	338	0	269	159	132	18	380	391	83	243	604	67	0	122	440	382	200	126	277
EOG091203TT	278607	279166	19	aa	10640	0	2571	0	8069	only nuc data	307	692	114	577	479	0	336	162	347	14	554	539	124	466	755	147	0	267	685	682	458	213	458
EOG091203U0	321383	321747	19	aa	6935	0	784	0	6151	only nuc data	136	271	42	157	268	0	374	138	355	40	397	553	124	577	369	140	0	142	586	379	222	312	705
EOG091203U1	179431	179733	19	aa	5757	0	224	0	5533	only nuc data	132	188	45	394	285	0	174	210	203	39	351	488	116	370	370	189	0	222	581	468	384	195	261
EOG091203U3	389540	389827	19	aa	5472	0	508	0	4964	only nuc data	92	324	208	323	258	0	182	171	225	107	198	285	125	239	461	78	0	203	473	412	267	246	179
EOG091203U4	737497	737833	19	aa	6403	0	1075	0	5328	only nuc data	155	274	107	338	275	0	237	176	253	42	347	475	22	265	392	125	0	189	633	312	277	257	332
EOG091203U6	196147	196548	19	aa	7638	0	781	0	6857	only nuc data	282	311	112	241	314	0	408	336	285	23	544	520	92	326	389	221	0	440	903	427	194	230	541
EOG091203UB	57628	57931	19	aa	5776	0	743	0	5033	only nuc data	135	199	47	164	195	0	247	254	262	68	323	359	137	266	352	175	0	212	595	369	102	168	539
EOG091203UG	894020	894339	19	aa	6080	0	612	0	5468	only nuc data	87	680	19	239	229	0	298	139	353	35	373	299	120	240	398	57	0	110	461	488	154	304	472
EOG091203UN	58976	59317	19	aa	6498	0	810	0	5688	only nuc data	221	410	62	136	349	0	292	76	352	165	385	685	143	319	272	100	0	145	511	343	124	259	560
EOG091203UR	186095	186415	19	aa	6099	0	731	0	5368	only nuc data	98	308	113	159	214	0	327	187	308	15	309	378	213	323	315	167	0	263	621	276	214	228	430
EOG091203UW	22230	22562	19	aa	6327	0	397	0	5930	only nuc data	120	767	52	393	211	0	262	94	220	73	372	389	219	334	644	97	0	215	418	354	286	239	291
EOG091203V1	104780	105058	19	aa	5301	0	644	0	4657	only nuc data	114	395	162	295	230	0	205	68	170	35	328	260	88	281	466	79	0	163	518	257	153	122	382
EOG091203V4	47221	47578	19	aa	6802	0	972	0	5830	only nuc data	115	406	148	244	407	0	140	313	239	109	239	387	196	328	325	154	0	292	503	247	613	216	324
EOG091203V5	709053	709385	19	aa	6327	0	2215	0	4112	only nuc data	113	200	27	117	287	0	293	133	164	48	361	280	166	171	215	76	0	205	378	273	208	164	346
EOG091203V8	161096	161429	19	aa	6346	1	1290	0	5055	only nuc data	140	297	67	205	205	0	277	137	298	26	295	451	105	368	371	138	0	238	462	424	207	115	369
EOG091203VA	943833	944318	19	aa	9234	17	3723	0	5494	only nuc data	244	254	153	243	251	0	302	190	312	119	305	439	108	288	380	123	0	173	502	502	239	235	376
EOG091203VB	363756	364058	19	aa	5757	0	649	0	5108	only nuc data	84	248	74	241	396	0	155	244	145	67	273	289	215	437	390	230	0	132	336	271	224	178	563
EOG091203VG	487377	487678	19	aa	5738	0	691	0	5047	only nuc data	96	306	52	539	328	0	146	222	212	38	263	397	107	121	408	77	0	334	451	355	290	167	234
EOG091203VH	635032	635343	19	aa	5928	0	1597	0	4331	only nuc data	147	176	59	154	173	0	273	80	246	30	450	480	39	299	207	120	0	102	402	219	330	99	393
EOG091203VK	371882	372168	19	aa	5453	0	774	0	4679	only nuc data	72	177	118	127	321	0	142	218	342	34	567	324	55	219	283	127	0	126	565	162	274	265	233
EOG091203VU	675846	676122	19	aa	5263	0	816	0	4447	only nuc data	55	314	84	311	252	0	342	221	201	35	242	335	136	270	255	126	0	92	207	273	215	241	295
EOG091203VX	842844	843233	19	aa	7410	0	1458	0	5952	only nuc data	219	360	106	484	312	0	347	231	295	54	349	248	84	347	420	136	0	117	517	500	377	283	385
EOG091203W0	966154	966489	19	aa	6384	2	1224	0	5158	only nuc data	164	311	91	221	301	0	157	138	195	31	421	401	102	316	325	180	0	153	580	401	283	269	282
EOG091203W6	26940	27284	19	aa	6555	0	484	0	6071	only nuc data	174	224	63	554	460	0	295	234	405	100	253	547	129	253	409	168	0	267	451	380	438	157	284
EOG091203WK	277790	278190	19	aa	7619	0	1117	0	6502	only nuc data	146	369	62	358	412	0	309	368	294	51	351	375	218	343	314	101	0	206	610	373	600	380	408
EOG091203WL	573384	573715	19	aa	6308	0	433	0	5875	only nuc data	157	586	116	390	183	0	241	239	228	51	395	391	171	343	352	191	0	200	571	460	339	174	254
EOG091203WM	765226	765590	19	aa	6935	0	1060	0	5875	only nuc data	189	310	61	275	281	0	242	244	350	135	325	570	79	256	468	62	0	182	562	375	318	271	509
EOG091203WW	438902	439219	19	aa	6042	0	1312	0	4730	only nuc data	154	168	85	218	255	0	288	343	161	51	301	353	39	267	313	195	0	357	546	315	174	143	158
EOG091203X0	176689	177103	19	aa	7885	0	2326	0	5559	only nuc data	261	171	115	256	262	0	337	358	256	74	371	422	70	335	301	111	0	369	499	433	209	214	396
EOG091203X1	661262	661541	19	aa	5320	0	170	0	5150	only nuc data	87	401	85	523	248	0	281	294	269	78	309	302	236	380	297	122	0	214	386	246	84	138	257
EOG091203X2	86062	86358	19	aa	5643	0	429	0	5214	only nuc data	113	338	129	490	268	0	310	208	187	18	185	275	261	233	495	180	0	229	406	309	253	109	331
EOG091203X4	505184	505554	19	aa	7049	0	2165	0	4884	only nuc data	194	217	133	189	236	0	263	249	118	124	326	351	68	323	232	162	0	214	586	299	299	204	291
EOG091203X7	943502	943832	19	aa	6289	0	504	0	5785	only nuc data	104	507	230	245	230	0	155	92	422	116	376	312	124	242	256	197	0	210	703	298	279	372	419
EOG091203XI	782330	782684	19	aa	6745	0	965	0	5780	only nuc data	156	214	137	348	481	0	333	207	210	1	336	427	99	286	517	70	0	285	369	439	326	262	433
EOG091203XJ	79291	79747	19	aa	8683	0	2680	0	6003	only nuc data	157	493	82	358	333	0	322	103	308	60	606	440	111	335	333	131	0	313	450	216	161	390	458
EOG091203XN	227181	227549	19	aa	7011	0	584	0	6427	only nuc data	157	469	74	224	292	0	232	259	207	68	450	471	109	205	591	200	0	333	842	568	235	284	314
EOG091203XQ	124515	124827	19	aa	5947	0	481	0	5466	only nuc data	125	434	122	320	412	0	274	178	204	158	393	323	127	396	282	200	0	177	364	343	176	326	257
EOG091203XR	348884	349083	19	aa	3800	0	300	0	3500	only nuc data	75	273	57	169	270	0	162	207	105	19	193	203	102	126	292	53	0	270	177	176	237	181	228
EOG091203XV	203983	204412	19	aa	8170	0	885	0	7285	only nuc data	254	585	193	347	332	0	335	96	310	44	405	577	189	503	527	159	0	239	936	563	121	282	542
EOG091203Y0	518916	519286	19	aa	7049	0	1100	0	5949	only nuc data	143	412	69	188	310	0	331	121	206	67	487	522	106	404	319	132	0	175	613	272	325	236	654
EOG091203Y2	907265	907530	19	aa	5054	0	67	0	4987	only nuc data	77	419	60	122	163	0	284	243	174	58	320	367	125	199	196	102	0	256	705	314	201	218	461
EOG091203Y3	741068	741323	19	aa	4864	0	280	0	4584	only nuc data	75	334	71	170	163	0	135	204	206	91	226	303	178	328	255	201	0	177	451	394	196	179	322
EOG091203Y6	296766	297110	19	aa	6555	0	699	0	5856	only nuc data	216	202	148	241	303	0	332	247	352	115	452	482	79	346	404	197	0	273	579	320	278	197	309
EOG091203YD	319237	319545	19	aa	5871	0	657	0	5214	only nuc data	141	246	27	94	292	0	352	148	303	27	411	270	194	305	295	141	0	233	516	412	67	413	468
EOG091203YH	244839	245198	19	aa	6840	0	868	0	5972	only nuc data	211	322	55	178	288	0	289	259	217	103	470	407	111	349	392	89	0	227	812	513	357	191	343
EOG091203YJ	609394	609751	19	aa	6802	0	992	0	5810	only nuc data	216	273	279	120	360	0	381	192	222	155	460	301	102	286	399	102	0	339	550	544	214	242	289
EOG091203YP	76988	77369	19	aa	7258	0	961	0	6297	only nuc data	72	437	47	359	375	0	308	234	259	53	741	376	85	249	324	174	0	333	441	221	625	343	313
EOG091203YX	672268	672645	19	aa	7182	0	1069	0	6113	only nuc data	157	262	72	232	335	0	371	142	299	22	535	559	164	383	313	88	0	199	518	446	271	403	499
EOG091203YZ	371600	371881	19	aa	5358	0	730	0	4628	only nuc data	156	226	33	304	283	0	386	195	242	34	302	307	93	214	225	110	0	268	455	288	159	154	350
EOG091203Z2	17862	18133	19	aa	5168	0	357	0	4811	only nuc data	143	275	89	372	203	0	243	295	310	50	273	223	163	70	325	128	0	335	437	420	166	182	252
EOG091203Z5	234686	235046	19	aa	6859	0	1260	0	5599	only nuc data	199	382	93	317	275	0	253	265	272	122	299	444	94	343	440	129	0	262	451	393	298	161	306
EOG091203Z6	967558	968185	19	aa	11932	2	4853	0	7077	only nuc data	229	338	154	207	295	0	311	155	515	32	561	731	91	438	322	89	0	191	596	377	521	321	832
EOG091203Z7	879879	880176	19	aa	5662	0	608	0	5054	only nuc data	142	364	89	271	316	0	194	169	196	0	340	387	190	274	367	78	0	254	514	388	156	152	355
EOG091203Z8	269701	269982	19	aa	5358	0	768	0	4590	only nuc data	126	137	12	356	210	0	332	277	106	85	316	222	96	228	274	202	0	231	507	383	196	214	206
EOG091203ZG	148097	148364	19	aa	5092	0	616	0	4476	only nuc data	67	241	55	140	202	0	251	186	216	48	252	548	96	291	367	131	0	69	382	227	223	198	353
EOG091203ZH	569810	570178	19	aa	7011	0	421	0	6590	only nuc data	198	531	179	355	359	0	399	237	249	105	545	448	167	337	428	170	0	250	534	504	284	164	345
EOG091203ZI	382383	382818	19	aa	8284	0	503	0	7781	only nuc data	219	699	117	493	405	0	309	170	476	37	658	480	147	530	349	160	0	293	943	432	186	338	559
EOG091203ZK	561759	562123	19	aa	6935	0	610	0	6325	only nuc data	75	205	111	673	233	0	206	277	700	19	560	302	269	410	316	58	0	316	320	187	652	144	367
EOG091203ZQ	931199	931490	19	aa	5548	0	1685	0	3863	only nuc data	85	170	168	188	274	0	97	152	131	56	405	133	85	170	257	128	0	197	534	253	178	114	173
EOG091203ZR	457813	458093	19	aa	5339	0	979	0	4360	only nuc data	120	303	100	402	169	0	228	228	62	98	333	309	91	173	227	139	0	217	335	296	243	136	271
EOG091203ZT	114615	114879	19	aa	5035	0	270	0	4765	only nuc data	100	118	70	165	125	0	190	162	215	127	203	374	161	397	324	184	0	321	472	245	300	294	318
EOG09120409	829447	829962	19	aa	9804	0	1787	0	8017	only nuc data	388	275	218	181	493	0	600	376	366	36	415	628	183	431	384	169	0	308	1206	722	197	322	507
EOG0912040A	580354	580590	19	aa	4503	0	351	0	4152	only nuc data	93	183	323	235	175	0	210	223	175	51	190	333	31	386	168	77	0	218	197	140	353	182	302
EOG0912040M	198507	198921	19	aa	7885	0	1356	0	6529	only nuc data	263	385	109	331	336	0	226	163	211	75	483	477	128	431	449	181	0	224	733	535	320	275	457
EOG0912040O	251248	251493	19	aa	4674	0	281	0	4393	only nuc data	29	256	79	153	191	0	103	168	375	73	311	206	67	344	405	200	0	211	542	280	240	146	43
EOG0912040P	759773	760087	19	aa	5985	1	1911	0	4073	only nuc data	82	181	59	431	238	0	196	263	165	74	291	229	87	253	99	164	0	131	318	104	391	168	231
EOG0912040T	737834	738131	19	aa	5662	0	425	0	5237	only nuc data	154	187	78	317	272	0	186	86	387	20	316	676	127	258	290	135	0	222	576	333	246	164	361
EOG0912040X	562304	562577	19	aa	5206	0	239	0	4967	only nuc data	90	447	101	441	434	0	231	219	233	18	301	327	127	248	363	95	0	136	365	300	203	124	254
EOG09120410	349412	349780	19	aa	7011	1	467	0	6543	only nuc data	154	266	129	260	360	0	302	191	237	55	265	582	94	560	417	172	0	336	458	355	351	187	966
EOG09120411	660447	660732	19	aa	5434	0	1035	0	4399	only nuc data	132	167	126	258	244	0	230	153	203	2	310	238	52	196	359	94	0	238	399	429	275	175	251
EOG09120412	579287	579729	19	aa	8417	0	1869	0	6548	only nuc data	222	306	20	292	206	0	281	214	302	62	138	538	195	477	298	351	0	258	487	203	410	626	884
EOG09120414	640143	640563	19	aa	7999	0	1175	0	6824	only nuc data	238	342	123	342	408	0	491	354	290	92	371	364	79	298	425	218	0	304	813	380	261	302	567
EOG09120418	592011	592352	19	aa	6498	0	230	0	6268	only nuc data	198	266	193	394	309	0	258	166	426	50	360	407	158	351	558	117	0	155	585	590	296	239	390
EOG0912041C	91561	91873	19	aa	5947	0	905	0	5042	only nuc data	43	338	336	350	336	0	212	171	195	58	283	321	110	268	234	205	0	245	291	138	324	259	368
EOG0912041E	102117	102456	19	aa	6460	0	1718	0	4742	only nuc data	90	261	99	517	149	0	204	91	406	56	421	244	153	325	294	149	0	248	254	252	172	106	341
EOG0912041G	27984	28294	19	aa	5909	0	1728	0	4181	only nuc data	158	179	51	139	217	0	257	420	215	64	270	287	82	264	267	113	0	301	274	247	178	135	221
EOG0912041I	544496	544850	19	aa	6745	0	1227	0	5518	only nuc data	214	347	108	200	172	0	344	264	277	66	212	564	106	353	243	104	0	256	560	310	242	186	604
EOG0912041V	780868	781149	19	aa	5358	0	450	0	4908	only nuc data	109	326	77	364	335	0	191	165	197	88	324	603	74	426	291	90	0	116	281	264	272	68	356
EOG0912041W	588248	588575	19	aa	6232	0	1006	0	5226	only nuc data	188	261	129	259	178	0	339	187	208	97	323	429	51	300	368	151	0	293	533	402	141	164	413
EOG0912041Y	384164	384407	19	aa	4636	0	479	0	4157	only nuc data	65	232	8	206	187	0	211	79	231	124	302	152	230	182	288	62	0	224	452	344	205	251	187
EOG0912041Z	819595	819929	19	aa	6365	0	629	0	5736	only nuc data	137	438	126	254	115	0	298	78	684	36	182	539	127	440	300	189	0	131	423	203	96	350	727
EOG09120422	629113	629427	19	aa	5985	0	590	0	5395	only nuc data	169	226	268	301	350	0	294	148	136	104	375	482	84	277	336	167	0	215	313	340	363	276	340
EOG09120428	869744	870071	19	aa	6232	0	1806	0	4426	only nuc data	170	169	98	200	152	0	290	193	186	25	312	396	103	338	174	118	0	220	420	202	270	213	347
EOG0912042F	511872	512155	19	aa	5396	0	564	0	4832	only nuc data	51	397	19	683	164	0	136	141	340	17	260	297	53	227	496	179	0	167	264	323	261	136	272
EOG0912042I	162301	162761	19	aa	8759	0	1739	0	7020	only nuc data	174	245	58	447	347	0	359	113	286	84	727	864	121	417	379	175	0	180	685	352	285	272	624
EOG0912042J	216679	217049	19	aa	7049	0	976	0	6073	only nuc data	205	258	164	325	391	0	311	343	311	87	356	400	147	237	370	177	0	327	686	354	229	266	334
EOG0912042Q	2354	2682	19	aa	6251	0	678	0	5573	only nuc data	131	362	116	245	368	0	258	239	207	51	498	354	147	304	450	80	0	225	481	395	220	148	425
EOG0912042R	195822	196146	19	aa	6175	0	1158	0	5017	only nuc data	157	237	54	279	278	0	250	318	159	80	350	207	76	215	454	121	0	397	521	573	123	179	146
EOG0912042W	752656	752936	19	aa	5339	0	174	0	5165	only nuc data	137	212	81	341	305	0	282	195	210	69	200	296	99	277	377	300	0	150	513	450	198	224	386
EOG09120435	164797	165244	19	aa	8512	0	755	0	7757	only nuc data	272	391	45	511	788	0	469	329	372	106	501	380	86	383	713	183	0	229	650	380	366	280	595
EOG0912043C	968405	968712	19	aa	5852	0	1074	0	4778	only nuc data	169	267	60	279	226	0	236	140	185	17	285	385	57	277	366	74	0	229	573	427	125	202	368
EOG0912043F	596773	597018	19	aa	4674	0	265	0	4409	only nuc data	66	224	42	281	171	0	277	163	464	54	134	560	48	111	314	57	0	190	366	380	178	130	265
EOG0912043H	748605	748931	19	aa	6213	0	564	0	5649	only nuc data	145	391	110	385	398	0	134	209	289	108	397	331	109	190	398	102	0	340	562	433	290	282	191
EOG0912043J	516519	516993	19	aa	9025	0	2581	0	6444	only nuc data	203	359	39	200	216	0	283	212	576	67	391	845	95	457	196	116	0	161	515	203	265	327	921
EOG0912043V	682022	682323	19	aa	5738	0	1010	0	4728	only nuc data	160	179	40	143	297	0	309	260	140	34	297	406	16	290	247	228	0	215	573	400	175	125	354
EOG09120448	746924	747218	19	aa	5605	0	511	0	5094	only nuc data	125	421	124	662	304	0	131	238	166	26	216	353	151	150	307	43	0	303	511	350	321	153	164
EOG0912044B	772383	772680	19	aa	5662	0	649	0	5013	only nuc data	196	201	65	235	317	0	245	279	222	73	286	268	84	287	360	160	0	369	508	473	216	133	232
EOG0912044N	313654	313965	19	aa	5928	0	537	0	5391	only nuc data	138	374	72	296	265	0	263	156	186	105	322	428	100	246	435	74	0	169	585	359	296	248	412
EOG0912044P	969149	969417	19	aa	5111	0	193	0	4918	only nuc data	55	288	72	349	226	0	166	187	201	123	249	228	156	180	387	57	0	340	857	367	134	186	165
EOG0912044X	831660	831950	19	aa	5529	0	680	0	4849	only nuc data	168	228	144	161	214	0	220	155	212	104	253	428	118	277	324	123	0	240	639	322	151	229	307
EOG09120450	125170	125640	19	aa	8949	0	1559	0	7390	only nuc data	365	422	147	218	406	0	397	238	256	66	499	785	140	281	499	207	0	403	853	601	316	207	449
EOG09120452	351108	351666	19	aa	10621	0	1055	0	9566	only nuc data	247	401	76	364	447	0	388	222	1494	2	1249	834	195	614	490	174	0	159	409	579	483	313	673
EOG09120458	199899	200251	19	aa	6707	0	504	0	6203	only nuc data	69	382	77	475	154	0	228	214	167	85	605	223	215	251	542	369	0	382	731	509	183	215	196
EOG0912045B	722858	723277	19	aa	7980	0	1746	0	6234	only nuc data	329	250	87	78	352	0	513	144	286	12	397	635	136	370	295	110	0	217	826	483	19	426	598
EOG0912045U	797641	798240	19	aa	11400	0	2818	0	8582	only nuc data	229	547	33	327	337	0	384	344	1036	37	1053	722	170	623	229	204	0	265	449	324	351	368	779
EOG0912045V	910298	910738	19	aa	8379	0	1541	0	6838	only nuc data	237	417	212	407	334	0	358	256	367	58	524	424	199	373	415	150	0	395	615	370	240	332	392
EOG0912045W	847921	848258	19	aa	6422	0	1725	0	4697	only nuc data	121	239	87	174	359	0	238	195	165	18	258	326	124	190	263	206	0	194	491	311	332	179	348
EOG09120460	449428	449700	19	aa	5187	0	329	0	4858	only nuc data	130	372	126	375	254	0	282	199	210	69	229	294	75	235	263	88	0	230	400	389	223	214	331
EOG09120467	463101	463418	19	aa	6042	0	586	0	5456	only nuc data	216	325	30	302	292	0	310	222	225	38	467	343	98	362	360	171	0	287	542	493	158	112	319
EOG0912046M	150114	150380	19	aa	5073	0	143	0	4930	only nuc data	137	449	87	333	313	0	188	169	277	34	416	291	62	233	447	142	0	145	369	277	336	141	221
EOG0912046Q	449213	449427	19	aa	4085	0	35	0	4050	only nuc data	18	210	76	265	223	0	202	133	190	75	82	357	92	288	389	99	0	207	292	205	222	187	256
EOG0912046V	127224	127648	19	aa	8075	0	2205	0	5870	only nuc data	199	294	71	200	313	0	255	224	244	48	508	538	182	426	328	180	0	233	492	370	233	239	492
EOG0912046Y	948591	948917	19	aa	6213	0	181	0	6032	only nuc data	153	472	132	341	266	0	176	182	316	132	429	412	127	316	440	92	0	348	680	473	177	118	403
EOG09120472	36092	36377	19	aa	5434	0	838	0	4596	only nuc data	140	188	74	252	141	0	270	218	305	88	189	348	55	321	375	84	0	392	338	250	130	189	389
EOG09120474	151269	151563	19	aa	5605	0	512	0	5093	only nuc data	111	454	22	405	422	0	148	282	296	54	339	356	116	162	254	67	0	265	487	399	213	184	168
EOG0912047A	583960	584180	19	aa	4199	0	163	0	4036	only nuc data	42	277	131	156	208	0	226	177	168	57	228	275	79	185	252	180	0	306	327	246	217	136	205
EOG0912047B	220518	220884	19	aa	6973	0	522	0	6451	only nuc data	180	343	68	355	374	0	254	175	312	58	532	413	157	324	498	147	0	219	748	467	302	199	506
EOG0912047C	949906	950182	19	aa	5263	0	862	0	4401	only nuc data	105	202	58	222	213	0	236	199	209	38	248	320	122	234	179	123	0	203	523	371	144	218	339
EOG0912047D	162762	163090	19	aa	6251	0	1818	0	4433	only nuc data	120	279	131	191	246	0	203	121	359	68	483	266	46	181	226	129	0	131	514	189	192	118	360
EOG0912047G	865678	865922	19	aa	4655	0	327	0	4328	only nuc data	69	335	90	303	320	0	308	71	193	19	359	82	92	179	452	79	0	140	436	280	126	146	318
EOG0912047H	378775	379069	19	aa	5605	0	246	0	5359	only nuc data	165	353	83	492	339	0	268	140	254	95	294	346	110	186	438	66	0	265	467	396	302	224	241
EOG0912047I	168566	168839	19	aa	5206	0	1037	0	4169	only nuc data	80	441	165	312	209	0	103	188	164	87	393	95	97	167	269	173	0	203	375	315	170	130	113
EOG0912047K	140056	140320	19	aa	5035	1	649	0	4385	only nuc data	132	175	25	168	245	0	295	215	163	1	460	276	106	365	256	78	0	98	361	339	314	286	159
EOG0912047W	180406	180774	19	aa	7011	0	1848	0	5163	only nuc data	162	317	195	169	414	0	277	235	281	78	420	274	98	139	376	87	0	332	574	478	115	140	164
EOG09120481	697417	697798	19	aa	7258	0	1153	0	6105	only nuc data	222	379	209	278	351	0	267	117	303	160	433	301	119	237	393	212	0	204	786	305	325	372	354
EOG09120486	878082	878358	19	aa	5263	0	459	0	4804	only nuc data	117	214	247	449	242	0	222	165	126	60	298	224	216	237	293	58	0	257	337	293	372	238	256
EOG0912048D	632558	633038	19	aa	9139	0	1713	0	7426	only nuc data	259	433	41	241	558	0	439	220	343	17	771	910	84	292	435	166	0	118	467	345	759	394	393
EOG0912048I	211924	212245	19	aa	6118	0	856	0	5262	only nuc data	186	282	94	347	307	0	274	154	228	60	350	440	119	276	376	77	0	166	609	445	220	141	297
EOG0912048J	131020	131380	19	aa	6859	0	1889	0	4970	only nuc data	206	115	199	84	206	0	323	265	228	42	194	417	87	380	235	237	0	319	555	276	172	206	430
EOG0912048R	630184	630420	19	aa	4503	0	369	0	4134	only nuc data	24	388	55	310	208	0	146	221	157	38	299	243	137	181	320	103	0	164	317	239	176	202	230
EOG0912048W	337771	338084	19	aa	5966	0	597	0	5369	only nuc data	56	404	115	248	114	0	138	149	652	1	340	466	157	425	185	235	0	164	461	133	65	254	663
EOG0912048X	451836	452133	19	aa	5662	0	801	0	4861	only nuc data	76	454	45	365	148	0	281	94	198	0	232	496	134	330	341	89	0	211	576	272	185	98	312
EOG0912048Z	99082	99330	19	aa	4731	0	164	0	4567	only nuc data	29	374	56	304	278	0	101	216	292	18	236	390	101	191	423	83	0	94	364	249	110	207	480
EOG09120494	52763	53106	19	aa	6536	0	985	0	5551	only nuc data	221	375	93	381	258	0	329	215	188	16	405	423	102	208	397	153	0	262	610	494	142	176	324
EOG09120495	796141	796433	19	aa	5567	0	406	0	5161	only nuc data	176	217	60	255	205	0	208	224	330	87	181	237	182	331	274	189	0	315	530	396	281	221	438
EOG09120499	198922	199204	19	aa	5377	0	308	0	5069	only nuc data	141	374	77	237	371	0	230	180	251	103	221	317	74	290	462	81	0	317	545	242	188	166	343
EOG0912049D	237869	238087	19	aa	4161	0	353	0	3808	only nuc data	51	177	148	235	160	0	344	162	241	126	258	162	48	214	198	89	0	166	274	172	240	144	250
EOG0912049R	421428	421736	19	aa	5871	0	1436	0	4435	only nuc data	190	167	131	207	257	0	229	131	203	63	280	329	85	249	335	104	0	186	418	374	179	209	299
EOG0912049U	336220	336544	19	aa	6175	0	1043	0	5132	only nuc data	162	304	108	275	380	0	228	287	97	115	474	278	129	87	407	52	0	419	630	495	94	156	117
EOG0912049V	456206	456423	19	aa	4142	0	7	0	4135	only nuc data	27	278	72	323	224	0	160	145	268	57	263	259	50	248	326	89	0	255	304	223	133	118	340
EOG0912049X	318561	318798	19	aa	4522	12	466	0	4044	only nuc data	28	180	17	315	268	0	195	127	248	67	186	219	77	138	207	91	0	209	442	189	358	221	290
EOG0912049Z	679508	679866	19	aa	6821	0	448	0	6373	only nuc data	160	415	111	169	225	0	239	143	337	89	287	803	180	488	274	177	0	194	525	321	196	257	943
EOG091204A6	610967	611259	19	aa	5567	0	295	0	5272	only nuc data	98	249	167	260	325	0	280	170	165	35	346	723	85	356	328	103	0	136	373	357	306	174	334
EOG091204AH	940955	941257	19	aa	5757	0	1162	0	4595	only nuc data	142	331	126	238	237	0	240	173	117	67	421	342	71	275	347	73	0	231	337	312	223	113	321
EOG091204AJ	18963	19308	19	aa	6574	0	817	0	5757	only nuc data	235	327	163	512	417	0	238	126	105	178	479	335	72	451	480	143	0	194	590	366	97	170	314
EOG091204AL	956809	957028	19	aa	4180	0	508	0	3672	only nuc data	22	249	152	275	59	0	99	157	378	27	162	375	87	188	229	103	0	169	243	176	216	159	169
EOG091204AN	762614	762903	19	aa	5510	0	1312	0	4198	only nuc data	117	241	213	173	247	0	132	223	207	87	235	96	128	156	285	121	0	254	613	376	236	80	95
EOG091204AO	129522	129833	19	aa	5928	0	639	0	5289	only nuc data	203	222	176	355	320	0	328	165	205	120	424	311	99	277	378	122	0	216	593	424	130	184	240
EOG091204AU	189668	189999	19	aa	6308	0	432	0	5876	only nuc data	152	794	79	723	341	0	137	259	293	55	400	183	244	102	324	34	0	260	665	403	281	151	148
EOG091204AV	91874	92089	19	aa	4104	0	148	0	3956	only nuc data	17	291	83	308	288	0	215	185	214	38	262	231	93	221	186	78	0	176	264	264	91	225	243
EOG091204AW	440934	441163	19	aa	4370	0	101	0	4269	only nuc data	87	331	99	332	287	0	181	237	187	18	310	245	123	298	211	70	0	166	375	308	159	172	160
EOG091204AY	309458	309839	19	aa	7258	0	1147	0	6111	only nuc data	267	262	198	218	389	0	400	201	278	15	446	519	98	338	408	158	0	314	680	397	225	217	350
EOG091204B3	514738	515056	19	aa	6061	0	861	0	5200	only nuc data	156	514	67	413	310	0	218	137	288	67	365	230	87	225	348	83	0	135	627	426	201	211	248
EOG091204B4	829169	829446	19	aa	5282	0	276	0	5006	only nuc data	122	334	45	395	231	0	224	130	179	0	355	350	181	281	476	137	0	164	480	363	247	212	222
EOG091204B5	729198	729525	19	aa	6232	0	878	0	5354	only nuc data	140	300	87	410	224	0	281	271	245	54	240	379	81	288	335	172	0	238	588	493	224	162	282
EOG091204B9	6755	7010	19	aa	4864	0	321	0	4543	only nuc data	34	226	61	315	307	0	135	116	293	36	243	486	74	330	367	79	0	169	400	251	159	210	286
EOG091204BB	394957	395336	19	aa	7220	0	1232	0	5988	only nuc data	187	382	119	177	286	0	385	109	269	77	444	593	93	209	377	165	0	110	730	338	256	315	554
EOG091204BH	202285	202550	19	aa	5054	0	311	0	4743	only nuc data	123	184	76	377	148	0	192	246	212	3	209	292	64	350	390	129	0	232	387	445	343	100	364
EOG091204BK	823813	824095	19	aa	5377	0	1596	0	3781	only nuc data	106	233	1	106	282	0	310	111	197	11	199	360	76	240	162	98	0	112	363	191	138	249	342
EOG091204BM	366864	367209	19	aa	6574	0	2342	0	4232	only nuc data	233	199	114	143	217	0	196	284	248	47	203	321	82	267	247	85	0	305	296	356	174	173	275
EOG091204BN	908410	908661	19	aa	4788	0	441	0	4347	only nuc data	81	263	305	370	254	0	220	142	250	5	263	191	123	131	327	78	0	163	276	325	410	149	102
EOG091204BR	101798	102116	19	aa	6061	0	799	0	5262	only nuc data	207	346	113	175	242	0	261	271	211	83	411	311	47	131	308	115	0	361	764	283	287	268	274
EOG091204BU	868104	868324	19	aa	4199	0	139	0	4060	only nuc data	10	213	111	260	133	0	179	231	195	36	240	164	174	258	166	164	0	210	358	176	290	242	260
EOG091204BV	682324	682733	19	aa	7790	1	823	0	6966	only nuc data	166	242	40	423	378	0	348	189	300	46	333	993	79	482	296	158	0	350	567	368	300	232	842
EOG091204C3	375636	375941	19	aa	5814	0	928	0	4886	only nuc data	157	364	169	231	189	0	284	93	264	37	350	351	50	268	331	141	0	169	508	372	164	136	415
EOG091204C7	683815	684112	19	aa	5662	0	372	0	5290	only nuc data	147	324	94	348	288	0	282	120	173	39	400	314	93	354	321	130	0	232	512	445	195	261	365
EOG091204C8	755966	756219	19	aa	4826	1	309	0	4516	only nuc data	47	408	39	275	237	0	92	55	180	17	194	484	117	326	542	68	0	40	291	418	256	168	309
EOG091204CJ	548947	549186	19	aa	4560	0	761	0	3799	only nuc data	22	203	81	176	147	0	243	185	217	67	261	158	79	363	240	33	0	126	271	179	303	118	349
EOG091204CL	112297	112607	19	aa	5909	0	482	0	5427	only nuc data	185	455	67	332	298	0	237	182	281	14	420	334	140	200	519	168	0	207	534	460	192	168	219
EOG091204CP	447465	447716	19	aa	4788	0	322	0	4466	only nuc data	85	457	76	404	184	0	227	86	132	89	228	355	55	175	460	67	0	139	253	354	175	186	364
EOG091204CV	736643	737060	19	aa	7942	0	2614	0	5328	only nuc data	216	357	53	186	410	0	359	94	258	21	517	470	107	172	324	92	0	104	499	428	323	273	281
EOG091204D3	307335	307573	19	aa	4541	0	273	0	4268	only nuc data	69	212	80	302	288	0	152	150	137	72	236	277	20	271	335	132	0	300	411	270	247	125	251
EOG091204D4	584181	584479	19	aa	5681	0	1521	0	4160	only nuc data	62	247	59	291	193	0	246	116	282	15	359	186	136	235	204	101	0	192	438	271	218	169	202
EOG091204DG	449701	449977	19	aa	5263	0	565	0	4698	only nuc data	106	214	20	136	245	0	294	132	177	69	328	389	149	277	252	154	0	276	564	269	207	197	349
EOG091204DR	189407	189667	19	aa	4959	0	415	0	4544	only nuc data	72	397	16	266	300	0	287	110	169	51	332	281	171	163	276	116	0	44	466	170	308	328	293
EOG091204DT	756823	757049	19	aa	4313	0	143	0	4170	only nuc data	56	280	94	322	183	0	219	76	179	37	218	220	195	224	356	128	0	135	381	318	220	142	243
EOG091204DX	663777	664009	19	aa	4427	0	372	0	4055	only nuc data	67	239	70	297	199	0	214	125	257	141	294	232	122	232	233	156	0	76	405	166	172	218	207
EOG091204DZ	872714	873008	19	aa	5605	0	500	0	5105	only nuc data	120	261	100	286	247	0	323	206	184	67	399	568	60	287	365	33	0	149	477	400	168	152	373
EOG091204E0	747219	747484	19	aa	5054	0	469	0	4585	only nuc data	127	236	84	235	185	0	232	241	196	56	332	378	82	236	303	44	0	351	491	402	188	75	238
EOG091204E1	864794	865060	19	aa	5073	0	339	0	4734	only nuc data	150	338	119	245	246	0	235	177	187	0	330	353	84	240	369	126	0	159	446	351	202	205	322
EOG091204E2	478107	478432	19	aa	6194	0	456	0	5738	only nuc data	137	346	41	163	194	0	182	543	390	127	261	620	131	333	277	137	0	157	411	481	132	288	524
EOG091204E6	798712	798950	19	aa	4541	0	126	0	4415	only nuc data	70	172	27	408	214	0	155	261	198	37	284	324	95	217	265	91	0	203	450	462	146	169	237
EOG091204E8	709875	710120	19	aa	4674	0	310	0	4364	only nuc data	97	284	97	178	146	0	214	113	187	57	387	136	114	347	146	84	0	178	573	214	155	334	420
EOG091204EB	31062	31354	19	aa	5567	0	474	0	5093	only nuc data	127	276	256	242	216	0	260	171	380	104	420	217	82	275	385	182	0	156	468	237	371	177	218
EOG091204EE	528710	529086	19	aa	7163	0	851	0	6312	only nuc data	230	257	82	318	402	0	336	341	277	140	296	426	88	400	355	129	0	264	707	374	456	260	404
EOG091204EI	236346	236548	19	aa	3857	0	125	0	3732	only nuc data	22	144	50	197	216	0	140	287	84	72	336	304	38	249	203	121	0	284	221	195	183	172	236
EOG091204EN	385015	385316	19	aa	5738	33	712	0	4993	only nuc data	125	459	150	199	150	0	259	111	251	16	331	283	115	261	318	96	0	170	609	296	189	183	547
EOG091204ET	749970	750471	19	aa	9538	0	2551	0	6987	only nuc data	153	740	164	266	581	0	460	87	363	12	550	250	122	195	385	153	0	181	674	375	372	745	312
EOG091204EW	82582	82847	19	aa	5054	1	543	0	4510	only nuc data	122	362	36	215	374	0	122	182	198	53	270	331	55	181	361	66	0	191	581	409	182	153	188
EOG091204EY	171909	172227	19	aa	6061	0	1057	0	5004	only nuc data	201	218	91	200	273	0	290	155	240	57	331	381	112	214	348	78	0	229	672	376	116	265	358
EOG091204F2	361284	361502	19	aa	4161	0	1040	0	3121	only nuc data	41	228	84	157	134	0	163	183	125	54	323	145	64	318	89	27	0	206	267	173	123	66	192
EOG091204F3	933271	933545	19	aa	5225	0	753	0	4472	only nuc data	54	298	192	281	164	0	278	105	262	54	299	419	85	279	293	150	0	149	327	196	190	148	303
EOG091204F4	895311	895663	19	aa	6707	0	1811	0	4896	only nuc data	103	484	35	371	219	0	321	251	131	36	441	263	215	226	254	116	0	101	285	222	399	331	195
EOG091204F5	861628	861971	19	aa	6536	0	1314	0	5222	only nuc data	130	435	83	148	232	0	288	85	310	44	300	490	127	261	196	136	0	135	530	291	109	329	693
EOG091204F7	413451	413774	19	aa	6156	0	1072	0	5084	only nuc data	118	350	48	74	333	0	220	43	428	2	246	650	110	141	273	115	0	45	385	316	84	381	840
EOG091204F8	190140	190437	19	aa	5662	0	471	0	5191	only nuc data	167	310	109	301	333	0	267	292	227	105	331	372	96	120	322	140	0	351	553	400	300	103	159
EOG091204FG	611959	612175	19	aa	4123	0	105	0	4018	only nuc data	25	470	72	341	314	0	209	128	190	38	184	268	98	164	238	46	0	157	301	173	94	284	249
EOG091204FH	424624	424866	19	aa	4617	0	249	0	4368	only nuc data	60	210	26	113	163	0	237	137	181	36	334	436	98	278	309	95	0	153	423	386	236	146	371
EOG091204FJ	460425	460738	19	aa	5966	0	523	0	5443	only nuc data	198	358	182	181	263	0	316	139	187	2	284	339	79	325	316	145	0	207	748	413	218	299	442
EOG091204FS	25836	26161	19	aa	6194	0	360	0	5834	only nuc data	185	402	3	251	256	0	340	83	392	91	348	876	45	315	401	45	0	99	569	258	336	275	449
EOG091204FY	922949	923179	19	aa	4389	0	614	0	3775	only nuc data	52	102	19	242	232	0	193	173	128	53	183	389	85	158	281	190	0	163	252	276	157	171	328
EOG091204FZ	708607	709052	19	aa	8474	0	1537	0	6937	only nuc data	314	313	35	55	147	0	291	137	783	83	198	929	132	345	263	134	0	128	736	318	45	508	1357
EOG091204GD	760088	760345	19	aa	4902	0	55	0	4847	only nuc data	112	463	73	483	250	0	293	72	194	1	265	293	112	191	482	39	0	193	460	317	229	198	239
EOG091204GG	537255	537555	19	aa	5719	0	975	0	4744	only nuc data	161	223	63	227	296	0	236	79	217	60	318	457	98	284	368	90	0	197	496	401	197	181	256
EOG091204GL	18648	18962	19	aa	5985	0	868	0	5117	only nuc data	166	235	75	229	204	0	310	231	265	72	249	517	157	303	249	183	0	209	630	260	196	184	359
EOG091204GN	170187	170393	19	aa	3933	0	192	0	3741	only nuc data	13	279	135	178	152	0	136	95	148	48	157	398	86	280	342	23	0	145	288	202	239	114	296
EOG091204GP	61643	61980	19	aa	6422	0	587	0	5835	only nuc data	185	331	43	228	250	0	352	170	354	18	341	518	153	441	258	71	0	223	563	338	286	255	642
EOG091204GU	802757	802986	19	aa	4370	0	502	0	3868	only nuc data	54	261	128	276	213	0	126	138	158	88	388	51	136	135	260	62	0	239	464	342	48	201	154
EOG091204H1	717779	718029	19	aa	4769	0	727	0	4042	only nuc data	47	151	490	217	210	0	189	139	182	17	168	278	88	203	230	238	0	144	260	198	205	164	271
EOG091204HA	870511	870723	19	aa	4047	0	384	0	3663	only nuc data	31	293	84	161	241	0	268	83	170	55	258	242	46	232	251	5	0	221	290	185	134	263	181
EOG091204HC	124828	125056	19	aa	4351	0	185	0	4166	only nuc data	80	216	58	161	342	0	243	168	168	56	377	274	105	183	200	64	0	264	360	237	284	167	239
EOG091204HD	327705	327947	19	aa	4617	0	549	0	4068	only nuc data	112	161	56	221	209	0	274	135	245	100	286	217	104	236	287	164	0	91	426	362	145	122	227
EOG091204HE	202752	203015	19	aa	5016	0	820	0	4196	only nuc data	84	287	69	222	250	0	255	160	169	75	306	379	60	303	299	68	0	164	370	271	90	176	223
EOG091204HF	126816	127112	19	aa	5643	0	1059	0	4584	only nuc data	132	214	157	280	235	0	291	163	197	48	251	384	55	269	245	112	0	181	515	282	173	153	379
EOG091204HG	554934	555142	19	aa	3971	0	145	0	3826	only nuc data	7	169	45	143	205	0	78	139	246	19	147	275	170	262	267	96	0	130	359	266	185	272	353
EOG091204HJ	677129	677562	19	aa	8246	0	3297	0	4949	only nuc data	246	185	37	148	251	0	335	133	227	44	431	510	74	454	216	88	0	149	472	287	109	261	538
EOG091204HL	783138	783484	19	aa	6593	0	902	0	5691	only nuc data	97	353	175	419	411	0	213	285	478	34	324	234	124	184	288	162	0	58	276	314	636	448	275
EOG091204HW	98790	99081	19	aa	5548	0	1018	0	4530	only nuc data	184	164	71	191	254	0	233	94	197	0	302	451	74	295	339	64	0	283	385	384	200	148	401
EOG091204HY	864546	864793	19	aa	4712	0	177	0	4535	only nuc data	124	326	99	377	215	0	234	221	202	74	223	263	79	330	297	62	0	216	387	329	250	161	190
EOG091204HZ	569057	569366	19	aa	5890	0	506	0	5384	only nuc data	121	809	97	173	173	0	221	186	279	37	334	386	85	292	293	119	0	136	535	222	199	303	505
EOG091204I0	170394	170719	19	aa	6194	0	1064	0	5130	only nuc data	195	171	44	257	372	0	284	142	282	60	458	531	91	204	367	49	0	302	487	341	189	155	344
EOG091204I2	414811	415045	19	aa	4465	0	103	0	4362	only nuc data	73	220	118	273	241	0	155	216	176	57	156	351	134	229	251	137	0	155	365	299	254	231	344
EOG091204I3	79026	79290	19	aa	5035	0	1020	0	4015	only nuc data	102	157	12	237	227	0	176	131	286	66	249	262	83	215	293	170	0	156	441	256	274	144	180
EOG091204I8	553040	553355	19	aa	6004	0	326	0	5678	only nuc data	80	345	117	247	364	0	261	78	265	19	334	786	112	646	253	66	0	279	435	294	152	237	388
EOG091204IL	372716	373326	19	aa	11609	0	2626	0	8983	only nuc data	255	459	18	590	342	0	415	85	1042	27	1585	665	26	683	281	201	0	204	420	340	386	307	907
EOG091204IO	959263	959725	19	aa	8797	0	1359	0	7438	only nuc data	246	357	43	439	386	0	335	119	411	1	777	1153	52	735	311	96	0	201	394	317	323	160	828
EOG091204J6	743949	744205	19	aa	4883	0	330	0	4553	only nuc data	128	189	105	308	196	0	306	102	192	57	270	407	124	243	300	92	0	134	440	336	189	183	380
EOG091204JD	815381	815676	19	aa	5624	0	350	0	5274	only nuc data	176	253	52	325	215	0	341	164	152	38	306	423	126	379	426	164	0	245	524	397	187	154	403
EOG091204JJ	675597	675845	19	aa	4731	0	168	0	4563	only nuc data	105	175	24	234	299	0	155	206	327	129	210	447	123	233	368	34	0	181	261	315	257	212	373
EOG091204JR	92090	92312	19	aa	4237	0	179	0	4058	only nuc data	81	214	48	256	199	0	258	293	197	81	271	172	117	233	382	95	0	208	254	234	151	217	178
EOG091204JS	26652	26939	19	aa	5472	0	544	0	4928	only nuc data	133	235	49	188	280	0	171	166	330	88	186	520	107	218	316	166	0	244	343	417	277	190	437
EOG091204K4	144558	144783	19	aa	4294	0	324	0	3970	only nuc data	77	104	38	207	213	0	262	68	155	56	165	216	50	285	338	207	0	115	435	361	247	142	306
EOG091204KB	81288	81526	19	aa	4541	0	192	0	4349	only nuc data	89	294	120	278	301	0	158	126	254	46	214	238	114	298	220	110	0	145	433	279	318	122	281
EOG091204KC	609133	609393	19	aa	4959	0	495	0	4464	only nuc data	112	226	327	126	167	0	192	108	381	118	192	216	131	401	200	175	0	108	317	245	248	103	483
EOG091204KN	593323	593763	19	aa	8379	0	2220	0	6159	only nuc data	290	467	145	421	383	0	153	216	167	104	425	247	141	153	572	108	0	365	918	651	250	166	107
EOG091204KR	250940	251247	19	aa	5852	0	1105	0	4747	only nuc data	78	389	160	259	244	0	181	143	310	95	484	236	63	225	333	64	0	118	337	210	458	243	195
EOG091204KS	771426	771679	19	aa	4826	0	825	0	4001	only nuc data	94	241	219	315	178	0	94	216	163	173	271	114	116	123	314	116	0	260	449	253	95	140	151
EOG091204L2	846288	846676	19	aa	7391	0	915	0	6476	only nuc data	126	433	105	370	254	0	217	116	209	73	281	981	135	585	291	85	0	266	504	284	233	280	774
EOG091204L4	211646	211923	19	aa	5282	0	333	0	4949	only nuc data	118	307	46	390	180	0	380	170	261	151	275	295	132	394	304	133	0	196	370	180	333	167	285
EOG091204L5	544118	544495	19	aa	7182	0	1881	0	5301	only nuc data	194	235	68	197	341	0	341	293	305	55	350	308	64	258	325	213	0	233	637	320	167	256	335
EOG091204L8	449978	450248	19	aa	5149	0	518	0	4631	only nuc data	46	386	2	228	198	0	200	117	322	16	312	546	91	220	210	62	0	163	263	298	334	264	399
EOG091204L9	708378	708606	19	aa	4351	0	130	0	4221	only nuc data	69	351	17	105	219	0	256	85	178	36	261	299	109	222	153	152	0	113	614	271	142	211	427
EOG091204LC	618750	619093	19	aa	6536	0	692	0	5844	only nuc data	220	236	151	384	426	0	361	219	267	48	391	566	90	293	415	122	0	225	496	410	158	166	420
EOG091204LK	730203	730688	19	aa	9234	0	1783	0	7451	only nuc data	121	368	52	316	370	0	322	137	588	19	523	564	155	496	190	167	0	180	650	381	890	339	744
EOG091204LL	964420	964689	19	aa	5130	0	311	0	4819	only nuc data	77	245	33	323	239	0	186	170	253	75	304	388	104	385	361	93	0	211	352	272	235	264	326
EOG091204LM	371354	371599	19	aa	4674	0	297	0	4377	only nuc data	110	89	67	383	198	0	207	153	174	19	213	394	67	329	247	104	0	333	351	374	152	201	322
EOG091204LT	474352	474732	19	aa	7239	0	854	0	6385	only nuc data	90	269	5	236	205	0	88	135	550	79	227	904	69	427	263	43	0	95	492	218	249	400	1431
EOG091204LU	130008	130361	19	aa	6726	0	1399	0	5327	only nuc data	79	305	69	277	199	0	267	113	160	88	221	634	121	422	309	128	0	288	444	263	252	186	581
EOG091204LY	672061	672267	19	aa	3933	0	346	0	3587	only nuc data	19	242	49	212	255	0	163	104	214	54	193	390	74	186	118	15	0	186	292	335	63	109	333
EOG091204LZ	677563	677813	19	aa	4769	0	627	0	4142	only nuc data	113	396	67	358	194	0	174	109	136	1	177	329	64	244	253	82	0	186	471	282	205	118	296
EOG091204M3	760346	760650	19	aa	5795	0	580	0	5215	only nuc data	173	313	38	267	198	0	262	189	299	24	239	512	131	307	384	169	0	249	445	309	272	190	418
EOG091204M7	174405	174621	19	aa	4123	0	283	0	3840	only nuc data	58	172	40	246	168	0	195	199	124	0	205	297	119	191	284	65	0	221	362	354	187	127	284
EOG091204M8	760651	760936	19	aa	5434	0	208	0	5226	only nuc data	98	482	44	484	416	0	172	181	271	31	304	333	142	165	305	75	0	337	639	262	185	253	145
EOG091204MG	857682	857987	19	aa	5814	0	1783	0	4031	only nuc data	116	251	19	184	259	0	209	66	254	6	258	337	85	274	349	109	0	73	385	254	268	259	132
EOG091204MH	587983	588247	19	aa	5035	0	521	0	4514	only nuc data	122	224	88	245	285	0	299	174	122	32	413	349	71	286	315	90	0	176	412	280	110	127	416
EOG091204MP	456424	456636	19	aa	4047	0	165	0	3882	only nuc data	53	279	76	80	198	0	187	149	245	18	236	297	80	339	222	46	0	147	460	207	130	175	311
EOG091204MU	51843	52107	19	aa	5035	0	732	0	4303	only nuc data	91	234	80	308	222	0	179	289	280	57	496	244	71	200	327	124	0	158	283	296	242	51	162
EOG091204MW	384722	385014	19	aa	5567	0	1144	0	4423	only nuc data	150	228	62	296	290	0	169	205	203	47	369	344	45	255	340	149	0	242	360	308	140	114	257
EOG091204N6	768482	769021	19	aa	10260	0	3923	0	6337	only nuc data	235	328	60	224	210	0	268	296	342	28	497	763	113	488	266	138	0	168	529	317	313	278	711
EOG091204NB	867296	867502	19	aa	3933	0	240	0	3693	only nuc data	63	176	73	134	216	0	208	141	204	0	215	225	89	284	224	62	0	341	239	267	227	54	314
EOG091204NY	529310	529665	19	aa	6764	0	1747	0	5017	only nuc data	193	123	87	130	279	0	332	119	461	85	452	421	103	360	298	87	0	105	421	253	192	221	488
EOG091204O1	384408	384721	19	aa	5966	0	945	0	5021	only nuc data	157	282	51	440	285	0	285	173	170	18	208	322	72	303	427	198	0	231	499	289	296	178	294
EOG091204O7	877838	878081	19	aa	4636	0	366	0	4270	only nuc data	135	223	33	79	186	0	309	91	279	19	253	386	62	290	209	48	0	62	477	251	86	277	650
EOG091204O8	207860	208097	19	aa	4522	0	956	0	3566	only nuc data	114	199	64	77	235	0	221	128	127	93	255	253	63	232	229	73	0	160	408	212	88	217	232
EOG091204OD	95980	96239	19	aa	4940	0	393	0	4547	only nuc data	146	167	102	248	205	0	287	188	156	121	215	364	95	230	409	211	0	230	376	284	183	100	376
EOG091204OF	653038	653372	19	aa	6365	0	676	0	5689	only nuc data	181	344	146	429	309	0	341	238	234	111	486	310	98	336	252	125	0	254	722	396	138	208	212
EOG091204OH	201686	201888	19	aa	3857	0	154	0	3703	only nuc data	20	245	75	237	289	0	180	74	267	37	194	320	123	287	154	74	0	177	234	362	18	86	270
EOG091204OI	207651	207859	19	aa	3971	0	323	0	3648	only nuc data	46	117	124	287	168	0	209	176	214	57	278	140	107	196	174	122	0	238	297	208	173	100	263
EOG091204OJ	532386	532608	19	aa	4237	0	764	0	3473	only nuc data	72	142	74	153	223	0	126	74	224	77	312	138	47	340	216	68	0	163	331	266	211	135	153
EOG091204OM	252243	252490	19	aa	4712	2	592	0	4118	only nuc data	51	415	5	482	199	0	207	71	207	17	211	219	60	279	401	125	0	58	355	274	201	119	213
EOG091204OO	359657	359880	19	aa	4256	0	336	0	3920	only nuc data	64	232	55	286	176	0	147	87	231	2	241	349	74	352	249	121	0	124	452	225	185	115	217
EOG091204OY	753249	753516	19	aa	5092	0	1222	0	3870	only nuc data	154	130	60	180	182	0	177	280	190	58	185	290	93	242	232	107	0	168	404	323	147	140	282
EOG091204P4	744519	744978	19	aa	8740	0	2113	0	6627	only nuc data	253	314	123	328	657	0	390	398	247	81	472	395	81	307	722	130	0	330	349	375	411	216	301
EOG091204P5	11178	11622	19	aa	8455	0	4307	0	4148	only nuc data	156	88	98	145	191	0	324	100	257	30	532	432	62	257	172	73	0	127	329	220	197	114	400
EOG091204P7	782685	782890	19	aa	3914	0	124	0	3790	only nuc data	44	312	96	122	138	0	175	168	236	73	169	160	157	101	211	73	0	54	444	125	221	313	442
EOG091204P9	382819	383143	19	aa	6175	0	1056	0	5119	only nuc data	177	143	140	236	335	0	360	212	247	6	374	337	136	235	269	90	0	309	550	386	237	191	326
EOG091204PB	662108	662309	19	aa	3838	0	281	0	3557	only nuc data	33	377	124	227	173	0	136	98	212	36	257	155	77	181	228	148	0	99	399	85	159	230	156
EOG091204PC	852403	852664	19	aa	4978	0	498	0	4480	only nuc data	93	354	117	195	282	0	258	129	150	25	236	419	60	243	333	77	0	69	478	332	101	229	393
EOG091204PF	900017	900262	19	aa	4674	0	20	0	4654	only nuc data	34	487	3	256	249	0	144	96	288	0	197	523	148	227	262	41	0	162	552	321	75	254	369
EOG091204PG	336545	336813	19	aa	5111	0	522	0	4589	only nuc data	134	245	55	242	203	0	160	266	248	106	206	466	27	169	293	142	0	164	430	295	279	214	379
EOG091204PS	648365	648816	19	aa	8588	0	2747	0	5841	only nuc data	207	423	134	217	339	0	302	202	281	71	558	392	99	286	357	151	0	137	609	320	219	320	424
EOG091204PW	322687	322947	19	aa	4959	0	708	0	4251	only nuc data	143	292	29	281	197	0	286	236	81	36	185	378	75	191	245	104	0	190	376	393	180	171	325
EOG091204PX	574444	574712	19	aa	5111	0	292	0	4819	only nuc data	152	287	97	210	219	0	207	250	204	56	300	242	136	179	362	162	0	283	541	397	175	246	266
EOG091204PZ	810409	810626	19	aa	4142	0	327	0	3815	only nuc data	115	253	55	286	241	0	151	238	137	49	158	284	48	186	190	155	0	125	423	218	126	183	309
EOG091204Q8	174968	175160	19	aa	3667	0	364	0	3303	only nuc data	3	151	52	235	124	0	110	113	137	38	245	323	113	275	143	40	0	241	267	154	112	143	287
EOG091204Q9	413147	413450	19	aa	5776	0	900	0	4876	only nuc data	124	235	22	132	213	0	159	207	450	25	233	506	129	455	231	88	0	121	369	262	213	185	641
EOG091204QI	565658	565873	19	aa	4104	0	282	0	3822	only nuc data	85	315	130	176	212	0	170	246	113	46	282	133	144	143	215	119	0	289	450	369	114	66	90
EOG091204QK	79748	80075	19	aa	6232	0	760	0	5472	only nuc data	168	433	109	345	217	0	307	135	296	71	260	467	89	339	361	36	0	75	676	304	163	303	486
EOG091204QQ	210868	211058	19	aa	3629	0	170	0	3459	only nuc data	4	188	107	182	266	0	92	131	91	18	168	325	36	181	404	36	0	148	318	147	221	142	258
EOG091204QS	263127	263410	19	aa	5396	0	1067	0	4329	only nuc data	75	147	49	161	222	0	180	116	507	129	410	280	66	394	198	58	0	158	467	208	172	146	261
EOG091204QU	576917	577203	19	aa	5453	0	327	0	5126	only nuc data	144	470	137	475	208	0	140	131	276	39	266	320	100	314	341	101	0	222	492	391	253	125	325
EOG091204R0	405454	405881	19	aa	8132	0	2951	0	5181	only nuc data	239	364	106	108	233	0	287	240	236	67	335	692	80	400	230	57	0	206	457	245	158	226	454
EOG091204R7	61323	61642	19	aa	6080	0	603	0	5477	only nuc data	120	332	55	280	207	0	134	214	237	141	344	661	78	371	431	153	0	297	463	309	223	105	442
EOG091204RA	750472	750624	19	aa	2907	0	302	0	2605	only nuc data	59	147	180	168	56	0	113	102	127	58	80	164	40	128	101	52	0	151	186	170	157	187	238
EOG091204RD	811100	811705	19	aa	11514	0	2510	0	9004	only nuc data	373	341	81	272	346	0	437	184	475	115	575	1360	146	633	418	165	0	371	653	435	354	384	1259
EOG091204RM	161430	161677	19	aa	4712	0	690	0	4022	only nuc data	118	159	135	145	276	0	142	168	212	54	228	521	79	257	154	117	0	134	322	173	144	116	486
EOG091204RN	484580	484800	19	aa	4199	0	237	0	3962	only nuc data	99	170	55	255	248	0	194	150	227	69	327	237	55	256	315	175	0	167	348	210	139	110	255
EOG091204RP	756551	756822	19	aa	5168	0	731	0	4437	only nuc data	131	111	112	150	277	0	257	157	216	59	330	270	106	239	283	154	0	261	486	256	245	122	346
EOG091204RX	811706	811970	19	aa	5035	0	197	0	4838	only nuc data	140	428	126	361	230	0	195	145	178	7	382	313	149	342	321	97	0	165	526	267	109	242	255
EOG091204SC	597538	597954	19	aa	7923	0	2102	0	5821	only nuc data	299	369	43	325	294	0	336	216	194	64	476	478	168	251	361	151	0	395	564	366	191	229	350
EOG091204SH	92828	93041	19	aa	4066	0	314	0	3752	only nuc data	29	227	66	127	264	0	191	250	227	15	184	236	148	212	257	59	0	162	373	228	97	261	168
EOG091204SI	502809	503038	19	aa	4370	0	408	0	3962	only nuc data	72	165	23	193	158	0	216	107	267	1	191	380	62	204	142	97	0	120	575	331	169	197	364
EOG091204SM	388700	388940	19	aa	4579	0	477	0	4102	only nuc data	53	227	83	135	160	0	172	152	302	105	304	289	164	347	193	49	0	227	403	141	130	244	275
EOG091204T3	423839	424241	19	aa	7657	0	679	0	6978	only nuc data	275	228	37	200	363	0	360	75	516	94	423	1212	101	353	345	183	0	194	613	411	318	347	605
EOG091204TF	684383	684600	19	aa	4142	0	157	0	3985	only nuc data	76	333	78	259	234	0	246	157	235	19	157	223	47	259	220	180	0	245	396	298	147	95	157
EOG091204TS	611260	611445	19	aa	3534	0	214	0	3320	only nuc data	5	175	66	219	130	0	196	68	206	91	196	201	162	196	206	47	0	117	333	283	105	111	212
EOG091204TW	488635	488839	19	aa	3895	0	132	0	3763	only nuc data	62	268	75	282	231	0	163	114	172	37	194	205	196	204	234	40	0	239	322	224	198	100	265
EOG091204TX	911525	911824	19	aa	5700	0	376	0	5324	only nuc data	161	563	105	628	297	0	293	119	116	19	350	360	195	255	414	66	0	149	449	359	218	207	162
EOG091204U1	775530	775805	19	aa	5244	0	485	0	4759	only nuc data	129	358	91	402	250	0	177	109	183	37	311	258	141	263	314	112	0	205	414	390	203	194	347
EOG091204U4	852665	852874	19	aa	3990	0	123	0	3867	only nuc data	43	126	42	219	203	0	122	150	244	75	346	196	103	156	293	137	0	176	341	278	105	226	329
EOG091204UA	616829	617056	19	aa	4332	0	270	0	4062	only nuc data	107	147	89	217	306	0	142	185	238	35	345	294	136	192	326	78	0	92	462	206	203	174	195
EOG091204UB	153357	153646	19	aa	5510	0	705	0	4805	only nuc data	147	366	121	269	143	0	277	169	173	75	234	391	94	301	216	136	0	111	689	321	15	299	405
EOG091204UC	445560	445839	19	aa	5320	0	1736	0	3584	only nuc data	137	163	62	160	203	0	269	108	112	1	270	223	32	156	201	96	0	208	453	336	112	191	228
EOG091204UG	316214	316460	19	aa	4693	0	308	0	4385	only nuc data	131	184	94	321	203	0	276	221	136	18	249	436	103	310	299	56	0	196	366	205	171	138	403
EOG091204UO	172633	172976	19	aa	6536	0	1135	0	5401	only nuc data	180	399	11	408	227	0	441	270	311	100	600	248	191	152	320	47	0	304	396	285	330	110	251
EOG091204V0	401977	402275	19	aa	5681	0	1332	0	4349	only nuc data	128	413	90	403	225	0	117	258	138	45	211	130	162	137	312	37	0	371	436	344	247	170	103
EOG091204V5	560282	560500	19	aa	4161	0	335	0	3826	only nuc data	68	282	51	103	212	0	197	62	146	36	281	144	38	222	226	142	0	169	342	256	459	185	273
EOG091204VN	796434	796626	19	aa	3667	0	146	0	3521	only nuc data	9	183	77	166	120	0	184	120	94	0	153	276	127	244	273	86	0	196	389	290	95	189	259
EOG091204VO	473547	473765	19	aa	4161	0	68	0	4093	only nuc data	75	463	22	188	203	0	186	69	489	38	137	521	43	112	246	90	0	156	244	216	259	170	241
EOG091204VV	97557	97762	19	aa	3914	0	335	0	3579	only nuc data	58	130	62	238	327	0	124	111	119	19	212	194	127	113	279	72	0	206	372	187	215	262	210
EOG091204W2	644430	644908	19	aa	9101	0	1847	0	7254	only nuc data	135	300	46	333	292	0	174	249	1095	156	1090	522	112	412	285	121	0	43	415	251	913	131	314
EOG091204W6	132060	132359	19	aa	5700	0	553	0	5147	only nuc data	215	268	48	350	226	0	251	301	258	41	311	404	129	218	286	95	0	398	549	364	166	166	318
EOG091204WA	150833	151084	19	aa	4788	0	1764	0	3024	only nuc data	64	226	0	217	208	0	167	58	186	0	196	128	117	34	265	71	0	55	164	194	190	381	167
EOG091204WE	65041	65222	19	aa	3458	0	134	0	3324	only nuc data	17	131	94	188	169	0	252	127	150	19	112	293	34	183	190	40	0	185	331	170	257	180	219
EOG091204WK	318257	318560	19	aa	5776	0	1312	0	4464	only nuc data	121	255	60	118	249	0	197	177	352	41	227	572	82	233	204	47	0	108	271	231	248	220	572
EOG091204WU	24348	24537	19	aa	3610	0	15	0	3595	only nuc data	22	179	39	143	135	0	231	51	312	0	235	162	144	305	112	39	0	252	388	262	76	191	339
EOG091204WV	370100	370309	19	aa	3990	0	168	0	3822	only nuc data	34	331	35	316	221	0	164	140	467	55	145	473	34	92	226	70	0	104	317	162	113	102	255
EOG091204X0	597019	597335	19	aa	6023	1	817	0	5205	only nuc data	230	255	162	246	326	0	405	181	192	108	453	292	46	400	292	162	0	215	534	346	96	168	326
EOG091204XA	847296	847589	19	aa	5586	0	776	0	4810	only nuc data	148	225	101	257	227	0	169	225	177	141	420	181	146	132	264	81	0	429	687	408	223	147	170
EOG091204XB	771113	771425	19	aa	5947	0	753	0	5194	only nuc data	194	181	48	155	268	0	318	157	248	25	305	472	115	268	343	111	0	372	638	373	211	197	389
EOG091204XE	289053	289248	19	aa	3724	0	124	0	3600	only nuc data	40	176	96	138	149	0	205	129	155	0	256	245	105	346	211	117	0	172	310	325	91	86	288
EOG091204XF	37217	37509	19	aa	5567	0	876	0	4691	only nuc data	167	260	151	268	276	0	240	184	237	54	275	345	123	182	258	191	0	136	445	408	181	207	270
EOG091204Y0	394718	394956	19	aa	4541	0	546	0	3995	only nuc data	60	183	48	305	242	0	216	208	222	67	113	69	173	146	245	48	0	507	471	230	229	137	136
EOG091204YL	367210	367472	19	aa	4997	0	857	0	4140	only nuc data	157	340	53	213	192	0	222	152	180	56	231	333	54	237	234	74	0	157	488	283	125	162	354
EOG091204YQ	52108	52277	19	aa	3230	0	131	0	3099	only nuc data	13	209	107	177	167	0	114	24	171	72	293	109	126	144	168	142	0	58	355	174	186	134	169
EOG091204YT	969899	970189	19	aa	5529	0	660	0	4869	only nuc data	148	180	84	295	177	0	260	190	190	79	288	416	72	270	267	236	0	285	427	409	193	203	348
EOG091204YV	266977	267254	19	aa	5282	0	647	0	4635	only nuc data	110	338	61	299	287	0	239	169	206	55	237	204	182	193	380	74	0	106	368	284	354	297	302
EOG091204YW	627296	627580	19	aa	5415	0	1655	0	3760	only nuc data	77	233	10	186	269	0	192	80	192	36	390	296	66	208	272	47	0	79	267	263	83	193	398
EOG091204YY	157156	157370	19	aa	4085	0	264	0	3821	only nuc data	28	267	0	169	157	0	252	82	163	0	204	483	152	181	107	33	0	257	262	322	282	205	243
EOG091204Z5	343517	343772	19	aa	4864	0	487	0	4377	only nuc data	103	343	43	156	265	0	178	202	272	56	317	117	93	67	272	140	0	284	693	368	224	165	122
EOG091204Z9	503039	503274	19	aa	4484	0	474	0	4010	only nuc data	69	253	59	191	148	0	283	134	241	50	266	298	118	200	164	104	0	203	326	225	201	190	356
EOG091204ZE	348061	348264	19	aa	3876	0	155	0	3721	only nuc data	77	155	71	224	182	0	260	132	183	150	253	337	49	291	157	67	0	104	321	288	80	150	267
EOG091204ZG	848460	848739	19	aa	5320	0	749	0	4571	only nuc data	172	128	114	210	167	0	285	218	245	76	315	407	94	250	299	76	0	264	450	313	162	154	344
EOG091204ZQ	187593	187888	19	aa	5624	0	872	0	4752	only nuc data	108	238	84	273	324	0	116	169	333	55	575	315	76	284	242	121	0	158	326	242	227	218	376
EOG091204ZR	218371	218631	19	aa	4959	0	509	0	4450	only nuc data	153	222	98	237	183	0	192	141	153	35	300	396	110	330	227	86	0	145	534	260	89	198	514
EOG09120505	233105	233741	19	aa	12103	0	3625	0	8478	only nuc data	352	216	40	292	291	0	477	144	467	26	1377	1106	121	878	419	260	0	212	434	326	326	319	747
EOG09120507	31449	31716	19	aa	5092	0	299	0	4793	only nuc data	76	177	73	131	113	0	165	188	639	19	178	508	103	470	238	88	0	144	432	239	117	129	642
EOG09120508	821364	821658	19	aa	5605	0	609	0	4996	only nuc data	91	104	56	336	252	0	192	281	577	99	282	307	109	352	206	197	0	123	478	222	236	200	387
EOG0912050A	367714	367950	19	aa	4503	0	821	0	3682	only nuc data	177	131	75	168	193	0	292	139	104	4	244	275	56	234	319	141	0	140	434	402	59	85	187
EOG0912050D	613029	613313	19	aa	5415	0	896	0	4519	only nuc data	174	195	162	117	245	0	274	180	250	34	297	485	35	277	248	129	0	161	541	265	136	131	357
EOG0912050G	523797	523971	19	aa	3325	0	56	0	3269	only nuc data	0	168	37	262	261	0	150	110	225	74	57	244	95	225	189	75	0	96	349	263	91	131	167
EOG0912050H	720514	720740	19	aa	4313	0	83	0	4230	only nuc data	75	400	1	152	147	0	297	149	459	36	119	499	96	345	123	133	0	123	237	163	80	185	486
EOG0912050P	427924	428183	19	aa	4940	0	240	0	4700	only nuc data	115	269	54	337	247	0	183	123	215	53	254	605	103	304	307	110	0	123	292	286	170	215	450
EOG0912050R	718030	718307	19	aa	5282	0	617	0	4665	only nuc data	136	313	69	291	324	0	237	183	317	109	287	256	66	226	227	168	0	163	395	303	310	160	261
EOG09120512	208098	208370	19	aa	5187	0	1506	0	3681	only nuc data	135	132	306	177	127	0	223	128	193	1	223	550	42	139	171	128	0	180	289	181	222	97	172
EOG09120518	806468	806718	19	aa	4769	0	242	0	4527	only nuc data	149	281	42	286	299	0	313	101	194	29	274	267	131	226	329	134	0	181	436	274	196	216	318
EOG0912051D	411515	411743	19	aa	4351	0	790	0	3561	only nuc data	106	110	18	133	144	0	209	136	282	68	164	390	110	191	186	96	0	135	346	134	158	107	444
EOG0912051I	291273	291513	19	aa	4579	0	319	0	4260	only nuc data	88	290	36	239	230	0	238	67	356	18	259	406	40	240	299	105	0	190	367	331	149	147	253
EOG0912051O	572874	573052	19	aa	3401	0	202	0	3199	only nuc data	45	76	20	179	224	0	141	86	205	54	257	145	89	243	211	116	0	130	147	336	150	215	175
EOG0912051P	908662	908860	19	aa	3781	0	117	0	3664	only nuc data	24	143	43	238	297	0	246	97	264	40	195	273	74	275	365	59	0	169	281	255	20	146	184
EOG0912051V	963491	963680	19	aa	3610	0	143	0	3467	only nuc data	36	163	39	196	279	0	164	92	223	19	202	408	97	123	377	61	0	93	253	247	91	133	207
EOG09120522	763053	763277	19	aa	4275	0	224	0	4051	only nuc data	69	360	4	232	128	0	224	59	156	0	131	423	187	460	192	40	0	103	338	177	185	264	388
EOG09120524	967124	967440	19	aa	6023	0	912	0	5111	only nuc data	123	299	42	218	173	0	228	240	226	20	380	424	131	307	218	61	0	148	579	387	399	179	452
EOG09120527	27285	27561	19	aa	5263	0	725	0	4538	only nuc data	133	211	26	96	278	0	239	94	127	94	418	443	60	299	225	68	0	161	504	184	127	281	603
EOG0912052C	846677	846872	19	aa	3724	0	341	0	3383	only nuc data	17	165	20	252	100	0	101	78	452	15	126	323	36	144	285	77	0	116	412	199	118	109	255
EOG0912052H	267255	267608	19	aa	6726	0	1125	0	5601	only nuc data	132	249	96	258	481	0	327	48	363	18	558	282	105	245	290	103	0	154	515	304	542	255	408
EOG0912052U	743746	743948	19	aa	3857	0	72	0	3785	only nuc data	43	269	45	238	189	0	183	67	101	19	141	489	109	180	208	103	0	109	386	266	256	151	276
EOG0912052X	511657	511871	19	aa	4085	0	974	0	3111	only nuc data	71	215	64	63	207	0	125	67	305	0	321	274	54	122	200	69	0	78	260	148	186	98	255
EOG09120530	218170	218370	19	aa	3819	0	188	0	3631	only nuc data	89	332	40	205	168	0	213	218	162	0	194	270	156	237	208	82	0	145	357	234	87	143	180
EOG09120531	280848	281083	19	aa	4484	0	540	0	3944	only nuc data	85	110	69	251	254	0	159	53	97	19	274	258	121	279	319	24	0	244	338	314	257	226	278
EOG09120537	340063	340275	19	aa	4047	0	64	0	3983	only nuc data	75	268	96	72	236	0	315	36	201	19	239	201	140	289	191	104	0	102	463	313	242	156	300
EOG0912053F	451624	451835	19	aa	4028	0	272	0	3756	only nuc data	92	127	120	243	169	0	280	197	182	69	288	270	100	200	239	155	0	131	369	159	107	88	263
EOG0912053I	896397	896595	19	aa	3781	0	58	0	3723	only nuc data	9	342	3	302	133	0	117	82	262	0	205	269	65	144	387	117	0	87	353	145	133	227	350
EOG0912053P	654473	654750	19	aa	5282	0	1123	0	4159	only nuc data	112	231	33	211	155	0	283	132	257	1	276	176	136	237	185	74	0	85	546	318	238	219	366
EOG0912053R	488840	489043	19	aa	3876	0	1196	0	2680	only nuc data	112	170	36	173	141	0	217	35	105	46	299	169	57	53	205	44	0	131	229	124	243	115	88
EOG0912053S	878949	879242	19	aa	5586	0	657	0	4929	only nuc data	172	597	35	185	309	0	266	110	208	5	471	161	103	266	320	104	0	118	493	368	210	270	330
EOG0912053Z	151085	151268	19	aa	3496	1	159	0	3336	only nuc data	35	178	65	236	211	0	148	51	198	108	129	271	90	240	129	71	0	125	476	249	42	84	235
EOG0912054B	684113	684382	19	aa	5130	0	405	0	4725	only nuc data	77	393	70	171	270	0	160	95	281	19	559	217	119	331	327	73	0	110	452	193	225	220	440
EOG0912054J	806272	806467	19	aa	3724	0	111	0	3613	only nuc data	83	212	16	187	275	0	308	115	74	74	257	111	124	131	232	70	0	241	235	283	245	280	143
EOG0912054O	709386	709634	19	aa	4731	0	549	0	4182	only nuc data	153	180	134	243	190	0	284	161	151	71	191	357	96	112	294	64	0	213	395	252	284	163	347
EOG0912054U	681413	681650	19	aa	4522	0	146	0	4376	only nuc data	29	97	1	363	249	0	100	128	206	0	461	636	74	177	129	227	0	93	361	146	406	235	287
EOG0912054V	143527	143757	19	aa	4389	0	793	0	3596	only nuc data	91	226	101	228	334	0	158	137	136	1	212	245	65	240	187	146	0	168	373	218	143	105	173
EOG0912054Z	835222	835555	19	aa	6346	0	1820	0	4526	only nuc data	205	206	62	288	235	0	367	88	199	48	385	745	59	268	157	109	0	141	382	203	69	141	374
EOG09120554	586115	586287	19	aa	3287	0	243	0	3044	only nuc data	25	177	33	182	171	0	166	242	167	35	164	136	139	194	260	80	0	126	255	105	155	48	209
EOG09120556	778184	778452	19	aa	5111	0	710	0	4401	only nuc data	138	385	79	409	243	0	97	196	221	34	283	279	110	109	367	46	0	328	414	292	190	142	177
EOG0912055B	128583	128804	19	aa	4218	0	269	0	3949	only nuc data	101	184	66	340	120	0	153	159	256	86	70	393	221	134	206	123	0	174	306	236	280	209	233
EOG0912055D	254702	254934	19	aa	4427	0	1771	0	2656	only nuc data	32	180	29	233	165	0	132	48	137	0	250	156	35	105	156	31	0	35	224	195	121	244	180
EOG0912055P	838044	838315	19	aa	5168	1	1664	0	3503	only nuc data	88	138	60	612	173	0	196	92	221	15	262	164	84	202	136	44	0	63	165	355	248	170	103
EOG0912055V	212794	213012	19	aa	4161	0	386	0	3775	only nuc data	36	170	113	193	193	0	128	155	217	0	237	466	97	249	229	103	0	38	280	315	124	138	330
EOG09120563	897139	897355	19	aa	4123	0	273	0	3850	only nuc data	88	219	80	135	223	0	197	160	168	38	220	332	72	179	179	124	0	107	535	299	207	131	245
EOG09120565	290609	290928	19	aa	6080	0	1171	0	4909	only nuc data	107	159	124	109	230	0	460	151	284	4	459	379	171	457	246	53	0	204	337	262	267	174	379
EOG0912056A	429586	429804	19	aa	4161	0	466	0	3695	only nuc data	114	157	22	237	164	0	202	88	188	69	199	329	45	241	280	69	0	152	396	319	187	132	219
EOG0912056E	558876	559085	19	aa	3990	0	543	0	3447	only nuc data	23	179	89	333	154	0	304	21	226	19	119	163	242	266	135	24	0	20	273	147	108	239	386
EOG0912056H	61097	61322	19	aa	4294	0	313	0	3981	only nuc data	143	215	91	194	264	0	130	165	197	95	318	280	113	183	248	73	0	157	595	265	94	146	158
EOG0912056M	424867	425044	19	aa	3382	0	147	0	3235	only nuc data	42	197	59	201	165	0	164	76	178	38	182	200	97	297	239	2	0	105	369	200	104	149	213
EOG0912056N	557477	557672	19	aa	3724	0	78	0	3646	only nuc data	22	254	55	293	208	0	66	155	228	19	194	280	117	269	343	53	0	135	241	220	94	160	262
EOG0912056R	466050	466250	19	aa	3819	0	134	0	3685	only nuc data	82	145	48	178	293	0	111	103	120	35	221	227	64	194	338	141	0	291	317	217	91	242	309
EOG09120576	687657	687910	19	aa	4826	0	460	0	4366	only nuc data	132	178	70	97	195	0	156	154	359	86	194	566	53	243	220	73	0	172	459	277	179	204	431
EOG09120577	179734	180045	19	aa	5928	0	2300	0	3628	only nuc data	146	250	85	233	184	0	217	74	102	31	204	264	44	198	260	60	0	134	383	352	93	132	328
EOG09120578	668854	669041	19	aa	3572	0	150	0	3422	only nuc data	51	299	62	286	146	0	301	43	146	36	197	284	113	114	174	40	0	149	259	210	77	206	280
EOG09120579	362419	362627	19	aa	3971	0	141	0	3830	only nuc data	21	233	77	428	189	0	137	75	185	56	162	355	140	173	295	60	0	78	521	136	161	107	262
EOG0912057D	164629	164796	19	aa	3192	0	181	0	3011	only nuc data	10	233	61	217	105	0	142	72	154	54	196	109	125	118	153	37	0	150	221	207	287	55	315
EOG0912057M	493751	493985	19	aa	4465	0	175	0	4290	only nuc data	98	290	63	357	251	0	137	112	165	20	308	148	181	153	286	76	0	319	735	332	99	149	109
EOG0912057Q	774430	774790	19	aa	6859	0	1808	0	5051	only nuc data	177	263	3	274	147	0	239	161	429	81	321	674	118	452	189	44	0	95	295	212	263	233	558
EOG0912057T	643727	643938	19	aa	4028	0	714	0	3314	only nuc data	62	269	41	89	170	0	182	80	308	15	236	224	76	219	233	102	0	52	362	92	147	194	223
EOG09120583	712948	713133	19	aa	3534	0	261	0	3273	only nuc data	52	197	44	264	121	0	98	63	112	32	193	294	135	151	208	125	0	145	338	287	162	108	196
EOG09120588	100635	100865	19	aa	4389	1	509	0	3879	only nuc data	112	121	82	237	224	0	128	96	184	52	209	525	75	224	246	58	0	227	390	180	129	137	355
EOG09120589	28774	29014	19	aa	4579	0	448	0	4131	only nuc data	101	187	76	234	311	0	126	251	252	52	228	238	47	222	234	182	0	180	313	239	200	223	336
EOG0912058B	562124	562303	19	aa	3420	0	231	0	3189	only nuc data	11	115	14	260	111	0	119	118	187	36	179	187	150	165	420	72	0	179	363	151	143	58	162
EOG0912058E	848259	848459	19	aa	3819	0	134	0	3685	only nuc data	75	128	57	242	253	0	240	156	133	18	212	213	64	268	231	198	0	200	283	199	156	81	353
EOG0912058H	705856	706091	19	aa	4484	0	1041	0	3443	only nuc data	124	129	37	283	239	0	227	211	213	36	217	226	60	203	220	158	0	143	271	172	80	131	187
EOG0912058O	324556	324778	19	aa	4237	0	375	0	3862	only nuc data	85	211	14	116	254	0	232	75	380	0	243	205	110	218	161	135	0	136	503	255	85	222	307
EOG09120591	418492	418774	19	aa	5377	0	431	0	4946	only nuc data	95	236	92	155	202	0	249	194	423	54	392	485	87	226	258	40	0	164	394	318	139	221	617
EOG09120592	219547	219746	19	aa	3800	0	155	0	3645	only nuc data	63	253	83	117	278	0	131	167	160	22	329	270	83	190	253	79	0	168	303	212	108	190	249
EOG09120593	921431	921613	19	aa	3477	0	365	0	3112	only nuc data	33	123	61	117	144	0	224	102	129	37	229	106	71	168	266	23	0	191	182	219	237	126	357
EOG0912059A	695491	695769	19	aa	5301	0	581	0	4720	only nuc data	111	221	6	457	262	0	301	55	139	20	567	782	47	331	249	96	0	65	196	250	312	165	199
EOG091205A0	719684	719929	19	aa	4674	0	379	0	4295	only nuc data	70	318	22	371	182	0	216	77	190	87	465	335	63	264	192	42	0	188	307	204	399	107	266
EOG091205A1	266775	266976	19	aa	3838	0	255	0	3583	only nuc data	85	161	283	148	184	0	263	140	202	35	288	172	37	205	246	112	0	136	285	238	140	124	184
EOG091205A8	288060	288281	19	aa	4218	0	452	0	3766	only nuc data	85	157	60	168	201	0	160	126	373	3	304	218	83	163	199	19	0	91	418	289	4	291	439
EOG091205AD	156883	157155	19	aa	5187	0	931	0	4256	only nuc data	141	214	225	264	153	0	241	76	281	15	233	645	49	196	140	119	0	196	235	228	175	207	364
EOG091205AF	299200	299435	19	aa	4484	0	435	0	4049	only nuc data	103	155	10	136	287	0	269	81	309	0	508	290	80	335	90	78	0	128	342	267	89	250	345
EOG091205AN	704254	704431	19	aa	3382	0	216	0	3166	only nuc data	59	188	23	135	122	0	154	184	180	103	116	257	102	192	197	153	0	93	270	204	217	134	142
EOG091205AO	534401	534633	19	aa	4427	0	308	0	4119	only nuc data	124	287	49	141	182	0	217	199	233	40	196	463	100	157	241	121	0	130	355	286	177	256	289
EOG091205B0	580121	580353	19	aa	4427	0	701	0	3726	only nuc data	94	157	395	177	228	0	164	117	93	54	374	231	109	260	224	60	0	136	267	124	144	153	259
EOG091205B8	154414	154563	19	aa	2850	0	583	0	2267	only nuc data	50	110	36	78	110	0	152	24	163	0	158	192	66	64	186	68	0	24	221	111	140	115	249
EOG091205BI	132360	132577	19	aa	4142	0	583	0	3559	only nuc data	41	298	103	189	207	0	153	97	242	36	171	260	53	216	314	76	0	131	319	210	85	115	284
EOG091205BJ	128372	128582	19	aa	4009	0	222	0	3787	only nuc data	43	265	38	132	284	0	93	327	116	54	246	184	70	132	267	105	0	250	562	412	58	77	115
EOG091205BK	14083	14257	19	aa	3325	0	344	0	2981	only nuc data	54	108	19	282	116	0	136	49	75	16	191	233	97	291	176	84	0	142	242	178	131	127	288
EOG091205BQ	280520	280698	19	aa	3401	0	41	0	3360	only nuc data	50	161	37	95	150	0	124	114	281	56	158	399	74	186	310	101	0	90	398	199	92	96	239
EOG091205BU	718308	718586	19	aa	5301	0	253	0	5048	only nuc data	210	143	64	261	312	0	241	171	190	6	274	563	98	236	397	173	0	238	519	400	220	176	366
EOG091205BY	47942	48256	19	aa	5985	0	1114	0	4871	only nuc data	185	170	162	131	217	0	465	126	186	63	361	458	61	320	238	135	0	220	519	368	117	177	377
EOG091205C4	373327	373579	19	aa	4807	0	738	0	4069	only nuc data	138	191	27	225	283	0	238	50	267	39	466	328	65	158	280	26	0	194	367	219	99	170	377
EOG091205C8	897854	898061	19	aa	3952	0	353	0	3599	only nuc data	53	166	100	166	123	0	151	95	269	28	490	170	103	177	201	217	0	43	233	67	370	121	309
EOG091205CB	709635	709874	19	aa	4560	0	482	0	4078	only nuc data	167	172	126	208	180	0	303	159	128	57	196	329	83	319	243	93	0	197	397	391	118	149	230
EOG091205CL	858129	858332	19	aa	3876	0	152	0	3724	only nuc data	39	222	22	340	103	0	117	213	642	73	236	332	24	91	259	111	0	42	292	165	157	182	101
EOG091205CR	607799	608060	19	aa	4978	0	617	0	4361	only nuc data	163	391	158	284	219	0	197	62	141	20	342	348	148	179	314	74	0	162	369	336	159	171	287
EOG091205CS	107558	107805	19	aa	4712	1	475	0	4236	only nuc data	63	349	41	209	268	0	245	96	208	57	163	606	84	208	235	17	0	126	380	167	92	217	468
EOG091205CT	453470	453688	19	aa	4161	0	582	0	3579	only nuc data	93	106	30	180	138	0	186	119	187	35	295	258	138	170	251	54	0	236	317	287	195	118	279
EOG091205CX	676903	677128	19	aa	4294	0	66	0	4228	only nuc data	74	305	2	163	180	0	225	101	269	0	157	426	98	204	311	66	0	100	472	308	63	333	445
EOG091205CY	422478	422701	19	aa	4256	0	254	0	4002	only nuc data	138	216	56	193	196	0	170	213	144	140	189	193	118	121	311	116	0	368	557	356	181	56	108
EOG091205D3	529087	529309	19	aa	4237	0	344	0	3893	only nuc data	98	273	31	149	251	0	155	58	226	0	361	404	110	229	203	40	0	156	475	240	33	227	272
EOG091205D4	802067	802345	19	aa	5301	0	650	0	4651	only nuc data	120	173	21	231	142	0	248	215	553	36	469	560	10	387	227	119	0	119	268	143	189	115	426
EOG091205D5	845636	845852	19	aa	4123	0	261	0	3862	only nuc data	132	126	50	174	172	0	221	122	174	28	250	267	82	362	354	99	0	300	269	299	45	164	304
EOG091205DB	59318	59525	19	aa	3952	0	623	0	3329	only nuc data	98	112	92	109	133	0	183	173	245	82	167	476	48	217	148	76	0	99	302	153	87	103	324
EOG091205DF	798241	798711	19	aa	8949	0	2187	0	6762	only nuc data	244	378	14	317	356	0	369	299	456	44	471	511	35	356	288	97	0	172	278	299	848	720	454
EOG091205DO	450249	450495	19	aa	4693	0	652	0	4041	only nuc data	160	142	65	192	334	0	322	81	128	130	335	241	66	252	286	66	0	142	465	341	161	131	161
EOG091205DU	802576	802756	19	aa	3439	0	7	0	3432	only nuc data	16	160	116	211	217	0	168	96	167	19	202	234	96	156	398	39	0	191	227	159	101	140	335
EOG091205DW	335417	335622	19	aa	3914	0	444	0	3470	only nuc data	71	145	83	161	161	0	119	128	142	36	270	270	83	141	288	85	0	159	346	233	74	183	363
EOG091205E5	961964	962127	19	aa	3116	0	127	0	2989	only nuc data	21	149	55	198	137	0	181	204	149	0	96	258	57	162	293	110	0	133	263	180	75	91	198
EOG091205E9	42766	43014	19	aa	4731	0	464	0	4267	only nuc data	141	175	35	323	275	0	206	140	245	111	279	259	67	186	259	111	0	183	439	299	254	170	251
EOG091205EC	339030	339299	19	aa	5130	0	498	0	4632	only nuc data	125	214	34	277	298	0	374	105	295	20	336	286	81	241	302	76	0	60	406	330	168	279	450
EOG091205EL	776369	776638	19	aa	5130	0	298	0	4832	only nuc data	127	335	83	170	245	0	230	159	143	12	255	377	136	307	180	122	0	204	472	318	391	322	371
EOG091205ER	770415	770688	19	aa	5206	0	732	0	4474	only nuc data	74	214	76	127	216	0	260	211	344	10	227	491	144	236	163	8	0	137	392	223	159	197	639
EOG091205ET	247726	247951	19	aa	4294	0	570	0	3724	only nuc data	130	161	87	131	275	0	207	102	82	88	296	325	91	262	218	73	0	112	306	342	109	110	347
EOG091205EX	704565	704731	19	aa	3173	0	87	0	3086	only nuc data	6	221	130	205	226	0	54	73	78	112	135	38	127	148	285	70	0	196	388	288	163	91	58
EOG091205EY	906102	906273	19	aa	3268	0	483	0	2785	only nuc data	45	90	115	155	199	0	144	165	214	57	138	83	6	230	141	43	0	167	221	132	239	139	107
EOG091205FC	295772	295959	19	aa	3572	0	286	0	3286	only nuc data	103	171	36	157	154	0	163	109	139	19	154	284	126	254	171	122	0	150	395	174	93	120	295
EOG091205FI	10994	11177	19	aa	3496	0	231	0	3265	only nuc data	20	183	53	194	173	0	135	76	180	53	225	324	112	134	128	52	0	230	392	193	93	144	191
EOG091205FT	693401	693578	19	aa	3382	0	155	0	3227	only nuc data	29	203	61	142	136	0	195	111	145	16	251	179	113	250	269	42	0	102	400	255	55	109	193
EOG091205FU	627046	627295	19	aa	4750	0	470	0	4280	only nuc data	123	229	78	205	240	0	246	124	246	18	188	513	59	173	187	113	0	87	447	259	140	259	469
EOG091205G0	634878	635031	19	aa	2926	0	226	0	2700	only nuc data	0	162	73	129	152	0	109	112	145	55	169	143	46	201	93	59	0	113	256	203	296	94	90
EOG091205G7	613314	613498	19	aa	3515	0	155	0	3360	only nuc data	87	79	64	166	183	0	168	194	222	56	116	229	74	281	202	116	0	178	253	228	145	66	340
EOG091205G8	885903	886108	19	aa	3914	1	394	0	3519	only nuc data	109	170	48	103	136	0	200	157	255	39	219	253	67	291	202	137	0	148	365	280	117	63	269
EOG091205GD	216316	216499	19	aa	3496	0	245	0	3251	only nuc data	9	126	66	218	169	0	134	116	145	0	159	301	109	243	348	2	0	142	265	175	54	264	215
EOG091205GV	93896	94063	19	aa	3192	0	171	0	3021	only nuc data	18	180	37	18	121	0	134	52	233	0	226	254	164	95	285	89	0	192	236	256	71	56	322
EOG091205H0	432134	432317	19	aa	3496	0	319	0	3177	only nuc data	107	225	90	157	241	0	99	145	151	129	187	170	111	47	286	38	0	234	263	213	149	131	111
EOG091205H1	687117	687355	19	aa	4541	0	232	0	4309	only nuc data	124	230	68	80	234	0	234	211	132	20	200	483	85	188	160	110	0	217	407	307	214	275	454
EOG091205H2	605474	605847	19	aa	7106	0	2106	0	5000	only nuc data	122	268	23	247	335	0	180	110	392	26	826	495	150	338	209	207	0	157	197	156	285	155	244
EOG091205H6	826435	826654	19	aa	4180	0	396	0	3784	only nuc data	115	126	123	294	284	0	218	136	143	60	222	266	16	132	273	172	0	157	404	311	145	87	215
EOG091205H7	832389	832693	19	aa	5795	0	760	0	5035	only nuc data	206	533	65	314	323	0	239	151	203	82	241	360	104	263	412	123	0	206	425	359	147	149	336
EOG091205H8	523972	524258	19	aa	5453	0	679	0	4774	only nuc data	184	211	128	127	259	0	293	163	304	76	341	388	85	267	219	85	0	116	587	360	216	177	372
EOG091205HF	823374	823602	19	aa	4351	0	266	0	4085	only nuc data	123	176	8	78	146	0	211	145	298	34	192	711	84	172	208	222	0	66	387	190	128	240	389
EOG091205HG	387955	388699	19	aa	14155	1	3662	0	10492	only nuc data	417	860	0	679	1403	0	419	201	963	0	1036	598	40	454	427	140	0	216	504	244	1067	257	984
EOG091205HH	288282	288554	19	aa	5187	0	783	0	4404	only nuc data	189	337	101	177	275	0	210	146	141	5	219	398	121	211	276	102	0	154	395	318	214	194	410
EOG091205HN	925225	925400	19	aa	3344	0	163	0	3181	only nuc data	84	296	132	160	203	0	60	134	187	56	225	143	50	167	269	61	0	110	347	192	124	100	165
EOG091205HR	214785	215116	19	aa	6308	0	2648	0	3660	only nuc data	170	187	88	170	234	0	142	83	250	61	321	336	67	168	309	65	0	130	326	232	119	108	264
EOG091205HW	153135	153356	19	aa	4218	0	601	0	3617	only nuc data	38	203	40	414	161	0	188	150	339	0	210	171	167	217	163	67	0	124	203	149	211	118	322
EOG091205I2	156718	156882	19	aa	3135	0	114	0	3021	only nuc data	30	221	40	251	165	0	91	32	130	19	205	336	59	188	227	33	0	38	220	279	219	125	143
EOG091205I4	552354	552566	19	aa	4047	0	685	0	3362	only nuc data	63	206	235	263	136	0	178	88	87	39	175	151	108	92	277	67	0	198	400	251	112	177	122
EOG091205IB	720741	720946	19	aa	3914	0	303	0	3611	only nuc data	46	390	17	125	224	0	193	32	192	0	318	272	224	173	252	35	0	65	273	104	43	338	341
EOG091205IC	465497	465688	19	aa	3648	11	737	0	2900	only nuc data	36	62	51	198	169	0	126	85	368	1	152	348	60	90	233	99	0	155	167	178	103	126	129
EOG091205IJ	801142	801292	19	aa	2869	0	152	0	2717	only nuc data	0	144	20	112	187	0	164	93	179	39	185	111	91	178	150	57	0	153	167	171	257	92	167
EOG091205IL	879415	879619	19	aa	3895	0	281	0	3614	only nuc data	30	230	78	153	229	0	114	76	309	31	302	197	125	134	275	103	0	33	390	119	291	176	249
EOG091205IR	318092	318256	19	aa	3135	0	154	0	2981	only nuc data	66	112	37	238	136	0	113	72	157	75	254	166	45	178	319	75	0	94	211	325	212	86	76
EOG091205IW	407654	407840	19	aa	3553	0	261	0	3292	only nuc data	82	195	90	310	147	0	108	115	116	37	115	301	52	169	191	61	0	184	311	191	219	111	269
EOG091205IY	934143	934379	19	aa	4503	0	333	0	4170	only nuc data	125	285	73	318	327	0	163	225	26	59	340	228	91	109	320	27	0	286	585	384	103	158	63
EOG091205J1	613499	613657	19	aa	3021	0	59	0	2962	only nuc data	15	289	59	411	104	0	89	21	168	57	208	79	117	96	93	19	0	170	226	297	195	133	131
EOG091205J9	55215	55472	19	aa	4902	0	439	0	4463	only nuc data	127	246	70	260	218	0	125	108	141	135	366	344	97	314	326	73	0	258	447	292	231	160	252
EOG091205JB	648817	648992	19	aa	3344	0	114	0	3230	only nuc data	38	152	21	362	246	0	149	76	169	55	157	192	122	179	166	100	0	166	177	292	167	142	140
EOG091205JG	957550	957886	19	aa	6403	0	1746	0	4657	only nuc data	72	232	61	354	188	0	288	121	248	55	707	187	163	200	175	64	0	152	336	130	549	212	235
EOG091205JQ	397582	397836	19	aa	4845	0	665	0	4180	only nuc data	184	136	91	160	176	0	248	209	205	89	265	323	103	203	250	100	0	247	496	202	210	139	328
EOG091205JU	96979	97156	19	aa	3382	0	138	0	3244	only nuc data	38	334	109	225	159	0	178	92	325	53	170	329	83	83	178	90	0	80	202	112	138	101	203
EOG091205JX	837834	838043	19	aa	3990	0	154	0	3836	only nuc data	66	343	17	136	184	0	108	29	226	32	240	372	239	165	210	53	0	28	347	189	113	217	588
EOG091205JY	958539	958740	19	aa	3838	0	139	0	3699	only nuc data	89	162	97	292	138	0	205	120	247	19	210	283	58	247	286	43	0	175	339	238	143	116	281
EOG091205K1	859239	859585	19	aa	6593	0	1225	0	5368	only nuc data	240	284	46	193	233	0	404	133	194	20	295	518	77	339	352	136	0	195	792	410	93	228	426
EOG091205KC	784020	784190	19	aa	3249	0	417	0	2832	only nuc data	69	169	65	108	185	0	120	144	171	67	122	198	101	104	213	76	0	138	287	150	112	121	181
EOG091205KE	778453	778718	19	aa	5054	0	637	0	4417	only nuc data	96	254	41	158	292	0	228	92	130	1	493	267	193	312	247	102	0	80	431	248	366	159	323
EOG091205KP	382220	382382	19	aa	3097	0	160	0	2937	only nuc data	16	175	18	131	152	0	147	77	269	38	84	226	71	187	226	36	0	168	223	175	171	77	286
EOG091205KT	854299	854456	19	aa	3002	0	100	0	2902	only nuc data	40	194	39	200	121	0	32	91	182	57	313	236	24	188	162	86	0	89	226	95	183	161	223
EOG091205KY	208665	208864	19	aa	3800	0	579	0	3221	only nuc data	81	98	2	166	183	0	176	97	148	29	190	267	173	105	251	60	0	169	298	218	220	150	221
EOG091205L2	324365	324555	19	aa	3629	0	1030	0	2599	only nuc data	42	208	38	44	54	0	52	64	279	23	80	522	44	94	101	21	0	64	197	135	43	106	430
EOG091205L8	220885	221072	19	aa	3572	0	214	0	3358	only nuc data	92	236	10	177	171	0	174	165	117	38	289	231	39	154	358	92	0	199	299	204	156	74	175
EOG091205LA	40109	40301	19	aa	3667	0	96	0	3571	only nuc data	54	171	49	75	235	0	123	128	236	19	292	295	66	202	248	68	0	124	286	157	82	399	316
EOG091205LG	545847	545990	19	aa	2736	0	79	0	2657	only nuc data	8	91	173	148	96	0	107	114	241	57	116	282	41	80	70	73	0	56	205	187	119	89	312
EOG091205LJ	823603	823812	19	aa	3990	0	258	0	3732	only nuc data	124	142	54	150	246	0	210	128	188	0	223	311	115	282	217	149	0	200	509	171	58	94	285
EOG091205LL	908249	908409	19	aa	3059	0	547	0	2512	only nuc data	35	109	143	332	78	0	200	80	58	18	176	86	79	88	26	323	0	61	163	94	313	46	39
EOG091205M2	471820	472017	19	aa	3762	0	188	0	3574	only nuc data	58	166	3	189	227	0	36	142	127	52	210	393	79	294	270	92	0	87	267	246	206	132	356
EOG091205M4	260083	260341	19	aa	4921	0	483	0	4438	only nuc data	137	264	77	160	240	0	224	166	250	45	279	326	58	239	258	89	0	173	706	236	163	165	320
EOG091205M7	507253	507570	19	aa	6042	0	1297	0	4745	only nuc data	226	219	108	146	202	0	252	126	159	36	281	343	91	331	403	160	0	204	684	386	162	148	304
EOG091205MD	852875	853053	19	aa	3401	0	387	0	3014	only nuc data	71	150	145	243	184	0	200	36	114	1	164	192	52	117	211	93	0	80	186	370	131	104	241
EOG091205ME	448951	449212	19	aa	4978	0	542	0	4436	only nuc data	174	217	48	222	184	0	232	102	135	29	318	301	89	390	282	70	0	231	452	325	111	275	423
EOG091205MG	209793	210030	19	aa	4522	0	723	0	3799	only nuc data	169	199	74	182	245	0	149	167	163	51	225	340	48	186	291	73	0	132	417	303	131	110	313
EOG091205MN	281084	281358	19	aa	5225	1	887	0	4337	only nuc data	98	227	31	282	324	0	221	71	215	1	580	297	56	275	289	137	0	101	271	187	384	214	174
EOG091205MU	728976	729197	19	aa	4218	0	409	0	3809	only nuc data	123	236	40	222	175	0	164	185	235	1	220	363	84	218	217	122	0	158	417	320	64	61	307
EOG091205MZ	494869	495153	19	aa	5415	0	576	0	4839	only nuc data	121	175	77	210	297	0	374	94	215	15	322	257	287	98	238	142	0	104	393	266	331	630	314
EOG091205N5	936967	937211	19	aa	4655	0	522	0	4133	only nuc data	167	301	30	409	308	0	128	182	197	105	285	310	119	165	243	75	0	231	382	223	41	146	253
EOG091205NC	692484	692672	19	aa	3591	0	463	0	3128	only nuc data	81	91	66	155	138	0	170	187	181	26	144	264	71	160	151	105	0	324	239	149	173	100	234
EOG091205ND	64711	65040	19	aa	6270	0	915	0	5355	only nuc data	117	405	97	457	212	0	155	81	164	35	418	406	309	205	183	263	0	109	304	363	709	198	282
EOG091205NG	294289	294516	19	aa	4332	0	318	0	4014	only nuc data	21	174	37	476	81	0	78	189	605	19	391	199	39	402	263	85	0	240	172	91	247	57	169
EOG091205NJ	25671	25835	19	aa	3135	0	243	0	2892	only nuc data	44	146	87	269	209	0	225	86	83	20	147	210	48	152	118	107	0	175	248	201	136	50	175
EOG091205NK	261558	261777	19	aa	4180	0	552	0	3628	only nuc data	111	215	64	181	133	0	170	190	299	104	267	398	80	330	127	105	0	47	226	102	304	82	204
EOG091205NL	583368	583523	19	aa	2964	0	158	0	2806	only nuc data	30	122	3	152	196	0	92	150	86	18	307	219	50	186	256	51	0	116	192	223	71	138	178
EOG091205O1	868325	868523	19	aa	3781	0	321	0	3460	only nuc data	92	298	128	160	116	0	137	124	158	52	299	278	53	195	179	36	0	125	355	169	214	154	230
EOG091205O2	708198	708377	19	aa	3420	0	361	0	3059	only nuc data	75	124	40	237	188	0	144	110	122	52	124	256	115	234	102	58	0	210	218	192	196	92	245
EOG091205O7	579068	579286	19	aa	4161	0	245	0	3916	only nuc data	99	311	298	144	171	0	273	81	190	3	258	296	75	244	220	146	0	90	308	164	195	243	206
EOG091205OL	796627	796849	19	aa	4237	0	353	0	3884	only nuc data	171	162	55	290	174	0	296	121	122	23	167	358	84	213	289	64	0	237	416	271	175	89	278
EOG091205OU	753102	753248	19	aa	2793	0	91	0	2702	only nuc data	12	26	57	161	78	0	78	146	165	19	190	191	67	201	168	94	0	166	252	208	111	95	229
EOG091205OW	393016	393238	19	aa	4237	0	193	0	4044	only nuc data	37	470	2	161	132	0	174	17	238	17	141	406	298	323	178	1	0	54	426	194	93	370	349
EOG091205P4	678859	679071	19	aa	4047	0	268	0	3779	only nuc data	75	219	70	231	221	0	259	103	175	37	268	298	57	204	342	87	0	126	370	184	68	180	280
EOG091205PB	935041	935236	19	aa	3724	0	263	0	3461	only nuc data	73	244	55	168	181	0	181	180	93	55	236	412	91	227	312	31	0	145	298	225	88	46	193
EOG091205PC	899164	899372	19	aa	3971	0	446	0	3525	only nuc data	101	229	80	207	289	0	136	124	185	23	305	84	77	181	228	47	0	122	381	189	280	173	185
EOG091205PD	590357	590693	19	aa	6403	0	1195	0	5208	only nuc data	92	593	117	359	349	0	291	62	162	19	427	261	167	176	294	106	0	155	610	153	229	464	214
EOG091205PF	179222	179430	19	aa	3971	0	87	0	3884	only nuc data	108	331	31	182	247	0	133	77	158	0	381	414	102	168	301	42	0	119	405	299	103	208	183
EOG091205PN	490980	491127	19	aa	2812	0	124	0	2688	only nuc data	22	133	151	130	216	0	38	109	145	19	251	95	111	164	174	75	0	22	262	139	182	103	169
EOG091205PV	802987	803153	19	aa	3173	0	191	0	2982	only nuc data	50	209	40	261	120	0	86	57	150	90	192	235	89	126	272	45	0	158	248	164	152	84	204
EOG091205PY	203016	203207	19	aa	3648	0	178	0	3470	only nuc data	80	237	50	150	89	0	144	157	250	98	161	360	100	72	259	149	0	122	218	173	226	148	307
EOG091205Q0	360968	361283	19	aa	6004	0	838	0	5166	only nuc data	135	415	6	155	491	0	282	53	161	30	311	192	118	233	306	74	0	118	357	469	346	817	232
EOG091205Q7	705433	705641	19	aa	3971	0	174	0	3797	only nuc data	59	174	0	138	149	0	225	93	230	76	205	456	156	323	294	76	0	136	253	171	106	119	417
EOG091205Q8	350946	351107	19	aa	3078	0	144	0	2934	only nuc data	71	270	62	257	162	0	112	45	67	19	209	271	52	180	265	25	0	94	281	156	173	86	148
EOG091205QK	400025	400228	19	aa	3876	0	565	0	3311	only nuc data	96	161	46	117	102	0	196	137	147	64	155	360	103	217	177	59	0	197	369	167	81	145	311
EOG091205QP	116306	116535	19	aa	4370	0	1322	0	3048	only nuc data	134	178	72	164	162	0	246	108	67	29	267	174	83	122	118	34	0	214	205	183	150	264	208
EOG091205QQ	437022	437217	19	aa	3724	0	542	0	3182	only nuc data	63	240	57	135	230	0	132	116	123	0	182	216	100	279	163	78	0	112	199	238	105	105	372
EOG091205QU	495944	496286	19	aa	6517	0	1818	0	4699	only nuc data	241	212	147	133	146	0	403	125	136	42	329	307	81	280	270	84	0	222	673	466	111	235	297
EOG091205QZ	338653	339029	19	aa	7163	0	1111	0	6052	only nuc data	225	193	15	142	222	0	219	305	619	0	399	879	94	457	307	57	0	275	262	259	387	231	730
EOG091205R5	741324	741486	19	aa	3097	0	164	0	2933	only nuc data	68	124	135	88	193	0	75	135	318	16	172	276	134	223	111	106	0	105	202	108	89	75	248
EOG091205RD	554562	554809	19	aa	4712	0	526	0	4186	only nuc data	104	209	45	93	277	0	347	210	136	83	224	127	147	168	329	112	0	211	399	228	286	382	173
EOG091205RG	216500	216678	19	aa	3401	1	230	0	3170	only nuc data	53	365	53	344	223	0	141	138	142	34	237	196	75	45	214	26	0	184	175	218	79	64	217
EOG091205RI	895664	895866	19	aa	3857	0	478	0	3379	only nuc data	121	148	23	85	187	0	141	117	273	16	177	333	37	201	227	65	0	169	402	170	17	249	342
EOG091205RJ	285113	285309	19	aa	3743	0	776	0	2967	only nuc data	89	226	195	123	192	0	94	83	191	2	262	225	121	171	123	80	0	150	204	93	58	149	225
EOG091205RU	247165	247403	19	aa	4541	0	523	0	4018	only nuc data	142	412	60	173	182	0	208	164	90	62	197	341	95	242	245	101	0	135	337	223	284	191	276
EOG091205RV	608956	609132	19	aa	3363	0	229	0	3134	only nuc data	43	197	127	292	158	0	87	31	170	73	213	163	49	139	149	80	0	282	234	90	267	121	212
EOG091205RX	200728	200872	19	aa	2755	0	165	0	2590	only nuc data	2	237	37	254	54	0	130	38	247	35	68	345	16	97	274	105	0	74	160	116	109	57	137
EOG091205S8	552146	552353	19	aa	3952	0	931	0	3021	only nuc data	59	230	155	200	288	0	100	147	261	52	187	106	60	118	165	74	0	115	227	136	228	70	102
EOG091205SA	409936	410190	19	aa	4845	0	923	0	3922	only nuc data	147	213	76	159	222	0	201	161	140	41	243	230	45	288	375	66	0	178	454	329	140	89	272
EOG091205SC	815233	815380	19	aa	2812	0	127	0	2685	only nuc data	44	191	77	146	131	0	29	142	106	20	196	325	67	180	164	40	0	106	190	132	20	159	264
EOG091205SQ	681651	681917	19	aa	5073	0	903	0	4170	only nuc data	114	189	31	378	277	0	221	76	345	19	547	128	219	228	151	189	0	164	184	225	249	90	260
EOG091205TA	425448	425667	19	aa	4180	0	820	0	3360	only nuc data	66	94	20	97	264	0	232	38	232	45	290	253	107	277	149	76	0	65	358	196	72	187	308
EOG091205TD	382013	382219	19	aa	3933	0	598	0	3335	only nuc data	105	166	5	178	176	0	226	93	217	34	209	188	105	177	232	67	0	113	310	232	260	131	216
EOG091205TO	535990	536177	19	aa	3572	0	154	0	3418	only nuc data	54	107	113	199	207	0	100	138	138	51	165	380	39	268	220	85	0	64	348	153	73	120	450
EOG091205TQ	834531	834771	19	aa	4579	0	299	0	4280	only nuc data	148	162	67	156	146	0	197	204	248	44	291	588	105	338	212	64	0	188	257	307	72	126	508
EOG091205UD	751094	751268	19	aa	3325	0	292	0	3033	only nuc data	57	162	41	188	172	0	67	51	107	17	194	223	61	276	199	52	0	81	428	127	163	129	295
EOG091205UM	951747	951945	19	aa	3781	0	443	0	3338	only nuc data	107	245	26	146	161	0	147	110	217	41	176	232	79	255	201	100	0	135	441	166	149	110	201
EOG091205UT	744304	744518	19	aa	4085	0	359	0	3726	only nuc data	114	283	21	144	187	0	228	72	129	2	215	514	75	184	279	58	0	72	335	303	114	227	284
EOG091205VB	645269	645455	19	aa	3553	0	345	0	3208	only nuc data	103	124	41	54	159	0	191	70	201	54	198	379	157	195	178	42	0	77	430	214	24	147	273
EOG091205VM	104604	104779	19	aa	3344	0	115	0	3229	only nuc data	71	210	26	202	152	0	185	90	109	60	356	202	197	68	167	38	0	140	373	255	171	126	102
EOG091205VT	783851	784019	19	aa	3211	0	163	0	3048	only nuc data	75	140	117	193	135	0	151	111	130	21	65	309	85	113	190	128	0	155	196	244	217	143	205
EOG091205W3	100866	101113	19	aa	4712	0	1051	0	3661	only nuc data	126	124	52	261	210	0	187	159	195	28	176	215	87	251	341	63	0	192	314	259	174	101	272
EOG091205WF	364059	364357	19	aa	5681	0	733	0	4948	only nuc data	190	254	121	176	193	0	232	169	273	56	325	357	69	418	244	70	0	257	570	442	204	199	319
EOG091205WT	454419	454669	19	aa	4769	0	631	0	4138	only nuc data	150	336	18	219	184	0	200	62	68	32	318	273	166	317	157	13	0	172	421	105	200	401	476
EOG091205WU	526998	527236	19	aa	4541	0	546	0	3995	only nuc data	156	186	77	79	205	0	246	135	146	18	328	235	88	234	272	138	0	225	399	345	240	155	244
EOG091205WX	377231	377397	19	aa	3173	0	175	0	2998	only nuc data	47	189	89	133	110	0	104	78	324	36	116	423	73	120	169	48	0	133	120	205	94	119	315
EOG091205WY	1	149	19	aa	2831	0	30	0	2801	only nuc data	32	196	54	130	93	0	102	104	186	19	203	181	96	171	188	65	0	170	246	160	101	103	233
EOG091205XE	313129	313317	19	aa	3591	0	526	0	3065	only nuc data	92	160	31	93	146	0	140	49	174	54	239	217	153	204	181	60	0	80	283	302	188	122	189
EOG091205XF	208371	208664	19	aa	5586	0	515	0	5071	only nuc data	152	326	11	236	135	0	291	64	364	28	264	818	150	272	197	47	0	156	470	163	214	442	423
EOG091205XM	231839	232121	19	aa	5377	0	1125	0	4252	only nuc data	170	349	18	186	186	0	234	103	128	18	321	400	56	322	223	44	0	92	446	317	83	121	605
EOG091205XX	859056	859238	19	aa	3477	0	37	0	3440	only nuc data	52	324	2	96	253	0	151	137	116	70	319	330	51	119	221	40	0	262	414	252	65	34	184
EOG091205Y4	90460	90777	19	aa	6042	0	826	0	5216	only nuc data	111	259	70	140	366	0	292	109	319	41	558	427	125	460	183	121	0	139	461	205	417	230	294
EOG091205Y8	446471	446630	19	aa	3040	0	237	0	2803	only nuc data	82	143	83	106	114	0	110	192	222	68	81	196	81	177	216	97	0	107	124	146	147	162	231
EOG091205Y9	268777	269006	19	aa	4370	0	332	0	4038	only nuc data	116	230	6	198	210	0	192	117	159	71	265	623	43	354	128	40	0	84	473	191	178	84	392
EOG091205YB	935508	935689	19	aa	3458	0	339	0	3119	only nuc data	93	158	33	147	247	0	171	150	137	14	192	307	34	178	141	112	0	166	252	174	196	130	180
EOG091205YH	213013	213246	19	aa	4446	0	369	0	4077	only nuc data	131	239	69	180	176	0	190	167	195	41	217	456	34	278	216	88	0	182	485	156	132	241	335
EOG091205YP	962346	962579	19	aa	4446	0	859	0	3587	only nuc data	143	79	92	126	202	0	207	139	202	58	254	226	58	184	242	155	0	214	369	274	182	85	239
EOG091205YR	109409	109647	19	aa	4541	0	691	0	3850	only nuc data	150	190	101	117	175	0	318	195	97	52	279	243	20	209	200	68	0	219	512	379	125	91	260
EOG091205YY	562987	563124	19	aa	2622	0	303	0	2319	only nuc data	34	119	3	67	66	0	187	133	43	37	135	255	59	157	148	133	0	216	125	160	63	55	158
EOG091205ZB	889373	889546	19	aa	3306	0	247	0	3059	only nuc data	38	123	91	123	261	0	210	115	264	0	189	278	57	255	157	81	0	86	206	186	88	151	138
EOG091205ZD	506748	506960	19	aa	4047	0	427	0	3620	only nuc data	85	249	51	183	218	0	130	152	244	18	267	263	19	198	152	95	0	101	305	377	180	135	283
EOG091205ZE	376533	376710	19	aa	3382	0	169	0	3213	only nuc data	84	249	101	174	235	0	134	61	88	95	139	190	106	194	248	81	0	86	343	284	148	83	174
EOG091205ZF	297288	297582	19	aa	5605	0	920	0	4685	only nuc data	213	244	37	205	222	0	261	128	235	24	287	513	133	252	303	111	0	197	438	320	173	219	383
EOG091205ZH	585985	586114	19	aa	2470	0	225	0	2245	only nuc data	11	108	160	58	101	0	117	127	148	16	88	134	80	141	106	165	0	69	96	126	111	86	208
EOG091205ZJ	562785	562986	19	aa	3838	1	392	0	3445	only nuc data	90	284	18	234	137	0	177	18	217	0	197	356	210	249	108	16	0	25	292	206	57	261	383
EOG091205ZK	931909	932148	19	aa	4560	0	707	0	3853	only nuc data	170	188	34	158	192	0	213	122	182	40	267	601	76	154	278	73	0	201	272	193	140	164	305
EOG091205ZZ	93203	93395	19	aa	3667	0	540	0	3127	only nuc data	65	254	18	102	103	0	134	28	202	55	167	357	57	218	121	34	0	120	181	172	160	125	519
EOG09120602	411744	411942	19	aa	3781	0	1005	0	2776	only nuc data	73	157	28	74	159	0	219	82	105	1	257	232	68	170	179	49	0	85	228	205	181	149	148
EOG09120607	968186	968404	19	aa	4161	0	587	0	3574	only nuc data	151	195	80	120	202	0	153	139	152	51	141	193	136	113	321	60	0	243	484	301	165	103	222
EOG0912060B	339434	339687	19	aa	4826	0	709	0	4117	only nuc data	74	370	23	360	202	0	263	237	97	71	219	182	145	150	188	103	0	233	203	160	559	204	148
EOG0912060G	711642	711935	19	aa	5586	0	1366	0	4220	only nuc data	197	237	53	245	209	0	268	83	250	20	265	585	62	229	311	86	0	206	293	284	145	130	259
EOG0912060J	217050	217220	19	aa	3249	0	610	0	2639	only nuc data	46	68	149	94	106	0	242	93	142	27	155	201	45	89	254	70	0	55	159	302	122	95	171
EOG0912060R	118250	118489	19	aa	4560	0	297	0	4263	only nuc data	116	127	25	165	205	0	210	148	127	52	231	391	85	434	190	42	0	213	398	252	116	161	691
EOG0912060Y	705642	705855	19	aa	4066	0	228	0	3838	only nuc data	41	477	3	234	221	0	211	43	98	0	282	365	90	283	350	5	0	76	182	224	188	130	376
EOG09120613	898062	898218	19	aa	2983	0	126	0	2857	only nuc data	29	405	5	426	85	0	24	144	58	1	155	74	107	34	263	28	0	155	303	348	117	43	82
EOG0912061A	594069	594243	19	aa	3325	0	126	0	3199	only nuc data	91	165	48	116	224	0	167	101	177	103	156	152	37	199	171	68	0	190	345	196	109	208	267
EOG0912061L	838316	838471	19	aa	2964	0	112	0	2852	only nuc data	86	86	118	154	120	0	161	89	71	56	209	283	26	212	188	77	0	174	176	223	64	83	282
EOG0912061M	387767	387954	19	aa	3572	0	435	0	3137	only nuc data	106	132	2	158	172	0	133	174	135	78	169	297	84	194	233	91	0	168	287	271	136	63	160
EOG0912061Q	83937	84113	19	aa	3363	0	325	0	3038	only nuc data	112	144	45	20	216	0	142	109	102	0	226	183	92	193	175	45	0	60	471	264	107	166	278
EOG09120623	622095	622229	19	aa	2565	1	99	0	2465	only nuc data	35	106	0	179	68	0	78	127	224	18	94	439	113	127	230	72	0	101	129	125	105	74	56
EOG09120624	60111	60244	19	aa	2546	0	642	0	1904	only nuc data	22	146	159	120	90	0	13	45	73	16	190	126	46	35	143	33	0	59	82	105	155	106	162
EOG0912062A	289867	290086	19	aa	4180	0	359	0	3821	only nuc data	120	167	95	191	161	0	212	119	179	1	171	593	53	116	206	125	0	117	411	292	201	192	219
EOG0912062C	311895	312053	19	aa	3021	0	214	0	2807	only nuc data	55	175	18	164	189	0	152	132	189	36	164	211	61	191	178	63	0	84	209	170	156	114	151
EOG0912062I	157371	157622	19	aa	4788	0	542	0	4246	only nuc data	97	181	2	368	273	0	284	160	266	19	420	350	68	321	226	139	0	360	232	126	141	69	241
EOG0912062K	189175	189406	19	aa	4408	0	432	0	3976	only nuc data	103	251	221	316	194	0	162	186	126	35	241	133	142	129	354	115	0	219	360	408	106	77	201
EOG0912062O	63389	63545	19	aa	2983	0	124	0	2859	only nuc data	68	249	87	341	53	0	136	64	107	122	250	41	81	88	247	30	0	247	253	245	78	54	86
EOG0912062Y	369964	370099	19	aa	2584	0	97	0	2487	only nuc data	19	103	30	136	80	0	150	74	353	20	125	316	93	42	172	93	0	76	163	156	95	105	105
EOG09120634	118886	119117	19	aa	4408	0	397	0	4011	only nuc data	143	146	39	143	246	0	194	74	312	51	296	232	92	302	210	89	0	63	421	387	44	320	350
EOG0912063F	381326	381468	19	aa	2717	0	285	0	2432	only nuc data	65	140	52	138	95	0	152	90	120	70	108	211	43	200	110	15	0	71	174	154	123	55	311
EOG0912063G	633039	633241	19	aa	3857	0	414	0	3443	only nuc data	83	103	65	191	176	0	152	123	163	36	261	462	48	292	205	67	0	105	240	243	137	129	245
EOG0912063K	428184	428385	19	aa	3838	0	642	0	3196	only nuc data	116	118	125	115	167	0	211	90	102	38	188	488	77	134	281	80	0	143	138	235	65	130	271
EOG0912063L	562578	562784	19	aa	3933	0	413	0	3520	only nuc data	117	252	9	166	276	0	279	72	167	19	187	179	99	180	320	99	0	54	327	278	181	194	182
EOG0912063S	566628	566815	19	aa	3572	0	318	0	3254	only nuc data	98	122	30	221	226	0	181	191	238	3	207	284	53	138	286	75	0	127	294	143	92	118	225
EOG0912063U	291069	291272	19	aa	3876	0	319	0	3557	only nuc data	117	193	23	61	210	0	233	97	112	70	259	471	125	225	206	45	0	96	309	212	107	183	320
EOG0912063V	369792	369963	19	aa	3268	0	255	0	3013	only nuc data	65	193	20	247	127	0	120	153	159	18	174	203	37	230	223	8	0	158	276	109	176	93	289
EOG09120649	210365	210570	19	aa	3914	0	180	0	3734	only nuc data	132	224	166	163	153	0	191	160	75	11	180	324	54	188	242	105	0	145	412	378	167	166	230
EOG0912064D	2004	2183	19	aa	3420	0	275	0	3145	only nuc data	95	176	43	144	198	0	184	51	188	108	282	282	104	118	159	55	0	109	174	198	178	114	280
EOG0912064N	160886	161095	19	aa	3990	0	362	0	3628	only nuc data	128	140	73	283	164	0	245	139	98	72	253	268	58	272	279	84	0	183	293	278	50	98	298
EOG0912064T	293199	293397	19	aa	3781	0	607	0	3174	only nuc data	151	145	35	64	145	0	175	87	239	34	283	296	78	154	157	74	0	151	340	202	99	124	292
EOG0912064U	784959	785096	19	aa	2622	0	82	0	2540	only nuc data	34	237	112	169	61	0	113	39	67	19	125	259	56	190	249	64	0	17	285	128	78	83	189
EOG0912064V	386881	387028	19	aa	2812	0	205	0	2607	only nuc data	59	184	32	54	100	0	131	105	177	37	146	201	54	211	129	38	0	177	229	183	89	53	277
EOG0912065I	839056	839207	19	aa	2888	0	113	0	2775	only nuc data	35	301	63	176	126	0	134	58	42	19	210	348	60	192	200	57	0	45	268	167	109	92	108
EOG0912065N	706092	706364	19	aa	5187	0	1991	0	3196	only nuc data	145	132	62	262	142	0	197	90	183	82	155	129	29	128	221	104	0	234	271	247	219	124	185
EOG0912065S	248872	249062	19	aa	3629	0	266	0	3363	only nuc data	135	160	3	94	167	0	147	162	200	1	202	389	57	165	240	98	0	147	267	188	290	112	274
EOG0912065Z	669443	669590	19	aa	2812	0	71	0	2741	only nuc data	38	145	39	334	91	0	114	108	200	37	125	395	49	96	162	210	0	75	200	140	124	41	56
EOG09120660	343376	343516	19	aa	2679	0	84	0	2595	only nuc data	25	100	5	75	96	0	178	20	83	0	430	138	66	239	122	64	0	38	233	170	125	197	216
EOG09120662	198303	198506	19	aa	3876	0	344	0	3532	only nuc data	87	236	33	183	172	0	237	63	158	0	223	370	46	201	279	69	0	109	420	192	105	135	301
EOG09120669	855690	855908	19	aa	4161	0	255	0	3906	only nuc data	105	191	40	144	123	0	157	103	254	18	313	490	58	345	177	45	0	52	372	191	109	187	537
EOG0912066I	327329	327574	19	aa	4674	0	1451	0	3223	only nuc data	106	205	26	45	169	0	185	29	139	56	189	400	51	283	174	57	0	118	189	212	132	154	410
EOG0912066J	351667	351860	19	aa	3686	0	366	0	3320	only nuc data	110	185	27	161	72	0	138	130	178	33	202	283	63	296	284	82	0	138	298	217	89	109	335
EOG0912066M	125641	125792	19	aa	2888	0	87	0	2801	only nuc data	14	104	19	212	147	0	95	75	314	37	145	324	114	166	187	72	0	58	211	221	57	95	148
EOG0912066P	118072	118249	19	aa	3382	0	249	0	3133	only nuc data	102	130	4	194	193	0	101	235	103	71	231	410	91	123	225	42	0	100	299	203	90	75	213
EOG0912066W	638962	639163	19	aa	3838	0	198	0	3640	only nuc data	55	453	0	265	187	0	104	1	132	21	269	362	113	402	136	39	0	220	217	154	100	114	351
EOG09120676	393983	394147	19	aa	3135	0	371	0	2764	only nuc data	53	85	18	58	115	0	125	86	84	1	91	222	119	130	176	61	0	89	470	130	96	369	239
EOG09120678	817501	817690	19	aa	3610	0	369	0	3241	only nuc data	93	196	31	264	267	0	164	18	264	16	229	278	67	164	182	39	0	116	260	295	183	75	133
EOG0912067J	190000	190139	19	aa	2660	0	203	0	2457	only nuc data	31	223	1	196	161	0	123	17	155	36	109	308	33	102	168	38	0	1	169	169	75	194	179
EOG0912067K	662310	662478	19	aa	3211	0	242	0	2969	only nuc data	91	181	165	129	183	0	116	79	154	2	151	139	69	168	196	51	0	74	318	193	236	121	244
EOG0912067O	936706	936843	19	aa	2622	0	59	0	2563	only nuc data	75	107	39	112	157	0	211	131	111	22	108	185	132	122	196	161	0	85	189	143	98	38	216
EOG0912067S	29015	29233	19	aa	4161	0	447	0	3714	only nuc data	167	128	82	193	196	0	163	206	166	67	237	339	18	187	236	136	0	188	383	309	148	117	215
EOG0912067U	932290	932451	19	aa	3078	0	145	0	2933	only nuc data	8	147	55	92	197	0	160	35	58	54	128	301	73	317	184	19	0	91	219	217	147	71	368
EOG0912067Z	307158	307334	19	aa	3363	0	570	0	2793	only nuc data	52	199	33	233	81	0	147	133	121	65	267	264	69	175	100	98	0	50	175	123	100	125	235
EOG09120686	687911	688085	19	aa	3325	0	457	0	2868	only nuc data	66	147	20	296	240	0	93	94	55	18	241	488	36	241	131	42	0	146	165	126	76	94	119
EOG09120687	296503	296655	19	aa	2907	0	121	0	2786	only nuc data	102	203	57	147	122	0	138	160	116	55	139	248	50	155	166	49	0	158	290	182	68	77	206
EOG0912068K	43389	43562	19	aa	3306	0	177	0	3129	only nuc data	48	109	110	306	125	0	60	112	124	35	151	402	60	278	231	6	0	115	161	184	181	95	284
EOG0912068N	964690	964857	19	aa	3192	0	234	0	2958	only nuc data	76	168	75	206	120	0	85	193	53	140	193	47	141	92	253	5	0	218	428	276	84	107	74
EOG0912068Q	386667	386880	19	aa	4066	0	958	0	3108	only nuc data	125	159	56	91	144	0	153	85	151	12	257	239	33	198	267	94	0	90	257	300	144	109	269
EOG0912068W	277584	277789	19	aa	3914	0	421	0	3493	only nuc data	105	146	45	171	231	0	303	79	190	22	392	175	113	260	192	106	0	90	316	195	95	165	207
EOG09120690	444924	445228	19	aa	5795	0	1115	0	4680	only nuc data	172	203	55	374	160	0	214	114	156	30	324	416	105	412	307	54	0	180	357	196	218	212	593
EOG0912069A	438233	438408	19	aa	3344	0	912	0	2432	only nuc data	44	118	88	77	144	0	95	61	237	7	159	144	38	128	183	48	0	112	255	127	153	108	150
EOG0912069D	118490	118639	19	aa	2850	0	134	0	2716	only nuc data	44	172	53	181	101	0	128	61	63	0	83	283	118	265	111	23	0	153	363	87	79	68	324
EOG0912069E	842003	842186	19	aa	3496	0	180	0	3316	only nuc data	70	160	44	306	143	0	85	142	365	37	172	323	24	199	141	57	0	189	192	227	155	76	279
EOG0912069K	419419	419613	19	aa	3705	0	430	0	3275	only nuc data	84	177	41	203	277	0	146	143	127	17	259	312	72	171	222	50	0	93	238	274	119	134	200
EOG0912069L	527689	527907	19	aa	4161	0	958	0	3203	only nuc data	82	204	20	139	189	0	60	199	139	72	339	293	89	126	232	49	0	168	292	213	99	107	174
EOG0912069O	460739	460929	19	aa	3629	0	308	0	3321	only nuc data	129	335	66	272	222	0	92	192	138	15	209	229	65	103	179	24	0	138	276	242	179	94	251
EOG0912069P	815810	815983	19	aa	3306	0	123	0	3183	only nuc data	65	268	41	198	113	0	152	180	93	79	216	237	118	92	162	23	0	157	337	294	106	173	144
EOG091206A4	845404	845635	19	aa	4408	0	446	0	3962	only nuc data	95	225	41	226	137	0	216	118	361	62	388	156	103	290	147	67	0	65	342	169	81	238	530
EOG091206A6	615020	615264	19	aa	4655	0	1328	0	3327	only nuc data	82	273	43	89	229	0	239	63	227	20	417	169	72	213	119	51	0	135	259	117	365	74	153
EOG091206AC	962128	962345	19	aa	4142	0	278	0	3864	only nuc data	48	236	17	172	163	0	141	74	404	18	308	381	94	390	110	105	0	105	290	124	140	124	468
EOG091206AL	919725	919868	19	aa	2736	0	136	0	2600	only nuc data	48	150	86	152	129	0	108	121	106	15	88	193	53	159	165	115	0	57	279	125	147	83	269
EOG091206AW	589503	589920	19	aa	7942	0	2892	0	5050	only nuc data	62	283	136	366	311	0	207	143	427	36	444	262	92	261	346	124	0	187	290	269	346	163	357
EOG091206AX	101114	101258	19	aa	2755	0	330	0	2425	only nuc data	74	242	229	271	114	0	98	143	61	40	128	116	22	186	111	34	0	71	106	125	129	143	56
EOG091206BD	726279	726408	19	aa	2470	0	81	0	2389	only nuc data	16	88	19	76	84	0	137	78	111	0	125	209	27	137	190	57	0	94	287	166	75	231	198
EOG091206BE	75415	75551	19	aa	2603	0	113	0	2490	only nuc data	35	183	3	64	234	0	117	140	70	0	241	244	70	183	44	33	0	56	288	118	92	98	212
EOG091206BG	581100	581256	19	aa	2983	0	320	0	2663	only nuc data	63	160	159	95	136	0	144	86	64	31	149	238	21	190	121	65	0	138	293	171	90	106	206
EOG091206BP	755162	755289	19	aa	2432	0	161	0	2271	only nuc data	79	88	80	55	77	0	125	141	187	91	118	234	37	171	56	55	0	53	161	105	111	98	228
EOG091206BS	160252	160393	19	aa	2698	0	137	0	2561	only nuc data	65	113	41	83	113	0	64	93	185	18	189	161	65	174	124	62	0	106	276	203	75	124	292
EOG091206BV	696095	696333	19	aa	4541	0	360	0	4181	only nuc data	135	222	24	165	172	0	171	91	167	18	442	355	54	213	330	81	0	180	372	276	204	274	370
EOG091206BY	238088	238235	19	aa	2812	0	141	0	2671	only nuc data	64	173	62	205	121	0	130	126	117	20	263	123	36	46	242	56	0	92	440	178	135	68	38
EOG091206C4	762904	763052	19	aa	2831	0	272	0	2559	only nuc data	76	189	112	192	42	0	127	90	166	36	144	169	36	217	110	64	0	141	190	189	96	92	157
EOG091206CC	108737	108875	19	aa	2641	0	208	0	2433	only nuc data	67	143	16	97	41	0	57	167	237	79	92	234	42	123	158	77	0	102	210	69	147	109	233
EOG091206CI	879243	879414	19	aa	3268	0	262	0	3006	only nuc data	94	114	12	180	196	0	196	93	171	19	106	295	35	144	299	79	0	118	227	273	137	154	158
EOG091206CJ	251494	251678	19	aa	3515	1	408	0	3106	only nuc data	92	137	87	161	191	0	125	87	198	51	109	283	42	189	228	47	0	114	321	163	199	138	236
EOG091206CM	740845	741067	19	aa	4237	0	1114	0	3123	only nuc data	123	147	31	195	151	0	153	59	172	42	429	270	77	176	140	53	0	151	210	125	242	132	168
EOG091206CP	967441	967557	19	aa	2223	0	169	0	2054	only nuc data	7	218	147	53	78	0	112	15	87	108	148	126	63	123	151	79	0	69	73	110	36	70	188
EOG091206CS	76837	76987	19	aa	2869	0	123	0	2746	only nuc data	2	294	18	286	180	0	57	19	267	2	178	214	74	131	226	55	0	78	154	144	126	93	150
EOG091206CT	504571	504692	19	aa	2318	0	32	0	2286	only nuc data	12	185	38	127	106	0	150	168	153	0	54	226	76	104	135	20	0	98	153	187	76	68	162
EOG091206DA	133210	133352	19	aa	2717	0	373	0	2344	only nuc data	59	72	45	154	97	0	113	86	104	50	126	195	70	71	156	52	0	63	241	188	158	90	213
EOG091206DF	838472	838625	19	aa	2926	0	176	0	2750	only nuc data	38	245	1	142	192	0	120	1	85	19	245	188	87	115	221	57	0	93	232	125	96	195	291
EOG091206DT	252109	252242	19	aa	2546	0	267	0	2279	only nuc data	55	116	127	178	128	0	132	60	43	19	126	165	86	200	69	48	0	111	183	87	197	75	129
EOG091206DU	851104	851302	19	aa	3781	0	315	0	3466	only nuc data	93	137	42	57	122	0	181	177	191	36	199	512	102	195	163	34	0	82	261	155	160	234	426
EOG091206DZ	286316	286479	19	aa	3116	0	249	0	2867	only nuc data	70	101	17	179	149	0	153	223	290	71	84	290	56	96	120	58	0	75	326	160	198	119	102
EOG091206E0	19958	20141	19	aa	3496	0	328	0	3168	only nuc data	91	95	12	143	142	0	112	130	105	69	209	385	71	230	152	47	0	128	270	180	116	196	376
EOG091206E9	413010	413146	19	aa	2603	0	180	0	2423	only nuc data	64	223	49	122	143	0	118	82	295	41	96	199	44	122	136	65	0	106	221	163	40	53	105
EOG091206EB	320754	320976	19	aa	4237	0	319	0	3918	only nuc data	144	224	52	221	149	0	189	141	113	21	157	515	43	289	313	44	0	213	406	264	90	118	356
EOG091206EE	297111	297287	19	aa	3363	0	253	0	3110	only nuc data	70	220	21	93	164	0	173	33	148	0	161	268	49	185	135	33	0	103	474	141	43	250	416
EOG091206EG	778719	778885	19	aa	3173	0	256	0	2917	only nuc data	93	152	31	111	192	0	169	85	269	18	266	293	31	143	132	44	0	79	283	172	117	131	199
EOG091206EN	806719	806906	19	aa	3572	0	292	0	3280	only nuc data	91	289	127	323	151	0	108	79	118	85	230	104	155	140	286	13	0	179	269	286	176	86	76
EOG091206EY	597336	597537	19	aa	3838	0	785	0	3053	only nuc data	86	187	31	98	150	0	116	82	196	19	262	275	58	204	163	26	0	61	303	139	221	129	333
EOG091206FI	540427	540544	19	aa	2242	0	114	0	2128	only nuc data	11	169	49	141	106	0	91	86	75	0	143	110	91	70	139	60	0	114	144	133	108	44	255
EOG091206FO	805519	805712	19	aa	3686	0	318	0	3368	only nuc data	48	261	3	149	288	0	310	72	222	17	508	295	44	202	85	60	0	85	196	139	57	147	228
EOG091206FQ	357706	357871	19	aa	3154	0	96	0	3058	only nuc data	30	212	3	246	190	0	197	1	81	0	173	405	60	175	223	55	0	60	243	172	144	149	269
EOG091206FR	202551	202751	19	aa	3819	0	53	0	3766	only nuc data	55	128	58	187	68	0	191	114	363	19	254	575	146	253	152	62	0	76	225	137	99	118	541
EOG091206G2	323385	323485	19	aa	1919	0	299	0	1620	only nuc data	11	104	0	179	57	0	50	85	108	18	146	59	59	135	95	25	0	64	182	25	54	32	143
EOG091206G4	554810	554933	19	aa	2356	0	272	0	2084	only nuc data	43	158	161	99	161	0	47	29	71	18	81	183	18	102	118	11	0	100	178	53	268	13	215
EOG091206G7	710121	710238	19	aa	2242	0	126	0	2116	only nuc data	10	185	109	94	84	0	113	76	311	0	103	232	17	60	212	74	0	37	57	109	130	61	52
EOG091206G8	516994	517225	19	aa	4408	0	769	0	3639	only nuc data	46	97	41	254	172	0	90	196	623	14	493	222	56	286	196	154	0	115	83	135	180	48	184
EOG091206G9	507571	507767	19	aa	3743	0	230	0	3513	only nuc data	70	224	153	307	81	0	254	82	307	72	267	318	2	383	146	10	0	82	117	57	114	78	459
EOG091206GJ	122038	122170	19	aa	2527	0	313	0	2214	only nuc data	28	90	18	52	178	0	126	19	151	57	340	273	92	157	180	53	0	64	30	94	42	46	152
EOG091206GN	810927	811099	19	aa	3287	0	195	0	3092	only nuc data	105	113	100	144	165	0	231	107	116	66	199	251	21	177	153	107	0	109	447	204	113	66	203
EOG091206GT	128805	128989	19	aa	3515	0	560	0	2955	only nuc data	49	406	0	360	179	0	58	270	36	12	117	36	105	65	128	56	0	60	169	103	526	264	5
EOG091206H0	565874	566066	19	aa	3667	0	407	0	3260	only nuc data	113	175	27	147	175	0	138	97	158	37	184	348	71	168	228	68	0	125	334	227	150	127	276
EOG091206H6	36378	36492	19	aa	2185	0	75	0	2110	only nuc data	24	82	125	128	85	0	110	67	201	38	181	118	82	172	127	2	0	92	127	134	74	60	105
EOG091206H7	670820	670949	19	aa	2470	0	109	0	2361	only nuc data	20	186	38	130	134	0	46	70	175	0	65	204	97	210	178	17	0	124	173	120	36	64	294
EOG091206H8	545568	545726	19	aa	3021	0	103	0	2918	only nuc data	84	206	4	164	203	0	114	46	297	56	148	455	43	151	215	33	0	136	222	140	119	78	88
EOG091206HA	325915	326079	19	aa	3135	0	317	0	2818	only nuc data	87	235	9	96	145	0	183	66	118	17	163	371	58	76	157	104	0	85	218	203	134	139	241
EOG091206HB	752937	753101	19	aa	3135	0	561	0	2574	only nuc data	84	139	109	62	144	0	128	66	131	0	322	198	97	143	152	68	0	116	205	142	96	139	117
EOG091206HE	137733	137899	19	aa	3173	0	264	0	2909	only nuc data	104	168	12	91	115	0	77	267	234	59	125	207	67	115	147	116	0	127	226	211	184	132	229
EOG091206HG	181656	181870	19	aa	4085	0	788	0	3297	only nuc data	112	221	0	154	195	0	135	0	257	0	318	430	54	282	190	11	0	89	386	90	68	113	304
EOG091206HY	442557	442673	19	aa	2223	0	53	0	2170	only nuc data	11	135	3	73	135	0	124	56	78	0	90	195	57	115	80	66	0	146	241	148	126	79	223
EOG091206HZ	820705	820829	19	aa	2375	0	91	0	2284	only nuc data	24	126	0	109	144	0	131	49	279	19	114	267	21	114	214	51	0	85	150	120	77	90	124
EOG091206IE	741487	741663	19	aa	3363	0	345	0	3018	only nuc data	95	102	51	184	163	0	100	214	115	88	135	195	141	109	219	73	0	199	313	243	119	121	134
EOG091206IO	664010	664161	19	aa	2888	0	122	0	2766	only nuc data	52	255	20	202	93	0	84	181	93	19	123	270	78	118	222	37	0	76	319	158	74	119	225
EOG091206IZ	139670	140055	19	aa	7334	9	1983	0	5342	only nuc data	182	364	77	132	222	0	190	78	309	0	277	222	202	229	410	163	0	95	371	381	512	560	548
EOG091206J2	320621	320753	19	aa	2527	0	111	0	2416	only nuc data	61	168	96	195	99	0	122	82	105	76	122	187	13	153	228	64	0	90	182	129	221	26	58
EOG091206J3	639164	639482	19	aa	6061	0	1417	0	4644	only nuc data	145	200	7	161	160	0	158	180	365	11	313	688	33	457	204	41	0	120	318	184	161	202	681
EOG091206JA	338493	338652	19	aa	3040	0	414	0	2626	only nuc data	67	170	12	235	174	0	78	134	76	19	114	114	1	181	116	80	0	72	174	164	198	296	218
EOG091206JC	254575	254701	19	aa	2413	0	70	0	2343	only nuc data	25	282	66	168	114	0	171	95	104	19	99	140	84	63	128	12	0	38	332	118	58	109	143
EOG091206JF	782891	783021	19	aa	2489	0	172	0	2317	only nuc data	15	168	73	292	37	0	108	138	363	19	114	72	40	188	120	47	0	96	77	42	154	20	149
EOG091206JK	848740	849009	19	aa	5130	0	2303	0	2827	only nuc data	104	127	64	103	128	0	128	116	230	46	251	185	60	157	145	45	0	72	301	158	187	114	210
EOG091206JL	420093	420203	19	aa	2109	0	46	0	2063	only nuc data	3	131	57	171	115	0	91	38	95	19	61	171	17	185	135	57	0	65	188	112	56	200	99
EOG091206JO	855525	855689	19	aa	3135	0	181	0	2954	only nuc data	94	61	17	168	125	0	172	131	215	82	99	382	24	174	139	49	0	152	273	193	210	76	212
EOG091206JR	248723	248871	19	aa	2831	0	85	0	2746	only nuc data	64	267	58	158	88	0	87	42	191	0	67	163	58	161	213	97	0	133	319	100	133	236	175
EOG091206K2	401787	401976	19	aa	3610	0	150	0	3460	only nuc data	86	149	15	125	156	0	123	60	218	35	220	495	66	284	102	17	0	47	296	199	39	259	555
EOG091206K9	438409	438541	19	aa	2527	0	125	0	2402	only nuc data	33	225	57	196	139	0	87	105	213	31	88	431	33	35	150	70	0	73	119	103	140	28	79
EOG091206KA	280699	280847	19	aa	2831	0	108	0	2723	only nuc data	8	113	39	285	125	0	151	74	205	18	46	282	56	288	166	20	0	108	171	171	70	74	261
EOG091206KD	174755	174967	19	aa	4047	0	163	0	3884	only nuc data	152	361	68	180	187	0	150	197	130	45	275	267	72	111	269	65	0	206	524	303	191	131	152
EOG091206KI	455131	455306	19	aa	3344	0	238	0	3106	only nuc data	116	187	57	220	102	0	65	75	120	2	166	250	23	166	298	42	0	135	417	278	180	101	222
EOG091206KS	903310	903421	19	aa	2128	0	101	0	2027	only nuc data	14	68	42	104	178	0	105	73	101	18	121	182	44	118	156	24	0	92	224	99	22	143	113
EOG091206KT	215117	215249	19	aa	2527	0	222	0	2305	only nuc data	15	160	7	168	200	0	55	62	226	0	53	400	68	77	174	44	0	147	147	63	70	95	89
EOG091206KV	834409	834530	19	aa	2318	0	59	0	2259	only nuc data	17	147	20	107	184	0	77	40	121	17	189	173	62	73	147	112	0	40	243	99	42	193	173
EOG091206KY	211508	211645	19	aa	2622	0	239	0	2383	only nuc data	42	211	46	70	111	0	113	50	87	0	258	200	39	102	215	29	0	38	217	141	172	139	145
EOG091206L8	218632	218779	19	aa	2812	0	115	0	2697	only nuc data	69	101	24	109	142	0	104	192	188	0	104	261	84	140	136	50	0	99	291	193	180	83	216
EOG091206LG	49770	49954	19	aa	3515	0	838	0	2677	only nuc data	110	141	191	169	134	0	108	88	217	56	183	244	75	81	174	57	0	83	224	157	53	135	107
EOG091206LK	704432	704564	19	aa	2527	0	48	0	2479	only nuc data	46	87	23	57	82	0	111	30	264	19	147	241	85	170	108	43	0	30	268	188	146	111	269
EOG091206MB	401229	401351	19	aa	2337	0	75	0	2262	only nuc data	69	114	80	112	70	0	105	124	231	29	69	178	84	115	104	92	0	104	175	58	142	52	224
EOG091206MK	604963	605162	19	aa	3800	0	821	0	2979	only nuc data	106	201	151	206	157	0	121	66	81	16	236	307	27	306	113	9	0	99	329	115	154	72	213
EOG091206MM	327575	327704	19	aa	2470	0	200	0	2270	only nuc data	66	158	5	152	107	0	124	39	104	3	173	126	121	83	135	88	0	91	263	97	165	81	155
EOG091206MN	683706	683814	19	aa	2071	0	116	0	1955	only nuc data	17	77	36	175	83	0	58	73	114	0	130	184	24	188	129	0	0	40	245	115	96	49	139
EOG091206MU	354530	354782	19	aa	4807	0	975	0	3832	only nuc data	79	181	68	1119	166	0	135	58	342	87	244	238	45	288	101	17	0	160	60	134	107	99	183
EOG091206N3	938487	938615	19	aa	2451	0	82	0	2369	only nuc data	15	191	37	278	170	0	88	57	231	19	85	153	96	57	151	39	0	38	137	197	93	119	133
EOG091206NC	701364	701569	19	aa	3914	0	1219	0	2695	only nuc data	87	158	89	131	148	0	129	66	201	50	197	220	27	113	203	36	0	59	353	141	95	110	169
EOG091206NT	456637	456744	19	aa	2052	0	24	0	2028	only nuc data	21	68	19	282	145	0	41	59	106	19	138	116	20	119	210	46	0	94	119	106	130	94	97
EOG091206NV	290929	291068	19	aa	2660	0	391	0	2269	only nuc data	77	76	29	208	185	0	144	60	176	69	119	205	27	63	159	114	0	96	162	104	95	117	61
EOG091206O3	357575	357705	19	aa	2489	0	262	0	2227	only nuc data	64	126	10	75	174	0	67	129	125	20	98	234	20	71	174	106	0	88	261	83	91	79	196
EOG091206O6	879620	879878	19	aa	4921	0	768	0	4153	only nuc data	102	174	19	851	182	0	231	112	473	17	114	208	66	345	245	46	0	233	158	117	195	98	269
EOG091206OA	857988	858128	19	aa	2679	0	492	0	2187	only nuc data	13	109	21	184	101	0	24	115	420	0	136	45	95	202	137	26	0	96	121	47	145	26	137
EOG091206OE	867979	868103	19	aa	2375	0	40	0	2335	only nuc data	54	115	80	149	175	0	129	26	76	1	136	160	31	229	192	26	0	82	287	132	76	58	175
EOG091206OG	560102	560281	19	aa	3420	0	415	0	3005	only nuc data	113	204	30	170	118	0	129	227	142	62	117	244	60	200	124	87	0	169	242	111	282	84	203
EOG091206OH	670950	671060	19	aa	2109	0	70	0	2039	only nuc data	18	188	2	115	134	0	21	41	245	0	57	345	53	39	95	87	0	37	196	120	65	72	127
EOG091206OJ	32004	32159	19	aa	2964	0	87	0	2877	only nuc data	100	272	58	156	217	0	118	103	105	36	348	134	2	121	275	36	0	149	225	193	108	51	170
EOG091206OT	308158	308318	19	aa	3059	0	239	0	2820	only nuc data	55	70	36	198	102	0	106	84	90	73	147	281	78	321	143	37	0	131	200	164	195	72	292
EOG091206P4	754075	754206	19	aa	2508	0	111	0	2397	only nuc data	22	153	19	180	96	0	53	84	130	18	34	131	94	352	112	20	0	26	166	252	122	91	264
EOG091206PB	673764	673882	19	aa	2261	0	137	0	2124	only nuc data	51	97	39	61	56	0	188	56	73	72	159	159	55	90	113	41	0	137	179	159	51	131	208
EOG091206PH	28295	28426	19	aa	2508	0	123	0	2385	only nuc data	69	154	114	67	82	0	137	86	119	27	116	199	93	141	79	83	0	104	221	118	131	61	253
EOG091206PP	738132	738260	19	aa	2451	0	211	0	2240	only nuc data	35	74	2	126	156	0	115	101	208	37	97	128	39	49	182	43	0	61	212	77	260	169	104
EOG091206QA	437736	437864	19	aa	2451	0	150	0	2301	only nuc data	57	88	43	172	53	0	114	50	74	20	146	200	76	138	220	60	0	97	202	163	88	131	166
EOG091206QV	923180	923320	19	aa	2679	0	426	0	2253	only nuc data	63	113	55	162	71	0	64	74	121	18	150	227	15	179	142	45	0	148	290	124	67	69	119
EOG091206QW	611446	611593	19	aa	2812	0	194	0	2618	only nuc data	76	109	11	119	166	0	142	45	188	19	151	240	32	174	161	15	0	37	224	207	169	155	254
EOG091206R9	367473	367713	19	aa	4579	0	801	0	3778	only nuc data	126	153	38	109	203	0	241	81	302	1	437	306	53	381	125	65	0	137	294	150	153	134	415
EOG091206RG	643521	643726	19	aa	3914	0	549	0	3365	only nuc data	130	188	182	131	273	0	207	127	162	25	295	210	68	226	246	79	0	90	302	187	129	132	106
EOG091206SA	937803	938166	19	aa	6916	0	2341	0	4575	only nuc data	136	713	0	20	151	0	51	184	523	7	238	317	27	112	121	30	0	53	450	172	161	299	946
EOG091206ST	699889	700065	19	aa	3363	0	328	0	3035	only nuc data	64	238	75	122	158	0	86	113	283	15	329	205	66	157	130	23	0	121	220	114	169	168	243
EOG091206T7	26162	26265	19	aa	1976	0	144	0	1832	only nuc data	38	64	4	96	92	0	106	19	181	54	127	246	74	149	43	58	0	20	115	95	103	58	128
EOG091206TE	783022	783137	19	aa	2204	0	185	0	2019	only nuc data	37	63	21	68	121	0	126	126	209	56	135	115	50	166	96	58	0	30	222	149	30	86	92
EOG091206TL	107434	107557	19	aa	2356	0	158	0	2198	only nuc data	63	172	3	25	151	0	124	34	106	1	116	299	77	109	87	22	0	50	257	117	29	170	249
EOG091206TP	313318	313653	19	aa	6384	0	1466	0	4918	only nuc data	194	174	26	133	134	0	317	125	379	27	412	704	102	371	161	128	0	75	454	235	139	313	509
EOG091206TW	871692	871801	19	aa	2090	0	148	0	1942	only nuc data	50	181	23	156	31	0	67	174	149	69	90	148	49	65	107	85	0	89	101	89	152	77	40
EOG091206UA	932149	932289	19	aa	2679	0	165	0	2514	only nuc data	79	250	24	292	153	0	94	82	99	37	177	210	60	82	111	19	0	167	247	126	93	72	119
EOG091206UK	550884	551041	19	aa	3002	0	311	0	2691	only nuc data	105	231	12	248	123	0	121	63	80	66	199	346	45	168	200	27	0	75	193	243	21	88	142
EOG091206UP	622624	622747	19	aa	2356	0	143	0	2213	only nuc data	18	132	35	122	54	0	142	19	126	0	116	149	62	219	144	92	0	93	158	275	108	36	131
EOG091206V3	451485	451623	19	aa	2641	0	333	0	2308	only nuc data	89	138	83	47	100	0	91	98	141	20	124	248	93	116	169	47	0	43	146	96	118	150	240
EOG091206V9	278191	278310	19	aa	2280	0	80	0	2200	only nuc data	24	156	22	55	130	0	45	59	245	0	115	479	46	55	131	36	0	12	266	96	52	68	132
EOG091206VG	417043	417161	19	aa	2261	0	115	0	2146	only nuc data	42	152	42	135	70	0	85	23	106	38	90	227	4	182	247	10	0	118	185	120	75	56	181
EOG091206VI	936844	936966	19	aa	2337	0	62	0	2275	only nuc data	58	118	27	58	77	0	70	79	163	40	102	269	80	113	168	45	0	91	195	161	98	153	168
EOG091206VO	89851	89989	19	aa	2641	0	315	0	2326	only nuc data	71	111	156	31	74	0	149	40	145	4	124	192	157	162	193	44	0	31	153	93	60	205	202
EOG091206VX	619094	619233	19	aa	2660	0	80	0	2580	only nuc data	70	192	76	150	74	0	75	101	123	0	120	350	58	151	211	47	0	56	248	180	110	49	209
EOG091206VZ	232979	233104	19	aa	2394	0	85	0	2309	only nuc data	29	230	37	271	107	0	38	57	57	19	125	348	72	116	139	41	0	76	113	91	142	76	154
EOG091206W0	137900	138078	19	aa	3401	0	556	0	2845	only nuc data	44	70	30	708	21	0	132	90	279	1	105	171	16	154	118	5	0	193	178	146	190	117	121
EOG091206W6	406594	406847	19	aa	4826	0	594	0	4232	only nuc data	82	320	20	290	143	0	86	90	173	36	375	766	111	364	164	37	0	78	250	157	166	76	530
EOG091206WL	446261	446470	19	aa	3990	0	703	0	3287	only nuc data	76	207	39	81	156	0	134	74	219	17	336	249	114	189	140	60	0	94	316	111	164	139	448
EOG091206WT	469853	469997	19	aa	2755	0	281	0	2474	only nuc data	69	184	34	74	180	0	193	36	139	24	367	132	51	71	145	88	0	58	255	143	91	154	55
EOG091206X9	183576	183670	19	aa	1805	0	256	0	1549	only nuc data	47	66	52	60	162	0	82	122	84	58	96	36	0	78	87	52	0	79	138	123	62	55	57
EOG091206XE	930059	930231	19	aa	3287	0	866	0	2421	only nuc data	114	121	24	117	149	0	159	81	65	32	140	192	43	133	211	46	0	106	254	243	93	100	112
EOG091206XP	128240	128371	19	aa	2508	0	118	0	2390	only nuc data	83	114	54	98	103	0	157	50	57	38	128	182	50	135	131	148	0	136	236	244	135	58	136
EOG091206XQ	648993	649139	19	aa	2793	0	272	0	2521	only nuc data	19	187	2	140	55	0	72	105	286	0	176	386	65	103	260	69	0	42	130	164	69	106	104
EOG091206YH	127113	127223	19	aa	2109	0	127	0	1982	only nuc data	54	150	22	51	150	0	63	94	123	38	99	213	57	141	86	42	0	113	124	84	81	60	191
EOG091206YM	681918	682021	19	aa	1976	0	31	0	1945	only nuc data	8	53	93	133	105	0	19	55	228	0	32	435	55	43	91	69	0	90	75	72	59	166	72
EOG091206YV	878859	878948	19	aa	1710	0	77	0	1633	only nuc data	20	100	76	109	58	0	62	36	40	42	106	144	53	102	123	30	0	91	163	22	35	122	119
EOG091206Z9	314308	314404	19	aa	1843	0	35	0	1808	only nuc data	12	81	0	76	164	0	91	19	95	0	148	132	52	129	200	36	0	37	137	174	73	57	107
EOG091206ZA	744206	744303	19	aa	1862	0	68	0	1794	only nuc data	50	169	41	140	108	0	43	51	86	58	59	168	14	22	169	19	0	63	155	153	113	57	106
EOG091206ZM	216156	216315	19	aa	3040	0	486	0	2554	only nuc data	102	105	8	71	116	0	153	60	152	19	209	388	75	134	147	65	0	130	171	108	138	123	182
EOG091206ZU	394452	394717	19	aa	5054	0	995	0	4059	only nuc data	68	205	0	679	166	0	203	180	582	35	235	218	20	173	295	32	0	138	13	75	262	211	337
EOG09120702	312927	313128	19	aa	3838	0	510	0	3328	only nuc data	122	64	26	76	107	0	197	89	294	2	173	680	78	186	95	36	0	134	269	155	88	197	382
EOG0912070J	802346	802463	19	aa	2242	0	101	0	2141	only nuc data	42	260	1	179	83	0	124	74	129	0	125	226	88	80	131	42	0	90	162	116	103	31	97
[truncated: 108 more rows]
