# Supplementary material for: Genome sequences identify three families of Coleoptera as morphologically derived click beetles (Elateridae)
Source: Sci Rep. 2018 Nov 20;8:17084. doi: 10.1038/s41598-018-35328-0 (PMC6244081; doi:10.1038/s41598-018-35328-0)
Supplement: Supplementary file 2 — Supplementary Dataset 1 [file 41598_2018_35328_MOESM2_ESM.zip › Supplementary_Data/Table4.xls]

## Sheet: Table4
FASconCAT INFO:
SUPERMATRIX FILE	P CODING CHARACTERS [%]	P MISSING DATA [?] [%]	P INDELS [%]	P AMBIGUITIES [%]	P PARSIMONY INFORMATIVE SITES [%]	P GC CONTENT [%]	PRINTED AS FASTA	PRINTED AS NEXUS	PRINTED AS PHYLIP
supermatrix	69.794	0	19.748	10.458	49.953	28.437	YES	NO	NO
FILE	START POSITION SUPERMATRIX	END POSITION SUPERMATRIX	N SEQUENCES	SEQUENCE TYPE	N CHARACTERS	N MISSING DATA [?]	N INDELS	N AMBIGUITIES	N PARSIMONY INFORMATIVE SITES	N GC CONTENT	N CODING CHARACTERS	A	C	G	T	U	N	Y	R	W	S	K	M	D	V	H	B	F	L	I	P	Q	E
EOG09120006	4126498	4141362	18	nu	267570	0	66444	3	201123	85823	6329	60854	39334	46489	54446	0	3	0	0	0	0	0	0	0	0	0	0	0	0	0	0	0	0
EOG09120008	3161896	3175554	10	nu	136590	0	25239	0	111351	46436	5795	34929	21040	25396	29986	0	0	0	0	0	0	0	0	0	0	0	0	0	0	0	0	0	0
EOG0912000A	2994070	3007518	10	nu	134490	0	21327	0	113163	44578	5533	36906	19601	24977	31679	0	0	0	0	0	0	0	0	0	0	0	0	0	0	0	0	0	0
EOG0912000F	1505164	1514439	13	nu	120588	0	29505	0	91083	41130	3936	27414	20464	20666	22539	0	0	0	0	0	0	0	0	0	0	0	0	0	0	0	0	0	0
EOG09120016	5979466	5988795	16	nu	149280	0	53097	2	96181	41893	4240	27851	20231	21662	26437	0	2	0	0	0	0	0	0	0	0	0	0	0	0	0	0	0	0
EOG0912001M	5130163	5136948	15	nu	101790	0	43284	0	58506	25629	3196	17309	12001	13628	15568	0	0	0	0	0	0	0	0	0	0	0	0	0	0	0	0	0	0
EOG09120022	4623697	4630143	16	nu	103152	0	30687	0	72465	31051	2737	21834	14464	16587	19580	0	0	0	0	0	0	0	0	0	0	0	0	0	0	0	0	0	0
EOG09120036	69577	74427	8	nu	38808	0	7917	0	30891	14533	1264	9144	6718	7815	7214	0	0	0	0	0	0	0	0	0	0	0	0	0	0	0	0	0	0
EOG09120039	3360289	3365430	15	nu	77130	0	28683	0	48447	21288	2146	15599	10119	11169	11560	0	0	0	0	0	0	0	0	0	0	0	0	0	0	0	0	0	0
EOG0912003H	3955375	3961101	14	nu	80178	0	12240	0	67938	28374	2834	21771	12542	15832	17793	0	0	0	0	0	0	0	0	0	0	0	0	0	0	0	0	0	0
EOG09120041	1768153	1773291	14	nu	71946	0	18003	0	53943	21341	2559	17144	9972	11369	15458	0	0	0	0	0	0	0	0	0	0	0	0	0	0	0	0	0	0
EOG09120047	2732617	2737314	9	nu	42282	0	8349	0	33933	14902	1477	9850	7379	7523	9181	0	0	0	0	0	0	0	0	0	0	0	0	0	0	0	0	0	0
EOG0912004M	3493327	3497670	13	nu	56472	0	9774	0	46698	20213	1865	13746	9646	10567	12739	0	0	0	0	0	0	0	0	0	0	0	0	0	0	0	0	0	0
EOG0912005Y	5454016	5457774	14	nu	52626	0	4476	0	48150	21496	1709	13792	10882	10614	12862	0	0	0	0	0	0	0	0	0	0	0	0	0	0	0	0	0	0
EOG09120061	6188545	6192075	18	nu	63558	0	3663	0	59895	25173	1299	18333	11366	13807	16389	0	0	0	0	0	0	0	0	0	0	0	0	0	0	0	0	0	0
EOG0912006W	2600362	2604066	18	nu	66690	0	4722	0	61968	23672	1839	19360	11577	12095	18936	0	0	0	0	0	0	0	0	0	0	0	0	0	0	0	0	0	0
EOG0912007G	6241216	6244692	18	nu	62586	0	9195	0	53391	23073	1591	15880	10800	12273	14438	0	0	0	0	0	0	0	0	0	0	0	0	0	0	0	0	0	0
EOG0912007J	2482387	2485743	14	nu	46998	0	20115	0	26883	10581	1634	8543	4791	5790	7759	0	0	0	0	0	0	0	0	0	0	0	0	0	0	0	0	0	0
EOG0912007R	2330311	2334318	18	nu	72144	0	9051	0	63093	24107	1772	23696	10376	13731	15290	0	0	0	0	0	0	0	0	0	0	0	0	0	0	0	0	0	0
EOG0912008N	4858909	4861647	18	nu	49302	0	13062	0	36240	15143	1121	11828	7367	7776	9269	0	0	0	0	0	0	0	0	0	0	0	0	0	0	0	0	0	0
EOG09120093	5071789	5075331	16	nu	56688	0	26472	0	30216	13342	1315	9636	6340	7002	7238	0	0	0	0	0	0	0	0	0	0	0	0	0	0	0	0	0	0
EOG09120094	234160	237555	17	nu	57732	0	17673	0	40059	15130	1922	13189	6709	8421	11740	0	0	0	0	0	0	0	0	0	0	0	0	0	0	0	0	0	0
EOG09120098	1785760	1789137	18	nu	60804	0	13560	0	47244	18387	1516	15494	8327	10060	13363	0	0	0	0	0	0	0	0	0	0	0	0	0	0	0	0	0	0
EOG091200AD	2579416	2583351	18	nu	70848	0	22965	0	47883	18885	2081	16535	8976	9909	12463	0	0	0	0	0	0	0	0	0	0	0	0	0	0	0	0	0	0
EOG091200AQ	1046482	1049088	12	nu	31284	0	2295	2	28987	12252	1124	8635	5794	6458	8100	0	2	0	0	0	0	0	0	0	0	0	0	0	0	0	0	0	0
EOG091200BH	1763494	1766529	14	nu	42504	0	8532	0	33972	14066	1496	10716	6921	7145	9190	0	0	0	0	0	0	0	0	0	0	0	0	0	0	0	0	0	0
EOG091200BJ	710833	713688	15	nu	42840	0	17490	0	25350	11197	1096	7568	5407	5790	6585	0	0	0	0	0	0	0	0	0	0	0	0	0	0	0	0	0	0
EOG091200CT	1396099	1399371	19	nu	62187	0	12291	0	49896	18082	1887	17256	8455	9627	14558	0	0	0	0	0	0	0	0	0	0	0	0	0	0	0	0	0	0
EOG091200D6	809287	811944	16	nu	42528	0	11190	0	31338	14140	1126	9165	6471	7669	8033	0	0	0	0	0	0	0	0	0	0	0	0	0	0	0	0	0	0
EOG091200DF	5779081	5781426	19	nu	44574	0	18120	0	26454	11005	1089	8499	5227	5778	6950	0	0	0	0	0	0	0	0	0	0	0	0	0	0	0	0	0	0
EOG091200DH	639397	642438	18	nu	54756	0	9366	0	45390	18121	1677	14873	8835	9286	12396	0	0	0	0	0	0	0	0	0	0	0	0	0	0	0	0	0	0
EOG091200E7	1962847	1966623	15	nu	56655	0	19356	46	37253	15283	1570	12327	6808	8475	9643	0	46	0	0	0	0	0	0	0	0	0	0	0	0	0	0	0	0
EOG091200EN	3905647	3909402	13	nu	48828	0	15726	0	33102	12083	2060	10691	5917	6166	10328	0	0	0	0	0	0	0	0	0	0	0	0	0	0	0	0	0	0
EOG091200FG	506647	509823	17	nu	54009	0	17616	0	36393	15610	1301	11487	7413	8197	9296	0	0	0	0	0	0	0	0	0	0	0	0	0	0	0	0	0	0
EOG091200FU	4330354	4333452	18	nu	55782	0	9615	0	46167	17651	1307	15815	8104	9547	12701	0	0	0	0	0	0	0	0	0	0	0	0	0	0	0	0	0	0
EOG091200HR	541726	544743	19	nu	57342	0	14685	0	42657	17425	1384	13671	8660	8765	11561	0	0	0	0	0	0	0	0	0	0	0	0	0	0	0	0	0	0
EOG091200IK	1948858	1951179	18	nu	41796	0	3375	0	38421	15213	1027	12827	6408	8805	10381	0	0	0	0	0	0	0	0	0	0	0	0	0	0	0	0	0	0
EOG091200J4	5800183	5803416	18	nu	58212	0	25641	0	32571	12166	1747	11162	5618	6548	9243	0	0	0	0	0	0	0	0	0	0	0	0	0	0	0	0	0	0
EOG091200JH	4797103	4801344	15	nu	63630	0	30933	3	32694	11183	2745	10718	5232	5951	10793	0	3	0	0	0	0	0	0	0	0	0	0	0	0	0	0	0	0
EOG091200KA	5340118	5342403	17	nu	38862	0	6168	0	32694	13098	970	10083	5891	7207	9513	0	0	0	0	0	0	0	0	0	0	0	0	0	0	0	0	0	0
EOG091200KC	2035456	2037726	11	nu	24981	0	10317	0	14664	7110	651	3974	3582	3528	3580	0	0	0	0	0	0	0	0	0	0	0	0	0	0	0	0	0	0
EOG091200LO	457933	460434	17	nu	42534	0	12420	0	30114	12155	1038	9657	5526	6629	8302	0	0	0	0	0	0	0	0	0	0	0	0	0	0	0	0	0	0
EOG091200M3	2690413	2692803	18	nu	43038	0	3924	3	39111	16612	1080	12168	7617	8995	10331	0	3	0	0	0	0	0	0	0	0	0	0	0	0	0	0	0	0
EOG091200MT	4790782	4793610	18	nu	50922	0	8265	0	42657	15804	1670	13638	7416	8388	13215	0	0	0	0	0	0	0	0	0	0	0	0	0	0	0	0	0	0
EOG091200ND	1103446	1106226	17	nu	47277	0	9612	3	37662	14592	1412	11941	7087	7505	11129	0	3	0	0	0	0	0	0	0	0	0	0	0	0	0	0	0	0
EOG091200NL	3455794	3458442	18	nu	47682	0	4509	0	43173	17902	1205	14476	7965	9937	10795	0	0	0	0	0	0	0	0	0	0	0	0	0	0	0	0	0	0
EOG091200NX	6356842	6358857	17	nu	34272	0	7371	0	26901	11976	895	8378	5544	6432	6547	0	0	0	0	0	0	0	0	0	0	0	0	0	0	0	0	0	0
EOG091200P1	1101097	1103445	18	nu	42282	0	2508	0	39774	14511	1126	14040	6574	7937	11223	0	0	0	0	0	0	0	0	0	0	0	0	0	0	0	0	0	0
EOG091200QR	2456575	2458758	18	nu	39312	0	5211	75	34026	13731	1072	11103	5904	7827	9192	0	75	0	0	0	0	0	0	0	0	0	0	0	0	0	0	0	0
EOG091200QT	5543008	5545404	18	nu	43146	0	8283	0	34863	13866	1242	10918	6272	7594	10079	0	0	0	0	0	0	0	0	0	0	0	0	0	0	0	0	0	0
EOG091200RD	2671069	2673093	18	nu	36450	0	4962	0	31488	12784	1055	10169	6353	6431	8535	0	0	0	0	0	0	0	0	0	0	0	0	0	0	0	0	0	0
EOG091200SR	5178988	5181087	18	nu	37800	0	5010	0	32790	11845	1160	10842	5344	6501	10103	0	0	0	0	0	0	0	0	0	0	0	0	0	0	0	0	0	0
EOG091200T5	3445501	3448224	19	nu	51756	0	22569	0	29187	11087	1326	10041	5303	5784	8059	0	0	0	0	0	0	0	0	0	0	0	0	0	0	0	0	0	0
EOG091200TB	4952746	4954890	16	nu	34320	0	9528	0	24792	10360	910	8086	4931	5429	6346	0	0	0	0	0	0	0	0	0	0	0	0	0	0	0	0	0	0
EOG091200VK	2014399	2016369	16	nu	31536	0	4779	0	26757	10546	958	8494	4653	5893	7717	0	0	0	0	0	0	0	0	0	0	0	0	0	0	0	0	0	0
EOG091200WG	1094920	1097703	19	nu	52896	0	14376	0	38520	15687	1572	13185	7019	8668	9648	0	0	0	0	0	0	0	0	0	0	0	0	0	0	0	0	0	0
EOG091200WI	1606702	1608651	14	nu	27300	0	2964	0	24336	11624	835	6738	5831	5793	5974	0	0	0	0	0	0	0	0	0	0	0	0	0	0	0	0	0	0
EOG091200X9	2549170	2551176	17	nu	34119	0	4746	0	29373	13421	775	8616	6943	6478	7336	0	0	0	0	0	0	0	0	0	0	0	0	0	0	0	0	0	0
EOG091200XN	5881414	5883651	17	nu	38046	0	9513	0	28533	10737	1072	9702	5074	5663	8094	0	0	0	0	0	0	0	0	0	0	0	0	0	0	0	0	0	0
EOG091200XQ	339823	341703	18	nu	33858	0	5007	1	28850	11366	874	9067	5237	6129	8417	0	1	0	0	0	0	0	0	0	0	0	0	0	0	0	0	0	0
EOG091200YK	224839	227172	18	nu	42012	0	3681	0	38331	14971	1409	12397	6332	8639	10963	0	0	0	0	0	0	0	0	0	0	0	0	0	0	0	0	0	0
EOG091200Z0	683401	685461	17	nu	35037	0	1275	1	33761	13646	880	11619	5993	7653	8496	0	1	0	0	0	0	0	0	0	0	0	0	0	0	0	0	0	0
EOG0912010V	6182065	6183852	14	nu	25032	0	5448	0	19584	7505	731	6634	3519	3986	5445	0	0	0	0	0	0	0	0	0	0	0	0	0	0	0	0	0	0
EOG09120115	4481125	4483440	10	nu	23160	0	4839	0	18321	7121	1022	5840	3227	3894	5360	0	0	0	0	0	0	0	0	0	0	0	0	0	0	0	0	0	0
EOG0912011M	291547	293547	19	nu	38019	0	10119	0	27900	11637	933	8208	5299	6338	8055	0	0	0	0	0	0	0	0	0	0	0	0	0	0	0	0	0	0
EOG09120121	491011	492876	14	nu	26124	0	336	0	25788	11268	801	8381	5161	6107	6139	0	0	0	0	0	0	0	0	0	0	0	0	0	0	0	0	0	0
EOG09120131	4191655	4193679	17	nu	34425	0	4167	0	30258	10672	1155	10778	5047	5625	8808	0	0	0	0	0	0	0	0	0	0	0	0	0	0	0	0	0	0
EOG0912014E	5613841	5615583	18	nu	31374	0	6714	0	24660	10751	708	7492	4986	5765	6417	0	0	0	0	0	0	0	0	0	0	0	0	0	0	0	0	0	0
EOG0912015U	3407989	3409764	17	nu	30192	0	2712	0	27480	12198	950	8535	5541	6657	6747	0	0	0	0	0	0	0	0	0	0	0	0	0	0	0	0	0	0
EOG0912015W	2861113	2863410	16	nu	36768	0	11607	0	25161	10012	1185	8153	4711	5301	6996	0	0	0	0	0	0	0	0	0	0	0	0	0	0	0	0	0	0
EOG09120164	5330755	5332602	17	nu	31416	0	2415	0	29001	11270	776	10091	4771	6499	7640	0	0	0	0	0	0	0	0	0	0	0	0	0	0	0	0	0	0
EOG09120165	3708061	3710076	19	nu	38304	0	7164	0	31140	12442	1255	9609	5925	6517	9089	0	0	0	0	0	0	0	0	0	0	0	0	0	0	0	0	0	0
EOG09120186	5192272	5194185	18	nu	34452	0	12237	0	22215	9783	1040	6853	4545	5238	5579	0	0	0	0	0	0	0	0	0	0	0	0	0	0	0	0	0	0
EOG091201B6	2687215	2689041	17	nu	31059	0	5295	0	25764	9613	954	8612	4200	5413	7539	0	0	0	0	0	0	0	0	0	0	0	0	0	0	0	0	0	0
EOG091201CK	2788768	2790591	12	nu	21888	0	411	0	21477	10036	701	5945	5031	5005	5496	0	0	0	0	0	0	0	0	0	0	0	0	0	0	0	0	0	0
EOG091201DR	5166811	5169138	11	nu	25608	0	7494	0	18114	7378	972	6095	3663	3715	4641	0	0	0	0	0	0	0	0	0	0	0	0	0	0	0	0	0	0
EOG091201EA	5538586	5540181	17	nu	27132	0	1611	0	25521	10341	674	8369	5088	5253	6811	0	0	0	0	0	0	0	0	0	0	0	0	0	0	0	0	0	0
EOG091201EB	681667	683400	16	nu	27744	0	6783	0	20961	8231	837	6482	3822	4409	6248	0	0	0	0	0	0	0	0	0	0	0	0	0	0	0	0	0	0
EOG091201EJ	4526971	4528506	16	nu	24576	0	2937	0	21639	7544	1040	7507	3478	4066	6588	0	0	0	0	0	0	0	0	0	0	0	0	0	0	0	0	0	0
EOG091201EU	210166	211554	12	nu	16668	0	42	0	16626	7664	448	4869	3744	3920	4093	0	0	0	0	0	0	0	0	0	0	0	0	0	0	0	0	0	0
EOG091201F1	3851776	3854109	18	nu	42012	0	9798	0	32214	12224	1322	11933	5327	6897	8057	0	0	0	0	0	0	0	0	0	0	0	0	0	0	0	0	0	0
EOG091201FG	1761697	1763493	14	nu	25158	0	4893	0	20265	7863	889	6409	3448	4415	5993	0	0	0	0	0	0	0	0	0	0	0	0	0	0	0	0	0	0
EOG091201FQ	2706526	2708025	11	nu	16500	0	3000	0	13500	5469	457	4068	2617	2852	3963	0	0	0	0	0	0	0	0	0	0	0	0	0	0	0	0	0	0
EOG091201FR	4759072	4760526	18	nu	26190	0	3003	0	23187	8322	625	8110	3607	4715	6755	0	0	0	0	0	0	0	0	0	0	0	0	0	0	0	0	0	0
EOG091201HP	2857660	2859606	17	nu	33099	0	5742	0	27357	10042	1033	9954	4508	5534	7361	0	0	0	0	0	0	0	0	0	0	0	0	0	0	0	0	0	0
EOG091201IY	295414	296970	18	nu	28026	0	3786	0	24240	9126	750	8357	3907	5219	6757	0	0	0	0	0	0	0	0	0	0	0	0	0	0	0	0	0	0
EOG091201JN	4837369	4839618	18	nu	40500	0	6567	50	33883	14884	1289	11036	7082	7802	7963	0	50	0	0	0	0	0	0	0	0	0	0	0	0	0	0	0	0
EOG091201K2	612889	615054	18	nu	38988	0	9096	0	29892	10984	1320	10096	4990	5994	8812	0	0	0	0	0	0	0	0	0	0	0	0	0	0	0	0	0	0
EOG091201K3	4383007	4384578	17	nu	26724	0	915	0	25809	12219	617	6867	5879	6340	6723	0	0	0	0	0	0	0	0	0	0	0	0	0	0	0	0	0	0
EOG091201L5	3865165	3866556	18	nu	25056	0	1119	0	23937	10287	603	7142	4286	6001	6508	0	0	0	0	0	0	0	0	0	0	0	0	0	0	0	0	0	0
EOG091201LG	5441494	5442702	17	nu	20553	0	3720	0	16833	7645	528	4538	3293	4352	4650	0	0	0	0	0	0	0	0	0	0	0	0	0	0	0	0	0	0
EOG091201M3	2011153	2014398	18	nu	58428	0	25863	0	32565	11517	2110	11621	4903	6614	9427	0	0	0	0	0	0	0	0	0	0	0	0	0	0	0	0	0	0
EOG091201NC	223438	224838	18	nu	25218	0	816	0	24402	10459	665	7127	4625	5834	6816	0	0	0	0	0	0	0	0	0	0	0	0	0	0	0	0	0	0
EOG091201O7	4056862	4058397	17	nu	26112	0	2418	3	23691	8656	909	7868	3895	4761	7167	0	3	0	0	0	0	0	0	0	0	0	0	0	0	0	0	0	0
EOG091201PU	3654349	3655962	18	nu	29052	0	8199	0	20853	9452	579	6503	4595	4857	4898	0	0	0	0	0	0	0	0	0	0	0	0	0	0	0	0	0	0
EOG091201RL	4666504	4668141	10	nu	16380	0	1755	0	14625	5584	730	4772	2628	2956	4269	0	0	0	0	0	0	0	0	0	0	0	0	0	0	0	0	0	0
EOG091201SB	5149345	5150610	18	nu	22788	0	474	0	22314	8337	472	7632	3699	4638	6345	0	0	0	0	0	0	0	0	0	0	0	0	0	0	0	0	0	0
EOG091201SO	1585474	1587300	17	nu	31059	0	7365	0	23694	9509	980	8156	4531	4978	6029	0	0	0	0	0	0	0	0	0	0	0	0	0	0	0	0	0	0
EOG091201UE	4801345	4803297	16	nu	31248	0	12996	0	18252	7369	1043	5746	3498	3871	5137	0	0	0	0	0	0	0	0	0	0	0	0	0	0	0	0	0	0
EOG091201UJ	2056774	2058354	17	nu	26877	0	4002	0	22875	8292	735	7304	4090	4202	7279	0	0	0	0	0	0	0	0	0	0	0	0	0	0	0	0	0	0
EOG091201VU	2521696	2523201	18	nu	27108	0	2658	54	24396	10419	851	6516	4833	5586	7461	0	54	0	0	0	0	0	0	0	0	0	0	0	0	0	0	0	0
EOG091201X3	2835079	2836458	18	nu	24840	0	1140	0	23700	10431	587	7380	4351	6080	5889	0	0	0	0	0	0	0	0	0	0	0	0	0	0	0	0	0	0
EOG091201Y5	6362464	6363702	9	nu	11151	0	3024	0	8127	4018	304	2164	2068	1950	1945	0	0	0	0	0	0	0	0	0	0	0	0	0	0	0	0	0	0
EOG091201YU	1627411	1628598	9	nu	10692	0	783	0	9909	3835	440	3256	1741	2094	2818	0	0	0	0	0	0	0	0	0	0	0	0	0	0	0	0	0	0
EOG091201ZN	648910	650106	17	nu	20349	0	2817	0	17532	7142	415	5709	3137	4005	4681	0	0	0	0	0	0	0	0	0	0	0	0	0	0	0	0	0	0
EOG0912020M	2111422	2112753	17	nu	22644	0	2259	0	20385	9858	633	5379	4746	5112	5148	0	0	0	0	0	0	0	0	0	0	0	0	0	0	0	0	0	0
EOG0912022S	808060	809286	17	nu	20859	0	1335	0	19524	7839	560	6267	3516	4323	5418	0	0	0	0	0	0	0	0	0	0	0	0	0	0	0	0	0	0
EOG09120237	4063018	4064391	18	nu	24732	0	7308	0	17424	7449	615	4912	3370	4079	5063	0	0	0	0	0	0	0	0	0	0	0	0	0	0	0	0	0	0
EOG0912023K	984454	986658	14	nu	30870	0	7089	0	23781	9400	1291	7942	4193	5207	6439	0	0	0	0	0	0	0	0	0	0	0	0	0	0	0	0	0	0
EOG0912023Y	1981156	1983081	18	nu	34668	0	10482	0	24186	9445	1157	8571	4307	5138	6170	0	0	0	0	0	0	0	0	0	0	0	0	0	0	0	0	0	0
EOG0912024K	3392836	3394362	15	nu	22905	0	2490	0	20415	8677	828	6241	4150	4527	5497	0	0	0	0	0	0	0	0	0	0	0	0	0	0	0	0	0	0
EOG0912024V	4295464	4298535	15	nu	46080	0	22893	0	23187	9319	1290	7604	4241	5078	6264	0	0	0	0	0	0	0	0	0	0	0	0	0	0	0	0	0	0
EOG0912025L	1778062	1779411	12	nu	16200	0	1917	0	14283	5868	710	4478	2831	3037	3937	0	0	0	0	0	0	0	0	0	0	0	0	0	0	0	0	0	0
EOG0912026R	1237243	1238733	15	nu	22365	0	2157	0	20208	8784	877	5283	4063	4721	6141	0	0	0	0	0	0	0	0	0	0	0	0	0	0	0	0	0	0
EOG09120271	5185279	5187108	17	nu	31110	0	12606	0	18504	8320	639	6155	4158	4162	4029	0	0	0	0	0	0	0	0	0	0	0	0	0	0	0	0	0	0
EOG0912028I	4054333	4055691	17	nu	23103	0	1785	0	21318	8053	717	7335	3479	4574	5930	0	0	0	0	0	0	0	0	0	0	0	0	0	0	0	0	0	0
EOG09120299	5245108	5246520	17	nu	24021	0	6891	0	17130	7279	727	5543	3535	3744	4308	0	0	0	0	0	0	0	0	0	0	0	0	0	0	0	0	0	0
EOG0912029M	5893510	5895114	18	nu	28890	0	5859	0	23031	10177	710	6334	4865	5312	6520	0	0	0	0	0	0	0	0	0	0	0	0	0	0	0	0	0	0
EOG0912029Z	5605588	5608467	14	nu	40320	0	17100	0	23220	10224	1171	7936	4911	5313	5060	0	0	0	0	0	0	0	0	0	0	0	0	0	0	0	0	0	0
EOG091202AE	2152681	2154168	18	nu	26784	0	3009	1	23774	9458	771	7888	4181	5277	6428	0	1	0	0	0	0	0	0	0	0	0	0	0	0	0	0	0	0
EOG091202BI	133381	134676	17	nu	22032	0	1113	0	20919	8148	578	7033	3482	4666	5738	0	0	0	0	0	0	0	0	0	0	0	0	0	0	0	0	0	0
EOG091202D0	6271936	6273141	15	nu	18090	0	6342	0	11748	5319	500	2751	2568	2751	3678	0	0	0	0	0	0	0	0	0	0	0	0	0	0	0	0	0	0
EOG091202E0	2968453	2969730	18	nu	23004	0	5688	0	17316	6856	598	5415	2967	3889	5045	0	0	0	0	0	0	0	0	0	0	0	0	0	0	0	0	0	0
EOG091202GD	3485590	3488157	14	nu	35952	0	15756	0	20196	7830	810	6675	3347	4483	5691	0	0	0	0	0	0	0	0	0	0	0	0	0	0	0	0	0	0
EOG091202GU	2378386	2379417	10	nu	10320	0	2238	0	8082	3729	344	2366	1509	2220	1987	0	0	0	0	0	0	0	0	0	0	0	0	0	0	0	0	0	0
EOG091202HH	5410930	5412126	12	nu	14364	0	3066	0	11298	5134	530	3011	2612	2522	3153	0	0	0	0	0	0	0	0	0	0	0	0	0	0	0	0	0	0
EOG091202IB	56326	57603	17	nu	21726	0	2634	0	19092	7265	640	5939	3282	3983	5888	0	0	0	0	0	0	0	0	0	0	0	0	0	0	0	0	0	0
EOG091202IH	3372652	3373824	18	nu	21114	0	2991	0	18123	6817	570	6200	3064	3753	5106	0	0	0	0	0	0	0	0	0	0	0	0	0	0	0	0	0	0
EOG091202J5	1187167	1188231	18	nu	19170	0	1044	0	18126	7494	437	5619	3519	3975	5013	0	0	0	0	0	0	0	0	0	0	0	0	0	0	0	0	0	0
EOG091202M1	502861	504333	10	nu	14730	0	2646	0	12084	4571	747	4163	2032	2539	3350	0	0	0	0	0	0	0	0	0	0	0	0	0	0	0	0	0	0
EOG091202QC	5114233	5115648	16	nu	22656	0	618	0	22038	9069	795	6014	4235	4834	6955	0	0	0	0	0	0	0	0	0	0	0	0	0	0	0	0	0	0
EOG091202RC	5204080	5205168	12	nu	13068	0	2484	0	10584	4925	382	3315	2385	2540	2344	0	0	0	0	0	0	0	0	0	0	0	0	0	0	0	0	0	0
EOG091202SP	1034926	1036104	18	nu	21222	0	2025	0	19197	8164	592	5658	3549	4615	5375	0	0	0	0	0	0	0	0	0	0	0	0	0	0	0	0	0	0
EOG091202WY	5256139	5257275	15	nu	17055	0	2148	0	14907	5903	548	4750	2608	3295	4254	0	0	0	0	0	0	0	0	0	0	0	0	0	0	0	0	0	0
EOG0912030P	5301028	5302197	14	nu	16380	0	2076	0	14304	5931	554	4917	3055	2876	3456	0	0	0	0	0	0	0	0	0	0	0	0	0	0	0	0	0	0
EOG0912033L	1380985	1382097	18	nu	20034	0	3915	0	16119	6753	463	5085	3160	3593	4281	0	0	0	0	0	0	0	0	0	0	0	0	0	0	0	0	0	0
EOG09120346	2991916	2992884	17	nu	16473	0	777	0	15696	6704	415	4912	3033	3671	4080	0	0	0	0	0	0	0	0	0	0	0	0	0	0	0	0	0	0
EOG09120364	2372023	2372988	19	nu	18354	0	4059	0	14295	5413	553	4923	2423	2990	3959	0	0	0	0	0	0	0	0	0	0	0	0	0	0	0	0	0	0
EOG0912036W	237556	238740	17	nu	20145	0	1779	0	18366	7013	730	5776	3193	3820	5577	0	0	0	0	0	0	0	0	0	0	0	0	0	0	0	0	0	0
EOG091203BY	3796708	3797766	8	nu	8472	0	2859	0	5613	2627	222	1541	1256	1371	1445	0	0	0	0	0	0	0	0	0	0	0	0	0	0	0	0	0	0
EOG091203E7	1083967	1084845	15	nu	13185	0	5505	0	7680	3292	339	2355	1536	1756	2033	0	0	0	0	0	0	0	0	0	0	0	0	0	0	0	0	0	0
EOG091203F6	4744171	4745196	15	nu	15390	0	2838	3	12549	5657	482	3860	2381	3276	3032	0	3	0	0	0	0	0	0	0	0	0	0	0	0	0	0	0	0
EOG091203KD	1853875	1855365	8	nu	11928	0	3249	0	8679	3441	512	2653	1637	1804	2585	0	0	0	0	0	0	0	0	0	0	0	0	0	0	0	0	0	0
EOG091203MT	1261798	1263231	17	nu	24378	0	6483	3	17892	6636	870	6696	3009	3627	4560	0	3	0	0	0	0	0	0	0	0	0	0	0	0	0	0	0	0
EOG091203N2	5783890	5784846	18	nu	17226	0	1704	0	15522	6025	448	5644	2931	3094	3853	0	0	0	0	0	0	0	0	0	0	0	0	0	0	0	0	0	0
EOG091203NL	181651	182643	15	nu	14895	0	5523	0	9372	4471	400	2810	2329	2142	2091	0	0	0	0	0	0	0	0	0	0	0	0	0	0	0	0	0	0
EOG091203OG	4033273	4034421	15	nu	17235	0	3447	0	13788	4893	693	4629	2292	2601	4266	0	0	0	0	0	0	0	0	0	0	0	0	0	0	0	0	0	0
EOG091203P4	3160831	3161895	17	nu	18105	0	2115	0	15990	5989	604	5264	2656	3333	4737	0	0	0	0	0	0	0	0	0	0	0	0	0	0	0	0	0	0
EOG091203QU	2163664	2165109	14	nu	20244	0	8703	1	11540	5014	736	3819	2735	2279	2707	0	1	0	0	0	0	0	0	0	0	0	0	0	0	0	0	0	0
EOG091203RB	4303864	4305129	15	nu	18990	0	3231	0	15759	7704	677	4495	3954	3750	3560	0	0	0	0	0	0	0	0	0	0	0	0	0	0	0	0	0	0
EOG091203VQ	4450654	4451229	18	nu	10368	0	135	0	10233	4112	235	3500	1908	2204	2621	0	0	0	0	0	0	0	0	0	0	0	0	0	0	0	0	0	0
EOG091203W7	6015313	6016179	18	nu	15606	0	207	0	15399	6009	383	5395	2464	3545	3995	0	0	0	0	0	0	0	0	0	0	0	0	0	0	0	0	0	0
EOG091203XM	4258750	4259601	13	nu	11076	0	1077	1	9998	4684	313	3462	2051	2633	1852	0	1	0	0	0	0	0	0	0	0	0	0	0	0	0	0	0	0
EOG091203ZL	644215	645189	11	nu	10725	0	4473	102	6150	2811	301	1785	1360	1451	1554	0	102	0	0	0	0	0	0	0	0	0	0	0	0	0	0	0	0
EOG0912040Y	3197470	3198456	8	nu	7896	0	414	0	7482	2851	404	2590	1153	1698	2041	0	0	0	0	0	0	0	0	0	0	0	0	0	0	0	0	0	0
EOG09120431	5433514	5435004	17	nu	25347	0	4548	3	20796	7823	964	7094	3516	4307	5879	0	3	0	0	0	0	0	0	0	0	0	0	0	0	0	0	0	0
EOG0912043Z	1975498	1976376	18	nu	15822	0	6048	0	9774	3805	458	2624	1879	1926	3345	0	0	0	0	0	0	0	0	0	0	0	0	0	0	0	0	0	0
EOG0912045T	1182181	1183173	12	nu	11916	0	1401	0	10515	4612	417	3035	2163	2449	2868	0	0	0	0	0	0	0	0	0	0	0	0	0	0	0	0	0	0
EOG0912049N	1569742	1571001	17	nu	21420	0	9660	0	11760	4037	718	4470	1784	2253	3253	0	0	0	0	0	0	0	0	0	0	0	0	0	0	0	0	0	0
EOG091204B0	5302198	5303139	17	nu	16014	0	2841	0	13173	4338	535	5016	1919	2419	3819	0	0	0	0	0	0	0	0	0	0	0	0	0	0	0	0	0	0
EOG091204CC	1573798	1574919	18	nu	20196	0	1473	0	18723	8947	419	5184	5234	3713	4592	0	0	0	0	0	0	0	0	0	0	0	0	0	0	0	0	0	0
EOG091204CX	3931360	3933255	13	nu	24648	0	10056	0	14592	4791	1235	4929	2165	2626	4872	0	0	0	0	0	0	0	0	0	0	0	0	0	0	0	0	0	0
EOG091204IC	3237673	3238446	16	nu	12384	0	1365	0	11019	4259	431	3613	1892	2367	3147	0	0	0	0	0	0	0	0	0	0	0	0	0	0	0	0	0	0
EOG091204JZ	1956301	1957140	17	nu	14280	0	1800	0	12480	4548	502	4257	1807	2741	3675	0	0	0	0	0	0	0	0	0	0	0	0	0	0	0	0	0	0
EOG091204MF	4208647	4210125	16	nu	23664	0	7989	0	15675	5988	887	5976	2793	3195	3711	0	0	0	0	0	0	0	0	0	0	0	0	0	0	0	0	0	0
EOG091204Q5	4176001	4176987	17	nu	16779	0	3318	0	13461	7326	464	2919	3513	3813	3216	0	0	0	0	0	0	0	0	0	0	0	0	0	0	0	0	0	0
EOG091204S1	3840919	3841791	18	nu	15714	0	1158	0	14556	5567	510	4851	2614	2953	4138	0	0	0	0	0	0	0	0	0	0	0	0	0	0	0	0	0	0
EOG091204SY	5978776	5979465	12	nu	8280	0	2028	0	6252	2827	271	1905	1369	1458	1520	0	0	0	0	0	0	0	0	0	0	0	0	0	0	0	0	0	0
EOG091204TV	1150585	1151202	16	nu	9888	0	1266	0	8622	3485	289	2626	1545	1940	2511	0	0	0	0	0	0	0	0	0	0	0	0	0	0	0	0	0	0
EOG091204X1	6245704	6246813	12	nu	13320	0	4407	0	8913	3706	407	2539	1850	1856	2668	0	0	0	0	0	0	0	0	0	0	0	0	0	0	0	0	0	0
EOG091204XN	2238268	2238816	17	nu	9333	0	408	0	8925	3500	213	2764	1584	1916	2661	0	0	0	0	0	0	0	0	0	0	0	0	0	0	0	0	0	0
EOG0912052B	6303253	6303816	18	nu	10152	0	129	0	10023	4610	205	2853	2349	2261	2560	0	0	0	0	0	0	0	0	0	0	0	0	0	0	0	0	0	0
EOG0912056T	6364027	6365196	18	nu	21060	0	2559	1	18500	7585	719	6270	3678	3907	4645	0	1	0	0	0	0	0	0	0	0	0	0	0	0	0	0	0	0
EOG0912058T	3822883	3823392	18	nu	9180	0	426	0	8754	3412	178	2772	1373	2039	2570	0	0	0	0	0	0	0	0	0	0	0	0	0	0	0	0	0	0
EOG091205CA	3818440	3819285	18	nu	15228	0	1581	0	13647	5093	456	5595	2089	3004	2959	0	0	0	0	0	0	0	0	0	0	0	0	0	0	0	0	0	0
EOG091205CF	3710077	3710574	17	nu	8466	0	213	0	8253	3254	208	2840	1401	1853	2159	0	0	0	0	0	0	0	0	0	0	0	0	0	0	0	0	0	0
EOG091205FV	2730268	2731035	18	nu	13824	0	1425	0	12399	5143	484	4026	2239	2904	3230	0	0	0	0	0	0	0	0	0	0	0	0	0	0	0	0	0	0
EOG091205G2	5021596	5022180	18	nu	10530	0	963	0	9567	4093	308	3088	1806	2287	2386	0	0	0	0	0	0	0	0	0	0	0	0	0	0	0	0	0	0
EOG091205IQ	261682	262206	18	nu	9450	0	837	0	8613	3375	180	3228	1671	1704	2010	0	0	0	0	0	0	0	0	0	0	0	0	0	0	0	0	0	0
EOG091205NH	2888617	2889807	13	nu	15483	0	6870	0	8613	4055	401	2540	1988	2067	2018	0	0	0	0	0	0	0	0	0	0	0	0	0	0	0	0	0	0
EOG091205NZ	740254	740820	17	nu	9639	0	309	1	9329	3638	273	3087	1726	1912	2604	0	1	0	0	0	0	0	0	0	0	0	0	0	0	0	0	0	0
EOG091205PH	5761990	5762991	10	nu	10020	0	1290	0	8730	4203	405	2386	1939	2264	2141	0	0	0	0	0	0	0	0	0	0	0	0	0	0	0	0	0	0
EOG091205RE	4218664	4219380	10	nu	7170	0	2052	0	5118	2476	221	1331	1246	1230	1311	0	0	0	0	0	0	0	0	0	0	0	0	0	0	0	0	0	0
EOG091205T2	4475509	4476732	12	nu	14688	0	2907	0	11781	4523	775	4700	1799	2724	2558	0	0	0	0	0	0	0	0	0	0	0	0	0	0	0	0	0	0
EOG091205TM	3523267	3523989	18	nu	13014	0	2538	0	10476	4073	344	3980	1734	2339	2423	0	0	0	0	0	0	0	0	0	0	0	0	0	0	0	0	0	0
EOG091205TU	4193680	4194225	17	nu	9282	0	1410	0	7872	3344	248	2291	1429	1915	2237	0	0	0	0	0	0	0	0	0	0	0	0	0	0	0	0	0	0
EOG091205WJ	4476733	4477311	7	nu	4053	0	972	0	3081	1602	130	793	686	916	686	0	0	0	0	0	0	0	0	0	0	0	0	0	0	0	0	0	0
EOG091205YN	2718841	2719902	17	nu	18054	0	5646	0	12408	4973	576	4636	2154	2819	2799	0	0	0	0	0	0	0	0	0	0	0	0	0	0	0	0	0	0
EOG09120604	2712565	2713215	17	nu	11067	0	837	0	10230	4006	398	3199	1521	2485	3025	0	0	0	0	0	0	0	0	0	0	0	0	0	0	0	0	0	0
EOG0912060U	1611565	1612113	10	nu	5490	0	1221	0	4269	1909	171	1407	1013	896	953	0	0	0	0	0	0	0	0	0	0	0	0	0	0	0	0	0	0
EOG0912063Z	4822219	4822608	18	nu	7020	0	183	0	6837	2666	137	2218	1062	1604	1953	0	0	0	0	0	0	0	0	0	0	0	0	0	0	0	0	0	0
EOG09120675	4902619	4904070	18	nu	26136	0	9306	0	16830	7354	898	6450	3235	4119	3026	0	0	0	0	0	0	0	0	0	0	0	0	0	0	0	0	0	0
EOG091206AD	5989651	5990142	19	nu	9348	0	420	0	8928	3368	257	3297	1367	2001	2263	0	0	0	0	0	0	0	0	0	0	0	0	0	0	0	0	0	0
EOG091206BN	1712650	1713141	18	nu	8856	0	537	0	8319	3618	255	2641	1249	2369	2060	0	0	0	0	0	0	0	0	0	0	0	0	0	0	0	0	0	0
EOG091206CW	3842635	3843093	11	nu	5049	0	708	0	4341	1859	225	1279	609	1250	1203	0	0	0	0	0	0	0	0	0	0	0	0	0	0	0	0	0	0
EOG091206FV	4459447	4460796	17	nu	22950	0	9690	0	13260	5277	884	4399	2445	2832	3584	0	0	0	0	0	0	0	0	0	0	0	0	0	0	0	0	0	0
EOG091206G3	9025	9381	18	nu	6426	0	279	0	6147	2564	144	1891	944	1620	1692	0	0	0	0	0	0	0	0	0	0	0	0	0	0	0	0	0	0
EOG091206GL	2143591	2144088	18	nu	8964	0	1659	3	7302	3461	233	2228	1637	1824	1613	0	3	0	0	0	0	0	0	0	0	0	0	0	0	0	0	0	0
EOG091206HD	4677772	4678230	17	nu	7803	0	801	0	7002	2627	263	2417	1329	1298	1958	0	0	0	0	0	0	0	0	0	0	0	0	0	0	0	0	0	0
EOG091206HQ	4351366	4351851	9	nu	4374	0	726	0	3648	1928	168	1005	900	1028	715	0	0	0	0	0	0	0	0	0	0	0	0	0	0	0	0	0	0
EOG091206RU	2203858	2204211	7	nu	2478	0	48	50	2380	1004	129	793	388	616	583	0	50	0	0	0	0	0	0	0	0	0	0	0	0	0	0	0	0
EOG091206XK	5366287	5366700	14	nu	5796	0	957	0	4839	1562	282	1678	683	879	1599	0	0	0	0	0	0	0	0	0	0	0	0	0	0	0	0	0	0
EOG09120716	453931	454455	18	nu	9450	0	2193	0	7257	2955	341	2282	1363	1592	2020	0	0	0	0	0	0	0	0	0	0	0	0	0	0	0	0	0	0
EOG0912073P	424405	424890	17	nu	8262	0	1461	0	6801	3254	323	2225	1547	1707	1322	0	0	0	0	0	0	0	0	0	0	0	0	0	0	0	0	0	0
EOG0912074T	4253602	4253946	18	nu	6210	0	384	0	5826	2398	147	2080	1029	1369	1348	0	0	0	0	0	0	0	0	0	0	0	0	0	0	0	0	0	0
EOG0912078S	1823758	1824027	15	nu	4050	0	273	0	3777	1424	111	1283	592	832	1070	0	0	0	0	0	0	0	0	0	0	0	0	0	0	0	0	0	0
EOG0912079F	2147761	2148123	13	nu	4719	0	207	0	4512	1832	133	1717	825	1007	963	0	0	0	0	0	0	0	0	0	0	0	0	0	0	0	0	0	0
EOG091207CE	1901674	1901910	18	nu	4266	0	72	0	4194	1554	88	1449	627	927	1191	0	0	0	0	0	0	0	0	0	0	0	0	0	0	0	0	0	0
EOG091207FH	3478396	3478626	17	nu	3927	0	177	0	3750	1445	98	1279	516	929	1026	0	0	0	0	0	0	0	0	0	0	0	0	0	0	0	0	0	0
EOG09120001	5646865	5669817	18	nu	413154	0	95982	0	317172	131478	9752	108735	63284	68194	76959	0	0	0	0	0	0	0	0	0	0	0	0	0	0	0	0	0	0
EOG09120002	3591922	3637797	7	nu	321132	0	169032	0	152100	62230	3600	56740	30443	31787	33130	0	0	0	0	0	0	0	0	0	0	0	0	0	0	0	0	0	0
EOG09120003	6394333	6411510	18	nu	309204	0	92061	0	217143	87593	8017	73953	41067	46526	55597	0	0	0	0	0	0	0	0	0	0	0	0	0	0	0	0	0	0
EOG0912000C	3034798	3048849	11	nu	154572	0	45138	0	109434	43635	5574	35415	19477	24158	30384	0	0	0	0	0	0	0	0	0	0	0	0	0	0	0	0	0	0
EOG0912000K	5523727	5533800	10	nu	100740	0	32082	0	68658	29373	2983	21632	13561	15812	17653	0	0	0	0	0	0	0	0	0	0	0	0	0	0	0	0	0	0
EOG0912000O	4530841	4541655	13	nu	140595	0	53322	0	87273	38206	4334	28185	18137	20069	20882	0	0	0	0	0	0	0	0	0	0	0	0	0	0	0	0	0	0
EOG0912000P	110041	120888	19	nu	206112	0	90324	0	115788	48588	4926	35233	23586	25002	31967	0	0	0	0	0	0	0	0	0	0	0	0	0	0	0	0	0	0
EOG0912000T	3396361	3403749	17	nu	125613	0	39759	0	85854	37243	3096	26281	17421	19822	22330	0	0	0	0	0	0	0	0	0	0	0	0	0	0	0	0	0	0
EOG0912000V	5683030	5693043	15	nu	150210	0	48156	0	102054	41289	4490	32245	19871	21418	28520	0	0	0	0	0	0	0	0	0	0	0	0	0	0	0	0	0	0
EOG0912000X	6280729	6289914	19	nu	174534	0	69336	0	105198	42495	3892	32163	20062	22433	30540	0	0	0	0	0	0	0	0	0	0	0	0	0	0	0	0	0	0
EOG09120010	920020	929319	19	nu	176700	0	83925	0	92775	39323	4540	27129	17840	21483	26323	0	0	0	0	0	0	0	0	0	0	0	0	0	0	0	0	0	0
EOG09120013	5859034	5867004	17	nu	135507	0	51198	0	84309	31894	3073	26826	15204	16690	25589	0	0	0	0	0	0	0	0	0	0	0	0	0	0	0	0	0	0
EOG09120017	4915252	4922499	19	nu	137712	0	36138	1	101573	42253	2797	34635	18814	23439	24685	0	1	0	0	0	0	0	0	0	0	0	0	0	0	0	0	0	0
EOG09120019	2555239	2562825	15	nu	113805	0	37344	2	76459	36950	2781	23145	19477	17473	16364	0	2	0	0	0	0	0	0	0	0	0	0	0	0	0	0	0	0
EOG0912001B	4277278	4285104	17	nu	133059	0	58986	0	74073	31290	3247	22388	15050	16240	20395	0	0	0	0	0	0	0	0	0	0	0	0	0	0	0	0	0	0
EOG0912001D	3312913	3320613	14	nu	107814	0	26961	0	80853	33022	3635	26054	16185	16837	21777	0	0	0	0	0	0	0	0	0	0	0	0	0	0	0	0	0	0
EOG0912001G	3882367	3889152	13	nu	88218	0	47457	0	40761	16295	2015	12781	8449	7846	11685	0	0	0	0	0	0	0	0	0	0	0	0	0	0	0	0	0	0
EOG0912001H	4586482	4590696	16	nu	67440	0	12132	0	55308	23713	1859	17488	11135	12578	14107	0	0	0	0	0	0	0	0	0	0	0	0	0	0	0	0	0	0
EOG0912001I	3088183	3097473	11	nu	102201	0	36840	0	65361	26299	3777	21486	13155	13144	17576	0	0	0	0	0	0	0	0	0	0	0	0	0	0	0	0	0	0
EOG0912001J	5041711	5048796	19	nu	134634	0	23082	0	111552	49527	3904	33147	23617	25910	28878	0	0	0	0	0	0	0	0	0	0	0	0	0	0	0	0	0	0
EOG0912001L	5552443	5559867	19	nu	141075	0	36438	0	104637	41381	3987	37851	20207	21174	25405	0	0	0	0	0	0	0	0	0	0	0	0	0	0	0	0	0	0
EOG0912001N	577225	585111	19	nu	149853	0	76197	0	73656	27197	4133	23329	13536	13661	23130	0	0	0	0	0	0	0	0	0	0	0	0	0	0	0	0	0	0
EOG0912001O	555097	562809	19	nu	146547	0	39885	4	106658	45815	3333	32709	21418	24397	28134	0	4	0	0	0	0	0	0	0	0	0	0	0	0	0	0	0	0
EOG0912001Q	313687	321042	19	nu	139764	0	42369	0	97395	39054	3281	29817	17857	21197	28524	0	0	0	0	0	0	0	0	0	0	0	0	0	0	0	0	0	0
EOG0912001S	2117602	2125158	19	nu	143583	0	75546	0	68037	29505	3076	20366	14012	15493	18166	0	0	0	0	0	0	0	0	0	0	0	0	0	0	0	0	0	0
EOG0912001U	4341661	4348302	19	nu	126198	0	39666	0	86532	34722	3161	27158	16313	18409	24652	0	0	0	0	0	0	0	0	0	0	0	0	0	0	0	0	0	0
EOG0912001V	2432275	2437797	16	nu	88368	0	32859	0	55509	25234	2261	16060	11859	13375	14215	0	0	0	0	0	0	0	0	0	0	0	0	0	0	0	0	0	0
EOG0912001Y	4515157	4521702	16	nu	104736	0	62805	0	41931	15008	3045	14086	6952	8056	12837	0	0	0	0	0	0	0	0	0	0	0	0	0	0	0	0	0	0
EOG0912001Z	6163798	6171378	18	nu	136458	0	73098	0	63360	26824	2975	20929	13407	13417	15607	0	0	0	0	0	0	0	0	0	0	0	0	0	0	0	0	0	0
EOG09120021	5641150	5646864	15	nu	85725	0	39639	3	46083	17755	2739	15241	8643	9112	13087	0	3	0	0	0	0	0	0	0	0	0	0	0	0	0	0	0	0
EOG09120025	1916938	1924743	17	nu	132702	0	50034	0	82668	33673	3308	28759	15710	17963	20236	0	0	0	0	0	0	0	0	0	0	0	0	0	0	0	0	0	0
EOG09120026	1448506	1453500	19	nu	94905	0	20640	0	74265	32572	3390	23498	16854	15718	18195	0	0	0	0	0	0	0	0	0	0	0	0	0	0	0	0	0	0
EOG09120027	3183883	3193881	11	nu	109989	0	45603	1	64385	27358	3547	22302	13756	13602	14725	0	1	0	0	0	0	0	0	0	0	0	0	0	0	0	0	0	0
EOG0912002C	820501	825240	19	nu	90060	0	23925	0	66135	27808	1947	21267	13529	14279	17060	0	0	0	0	0	0	0	0	0	0	0	0	0	0	0	0	0	0
EOG0912002F	4148500	4154550	19	nu	114969	0	34461	0	80508	32756	2640	24131	15497	17259	23621	0	0	0	0	0	0	0	0	0	0	0	0	0	0	0	0	0	0
EOG0912002H	2870485	2876754	16	nu	100320	0	25401	0	74919	32601	2722	23470	16276	16325	18848	0	0	0	0	0	0	0	0	0	0	0	0	0	0	0	0	0	0
EOG0912002I	2746303	2752755	14	nu	90342	0	41532	0	48810	19609	2645	15139	9696	9913	14062	0	0	0	0	0	0	0	0	0	0	0	0	0	0	0	0	0	0
EOG0912002J	1110124	1115718	10	nu	55950	0	16797	0	39153	16269	1963	11973	7937	8332	10911	0	0	0	0	0	0	0	0	0	0	0	0	0	0	0	0	0	0
EOG0912002L	3211453	3217527	17	nu	103275	0	51348	0	51927	20518	2477	16775	9351	11167	14634	0	0	0	0	0	0	0	0	0	0	0	0	0	0	0	0	0	0
EOG0912002R	2838766	2843199	8	nu	35472	0	5643	0	29829	13927	1483	8458	6569	7358	7444	0	0	0	0	0	0	0	0	0	0	0	0	0	0	0	0	0	0
EOG0912002S	4668142	4674402	11	nu	68871	0	6855	0	62016	24281	3256	21030	11572	12709	16705	0	0	0	0	0	0	0	0	0	0	0	0	0	0	0	0	0	0
EOG0912002T	4814041	4819893	14	nu	81942	0	25548	0	56394	22311	2356	18170	10589	11722	15913	0	0	0	0	0	0	0	0	0	0	0	0	0	0	0	0	0	0
EOG0912002V	2982292	2989308	18	nu	126306	0	43443	0	82863	35590	3572	27769	16772	18818	19504	0	0	0	0	0	0	0	0	0	0	0	0	0	0	0	0	0	0
EOG0912002Y	5160499	5165697	18	nu	93582	0	38103	0	55479	21258	2989	17982	9970	11288	16239	0	0	0	0	0	0	0	0	0	0	0	0	0	0	0	0	0	0
EOG0912002Z	2417554	2423643	18	nu	109620	0	45153	0	64467	25440	2865	20844	11768	13672	18183	0	0	0	0	0	0	0	0	0	0	0	0	0	0	0	0	0	0
EOG09120030	4077535	4082967	11	nu	59763	0	10884	0	48879	23010	2149	14571	11163	11847	11298	0	0	0	0	0	0	0	0	0	0	0	0	0	0	0	0	0	0
EOG09120031	2287873	2292906	19	nu	95646	0	16053	0	79593	34037	2007	24186	16297	17740	21370	0	0	0	0	0	0	0	0	0	0	0	0	0	0	0	0	0	0
EOG09120033	274555	280464	12	nu	70920	0	13977	0	56943	23180	3274	17632	10862	12318	16131	0	0	0	0	0	0	0	0	0	0	0	0	0	0	0	0	0	0
EOG09120034	4086211	4090872	18	nu	83916	0	39480	0	44436	19822	2597	13745	8807	11015	10869	0	0	0	0	0	0	0	0	0	0	0	0	0	0	0	0	0	0
EOG0912003D	4259602	4264485	7	nu	34188	0	7884	0	26304	10860	1136	8299	5055	5805	7145	0	0	0	0	0	0	0	0	0	0	0	0	0	0	0	0	0	0
EOG0912003E	3871753	3875385	19	nu	69027	0	15600	0	53427	21142	1895	18567	9596	11546	13718	0	0	0	0	0	0	0	0	0	0	0	0	0	0	0	0	0	0
EOG0912003I	789916	795846	15	nu	88965	0	40188	3	48774	18938	2802	15320	8305	10633	14516	0	3	0	0	0	0	0	0	0	0	0	0	0	0	0	0	0	0
EOG0912003M	685462	690207	19	nu	90174	0	27879	0	62295	28070	2585	22148	14464	13606	12077	0	0	0	0	0	0	0	0	0	0	0	0	0	0	0	0	0	0
EOG0912003N	1937584	1944003	19	nu	121980	0	39276	0	82704	33292	3653	31336	15057	18235	18076	0	0	0	0	0	0	0	0	0	0	0	0	0	0	0	0	0	0
EOG0912003O	5194186	5199510	19	nu	101175	0	41901	0	59274	24373	2345	16777	11144	13229	18124	0	0	0	0	0	0	0	0	0	0	0	0	0	0	0	0	0	0
EOG0912003R	1152481	1159263	19	nu	128877	0	62880	15	65982	27644	3209	25029	12463	15181	13309	0	15	0	0	0	0	0	0	0	0	0	0	0	0	0	0	0	0
EOG0912003S	3921190	3926337	17	nu	87516	0	39420	0	48096	19033	2313	15791	8276	10757	13272	0	0	0	0	0	0	0	0	0	0	0	0	0	0	0	0	0	0
EOG0912003U	2070115	2074965	19	nu	92169	0	19785	0	72384	27703	2221	22598	13534	14169	22083	0	0	0	0	0	0	0	0	0	0	0	0	0	0	0	0	0	0
EOG0912003V	2074966	2079318	14	nu	60942	0	31299	0	29643	13168	1039	9313	6135	7033	7162	0	0	0	0	0	0	0	0	0	0	0	0	0	0	0	0	0	0
EOG0912003W	3101428	3106314	19	nu	92853	0	21078	0	71775	30748	2106	21126	14465	16283	19901	0	0	0	0	0	0	0	0	0	0	0	0	0	0	0	0	0	0
EOG0912003X	2390671	2396550	18	nu	105840	0	46248	0	59592	22554	3170	19843	10913	11641	17195	0	0	0	0	0	0	0	0	0	0	0	0	0	0	0	0	0	0
EOG09120040	1385500	1390668	19	nu	98211	0	35067	0	63144	29344	2382	17497	14649	14695	16303	0	0	0	0	0	0	0	0	0	0	0	0	0	0	0	0	0	0
EOG09120043	2959696	2965335	19	nu	107160	0	39081	0	68079	27277	3126	20863	13330	13947	19939	0	0	0	0	0	0	0	0	0	0	0	0	0	0	0	0	0	0
EOG09120044	1871656	1878741	12	nu	85032	0	39225	23	45784	19847	2339	13497	9497	10350	12440	0	23	0	0	0	0	0	0	0	0	0	0	0	0	0	0	0	0
EOG09120046	908356	913752	12	nu	64764	0	25671	1	39092	16143	2491	12517	7858	8285	10432	0	1	0	0	0	0	0	0	0	0	0	0	0	0	0	0	0	0
EOG09120048	2254192	2259573	14	nu	75348	0	21384	0	53964	20589	2425	18192	9480	11109	15183	0	0	0	0	0	0	0	0	0	0	0	0	0	0	0	0	0	0
EOG0912004A	3339886	3345309	18	nu	97632	0	12015	0	85617	35681	2420	31299	15357	20324	18637	0	0	0	0	0	0	0	0	0	0	0	0	0	0	0	0	0	0
EOG0912004C	864583	870333	18	nu	103518	0	41541	0	61977	22637	3813	20692	10535	12102	18648	0	0	0	0	0	0	0	0	0	0	0	0	0	0	0	0	0	0
EOG0912004E	33919	39066	18	nu	92664	0	42540	0	50124	22500	2238	15857	10905	11595	11767	0	0	0	0	0	0	0	0	0	0	0	0	0	0	0	0	0	0
EOG0912004J	702868	706806	13	nu	51207	0	17775	0	33432	14091	1472	10550	6659	7432	8791	0	0	0	0	0	0	0	0	0	0	0	0	0	0	0	0	0	0
EOG0912004V	1802416	1807824	17	nu	91953	0	38736	0	53217	21736	2029	16452	10447	11289	15029	0	0	0	0	0	0	0	0	0	0	0	0	0	0	0	0	0	0
EOG0912004W	3510097	3515259	18	nu	92934	0	38148	0	54786	22149	2443	21294	10001	12148	11343	0	0	0	0	0	0	0	0	0	0	0	0	0	0	0	0	0	0
EOG0912004Y	369883	376164	19	nu	119358	0	37800	0	81558	29517	3714	26989	14295	15222	25052	0	0	0	0	0	0	0	0	0	0	0	0	0	0	0	0	0	0
EOG0912004Z	4740316	4744170	19	nu	73245	0	13887	0	59358	22185	1471	19646	9981	12204	17527	0	0	0	0	0	0	0	0	0	0	0	0	0	0	0	0	0	0
EOG09120051	5500939	5504796	12	nu	46296	0	10188	0	36108	16598	1514	10231	7905	8693	9279	0	0	0	0	0	0	0	0	0	0	0	0	0	0	0	0	0	0
EOG09120052	1252264	1257858	7	nu	39165	0	14562	0	24603	11560	878	6950	5737	5823	6093	0	0	0	0	0	0	0	0	0	0	0	0	0	0	0	0	0	0
EOG09120053	2756656	2762055	18	nu	97200	0	39327	0	57873	22993	2872	17992	11216	11777	16888	0	0	0	0	0	0	0	0	0	0	0	0	0	0	0	0	0	0
EOG09120054	5447653	5452932	17	nu	89760	0	25053	3	64704	24583	2658	23520	11322	13261	16601	0	3	0	0	0	0	0	0	0	0	0	0	0	0	0	0	0	0
EOG09120055	2214877	2219727	19	nu	92169	0	36126	0	56043	23594	2026	17804	10346	13248	14645	0	0	0	0	0	0	0	0	0	0	0	0	0	0	0	0	0	0
EOG09120058	5559868	5563839	19	nu	75468	0	7848	0	67620	29477	1575	21028	13659	15818	17115	0	0	0	0	0	0	0	0	0	0	0	0	0	0	0	0	0	0
EOG09120059	4968490	4971153	11	nu	29304	0	6225	0	23079	9230	1264	6827	4340	4890	7022	0	0	0	0	0	0	0	0	0	0	0	0	0	0	0	0	0	0
EOG0912005C	5628331	5632479	15	nu	62235	0	12696	0	49539	19258	1845	16520	8648	10610	13761	0	0	0	0	0	0	0	0	0	0	0	0	0	0	0	0	0	0
EOG0912005D	2465977	2470998	19	nu	95418	0	15678	0	79740	33448	2309	26678	14703	18745	19614	0	0	0	0	0	0	0	0	0	0	0	0	0	0	0	0	0	0
EOG0912005E	1194715	1199910	19	nu	98724	0	34410	0	64314	26903	2380	18831	13066	13837	18580	0	0	0	0	0	0	0	0	0	0	0	0	0	0	0	0	0	0
EOG0912005G	5763412	5768586	14	nu	72450	0	18138	3	54309	24837	2359	16920	11996	12841	12552	0	3	0	0	0	0	0	0	0	0	0	0	0	0	0	0	0	0
EOG0912005J	2500111	2504904	19	nu	91086	0	33498	0	57588	24816	2175	16719	12081	12735	16053	0	0	0	0	0	0	0	0	0	0	0	0	0	0	0	0	0	0
EOG0912005L	3285985	3291300	19	nu	101004	0	49929	0	51075	19830	2903	15764	9848	9982	15481	0	0	0	0	0	0	0	0	0	0	0	0	0	0	0	0	0	0
EOG0912005N	5389888	5394192	19	nu	81795	0	23838	0	57957	23506	2126	17245	11116	12390	17206	0	0	0	0	0	0	0	0	0	0	0	0	0	0	0	0	0	0
EOG0912005P	3478627	3482880	18	nu	76572	0	16305	0	60267	23715	1972	18364	10914	12801	18188	0	0	0	0	0	0	0	0	0	0	0	0	0	0	0	0	0	0
EOG0912005S	1990228	1994430	19	nu	79857	0	22680	0	57177	22314	1939	17794	10303	12011	17069	0	0	0	0	0	0	0	0	0	0	0	0	0	0	0	0	0	0
EOG0912005U	6365197	6370188	19	nu	94848	0	35574	42	59232	22947	2863	19255	11385	11562	17030	0	42	0	0	0	0	0	0	0	0	0	0	0	0	0	0	0	0
EOG0912005W	1496572	1502760	15	nu	92835	0	46893	0	45942	19060	2368	13810	8827	10233	13072	0	0	0	0	0	0	0	0	0	0	0	0	0	0	0	0	0	0
EOG0912005X	1753228	1757154	17	nu	66759	0	29745	0	37014	15035	1185	11970	6746	8289	10009	0	0	0	0	0	0	0	0	0	0	0	0	0	0	0	0	0	0
EOG09120060	3762496	3767766	16	nu	84336	0	28980	0	55356	22029	2068	19215	9214	12815	14112	0	0	0	0	0	0	0	0	0	0	0	0	0	0	0	0	0	0
EOG09120062	2407033	2411295	19	nu	80997	0	29928	0	51069	20520	2423	15397	10032	10488	15152	0	0	0	0	0	0	0	0	0	0	0	0	0	0	0	0	0	0
EOG09120063	1634743	1639287	19	nu	86355	0	15915	0	70440	30312	2074	20560	15795	14517	19568	0	0	0	0	0	0	0	0	0	0	0	0	0	0	0	0	0	0
EOG09120065	1273573	1278291	10	nu	47190	0	20640	0	26550	11886	1251	10164	5160	6726	4500	0	0	0	0	0	0	0	0	0	0	0	0	0	0	0	0	0	0
EOG09120067	57604	62964	18	nu	96498	0	36621	0	59877	23003	3520	19075	10736	12267	17799	0	0	0	0	0	0	0	0	0	0	0	0	0	0	0	0	0	0
EOG09120069	3152647	3158013	19	nu	101973	0	37503	0	64470	25265	2907	20459	11517	13748	18746	0	0	0	0	0	0	0	0	0	0	0	0	0	0	0	0	0	0
EOG0912006D	3770206	3773772	19	nu	67773	0	10005	0	57768	22797	1590	18228	10471	12326	16743	0	0	0	0	0	0	0	0	0	0	0	0	0	0	0	0	0	0
EOG0912006F	2573140	2577348	19	nu	79971	0	21195	0	58776	23196	2234	19025	10463	12733	16555	0	0	0	0	0	0	0	0	0	0	0	0	0	0	0	0	0	0
EOG0912006G	5841301	5846631	14	nu	74634	0	24675	3	49956	18651	2863	18656	8350	10301	12649	0	3	0	0	0	0	0	0	0	0	0	0	0	0	0	0	0	0
EOG0912006I	2063461	2067639	17	nu	71043	0	35412	81	35550	14181	1972	11357	6175	8006	10012	0	81	0	0	0	0	0	0	0	0	0	0	0	0	0	0	0	0
EOG0912006J	3564118	3567378	10	nu	32610	0	12192	0	20418	9749	914	5565	4934	4815	5104	0	0	0	0	0	0	0	0	0	0	0	0	0	0	0	0	0	0
EOG0912006K	4787074	4790781	19	nu	70452	0	20664	1	49787	20965	1631	15617	10055	10910	13205	0	1	0	0	0	0	0	0	0	0	0	0	0	0	0	0	0	0
EOG0912006L	658762	664398	17	nu	95829	0	23883	0	71946	27767	3206	23564	13188	14579	20615	0	0	0	0	0	0	0	0	0	0	0	0	0	0	0	0	0	0
EOG0912006O	1839577	1844826	17	nu	89250	0	34956	0	54294	23246	2373	18822	10248	12998	12226	0	0	0	0	0	0	0	0	0	0	0	0	0	0	0	0	0	0
EOG0912006P	155119	160056	19	nu	93822	0	35598	0	58224	21782	2553	19363	10160	11622	17079	0	0	0	0	0	0	0	0	0	0	0	0	0	0	0	0	0	0
EOG0912006Q	5014258	5018283	19	nu	76494	0	23457	4	53033	20160	2091	18548	8925	11235	14325	0	4	0	0	0	0	0	0	0	0	0	0	0	0	0	0	0	0
EOG0912006R	3458443	3462048	19	nu	68514	0	9339	0	59175	23312	1722	18543	10944	12368	17320	0	0	0	0	0	0	0	0	0	0	0	0	0	0	0	0	0	0
EOG0912006S	645190	648909	18	nu	66960	0	5073	0	61887	24888	1939	20459	11704	13184	16540	0	0	0	0	0	0	0	0	0	0	0	0	0	0	0	0	0	0
EOG0912006T	829528	833625	19	nu	77862	0	25170	0	52692	23836	1923	15757	11839	11997	13099	0	0	0	0	0	0	0	0	0	0	0	0	0	0	0	0	0	0
EOG0912006U	309718	313686	17	nu	67473	0	4008	1	63464	28674	1951	17659	14281	14393	17131	0	1	0	0	0	0	0	0	0	0	0	0	0	0	0	0	0	0
EOG0912006Z	282967	286335	19	nu	64011	0	11097	0	52914	20434	1523	16634	9568	10866	15846	0	0	0	0	0	0	0	0	0	0	0	0	0	0	0	0	0	0
EOG09120070	6342847	6346563	17	nu	63189	0	11859	0	51330	21928	1783	14684	9641	12287	14718	0	0	0	0	0	0	0	0	0	0	0	0	0	0	0	0	0	0
EOG09120072	5931247	5935503	18	nu	76626	0	24990	0	51636	23587	1834	15483	11957	11630	12566	0	0	0	0	0	0	0	0	0	0	0	0	0	0	0	0	0	0
EOG09120073	3554665	3558732	18	nu	73224	0	18849	0	54375	22874	1942	15941	10797	12077	15560	0	0	0	0	0	0	0	0	0	0	0	0	0	0	0	0	0	0
EOG09120076	2281465	2286162	19	nu	89262	0	25503	1	63758	25270	2354	19940	11840	13430	18548	0	1	0	0	0	0	0	0	0	0	0	0	0	0	0	0	0	0
EOG09120078	3365431	3368790	19	nu	63840	0	4164	0	59676	25737	1336	18056	12352	13385	15883	0	0	0	0	0	0	0	0	0	0	0	0	0	0	0	0	0	0
EOG0912007B	3587248	3590976	19	nu	70851	0	8427	38	62386	24660	1723	20330	11050	13610	17396	0	38	0	0	0	0	0	0	0	0	0	0	0	0	0	0	0	0
EOG0912007C	2428339	2432274	18	nu	70848	0	6105	0	64743	29077	2106	18623	15270	13807	17043	0	0	0	0	0	0	0	0	0	0	0	0	0	0	0	0	0	0
EOG0912007D	4336648	4340319	19	nu	69768	0	26364	3	43401	16960	2092	14189	8022	8938	12252	0	3	0	0	0	0	0	0	0	0	0	0	0	0	0	0	0	0
EOG0912007E	6122905	6127287	13	nu	56979	0	17232	0	39747	15644	2001	12646	7004	8640	11457	0	0	0	0	0	0	0	0	0	0	0	0	0	0	0	0	0	0
EOG0912007I	5963896	5967483	19	nu	68172	0	14928	0	53244	22060	1260	16022	10202	11858	15162	0	0	0	0	0	0	0	0	0	0	0	0	0	0	0	0	0	0
EOG0912007K	6073219	6076974	19	nu	71364	0	24957	3	46404	17536	1895	15614	7915	9621	13254	0	3	0	0	0	0	0	0	0	0	0	0	0	0	0	0	0	0
EOG0912007M	4822609	4826466	19	nu	73302	0	30369	0	42933	17015	1710	13251	8020	8995	12667	0	0	0	0	0	0	0	0	0	0	0	0	0	0	0	0	0	0
EOG0912007O	3232885	3236496	14	nu	50568	0	14202	3	36363	15525	1213	11690	7237	8288	9148	0	3	0	0	0	0	0	0	0	0	0	0	0	0	0	0	0	0
EOG0912007Q	300547	304131	8	nu	28680	0	12309	0	16371	7094	520	5205	3408	3686	4072	0	0	0	0	0	0	0	0	0	0	0	0	0	0	0	0	0	0
EOG0912007S	376165	380778	19	nu	87666	0	20055	0	67611	27559	2491	20594	12809	14750	19458	0	0	0	0	0	0	0	0	0	0	0	0	0	0	0	0	0	0
EOG0912007U	6358858	6362463	18	nu	64908	0	5982	0	58926	21969	1553	22371	9117	12852	14586	0	0	0	0	0	0	0	0	0	0	0	0	0	0	0	0	0	0
EOG0912007V	959200	963789	17	nu	78030	0	24747	0	53283	21278	2222	16805	9723	11555	15200	0	0	0	0	0	0	0	0	0	0	0	0	0	0	0	0	0	0
EOG0912007W	953242	957198	19	nu	75183	0	25233	0	49950	20196	1861	15088	8522	11674	14666	0	0	0	0	0	0	0	0	0	0	0	0	0	0	0	0	0	0
EOG0912007X	5225704	5228991	19	nu	62472	0	16530	0	45942	19279	1742	14242	8843	10436	12421	0	0	0	0	0	0	0	0	0	0	0	0	0	0	0	0	0	0
EOG0912007Y	4204420	4208646	17	nu	71859	0	13932	0	57927	23298	2055	18817	10176	13122	15812	0	0	0	0	0	0	0	0	0	0	0	0	0	0	0	0	0	0
EOG09120080	1309882	1313550	13	nu	47697	0	18600	0	29097	11943	1363	8897	5635	6308	8257	0	0	0	0	0	0	0	0	0	0	0	0	0	0	0	0	0	0
EOG09120081	4477312	4480467	18	nu	56808	0	18711	0	38097	16508	1355	12221	8531	7977	9368	0	0	0	0	0	0	0	0	0	0	0	0	0	0	0	0	0	0
EOG09120086	4068025	4072308	19	nu	81396	0	23397	0	57999	23232	2234	20416	10143	13089	14351	0	0	0	0	0	0	0	0	0	0	0	0	0	0	0	0	0	0
EOG0912008A	1629730	1632906	19	nu	60363	0	6828	1	53534	21335	1362	16860	10053	11282	15339	0	1	0	0	0	0	0	0	0	0	0	0	0	0	0	0	0	0
EOG0912008D	1719523	1723788	18	nu	76788	0	13413	0	63375	24967	2536	21241	12290	12677	17167	0	0	0	0	0	0	0	0	0	0	0	0	0	0	0	0	0	0
EOG0912008E	1065904	1069335	19	nu	65208	0	14004	0	51204	20357	1483	16075	9004	11353	14772	0	0	0	0	0	0	0	0	0	0	0	0	0	0	0	0	0	0
EOG0912008G	5733886	5737422	18	nu	63666	0	22758	0	40908	17004	1677	12132	7459	9545	11772	0	0	0	0	0	0	0	0	0	0	0	0	0	0	0	0	0	0
EOG0912008H	5622508	5628330	17	nu	98991	0	36291	0	62700	23146	2880	26644	9812	13334	12910	0	0	0	0	0	0	0	0	0	0	0	0	0	0	0	0	0	0
EOG0912008I	4990543	4993485	19	nu	55917	0	15747	0	40170	15747	1886	14962	6988	8759	9461	0	0	0	0	0	0	0	0	0	0	0	0	0	0	0	0	0	0
EOG0912008J	2336680	2340567	19	nu	73872	0	10968	6	62898	26110	1990	19166	10993	15117	17622	0	6	0	0	0	0	0	0	0	0	0	0	0	0	0	0	0	0
EOG0912008K	4011916	4016580	17	nu	79305	0	10218	0	69087	26653	2198	25217	11515	15138	17217	0	0	0	0	0	0	0	0	0	0	0	0	0	0	0	0	0	0
EOG0912008L	359590	363615	11	nu	44286	0	21087	0	23199	9570	822	7526	4417	5153	6103	0	0	0	0	0	0	0	0	0	0	0	0	0	0	0	0	0	0
EOG0912008P	2844439	2848293	18	nu	69390	0	11574	0	57816	24899	2119	17555	11883	13016	15362	0	0	0	0	0	0	0	0	0	0	0	0	0	0	0	0	0	0
EOG0912008R	2742583	2746302	16	nu	59520	0	10758	31	48731	22667	1517	14442	11176	11491	11622	0	31	0	0	0	0	0	0	0	0	0	0	0	0	0	0	0	0
EOG0912008T	1744255	1746837	19	nu	49077	0	3288	0	45789	19616	959	13558	9216	10400	12615	0	0	0	0	0	0	0	0	0	0	0	0	0	0	0	0	0	0
EOG0912008W	42022	46596	11	nu	50325	0	13038	0	37287	17592	2049	10241	8377	9215	9454	0	0	0	0	0	0	0	0	0	0	0	0	0	0	0	0	0	0
EOG09120090	2769751	2773914	17	nu	70788	0	30225	0	40563	16926	1789	14203	7727	9199	9434	0	0	0	0	0	0	0	0	0	0	0	0	0	0	0	0	0	0
EOG09120096	4073404	4076580	19	nu	60363	0	7110	0	53253	21168	1446	15912	9294	11874	16173	0	0	0	0	0	0	0	0	0	0	0	0	0	0	0	0	0	0
EOG09120097	6372913	6375552	13	nu	34320	0	2145	3	32172	14483	1073	9318	7162	7321	8371	0	3	0	0	0	0	0	0	0	0	0	0	0	0	0	0	0	0
EOG0912009A	2809138	2812491	19	nu	63726	0	11820	0	51906	21593	1504	16173	9881	11712	14140	0	0	0	0	0	0	0	0	0	0	0	0	0	0	0	0	0	0
EOG0912009B	6069583	6073218	19	nu	69084	0	14853	0	54231	20917	2042	17520	9489	11428	15794	0	0	0	0	0	0	0	0	0	0	0	0	0	0	0	0	0	0
EOG0912009C	3726712	3730653	13	nu	51246	0	7128	0	44118	18071	1643	15356	7847	10224	10691	0	0	0	0	0	0	0	0	0	0	0	0	0	0	0	0	0	0
EOG0912009D	4659493	4663428	12	nu	47232	0	9000	0	38232	17117	1562	11725	7369	9748	9390	0	0	0	0	0	0	0	0	0	0	0	0	0	0	0	0	0	0
EOG0912009G	1709230	1712649	19	nu	64980	0	13023	65	51892	20924	1702	16317	9515	11409	14651	0	65	0	0	0	0	0	0	0	0	0	0	0	0	0	0	0	0
EOG0912009I	5237242	5240505	18	nu	58752	0	19086	0	39666	16662	1549	12393	7809	8853	10611	0	0	0	0	0	0	0	0	0	0	0	0	0	0	0	0	0	0
EOG0912009J	3464803	3468696	19	nu	73986	0	17490	0	56496	22874	1859	18250	10523	12351	15372	0	0	0	0	0	0	0	0	0	0	0	0	0	0	0	0	0	0
EOG0912009Q	532819	535854	19	nu	57684	0	17751	0	39933	16829	1367	11922	8095	8734	11182	0	0	0	0	0	0	0	0	0	0	0	0	0	0	0	0	0	0
EOG0912009R	4099720	4103589	18	nu	69660	0	28605	0	41055	17764	1987	13862	9278	8486	9429	0	0	0	0	0	0	0	0	0	0	0	0	0	0	0	0	0	0
EOG0912009S	97891	104589	19	nu	127281	0	49410	0	77871	27483	4169	32710	11382	16101	17678	0	0	0	0	0	0	0	0	0	0	0	0	0	0	0	0	0	0
EOG0912009T	3936106	3939021	18	nu	52488	0	6030	0	46458	19075	1178	14466	8683	10392	12917	0	0	0	0	0	0	0	0	0	0	0	0	0	0	0	0	0	0
EOG0912009U	3300991	3304239	19	nu	61731	0	14250	0	47481	20911	1412	14017	9504	11407	12553	0	0	0	0	0	0	0	0	0	0	0	0	0	0	0	0	0	0
EOG0912009Y	1668799	1672362	14	nu	49896	0	12345	0	37551	17592	1549	10478	8357	9235	9481	0	0	0	0	0	0	0	0	0	0	0	0	0	0	0	0	0	0
EOG091200A0	2536447	2539752	17	nu	56202	0	6249	0	49953	20041	1516	15763	9140	10901	14149	0	0	0	0	0	0	0	0	0	0	0	0	0	0	0	0	0	0
EOG091200A2	1291150	1294485	19	nu	63384	0	2163	0	61221	25265	1636	18781	11362	13903	17175	0	0	0	0	0	0	0	0	0	0	0	0	0	0	0	0	0	0
EOG091200A4	2950969	2954034	18	nu	55188	0	20466	0	34722	15927	1407	10342	7692	8235	8453	0	0	0	0	0	0	0	0	0	0	0	0	0	0	0	0	0	0
EOG091200A5	5036929	5040822	19	nu	73986	0	14673	0	59313	22656	2298	20237	10301	12355	16420	0	0	0	0	0	0	0	0	0	0	0	0	0	0	0	0	0	0
EOG091200A6	2225041	2228541	19	nu	66519	0	24879	0	41640	18234	1822	12014	8621	9613	11392	0	0	0	0	0	0	0	0	0	0	0	0	0	0	0	0	0	0
EOG091200A7	4038976	4042464	19	nu	66291	0	24753	102	41436	17585	1555	12519	8301	9284	11332	0	102	0	0	0	0	0	0	0	0	0	0	0	0	0	0	0	0
EOG091200A8	4229980	4233090	19	nu	59109	0	7230	0	51879	21321	1476	16008	10088	11233	14550	0	0	0	0	0	0	0	0	0	0	0	0	0	0	0	0	0	0
EOG091200A9	3782713	3786534	19	nu	72618	0	16788	44	55786	22490	2076	17041	10571	11919	16255	0	44	0	0	0	0	0	0	0	0	0	0	0	0	0	0	0	0
EOG091200AA	2941933	2945643	18	nu	66798	0	23169	0	43629	17246	2093	15366	8669	8577	11017	0	0	0	0	0	0	0	0	0	0	0	0	0	0	0	0	0	0
EOG091200AB	3723883	3726711	19	nu	53751	0	3141	0	50610	19336	1131	16628	9122	10214	14646	0	0	0	0	0	0	0	0	0	0	0	0	0	0	0	0	0	0
EOG091200AC	1735354	1738350	19	nu	56943	0	2604	2	54337	24431	1174	14695	11888	12543	15211	0	2	0	0	0	0	0	0	0	0	0	0	0	0	0	0	0	0
EOG091200AE	4633216	4636593	18	nu	60804	0	19518	0	41286	16725	1260	13715	7406	9319	10846	0	0	0	0	0	0	0	0	0	0	0	0	0	0	0	0	0	0
EOG091200AF	2698234	2701659	18	nu	61668	0	18759	0	42909	17982	1588	13571	8799	9183	11356	0	0	0	0	0	0	0	0	0	0	0	0	0	0	0	0	0	0
EOG091200AG	1428388	1431885	19	nu	66462	0	14289	0	52173	21506	1863	16357	10045	11461	14310	0	0	0	0	0	0	0	0	0	0	0	0	0	0	0	0	0	0
EOG091200AH	747946	750564	19	nu	49761	0	9042	0	40719	15725	1397	14098	6808	8917	10896	0	0	0	0	0	0	0	0	0	0	0	0	0	0	0	0	0	0
EOG091200AO	5609806	5613213	19	nu	64752	0	23118	0	41634	17482	1553	13131	8359	9123	11021	0	0	0	0	0	0	0	0	0	0	0	0	0	0	0	0	0	0
EOG091200AR	1799179	1801473	18	nu	41310	0	4872	0	36438	13637	1104	12393	6120	7517	10408	0	0	0	0	0	0	0	0	0	0	0	0	0	0	0	0	0	0
EOG091200AS	671926	674910	18	nu	53730	0	15030	0	38700	15974	1327	13140	7635	8339	9586	0	0	0	0	0	0	0	0	0	0	0	0	0	0	0	0	0	0
EOG091200AV	5823949	5827317	19	nu	64011	0	25149	3	38859	15708	1775	11035	7604	8104	12116	0	3	0	0	0	0	0	0	0	0	0	0	0	0	0	0	0	0
EOG091200AX	1166299	1169433	10	nu	31350	0	12759	0	18591	8554	743	5273	4206	4348	4764	0	0	0	0	0	0	0	0	0	0	0	0	0	0	0	0	0	0
EOG091200B1	6424222	6427260	18	nu	54702	0	10158	0	44544	17152	1603	14345	7771	9381	13047	0	0	0	0	0	0	0	0	0	0	0	0	0	0	0	0	0	0
EOG091200B4	527392	530256	19	nu	54435	0	8904	0	45531	17814	1359	14376	8137	9677	13341	0	0	0	0	0	0	0	0	0	0	0	0	0	0	0	0	0	0
EOG091200B5	603466	606600	19	nu	59565	0	3723	0	55842	25915	1567	15540	12674	13241	14387	0	0	0	0	0	0	0	0	0	0	0	0	0	0	0	0	0	0
EOG091200B8	1789138	1791705	18	nu	46224	0	7035	0	39189	15735	1318	12879	7161	8574	10575	0	0	0	0	0	0	0	0	0	0	0	0	0	0	0	0	0	0
EOG091200B9	4733851	4737099	19	nu	61731	0	18984	0	42747	16247	1756	14302	7602	8645	12198	0	0	0	0	0	0	0	0	0	0	0	0	0	0	0	0	0	0
EOG091200BB	5506354	5509875	10	nu	35220	0	7263	0	27957	11459	1367	8729	5426	6033	7769	0	0	0	0	0	0	0	0	0	0	0	0	0	0	0	0	0	0
EOG091200BD	482857	486063	15	nu	48105	0	7644	0	40461	16251	1503	12149	7309	8942	12061	0	0	0	0	0	0	0	0	0	0	0	0	0	0	0	0	0	0
EOG091200BE	1758748	1761696	19	nu	56031	0	13767	0	42264	16525	1368	13618	7134	9391	12121	0	0	0	0	0	0	0	0	0	0	0	0	0	0	0	0	0	0
EOG091200BF	1391173	1395003	18	nu	68958	0	16206	0	52752	21874	2018	15246	10541	11333	15632	0	0	0	0	0	0	0	0	0	0	0	0	0	0	0	0	0	0
EOG091200BI	5278741	5281650	19	nu	55290	0	7857	0	47433	21259	1346	13894	10054	11205	12280	0	0	0	0	0	0	0	0	0	0	0	0	0	0	0	0	0	0
EOG091200BL	3743641	3747873	19	nu	80427	0	20826	0	59601	21676	2036	21299	9607	12069	16626	0	0	0	0	0	0	0	0	0	0	0	0	0	0	0	0	0	0
EOG091200BN	1404877	1408884	17	nu	68136	0	24441	0	43695	16832	1940	13458	7846	8986	13405	0	0	0	0	0	0	0	0	0	0	0	0	0	0	0	0	0	0
EOG091200BO	435511	438633	13	nu	40599	0	5061	6	35532	14882	1301	10130	6824	8058	10520	0	6	0	0	0	0	0	0	0	0	0	0	0	0	0	0	0	0
EOG091200BS	4760527	4763715	10	nu	31890	0	13446	0	18444	8368	721	5539	3850	4518	4537	0	0	0	0	0	0	0	0	0	0	0	0	0	0	0	0	0	0
EOG091200BT	5638246	5641149	19	nu	55176	0	12141	0	43035	16527	1542	14200	7534	8993	12308	0	0	0	0	0	0	0	0	0	0	0	0	0	0	0	0	0	0
EOG091200BU	803803	806856	19	nu	58026	0	18855	0	39171	15571	1237	13562	6865	8706	10038	0	0	0	0	0	0	0	0	0	0	0	0	0	0	0	0	0	0
EOG091200BV	882565	885300	7	nu	19152	0	6027	0	13125	6188	497	3659	2800	3388	3278	0	0	0	0	0	0	0	0	0	0	0	0	0	0	0	0	0	0
EOG091200BW	3019969	3022611	8	nu	21144	0	7713	0	13431	6232	411	3901	3006	3226	3298	0	0	0	0	0	0	0	0	0	0	0	0	0	0	0	0	0	0
EOG091200BX	609841	612888	19	nu	57912	0	11061	0	46851	19821	1444	14568	9122	10699	12462	0	0	0	0	0	0	0	0	0	0	0	0	0	0	0	0	0	0
EOG091200BY	4748383	4752726	16	nu	69504	0	23700	0	45804	16136	2836	14659	7465	8671	15009	0	0	0	0	0	0	0	0	0	0	0	0	0	0	0	0	0	0
EOG091200C0	5709073	5712651	18	nu	64422	0	22443	0	41979	20014	1594	12343	11315	8699	9622	0	0	0	0	0	0	0	0	0	0	0	0	0	0	0	0	0	0
EOG091200C1	5472904	5475963	14	nu	42840	0	13581	0	29259	11900	1308	9221	5626	6274	8138	0	0	0	0	0	0	0	0	0	0	0	0	0	0	0	0	0	0
EOG091200C3	4367977	4371240	19	nu	62016	0	12822	0	49194	19521	1638	16532	8988	10533	13141	0	0	0	0	0	0	0	0	0	0	0	0	0	0	0	0	0	0
EOG091200C7	105823	110040	18	nu	75924	0	33507	0	42417	17091	1924	14976	8053	9038	10350	0	0	0	0	0	0	0	0	0	0	0	0	0	0	0	0	0	0
EOG091200C8	5460799	5463372	19	nu	48906	0	10182	0	38724	16106	944	11701	7100	9006	10917	0	0	0	0	0	0	0	0	0	0	0	0	0	0	0	0	0	0
EOG091200C9	544744	547191	19	nu	46512	0	10725	0	35787	14885	1148	11856	6577	8308	9046	0	0	0	0	0	0	0	0	0	0	0	0	0	0	0	0	0	0
EOG091200CA	5914576	5917578	18	nu	54054	0	6783	0	47271	19031	1286	16310	8441	10590	11930	0	0	0	0	0	0	0	0	0	0	0	0	0	0	0	0	0	0
EOG091200CC	5855701	5859033	18	nu	59994	0	14421	3	45570	17336	1978	14022	8167	9169	14212	0	3	0	0	0	0	0	0	0	0	0	0	0	0	0	0	0	0
EOG091200CD	6380740	6384180	19	nu	65379	0	15597	1	49781	21596	1725	14448	9388	12208	13737	0	1	0	0	0	0	0	0	0	0	0	0	0	0	0	0	0	0
EOG091200CE	1713886	1717212	19	nu	63213	0	11151	0	52062	20393	1569	17805	9275	11118	13864	0	0	0	0	0	0	0	0	0	0	0	0	0	0	0	0	0	0
EOG091200CJ	3897019	3900777	18	nu	67662	0	15414	0	52248	22740	1900	14969	9598	13142	14539	0	0	0	0	0	0	0	0	0	0	0	0	0	0	0	0	0	0
EOG091200CL	354880	358938	18	nu	73062	0	19863	0	53199	20696	2504	16105	9781	10915	16398	0	0	0	0	0	0	0	0	0	0	0	0	0	0	0	0	0	0
EOG091200CP	1929076	1932156	7	nu	21567	0	3498	0	18069	7231	903	5765	3539	3692	5073	0	0	0	0	0	0	0	0	0	0	0	0	0	0	0	0	0	0
EOG091200CQ	1557436	1561608	15	nu	62595	0	20523	0	42072	17102	2035	13737	8029	9073	11233	0	0	0	0	0	0	0	0	0	0	0	0	0	0	0	0	0	0
EOG091200CS	2533492	2536446	19	nu	56145	0	8127	0	48018	20270	1554	14565	9217	11053	13183	0	0	0	0	0	0	0	0	0	0	0	0	0	0	0	0	0	0
EOG091200CV	729733	732780	14	nu	42672	0	10110	0	32562	12862	1363	10221	5791	7071	9479	0	0	0	0	0	0	0	0	0	0	0	0	0	0	0	0	0	0
EOG091200CX	474133	478341	19	nu	79971	0	16716	23	63232	26369	1936	19455	13207	13162	17408	0	23	0	0	0	0	0	0	0	0	0	0	0	0	0	0	0	0
EOG091200CY	1859752	1862832	19	nu	58539	0	25599	0	32940	14123	1497	10328	6817	7306	8489	0	0	0	0	0	0	0	0	0	0	0	0	0	0	0	0	0	0
EOG091200CZ	1689841	1692756	16	nu	46656	0	15753	0	30903	13894	1169	9743	6418	7476	7266	0	0	0	0	0	0	0	0	0	0	0	0	0	0	0	0	0	0
EOG091200D0	3559282	3562290	17	nu	51153	0	20661	0	30492	13912	1333	9037	6503	7409	7543	0	0	0	0	0	0	0	0	0	0	0	0	0	0	0	0	0	0
EOG091200D2	1053535	1057275	15	nu	56115	0	19920	0	36195	16238	1505	10897	8112	8126	9060	0	0	0	0	0	0	0	0	0	0	0	0	0	0	0	0	0	0
EOG091200D3	4462606	4466700	16	nu	65520	0	17400	0	48120	17698	2284	16561	7905	9793	13861	0	0	0	0	0	0	0	0	0	0	0	0	0	0	0	0	0	0
EOG091200D4	1476955	1479816	16	nu	45792	0	8010	0	37782	16768	1266	11885	7465	9303	9129	0	0	0	0	0	0	0	0	0	0	0	0	0	0	0	0	0	0
EOG091200D5	5955205	5958615	19	nu	64809	0	22737	0	42072	15956	1922	14122	7361	8595	11994	0	0	0	0	0	0	0	0	0	0	0	0	0	0	0	0	0	0
EOG091200D7	1439017	1442118	17	nu	52734	0	11259	0	41475	18180	1443	12700	7847	10333	10595	0	0	0	0	0	0	0	0	0	0	0	0	0	0	0	0	0	0
EOG091200D8	2715349	2718525	19	nu	60363	0	17007	0	43356	19259	1553	12750	9877	9382	11347	0	0	0	0	0	0	0	0	0	0	0	0	0	0	0	0	0	0
EOG091200DA	3207316	3210327	19	nu	57228	0	8496	0	48732	18929	1870	15991	9139	9790	13812	0	0	0	0	0	0	0	0	0	0	0	0	0	0	0	0	0	0
EOG091200DB	2022775	2026563	18	nu	68202	0	29901	0	38301	15689	1806	12147	7206	8483	10465	0	0	0	0	0	0	0	0	0	0	0	0	0	0	0	0	0	0
EOG091200DD	195844	198687	19	nu	54036	0	6843	0	47193	18667	1300	14732	8819	9848	13794	0	0	0	0	0	0	0	0	0	0	0	0	0	0	0	0	0	0
EOG091200DE	1601872	1605132	19	nu	61959	0	12153	0	49806	20564	1766	15385	10301	10263	13857	0	0	0	0	0	0	0	0	0	0	0	0	0	0	0	0	0	0
EOG091200DJ	3713305	3716079	19	nu	52725	0	10452	0	42273	18122	1149	12571	8082	10040	11580	0	0	0	0	0	0	0	0	0	0	0	0	0	0	0	0	0	0
EOG091200DL	2866390	2869746	19	nu	63783	0	8130	0	55653	21847	1571	19549	9771	12076	14257	0	0	0	0	0	0	0	0	0	0	0	0	0	0	0	0	0	0
EOG091200DM	5064010	5067213	19	nu	60876	0	10953	6	49917	20958	1961	16107	9307	11651	12852	0	6	0	0	0	0	0	0	0	0	0	0	0	0	0	0	0	0
EOG091200DN	3078346	3081462	18	nu	56106	0	6012	0	50094	22607	1466	15546	11538	11069	11941	0	0	0	0	0	0	0	0	0	0	0	0	0	0	0	0	0	0
EOG091200DO	4411264	4414665	19	nu	64638	0	19812	0	44826	17636	1904	13708	7831	9805	13482	0	0	0	0	0	0	0	0	0	0	0	0	0	0	0	0	0	0
EOG091200DP	5261740	5266488	19	nu	90231	0	38505	0	51726	24900	1854	14612	13170	11730	12214	0	0	0	0	0	0	0	0	0	0	0	0	0	0	0	0	0	0
EOG091200DQ	1813477	1816146	17	nu	45390	0	8088	0	37302	15257	1220	12538	7153	8104	9507	0	0	0	0	0	0	0	0	0	0	0	0	0	0	0	0	0	0
EOG091200DR	429400	433032	17	nu	61761	0	21408	0	40353	15801	1742	12660	7580	8221	11892	0	0	0	0	0	0	0	0	0	0	0	0	0	0	0	0	0	0
EOG091200DS	5216668	5219685	18	nu	54324	0	13386	0	40938	18065	1405	12805	9872	8193	10068	0	0	0	0	0	0	0	0	0	0	0	0	0	0	0	0	0	0
EOG091200DT	2184040	2187969	13	nu	51090	0	19026	0	32064	13807	2049	10117	6564	7243	8140	0	0	0	0	0	0	0	0	0	0	0	0	0	0	0	0	0	0
EOG091200DW	2081944	2085798	19	nu	73245	0	23286	1	49958	23549	1917	15025	11483	12066	11384	0	1	0	0	0	0	0	0	0	0	0	0	0	0	0	0	0	0
EOG091200DY	3826789	3829437	19	nu	50331	0	6435	0	43896	19701	1112	12993	9335	10366	11202	0	0	0	0	0	0	0	0	0	0	0	0	0	0	0	0	0	0
EOG091200DZ	1170826	1173693	19	nu	54492	0	30480	0	24012	10484	1292	8186	5138	5346	5342	0	0	0	0	0	0	0	0	0	0	0	0	0	0	0	0	0	0
EOG091200E0	1966624	1969809	19	nu	60534	0	9102	0	51432	23370	1390	15466	10165	13205	12596	0	0	0	0	0	0	0	0	0	0	0	0	0	0	0	0	0	0
EOG091200E4	4655044	4657815	18	nu	49896	0	10011	50	39835	16431	1356	11574	7689	8742	11830	0	50	0	0	0	0	0	0	0	0	0	0	0	0	0	0	0	0
EOG091200E6	4264486	4267428	12	nu	35316	0	9822	0	25494	11513	1193	6887	6064	5449	7094	0	0	0	0	0	0	0	0	0	0	0	0	0	0	0	0	0	0
EOG091200E8	3843094	3845850	13	nu	35841	0	7254	0	28587	12115	1087	8835	5413	6702	7637	0	0	0	0	0	0	0	0	0	0	0	0	0	0	0	0	0	0
EOG091200EA	3529018	3532035	14	nu	42252	0	12198	0	30054	13253	1219	8968	6439	6814	7833	0	0	0	0	0	0	0	0	0	0	0	0	0	0	0	0	0	0
EOG091200ED	6318385	6321168	19	nu	52896	0	15750	0	37146	15155	1372	11917	7337	7818	10074	0	0	0	0	0	0	0	0	0	0	0	0	0	0	0	0	0	0
EOG091200EH	2209063	2211954	17	nu	49164	0	6063	0	43101	17495	1446	14359	8029	9466	11247	0	0	0	0	0	0	0	0	0	0	0	0	0	0	0	0	0	0
EOG091200EL	6205870	6208953	19	nu	58596	0	8913	2	49681	21514	1565	14676	9267	12247	13491	0	2	0	0	0	0	0	0	0	0	0	0	0	0	0	0	0	0
EOG091200EM	3468697	3472050	18	nu	60372	0	14058	0	46314	16917	2206	15533	7833	9084	13864	0	0	0	0	0	0	0	0	0	0	0	0	0	0	0	0	0	0
EOG091200EO	2447326	2450067	18	nu	49356	0	3921	0	45435	18686	1554	15183	8310	10376	11566	0	0	0	0	0	0	0	0	0	0	0	0	0	0	0	0	0	0
EOG091200EQ	9382	12201	17	nu	47940	0	17208	3	30729	14008	1293	9053	6680	7328	7668	0	3	0	0	0	0	0	0	0	0	0	0	0	0	0	0	0	0
EOG091200ER	5720305	5723220	18	nu	52488	0	15603	17	36868	13254	1574	12374	5841	7413	11240	0	17	0	0	0	0	0	0	0	0	0	0	0	0	0	0	0	0
EOG091200ES	4447429	4450089	19	nu	50559	0	6480	0	44079	19245	1151	13089	9367	9878	11745	0	0	0	0	0	0	0	0	0	0	0	0	0	0	0	0	0	0
EOG091200ET	6384181	6387240	19	nu	58140	0	19287	0	38853	15452	1340	13513	7257	8195	9888	0	0	0	0	0	0	0	0	0	0	0	0	0	0	0	0	0	0
EOG091200EV	3845851	3849258	15	nu	51120	0	15270	0	35850	14409	1799	11871	6536	7873	9570	0	0	0	0	0	0	0	0	0	0	0	0	0	0	0	0	0	0
EOG091200EX	3638044	3640839	19	nu	53124	0	11361	0	41763	17912	1157	13626	7776	10136	10225	0	0	0	0	0	0	0	0	0	0	0	0	0	0	0	0	0	0
EOG091200F2	3147961	3151236	19	nu	62244	0	13131	0	49113	18976	1780	15817	8565	10411	14320	0	0	0	0	0	0	0	0	0	0	0	0	0	0	0	0	0	0
EOG091200F4	1794505	1799178	19	nu	88806	0	32265	0	56541	20441	2978	18583	9464	10977	17517	0	0	0	0	0	0	0	0	0	0	0	0	0	0	0	0	0	0
EOG091200F5	1413328	1416114	18	nu	50166	0	9876	0	40290	16601	1291	12212	7835	8766	11477	0	0	0	0	0	0	0	0	0	0	0	0	0	0	0	0	0	0
EOG091200F7	674911	678465	19	nu	67545	0	21921	30	45594	19656	1810	13418	9359	10297	12520	0	30	0	0	0	0	0	0	0	0	0	0	0	0	0	0	0	0
EOG091200FC	1472035	1474980	18	nu	53028	0	7476	59	45493	17124	1609	15144	7714	9410	13225	0	59	0	0	0	0	0	0	0	0	0	0	0	0	0	0	0	0
EOG091200FE	690208	694125	19	nu	74442	0	31239	0	43203	19732	2094	13331	9671	10061	10140	0	0	0	0	0	0	0	0	0	0	0	0	0	0	0	0	0	0
EOG091200FF	3747874	3750972	19	nu	58881	0	21837	0	37044	17612	1306	11498	9201	8411	7934	0	0	0	0	0	0	0	0	0	0	0	0	0	0	0	0	0	0
EOG091200FH	493300	495870	16	nu	41136	0	14913	0	26223	11737	1006	7706	5842	5895	6780	0	0	0	0	0	0	0	0	0	0	0	0	0	0	0	0	0	0
EOG091200FL	5151625	5155335	19	nu	70509	0	19935	3	50571	20738	2250	17464	9313	11425	12369	0	3	0	0	0	0	0	0	0	0	0	0	0	0	0	0	0	0
EOG091200FM	4726783	4729761	16	nu	47664	0	17754	0	29910	12117	1458	10415	5854	6263	7378	0	0	0	0	0	0	0	0	0	0	0	0	0	0	0	0	0	0
EOG091200FN	3854671	3857565	19	nu	55005	0	13098	0	41907	19131	1335	12261	9174	9957	10515	0	0	0	0	0	0	0	0	0	0	0	0	0	0	0	0	0	0
EOG091200FP	6263452	6267270	18	nu	68742	0	26028	0	42714	15901	2378	14495	7192	8709	12318	0	0	0	0	0	0	0	0	0	0	0	0	0	0	0	0	0	0
EOG091200FR	5010886	5014257	18	nu	60696	0	19257	0	41439	16285	2071	13237	7828	8457	11917	0	0	0	0	0	0	0	0	0	0	0	0	0	0	0	0	0	0
EOG091200FT	1615435	1618068	14	nu	36876	0	7266	0	29610	11632	1621	8641	5383	6249	9337	0	0	0	0	0	0	0	0	0	0	0	0	0	0	0	0	0	0
EOG091200FV	5481463	5484447	13	nu	38805	0	10188	0	28617	13121	1320	8744	6282	6839	6752	0	0	0	0	0	0	0	0	0	0	0	0	0	0	0	0	0	0
EOG091200FW	4643548	4646223	19	nu	50844	0	1863	50	48931	20177	1265	14668	8710	11467	14086	0	50	0	0	0	0	0	0	0	0	0	0	0	0	0	0	0	0
EOG091200FY	2148124	2150745	19	nu	49818	0	17580	0	32238	13329	1356	10479	6162	7167	8430	0	0	0	0	0	0	0	0	0	0	0	0	0	0	0	0	0	0
EOG091200FZ	3452707	3455793	10	nu	30870	0	2883	0	27987	12751	1411	7945	6452	6299	7291	0	0	0	0	0	0	0	0	0	0	0	0	0	0	0	0	0	0
EOG091200G0	942916	945951	19	nu	57684	0	14667	0	43017	16022	1539	14450	6951	9071	12545	0	0	0	0	0	0	0	0	0	0	0	0	0	0	0	0	0	0
EOG091200G5	1958680	1961505	18	nu	50868	0	17715	0	33153	12982	1156	10736	5970	7012	9435	0	0	0	0	0	0	0	0	0	0	0	0	0	0	0	0	0	0
EOG091200G6	5487331	5490348	15	nu	45270	0	16152	0	29118	12263	1405	9101	5875	6388	7754	0	0	0	0	0	0	0	0	0	0	0	0	0	0	0	0	0	0
EOG091200G7	3918457	3921189	11	nu	30063	0	11229	0	18834	7882	924	5683	3607	4275	5269	0	0	0	0	0	0	0	0	0	0	0	0	0	0	0	0	0	0
EOG091200G8	2478874	2481540	17	nu	45339	0	14373	0	30966	14968	1192	9166	8185	6783	6832	0	0	0	0	0	0	0	0	0	0	0	0	0	0	0	0	0	0
EOG091200G9	2591287	2594010	19	nu	51756	0	7767	0	43989	18815	1333	13590	9146	9669	11584	0	0	0	0	0	0	0	0	0	0	0	0	0	0	0	0	0	0
EOG091200GE	740821	743535	19	nu	51585	0	14949	0	36636	15224	1348	11385	7180	8044	10027	0	0	0	0	0	0	0	0	0	0	0	0	0	0	0	0	0	0
EOG091200GG	2610535	2613582	18	nu	54864	0	26814	0	28050	13241	1337	8340	7378	5863	6469	0	0	0	0	0	0	0	0	0	0	0	0	0	0	0	0	0	0
EOG091200GI	328219	331422	19	nu	60876	0	18882	0	41994	17136	1739	13911	8118	9018	10947	0	0	0	0	0	0	0	0	0	0	0	0	0	0	0	0	0	0
EOG091200GO	1658077	1660374	9	nu	20682	0	2784	0	17898	7800	774	5222	3845	3955	4876	0	0	0	0	0	0	0	0	0	0	0	0	0	0	0	0	0	0
EOG091200GR	4877236	4880565	18	nu	59940	0	29847	4	30089	13458	1491	9578	6263	7195	7053	0	4	0	0	0	0	0	0	0	0	0	0	0	0	0	0	0	0
EOG091200GS	589036	594111	10	nu	50760	0	18480	0	32280	14705	1702	9717	7718	6987	7858	0	0	0	0	0	0	0	0	0	0	0	0	0	0	0	0	0	0
EOG091200GT	6370189	6372912	19	nu	51756	0	8421	0	43335	17751	1100	15773	7704	10047	9811	0	0	0	0	0	0	0	0	0	0	0	0	0	0	0	0	0	0
EOG091200GU	1343260	1345743	11	nu	27324	0	8916	0	18408	7904	826	5721	3724	4180	4783	0	0	0	0	0	0	0	0	0	0	0	0	0	0	0	0	0	0
EOG091200GV	3667339	3670593	15	nu	48825	0	19623	0	29202	12143	1623	9256	6045	6098	7803	0	0	0	0	0	0	0	0	0	0	0	0	0	0	0	0	0	0
EOG091200GY	2891020	2894004	19	nu	56715	0	12714	0	44001	16498	1481	14491	7605	8893	13012	0	0	0	0	0	0	0	0	0	0	0	0	0	0	0	0	0	0
EOG091200GZ	4646224	4648872	18	nu	47682	0	4140	1	43541	17449	1157	13505	7805	9644	12587	0	1	0	0	0	0	0	0	0	0	0	0	0	0	0	0	0	0
EOG091200H2	3540643	3543282	18	nu	47520	0	5184	0	42336	17962	1066	13292	8447	9515	11082	0	0	0	0	0	0	0	0	0	0	0	0	0	0	0	0	0	0
EOG091200H4	3282121	3284718	19	nu	49362	0	12588	0	36774	15388	1110	11466	7042	8346	9920	0	0	0	0	0	0	0	0	0	0	0	0	0	0	0	0	0	0
EOG091200H5	1227961	1230327	19	nu	44973	0	15525	0	29448	11916	1218	9834	5985	5931	7698	0	0	0	0	0	0	0	0	0	0	0	0	0	0	0	0	0	0
EOG091200H7	6246814	6249819	19	nu	57114	0	19539	0	37575	13823	1732	12874	6573	7250	10878	0	0	0	0	0	0	0	0	0	0	0	0	0	0	0	0	0	0
EOG091200HA	1073581	1076904	18	nu	59832	0	16758	0	43074	16347	1972	13837	7731	8616	12890	0	0	0	0	0	0	0	0	0	0	0	0	0	0	0	0	0	0
EOG091200HC	5007901	5010312	12	nu	28944	0	10794	0	18150	8376	795	5206	3795	4581	4568	0	0	0	0	0	0	0	0	0	0	0	0	0	0	0	0	0	0
EOG091200HD	5090914	5094054	19	nu	59679	0	14421	0	45258	18630	1869	14015	8918	9712	12613	0	0	0	0	0	0	0	0	0	0	0	0	0	0	0	0	0	0
EOG091200HH	4095136	4097904	19	nu	52611	0	8157	0	44454	18203	1238	14367	8583	9620	11884	0	0	0	0	0	0	0	0	0	0	0	0	0	0	0	0	0	0
EOG091200HI	140362	143685	19	nu	63156	0	15360	0	47796	19688	1728	14184	9721	9967	13924	0	0	0	0	0	0	0	0	0	0	0	0	0	0	0	0	0	0
EOG091200HL	1932157	1934874	11	nu	29898	0	7920	0	21978	9667	1276	7115	5215	4452	5196	0	0	0	0	0	0	0	0	0	0	0	0	0	0	0	0	0	0
EOG091200HN	4111054	4113900	19	nu	54093	0	12855	0	41238	16429	1378	13251	6939	9490	11558	0	0	0	0	0	0	0	0	0	0	0	0	0	0	0	0	0	0
EOG091200HO	4437088	4440066	19	nu	56601	0	6342	0	50259	18749	1531	19247	8406	10343	12263	0	0	0	0	0	0	0	0	0	0	0	0	0	0	0	0	0	0
EOG091200HP	3721012	3723657	16	nu	42336	0	15939	0	26397	10983	1509	9034	5499	5484	6380	0	0	0	0	0	0	0	0	0	0	0	0	0	0	0	0	0	0
EOG091200HS	4158160	4161399	19	nu	61560	0	19830	0	41730	16479	1380	13835	7738	8741	11416	0	0	0	0	0	0	0	0	0	0	0	0	0	0	0	0	0	0
EOG091200HT	2235862	2238267	17	nu	40902	0	2025	0	38877	17275	1100	11368	7887	9388	10234	0	0	0	0	0	0	0	0	0	0	0	0	0	0	0	0	0	0
EOG091200HU	1878742	1881642	19	nu	55119	0	9018	0	46101	17705	1634	14744	8547	9158	13652	0	0	0	0	0	0	0	0	0	0	0	0	0	0	0	0	0	0
EOG091200HW	4321744	4324764	18	nu	54378	0	18093	3	36282	14627	1400	11510	6573	8054	10145	0	3	0	0	0	0	0	0	0	0	0	0	0	0	0	0	0	0
EOG091200HX	2927659	2930505	19	nu	54093	0	17439	0	36654	14798	1455	11349	7530	7268	10507	0	0	0	0	0	0	0	0	0	0	0	0	0	0	0	0	0	0
EOG091200I3	5201725	5204079	18	nu	42390	0	5484	0	36906	15153	1076	10977	7765	7388	10776	0	0	0	0	0	0	0	0	0	0	0	0	0	0	0	0	0	0
EOG091200I6	6332536	6334914	15	nu	35685	0	6876	0	28809	12493	1003	9194	6312	6181	7122	0	0	0	0	0	0	0	0	0	0	0	0	0	0	0	0	0	0
EOG091200I8	2019703	2022774	18	nu	55296	0	18162	0	37134	14044	1710	12181	7192	6852	10909	0	0	0	0	0	0	0	0	0	0	0	0	0	0	0	0	0	0
EOG091200IB	4443649	4447428	19	nu	71820	0	21705	0	50115	24469	1656	14561	12480	11989	11085	0	0	0	0	0	0	0	0	0	0	0	0	0	0	0	0	0	0
EOG091200IC	3385036	3387681	18	nu	47628	0	8562	0	39066	15560	1452	12217	7354	8206	11289	0	0	0	0	0	0	0	0	0	0	0	0	0	0	0	0	0	0
EOG091200IG	479611	482856	19	nu	61674	0	19725	0	41949	15909	1747	12928	7553	8356	13112	0	0	0	0	0	0	0	0	0	0	0	0	0	0	0	0	0	0
EOG091200II	95305	97890	13	nu	33618	0	4800	0	28818	14613	1224	6990	7115	7498	7215	0	0	0	0	0	0	0	0	0	0	0	0	0	0	0	0	0	0
EOG091200IL	5403937	5406687	19	nu	52269	0	11643	0	40626	15532	1348	13676	7001	8531	11418	0	0	0	0	0	0	0	0	0	0	0	0	0	0	0	0	0	0
EOG091200IN	1217164	1219848	19	nu	51015	0	16668	0	34347	14085	1152	10544	6373	7712	9718	0	0	0	0	0	0	0	0	0	0	0	0	0	0	0	0	0	0
EOG091200IP	5060251	5064009	18	nu	67662	0	18567	0	49095	19489	2167	16122	8916	10573	13484	0	0	0	0	0	0	0	0	0	0	0	0	0	0	0	0	0	0
EOG091200J2	4060672	4063017	19	nu	44574	0	10362	0	34212	13890	1142	10758	6694	7196	9564	0	0	0	0	0	0	0	0	0	0	0	0	0	0	0	0	0	0
EOG091200J3	5589784	5592153	18	nu	42660	0	9423	0	33237	12483	981	10751	5530	6953	10003	0	0	0	0	0	0	0	0	0	0	0	0	0	0	0	0	0	0
EOG091200J6	4090873	4094403	13	nu	45903	0	13434	15	32454	13880	1547	9496	6992	6888	9078	0	15	0	0	0	0	0	0	0	0	0	0	0	0	0	0	0	0
EOG091200J7	2634967	2637912	18	nu	53028	0	21318	0	31710	12094	1392	10197	5467	6627	9419	0	0	0	0	0	0	0	0	0	0	0	0	0	0	0	0	0	0
EOG091200JC	2782981	2785347	19	nu	44973	0	14670	0	30303	12876	1174	9208	5980	6896	8219	0	0	0	0	0	0	0	0	0	0	0	0	0	0	0	0	0	0
EOG091200JD	2831431	2835078	18	nu	65664	0	15402	0	50262	19351	2086	16408	10132	9219	14503	0	0	0	0	0	0	0	0	0	0	0	0	0	0	0	0	0	0
EOG091200JE	5924890	5927370	19	nu	47139	0	8283	0	38856	15477	1310	12584	7385	8092	10795	0	0	0	0	0	0	0	0	0	0	0	0	0	0	0	0	0	0
EOG091200JG	4168735	4171755	19	nu	57399	0	11616	0	45783	19655	1536	14304	9221	10434	11824	0	0	0	0	0	0	0	0	0	0	0	0	0	0	0	0	0	0
EOG091200JJ	5703307	5705574	17	nu	38556	0	8424	0	30132	12940	972	9373	6114	6826	7819	0	0	0	0	0	0	0	0	0	0	0	0	0	0	0	0	0	0
EOG091200JQ	1036972	1040163	14	nu	44688	0	12384	0	32304	12760	1576	10648	5946	6814	8896	0	0	0	0	0	0	0	0	0	0	0	0	0	0	0	0	0	0
EOG091200JS	4360747	4363227	18	nu	44658	0	11202	0	33456	13551	1434	10979	6377	7174	8926	0	0	0	0	0	0	0	0	0	0	0	0	0	0	0	0	0	0
EOG091200JU	5549935	5552442	18	nu	45144	0	10566	0	34578	13972	1204	10933	6451	7521	9673	0	0	0	0	0	0	0	0	0	0	0	0	0	0	0	0	0	0
EOG091200JW	251140	253590	14	nu	34314	0	15495	0	18819	9216	791	5542	4917	4299	4061	0	0	0	0	0	0	0	0	0	0	0	0	0	0	0	0	0	0
EOG091200JX	3245128	3247389	19	nu	42978	0	6018	0	36960	13778	937	12839	6082	7696	10343	0	0	0	0	0	0	0	0	0	0	0	0	0	0	0	0	0	0
EOG091200JY	2145151	2147760	9	nu	23490	0	3807	0	19683	8828	812	6044	4337	4491	4811	0	0	0	0	0	0	0	0	0	0	0	0	0	0	0	0	0	0
EOG091200K0	1580338	1584060	16	nu	59568	0	26844	0	32724	15139	1720	9572	7720	7419	8013	0	0	0	0	0	0	0	0	0	0	0	0	0	0	0	0	0	0
EOG091200K2	4889116	4891623	17	nu	42636	0	10824	0	31812	13242	1123	9956	6462	6780	8614	0	0	0	0	0	0	0	0	0	0	0	0	0	0	0	0	0	0
EOG091200K4	1479817	1482645	16	nu	45264	0	14007	3	31254	12528	1145	9978	5946	6582	8748	0	3	0	0	0	0	0	0	0	0	0	0	0	0	0	0	0	0
EOG091200K5	6067447	6069582	19	nu	40584	0	4962	0	35622	14633	825	11141	7025	7608	9848	0	0	0	0	0	0	0	0	0	0	0	0	0	0	0	0	0	0
EOG091200K8	6019747	6023157	17	nu	57987	0	22356	0	35631	15507	1593	11363	8046	7461	8761	0	0	0	0	0	0	0	0	0	0	0	0	0	0	0	0	0	0
EOG091200KD	1717213	1719522	19	nu	43890	0	6072	0	37818	14151	949	12732	6286	7865	10935	0	0	0	0	0	0	0	0	0	0	0	0	0	0	0	0	0	0
EOG091200KF	4663429	4666503	17	nu	52275	0	14370	0	37905	15548	1630	12598	7271	8277	9759	0	0	0	0	0	0	0	0	0	0	0	0	0	0	0	0	0	0
EOG091200KH	5563840	5566890	19	nu	57969	0	8409	0	49560	19073	1809	15943	8791	10282	14544	0	0	0	0	0	0	0	0	0	0	0	0	0	0	0	0	0	0
EOG091200KI	5918470	5921199	17	nu	46410	0	6027	0	40383	18246	1385	12050	8291	9955	10087	0	0	0	0	0	0	0	0	0	0	0	0	0	0	0	0	0	0
EOG091200KK	4638412	4641117	19	nu	51414	0	9207	1	42206	19074	1456	13044	8674	10400	10088	0	1	0	0	0	0	0	0	0	0	0	0	0	0	0	0	0	0
EOG091200KM	3794092	3796707	18	nu	47088	0	6921	0	40167	17401	1155	11398	7997	9404	11368	0	0	0	0	0	0	0	0	0	0	0	0	0	0	0	0	0	0
EOG091200KO	3877666	3880218	19	nu	48507	0	7881	0	40626	16852	1340	12649	7357	9495	11125	0	0	0	0	0	0	0	0	0	0	0	0	0	0	0	0	0	0
EOG091200KP	5976274	5978775	18	nu	45036	0	9429	0	35607	14293	1209	11613	7105	7188	9701	0	0	0	0	0	0	0	0	0	0	0	0	0	0	0	0	0	0
EOG091200KR	242947	246195	18	nu	58482	0	19149	1	39332	15856	1503	12911	8022	7834	10565	0	1	0	0	0	0	0	0	0	0	0	0	0	0	0	0	0	0
EOG091200KS	1270513	1273572	19	nu	58140	0	12201	0	45939	18311	1917	15707	8251	10060	11921	0	0	0	0	0	0	0	0	0	0	0	0	0	0	0	0	0	0
EOG091200KU	1494202	1496571	19	nu	45030	0	4611	0	40419	16383	1131	12667	7302	9081	11369	0	0	0	0	0	0	0	0	0	0	0	0	0	0	0	0	0	0
EOG091200KW	1421047	1423464	18	nu	43524	0	11616	0	31908	12639	1160	11025	5666	6973	8244	0	0	0	0	0	0	0	0	0	0	0	0	0	0	0	0	0	0
EOG091200KY	2913121	2915430	19	nu	43890	0	7227	0	36663	14154	896	12603	6129	8025	9906	0	0	0	0	0	0	0	0	0	0	0	0	0	0	0	0	0	0
EOG091200KZ	4703839	4706130	13	nu	29796	0	4590	0	25206	12539	1023	6512	6033	6506	6155	0	0	0	0	0	0	0	0	0	0	0	0	0	0	0	0	0	0
EOG091200L1	1219849	1223322	18	nu	62532	0	19068	0	43464	18826	1748	13068	8327	10499	11570	0	0	0	0	0	0	0	0	0	0	0	0	0	0	0	0	0	0
EOG091200L3	4316323	4318731	13	nu	31317	0	10647	0	20670	9043	875	6362	4505	4538	5265	0	0	0	0	0	0	0	0	0	0	0	0	0	0	0	0	0	0
EOG091200L4	5904997	5907321	19	nu	44175	0	8343	0	35832	14675	1147	11466	6355	8320	9691	0	0	0	0	0	0	0	0	0	0	0	0	0	0	0	0	0	0
EOG091200L8	1824028	1826355	13	nu	30264	0	12069	0	18195	7745	857	4958	3726	4019	5492	0	0	0	0	0	0	0	0	0	0	0	0	0	0	0	0	0	0
EOG091200LA	4237246	4240296	17	nu	51867	0	15486	0	36381	16170	1430	11072	8614	7556	9139	0	0	0	0	0	0	0	0	0	0	0	0	0	0	0	0	0	0
EOG091200LD	4882741	4885431	18	nu	48438	0	9378	2	39058	16229	1166	11840	7115	9114	10989	0	2	0	0	0	0	0	0	0	0	0	0	0	0	0	0	0	0
EOG091200LE	2106598	2109228	17	nu	44727	0	16116	0	28611	10525	1298	8338	5080	5445	9748	0	0	0	0	0	0	0	0	0	0	0	0	0	0	0	0	0	0
EOG091200LF	4497799	4500468	19	nu	50730	0	7584	0	43146	18013	1341	12980	9011	9002	12153	0	0	0	0	0	0	0	0	0	0	0	0	0	0	0	0	0	0
EOG091200LI	3109375	3112056	18	nu	48276	0	4242	0	44034	16259	1507	14840	7409	8850	12935	0	0	0	0	0	0	0	0	0	0	0	0	0	0	0	0	0	0
EOG091200LJ	6289915	6292629	19	nu	51585	0	16419	0	35166	13466	1829	13903	6042	7424	7797	0	0	0	0	0	0	0	0	0	0	0	0	0	0	0	0	0	0
EOG091200LL	4616665	4619427	18	nu	49734	0	6996	0	42738	17488	1416	13128	7828	9660	12122	0	0	0	0	0	0	0	0	0	0	0	0	0	0	0	0	0	0
EOG091200LM	2626963	2629473	19	nu	47709	0	9828	0	37881	16747	1256	12095	7748	8999	9039	0	0	0	0	0	0	0	0	0	0	0	0	0	0	0	0	0	0
EOG091200LN	4826467	4829961	19	nu	66405	0	26151	0	40254	15065	2068	14440	6610	8455	10749	0	0	0	0	0	0	0	0	0	0	0	0	0	0	0	0	0	0
EOG091200LP	875191	877860	10	nu	26700	0	6183	0	20517	8111	1070	6639	3875	4236	5767	0	0	0	0	0	0	0	0	0	0	0	0	0	0	0	0	0	0
EOG091200LQ	3689479	3692007	15	nu	37935	0	7884	0	30051	12959	1178	9033	5687	7272	8059	0	0	0	0	0	0	0	0	0	0	0	0	0	0	0	0	0	0
EOG091200LS	1425124	1428387	19	nu	62016	0	22833	0	39183	15495	1768	13311	7482	8013	10377	0	0	0	0	0	0	0	0	0	0	0	0	0	0	0	0	0	0
EOG091200LY	6064366	6067446	19	nu	58539	0	29211	0	29328	12682	1303	8974	6369	6313	7672	0	0	0	0	0	0	0	0	0	0	0	0	0	0	0	0	0	0
EOG091200M0	2199274	2202363	19	nu	58710	0	17214	0	41496	14425	2004	14119	6821	7604	12952	0	0	0	0	0	0	0	0	0	0	0	0	0	0	0	0	0	0
EOG091200M1	4050796	4053258	19	nu	46797	0	7683	0	39114	15171	1297	12444	6565	8606	11499	0	0	0	0	0	0	0	0	0	0	0	0	0	0	0	0	0	0
EOG091200M4	6452605	6455934	19	nu	63270	0	21252	0	42018	16443	1843	13717	7109	9334	11858	0	0	0	0	0	0	0	0	0	0	0	0	0	0	0	0	0	0
EOG091200M7	1346863	1349490	10	nu	26280	0	2778	0	23502	9896	1177	7157	4572	5324	6449	0	0	0	0	0	0	0	0	0	0	0	0	0	0	0	0	0	0
EOG091200M8	1363804	1366815	19	nu	57228	0	8967	0	48261	20045	1734	14867	8156	11889	13349	0	0	0	0	0	0	0	0	0	0	0	0	0	0	0	0	0	0
EOG091200M9	1243393	1246089	19	nu	51243	0	6495	1	44747	19340	1267	14331	9025	10315	11076	0	1	0	0	0	0	0	0	0	0	0	0	0	0	0	0	0	0
EOG091200MB	504334	506646	19	nu	43947	0	8721	0	35226	13543	1113	12389	6654	6889	9294	0	0	0	0	0	0	0	0	0	0	0	0	0	0	0	0	0	0
EOG091200MC	4753675	4756464	19	nu	53010	0	13410	0	39600	14083	1577	12973	6566	7517	12544	0	0	0	0	0	0	0	0	0	0	0	0	0	0	0	0	0	0
EOG091200MD	3428311	3431463	12	nu	37836	0	12204	0	25632	10486	1588	9193	4621	5865	5953	0	0	0	0	0	0	0	0	0	0	0	0	0	0	0	0	0	0
EOG091200ME	4354222	4356621	19	nu	45600	0	2811	0	42789	16171	1140	14146	7141	9030	12472	0	0	0	0	0	0	0	0	0	0	0	0	0	0	0	0	0	0
EOG091200MH	5742010	5743995	18	nu	35748	0	3687	1	32060	12662	818	8750	5734	6928	10648	0	1	0	0	0	0	0	0	0	0	0	0	0	0	0	0	0	0
EOG091200MI	1349491	1352400	19	nu	55290	0	17472	3	37815	14567	1325	11922	6498	8069	11326	0	3	0	0	0	0	0	0	0	0	0	0	0	0	0	0	0	0
EOG091200ML	4200223	4202589	18	nu	42606	0	5271	0	37335	14770	1202	11827	6806	7964	10738	0	0	0	0	0	0	0	0	0	0	0	0	0	0	0	0	0	0
EOG091200MM	1894552	1898394	19	nu	73017	0	17871	0	55146	19884	2845	22057	8696	11188	13205	0	0	0	0	0	0	0	0	0	0	0	0	0	0	0	0	0	0
EOG091200MN	2978548	2981142	18	nu	46710	0	4938	0	41772	17880	1327	12504	8284	9596	11388	0	0	0	0	0	0	0	0	0	0	0	0	0	0	0	0	0	0
EOG091200MP	5601253	5603574	19	nu	44118	0	4854	0	39264	16746	1072	11487	7553	9193	11031	0	0	0	0	0	0	0	0	0	0	0	0	0	0	0	0	0	0
EOG091200MQ	2638870	2641992	19	nu	59337	0	5343	0	53994	24461	1725	16174	12408	12053	13359	0	0	0	0	0	0	0	0	0	0	0	0	0	0	0	0	0	0
EOG091200MR	3534931	3537495	18	nu	46170	0	11151	0	35019	14856	1326	10580	7224	7632	9583	0	0	0	0	0	0	0	0	0	0	0	0	0	0	0	0	0	0
EOG091200MZ	2375530	2378385	17	nu	48552	0	9999	0	38553	16979	1639	10890	7967	9012	10684	0	0	0	0	0	0	0	0	0	0	0	0	0	0	0	0	0	0
EOG091200N0	5951836	5954061	19	nu	42294	0	16320	1	25973	12987	822	7812	7037	5950	5174	0	1	0	0	0	0	0	0	0	0	0	0	0	0	0	0	0	0
EOG091200N1	4933963	4935987	14	nu	28350	0	8880	0	19470	8331	706	6116	4078	4253	5023	0	0	0	0	0	0	0	0	0	0	0	0	0	0	0	0	0	0
EOG091200N2	1821415	1823757	19	nu	44517	0	10314	0	34203	14167	1112	10772	6859	7308	9264	0	0	0	0	0	0	0	0	0	0	0	0	0	0	0	0	0	0
EOG091200N3	5784847	5786937	19	nu	39729	0	10032	0	29697	12574	908	9418	5732	6842	7705	0	0	0	0	0	0	0	0	0	0	0	0	0	0	0	0	0	0
EOG091200N9	2050978	2054364	19	nu	64353	0	30477	0	33876	13742	2178	10629	6907	6835	9505	0	0	0	0	0	0	0	0	0	0	0	0	0	0	0	0	0	0
EOG091200NA	5921200	5924196	17	nu	50949	0	22314	0	28635	10358	1787	9453	4704	5654	8824	0	0	0	0	0	0	0	0	0	0	0	0	0	0	0	0	0	0
EOG091200NB	5751016	5754984	19	nu	75411	0	24285	0	51126	20658	2119	18763	9222	11436	11705	0	0	0	0	0	0	0	0	0	0	0	0	0	0	0	0	0	0
EOG091200NC	514468	517515	19	nu	57912	0	21993	0	35919	15488	1441	11530	7231	8257	8901	0	0	0	0	0	0	0	0	0	0	0	0	0	0	0	0	0	0
EOG091200NE	2948653	2950968	17	nu	39372	0	10146	0	29226	13192	980	8830	6133	7059	7204	0	0	0	0	0	0	0	0	0	0	0	0	0	0	0	0	0	0
EOG091200NF	53176	55446	19	nu	43149	0	14475	0	28674	12621	1050	9310	6026	6595	6743	0	0	0	0	0	0	0	0	0	0	0	0	0	0	0	0	0	0
EOG091200NI	1122718	1124949	19	nu	42408	0	2889	0	39519	16227	1129	12744	7514	8713	10548	0	0	0	0	0	0	0	0	0	0	0	0	0	0	0	0	0	0
EOG091200NJ	363616	366102	19	nu	47253	0	14994	0	32259	14525	1185	10048	7364	7161	7686	0	0	0	0	0	0	0	0	0	0	0	0	0	0	0	0	0	0
EOG091200NM	1780495	1784049	17	nu	60435	0	24588	0	35847	13493	2095	12326	6167	7326	10028	0	0	0	0	0	0	0	0	0	0	0	0	0	0	0	0	0	0
EOG091200NQ	4553848	4556223	19	nu	45144	0	18876	1	26267	11975	1070	7507	5089	6886	6785	0	1	0	0	0	0	0	0	0	0	0	0	0	0	0	0	0	0
EOG091200NU	2352511	2356056	15	nu	53190	0	21075	0	32115	14553	1627	9568	7371	7182	7994	0	0	0	0	0	0	0	0	0	0	0	0	0	0	0	0	0	0
EOG091200NY	321043	323964	16	nu	46752	0	8994	0	37758	13492	1777	13520	5736	7756	10746	0	0	0	0	0	0	0	0	0	0	0	0	0	0	0	0	0	0
EOG091200O1	6158395	6161229	18	nu	51030	0	19665	0	31365	12574	1563	11443	5306	7268	7348	0	0	0	0	0	0	0	0	0	0	0	0	0	0	0	0	0	0
EOG091200O2	149425	152124	19	nu	51300	0	11601	0	39699	14592	1524	12634	6914	7678	12473	0	0	0	0	0	0	0	0	0	0	0	0	0	0	0	0	0	0
EOG091200O3	1376527	1378902	18	nu	42768	0	10842	0	31926	13348	1090	10096	6248	7100	8482	0	0	0	0	0	0	0	0	0	0	0	0	0	0	0	0	0	0
EOG091200O4	4241548	4244130	19	nu	49077	0	8475	0	40602	17987	1208	11491	8454	9533	11124	0	0	0	0	0	0	0	0	0	0	0	0	0	0	0	0	0	0
EOG091200O5	846436	848898	19	nu	46797	0	11376	0	35421	14718	1099	11180	6822	7896	9523	0	0	0	0	0	0	0	0	0	0	0	0	0	0	0	0	0	0
EOG091200O6	2827087	2829582	19	nu	47424	0	8055	0	39369	15137	1369	12898	7199	7938	11334	0	0	0	0	0	0	0	0	0	0	0	0	0	0	0	0	0	0
EOG091200O8	3831427	3834711	18	nu	59130	0	11430	0	47700	20302	1855	14414	9336	10966	12984	0	0	0	0	0	0	0	0	0	0	0	0	0	0	0	0	0	0
EOG091200OA	325525	328218	19	nu	51186	0	19458	0	31728	12408	1223	9813	5988	6420	9507	0	0	0	0	0	0	0	0	0	0	0	0	0	0	0	0	0	0
EOG091200OD	5514202	5516442	18	nu	40338	0	6219	0	34119	13596	1086	10255	6015	7581	10268	0	0	0	0	0	0	0	0	0	0	0	0	0	0	0	0	0	0
EOG091200OE	3655963	3658404	17	nu	41514	0	10212	32	31270	13144	1119	9961	6051	7093	8165	0	32	0	0	0	0	0	0	0	0	0	0	0	0	0	0	0	0
EOG091200OF	5545405	5548005	18	nu	46818	0	17802	70	28946	11308	1485	9536	5018	6290	8102	0	70	0	0	0	0	0	0	0	0	0	0	0	0	0	0	0	0
EOG091200OG	1674316	1677330	18	nu	54270	0	17682	0	36588	15203	1652	10692	7148	8055	10693	0	0	0	0	0	0	0	0	0	0	0	0	0	0	0	0	0	0
EOG091200OK	5033923	5036382	13	nu	31980	0	7611	0	24369	11094	1028	7771	6288	4806	5504	0	0	0	0	0	0	0	0	0	0	0	0	0	0	0	0	0	0
EOG091200OL	1373224	1375713	19	nu	47310	0	7740	0	39570	17033	1240	9597	7742	9291	12940	0	0	0	0	0	0	0	0	0	0	0	0	0	0	0	0	0	0
EOG091200OO	4841707	4844424	18	nu	48924	0	4299	0	44625	17535	1562	14988	8493	9042	12102	0	0	0	0	0	0	0	0	0	0	0	0	0	0	0	0	0	0
EOG091200OP	4002637	4005654	18	nu	54324	0	10386	0	43938	16723	1846	14974	7202	9521	12241	0	0	0	0	0	0	0	0	0	0	0	0	0	0	0	0	0	0
EOG091200OQ	4590697	4593516	19	nu	53580	0	14064	0	39516	16330	1242	13843	6871	9459	9343	0	0	0	0	0	0	0	0	0	0	0	0	0	0	0	0	0	0
EOG091200OS	262207	264546	19	nu	44460	0	6375	1	38084	16875	945	10043	7457	9418	11166	0	1	0	0	0	0	0	0	0	0	0	0	0	0	0	0	0	0
EOG091200OT	4183846	4186269	19	nu	46056	0	9897	0	36159	13781	1487	10608	6497	7284	11770	0	0	0	0	0	0	0	0	0	0	0	0	0	0	0	0	0	0
EOG091200OW	4107433	4111053	18	nu	65178	0	27897	0	37281	16098	1651	12014	8044	8054	9169	0	0	0	0	0	0	0	0	0	0	0	0	0	0	0	0	0	0
EOG091200OY	4731472	4733850	19	nu	45201	0	8454	0	36747	13964	1498	12101	6556	7408	10682	0	0	0	0	0	0	0	0	0	0	0	0	0	0	0	0	0	0
EOG091200P0	1469416	1471569	19	nu	40926	0	3597	97	37232	15811	1136	11125	6853	8958	10296	0	97	0	0	0	0	0	0	0	0	0	0	0	0	0	0	0	0
EOG091200P5	3804739	3808143	19	nu	64695	0	16953	0	47742	20591	1949	14667	10905	9686	12484	0	0	0	0	0	0	0	0	0	0	0	0	0	0	0	0	0	0
EOG091200P6	3259633	3262224	19	nu	49248	0	12681	0	36567	14431	1323	12588	7256	7175	9548	0	0	0	0	0	0	0	0	0	0	0	0	0	0	0	0	0	0
EOG091200P8	3697876	3700305	19	nu	46170	0	5313	0	40857	16994	1420	12800	9158	7836	11063	0	0	0	0	0	0	0	0	0	0	0	0	0	0	0	0	0	0
EOG091200P9	4695571	4697922	8	nu	18816	0	6003	0	12813	5122	605	4109	2417	2705	3582	0	0	0	0	0	0	0	0	0	0	0	0	0	0	0	0	0	0
EOG091200PD	6413578	6416112	12	nu	30420	0	9825	0	20595	8244	1021	6697	3891	4353	5654	0	0	0	0	0	0	0	0	0	0	0	0	0	0	0	0	0	0
EOG091200PF	1612114	1615182	19	nu	58311	0	10491	0	47820	20269	1462	16501	8896	11373	11050	0	0	0	0	0	0	0	0	0	0	0	0	0	0	0	0	0	0
EOG091200PI	5928040	5930418	18	nu	42822	0	14544	0	28278	11454	1152	8697	4985	6469	8127	0	0	0	0	0	0	0	0	0	0	0	0	0	0	0	0	0	0
EOG091200PJ	3964864	3967614	19	nu	52269	0	9180	0	43089	16934	1565	14361	7765	9169	11794	0	0	0	0	0	0	0	0	0	0	0	0	0	0	0	0	0	0
EOG091200PP	759544	762432	14	nu	40446	0	5898	0	34548	16328	1284	9347	8183	8145	8873	0	0	0	0	0	0	0	0	0	0	0	0	0	0	0	0	0	0
EOG091200PR	4327906	4329558	18	nu	29754	0	6474	0	23280	9871	675	7195	4552	5319	6214	0	0	0	0	0	0	0	0	0	0	0	0	0	0	0	0	0	0
EOG091200PS	3083344	3085959	16	nu	41856	0	14283	0	27573	10943	1158	8104	5201	5742	8526	0	0	0	0	0	0	0	0	0	0	0	0	0	0	0	0	0	0
EOG091200PT	3928606	3930885	19	nu	43320	0	9801	50	33469	13764	1127	10044	6150	7614	9661	0	50	0	0	0	0	0	0	0	0	0	0	0	0	0	0	0	0
EOG091200PV	1179535	1182180	17	nu	44982	0	15447	0	29535	12511	1101	9101	6188	6323	7923	0	0	0	0	0	0	0	0	0	0	0	0	0	0	0	0	0	0
EOG091200PW	1652704	1655346	18	nu	47574	0	14721	0	32853	11797	1443	11460	5752	6045	9596	0	0	0	0	0	0	0	0	0	0	0	0	0	0	0	0	0	0
EOG091200PX	500341	502860	16	nu	40320	0	5583	0	34737	13050	1369	10738	5948	7102	10949	0	0	0	0	0	0	0	0	0	0	0	0	0	0	0	0	0	0
EOG091200Q2	6133456	6135672	18	nu	39906	0	11715	0	28191	11294	1103	9191	5579	5715	7706	0	0	0	0	0	0	0	0	0	0	0	0	0	0	0	0	0	0
EOG091200Q4	3662359	3664962	19	nu	49476	0	5823	0	43653	16499	1436	15844	7156	9343	11310	0	0	0	0	0	0	0	0	0	0	0	0	0	0	0	0	0	0
EOG091200Q5	2594011	2596284	19	nu	43206	0	13341	0	29865	12463	1189	9717	5808	6655	7685	0	0	0	0	0	0	0	0	0	0	0	0	0	0	0	0	0	0
EOG091200Q6	398443	401844	18	nu	61236	0	20391	0	40845	15371	1992	15857	6562	8809	9617	0	0	0	0	0	0	0	0	0	0	0	0	0	0	0	0	0	0
EOG091200Q8	5475964	5478087	17	nu	36108	0	13941	0	22167	10910	942	6204	5026	5884	5053	0	0	0	0	0	0	0	0	0	0	0	0	0	0	0	0	0	0
EOG091200QA	3271456	3273546	17	nu	35547	0	5751	0	29796	11230	851	9978	5328	5902	8588	0	0	0	0	0	0	0	0	0	0	0	0	0	0	0	0	0	0
EOG091200QB	2241577	2243703	16	nu	34032	0	3432	0	30600	13110	1003	9666	5929	7181	7824	0	0	0	0	0	0	0	0	0	0	0	0	0	0	0	0	0	0
EOG091200QH	1524613	1526928	15	nu	34740	0	6462	0	28278	11598	1144	9105	5294	6304	7575	0	0	0	0	0	0	0	0	0	0	0	0	0	0	0	0	0	0
EOG091200QI	1357873	1360287	19	nu	45885	0	11070	0	34815	12861	1343	12607	5548	7313	9347	0	0	0	0	0	0	0	0	0	0	0	0	0	0	0	0	0	0
EOG091200QK	1028647	1030749	18	nu	37854	0	14394	0	23460	9863	739	7456	4577	5286	6141	0	0	0	0	0	0	0	0	0	0	0	0	0	0	0	0	0	0
EOG091200QL	2193064	2198067	19	nu	95076	0	33750	0	61326	26517	2356	19732	12141	14376	15077	0	0	0	0	0	0	0	0	0	0	0	0	0	0	0	0	0	0
EOG091200QO	547192	549069	18	nu	33804	0	7800	0	26004	10268	1138	8407	4708	5560	7329	0	0	0	0	0	0	0	0	0	0	0	0	0	0	0	0	0	0
EOG091200QQ	4244131	4246077	19	nu	36993	0	4125	0	32868	14298	960	9455	6168	8130	9115	0	0	0	0	0	0	0	0	0	0	0	0	0	0	0	0	0	0
EOG091200QV	771400	774423	18	nu	54432	0	20322	0	34110	13849	1528	12474	6090	7759	7787	0	0	0	0	0	0	0	0	0	0	0	0	0	0	0	0	0	0
EOG091200QX	1214206	1217163	16	nu	47328	0	11946	0	35382	13261	1607	11449	5960	7301	10672	0	0	0	0	0	0	0	0	0	0	0	0	0	0	0	0	0	0
EOG091200QY	5970226	5972589	19	nu	44916	0	17823	0	27093	11383	1191	8189	5457	5926	7521	0	0	0	0	0	0	0	0	0	0	0	0	0	0	0	0	0	0
EOG091200QZ	6346564	6348858	19	nu	43605	0	6597	0	37008	14799	1202	12119	6713	8086	10090	0	0	0	0	0	0	0	0	0	0	0	0	0	0	0	0	0	0
EOG091200R0	5111884	5114232	19	nu	44631	0	6723	0	37908	14893	1212	12368	6748	8145	10647	0	0	0	0	0	0	0	0	0	0	0	0	0	0	0	0	0	0
EOG091200R2	2347663	2350497	19	nu	53865	0	22365	4	31496	10946	1834	10743	5010	5936	9807	0	4	0	0	0	0	0	0	0	0	0	0	0	0	0	0	0	0
EOG091200R4	4212184	4214415	19	nu	42408	0	18324	0	24084	9728	1247	9056	4706	5022	5300	0	0	0	0	0	0	0	0	0	0	0	0	0	0	0	0	0	0
EOG091200R7	418297	420228	18	nu	34776	0	6240	0	28536	12009	895	8695	6054	5955	7832	0	0	0	0	0	0	0	0	0	0	0	0	0	0	0	0	0	0
EOG091200RB	5437669	5439738	19	nu	39330	0	6429	0	32901	14736	868	9881	6864	7872	8284	0	0	0	0	0	0	0	0	0	0	0	0	0	0	0	0	0	0
EOG091200RC	1810051	1812267	19	nu	42123	0	3360	0	38763	16063	1180	12022	7728	8335	10678	0	0	0	0	0	0	0	0	0	0	0	0	0	0	0	0	0	0
EOG091200RF	4681690	4684272	18	nu	46494	0	13935	0	32559	12712	1205	10757	6031	6681	9090	0	0	0	0	0	0	0	0	0	0	0	0	0	0	0	0	0	0
EOG091200RG	5106754	5109228	19	nu	47025	0	12642	0	34383	14848	1187	11189	7436	7412	8346	0	0	0	0	0	0	0	0	0	0	0	0	0	0	0	0	0	0
EOG091200RH	2177665	2180370	19	nu	51414	0	13659	0	37755	14063	1453	13972	6268	7795	9720	0	0	0	0	0	0	0	0	0	0	0	0	0	0	0	0	0	0
EOG091200RI	6329506	6331806	19	nu	43719	0	4695	0	39024	16547	1027	12326	6734	9813	10151	0	0	0	0	0	0	0	0	0	0	0	0	0	0	0	0	0	0
EOG091200RJ	4407256	4409403	16	nu	34368	0	8991	0	25377	10338	1035	8173	4696	5642	6866	0	0	0	0	0	0	0	0	0	0	0	0	0	0	0	0	0	0
EOG091200RK	833626	836016	19	nu	45429	0	7815	0	37614	16020	1266	11590	7410	8610	10004	0	0	0	0	0	0	0	0	0	0	0	0	0	0	0	0	0	0
EOG091200RL	1620220	1622823	16	nu	41664	0	8100	0	33564	14913	1514	10033	6662	8251	8618	0	0	0	0	0	0	0	0	0	0	0	0	0	0	0	0	0	0
EOG091200RM	5603575	5605587	19	nu	38247	0	3546	238	34463	13302	915	12195	5561	7741	8966	0	238	0	0	0	0	0	0	0	0	0	0	0	0	0	0	0	0
EOG091200RN	2265880	2268363	19	nu	47196	0	9240	0	37956	14786	1294	11819	6699	8087	11351	0	0	0	0	0	0	0	0	0	0	0	0	0	0	0	0	0	0
EOG091200RO	4924801	4926927	19	nu	40413	0	9453	0	30960	12025	1013	9860	5378	6647	9075	0	0	0	0	0	0	0	0	0	0	0	0	0	0	0	0	0	0
EOG091200RP	2437798	2440182	19	nu	45315	0	9975	0	35340	13434	1518	11662	6176	7258	10244	0	0	0	0	0	0	0	0	0	0	0	0	0	0	0	0	0	0
EOG091200RQ	3349684	3351870	19	nu	41553	0	8358	0	33195	13467	1164	10859	6191	7276	8869	0	0	0	0	0	0	0	0	0	0	0	0	0	0	0	0	0	0
EOG091200RS	5942914	5945361	18	nu	44064	0	11721	0	32343	12873	1354	10421	5730	7143	9049	0	0	0	0	0	0	0	0	0	0	0	0	0	0	0	0	0	0
EOG091200RU	5428735	5431965	19	nu	61389	0	25632	0	35757	15653	1519	12273	7390	8263	7831	0	0	0	0	0	0	0	0	0	0	0	0	0	0	0	0	0	0
EOG091200RV	405439	407727	19	nu	43491	0	5919	50	37522	15060	1105	10577	6729	8331	11885	0	50	0	0	0	0	0	0	0	0	0	0	0	0	0	0	0	0
EOG091200S0	4290988	4293477	19	nu	47310	0	11802	0	35508	13455	1407	9907	6022	7433	12146	0	0	0	0	0	0	0	0	0	0	0	0	0	0	0	0	0	0
EOG091200S1	700633	702867	19	nu	42465	0	9795	0	32670	11699	1247	11029	5100	6599	9942	0	0	0	0	0	0	0	0	0	0	0	0	0	0	0	0	0	0
EOG091200S2	2567851	2570607	17	nu	46869	0	12444	0	34425	15165	1389	10838	6918	8247	8422	0	0	0	0	0	0	0	0	0	0	0	0	0	0	0	0	0	0
EOG091200S4	3490183	3492318	19	nu	40584	0	10092	0	30492	12059	1224	9834	5502	6557	8599	0	0	0	0	0	0	0	0	0	0	0	0	0	0	0	0	0	0
EOG091200S6	5155336	5157804	19	nu	46911	0	11625	2	35284	13063	1216	12004	5626	7437	10217	0	2	0	0	0	0	0	0	0	0	0	0	0	0	0	0	0	0
EOG091200SA	3436690	3439359	13	nu	34710	0	14352	0	20358	8729	1245	7017	4927	3802	4612	0	0	0	0	0	0	0	0	0	0	0	0	0	0	0	0	0	0
EOG091200SB	5786938	5789175	19	nu	42522	0	8493	0	34029	12454	1039	11579	5776	6678	9996	0	0	0	0	0	0	0	0	0	0	0	0	0	0	0	0	0	0
EOG091200SC	451549	453930	19	nu	45258	0	10230	0	35028	15683	985	10864	7458	8225	8481	0	0	0	0	0	0	0	0	0	0	0	0	0	0	0	0	0	0
EOG091200SD	787705	789915	19	nu	42009	0	6171	0	35838	13531	1015	12238	5667	7864	10069	0	0	0	0	0	0	0	0	0	0	0	0	0	0	0	0	0	0
EOG091200SF	880450	882564	19	nu	40185	0	3579	0	36606	14967	991	11904	6703	8264	9735	0	0	0	0	0	0	0	0	0	0	0	0	0	0	0	0	0	0
EOG091200SG	3981874	3985212	19	nu	63441	0	21753	0	41688	20022	1394	12338	10704	9318	9328	0	0	0	0	0	0	0	0	0	0	0	0	0	0	0	0	0	0
EOG091200SI	1332937	1334916	15	nu	29700	0	4710	0	24990	11151	737	7518	5443	5708	6321	0	0	0	0	0	0	0	0	0	0	0	0	0	0	0	0	0	0
EOG091200SJ	2665720	2667069	18	nu	24300	0	2877	0	21423	9219	680	6856	4465	4754	5348	0	0	0	0	0	0	0	0	0	0	0	0	0	0	0	0	0	0
EOG091200SK	249109	251139	17	nu	34527	0	6057	0	28470	11733	955	9036	5204	6529	7701	0	0	0	0	0	0	0	0	0	0	0	0	0	0	0	0	0	0
EOG091200SL	6375553	6377637	19	nu	39615	0	3333	0	36282	15095	1061	10680	6607	8488	10507	0	0	0	0	0	0	0	0	0	0	0	0	0	0	0	0	0	0
EOG091200SN	3567379	3569661	17	nu	38811	0	8721	0	30090	14147	944	8894	7350	6797	7049	0	0	0	0	0	0	0	0	0	0	0	0	0	0	0	0	0	0
EOG091200SO	2133043	2135334	19	nu	43548	0	10149	0	33399	13501	1173	10460	6230	7271	9438	0	0	0	0	0	0	0	0	0	0	0	0	0	0	0	0	0	0
EOG091200SP	6104851	6106644	17	nu	30498	0	5544	0	24954	9917	1030	7133	4613	5304	7904	0	0	0	0	0	0	0	0	0	0	0	0	0	0	0	0	0	0
EOG091200SS	1945831	1948857	19	nu	57513	0	17574	0	39939	15359	1619	15396	6902	8457	9184	0	0	0	0	0	0	0	0	0	0	0	0	0	0	0	0	0	0
EOG091200SU	341704	343962	17	nu	38403	0	12621	0	25782	10469	1193	8191	5045	5424	7122	0	0	0	0	0	0	0	0	0	0	0	0	0	0	0	0	0	0
EOG091200SX	4512247	4514346	19	nu	39900	0	8496	0	31404	11344	1036	11080	5274	6070	8980	0	0	0	0	0	0	0	0	0	0	0	0	0	0	0	0	0	0
EOG091200SY	211555	213897	17	nu	39831	0	7221	1	32609	14661	1130	8717	6957	7704	9231	0	1	0	0	0	0	0	0	0	0	0	0	0	0	0	0	0	0
EOG091200T0	2740855	2742582	18	nu	31104	0	4677	0	26427	10281	828	8707	5013	5268	7439	0	0	0	0	0	0	0	0	0	0	0	0	0	0	0	0	0	0
EOG091200T1	1623223	1626057	19	nu	53865	0	24663	0	29202	12837	1611	8836	5927	6910	7529	0	0	0	0	0	0	0	0	0	0	0	0	0	0	0	0	0	0
EOG091200T2	1592035	1594131	18	nu	37746	0	8706	0	29040	11844	944	9238	5039	6805	7958	0	0	0	0	0	0	0	0	0	0	0	0	0	0	0	0	0	0
EOG091200T4	3200035	3201615	14	nu	22134	0	2367	0	19767	8069	928	5114	3683	4386	6584	0	0	0	0	0	0	0	0	0	0	0	0	0	0	0	0	0	0
EOG091200T7	2295247	2297853	18	nu	46926	0	12873	0	34053	13484	1302	10654	5738	7746	9915	0	0	0	0	0	0	0	0	0	0	0	0	0	0	0	0	0	0
EOG091200TA	2969731	2972253	19	nu	47937	0	8721	0	39216	16880	1286	12241	8563	8317	10095	0	0	0	0	0	0	0	0	0	0	0	0	0	0	0	0	0	0
EOG091200TC	2880133	2882826	19	nu	51186	0	24354	0	26832	10499	1349	10216	5040	5459	6117	0	0	0	0	0	0	0	0	0	0	0	0	0	0	0	0	0	0
EOG091200TE	4186270	4189467	19	nu	60762	0	17853	0	42909	14137	1873	15190	6694	7443	13582	0	0	0	0	0	0	0	0	0	0	0	0	0	0	0	0	0	0
EOG091200TF	4851802	4853913	12	nu	25344	0	2724	0	22620	9724	998	7079	4353	5371	5817	0	0	0	0	0	0	0	0	0	0	0	0	0	0	0	0	0	0
EOG091200TG	5582839	5585406	19	nu	48792	0	16698	0	32094	13198	1229	9466	6445	6753	9430	0	0	0	0	0	0	0	0	0	0	0	0	0	0	0	0	0	0
EOG091200TK	2423644	2425392	18	nu	31482	0	3402	2	28078	13214	681	7767	5252	7962	7097	0	2	0	0	0	0	0	0	0	0	0	0	0	0	0	0	0	0
EOG091200TN	4521703	4523700	17	nu	33966	0	4668	2	29296	12560	912	8795	5701	6859	7941	0	2	0	0	0	0	0	0	0	0	0	0	0	0	0	0	0	0
EOG091200TP	2585488	2588361	11	nu	31614	0	11211	0	20403	8959	1116	6317	3851	5108	5127	0	0	0	0	0	0	0	0	0	0	0	0	0	0	0	0	0	0
EOG091200TQ	5324782	5326884	17	nu	35751	0	9843	0	25908	10335	939	7684	5112	5223	7889	0	0	0	0	0	0	0	0	0	0	0	0	0	0	0	0	0	0
EOG091200TR	334315	336180	19	nu	35454	0	6084	0	29370	12768	907	9074	6282	6486	7528	0	0	0	0	0	0	0	0	0	0	0	0	0	0	0	0	0	0
EOG091200TV	1926700	1929075	15	nu	35640	0	2640	0	33000	13480	1515	10435	6316	7164	9085	0	0	0	0	0	0	0	0	0	0	0	0	0	0	0	0	0	0
EOG091200U0	717463	720210	19	nu	52212	0	19779	0	32433	13530	1492	11140	5996	7534	7763	0	0	0	0	0	0	0	0	0	0	0	0	0	0	0	0	0	0
EOG091200U2	5511304	5513274	12	nu	23652	0	3981	0	19671	7710	859	6455	3332	4378	5506	0	0	0	0	0	0	0	0	0	0	0	0	0	0	0	0	0	0
EOG091200U4	166021	168153	19	nu	40527	0	4677	0	35850	14801	962	11241	6881	7920	9808	0	0	0	0	0	0	0	0	0	0	0	0	0	0	0	0	0	0
EOG091200U5	4484293	4486695	19	nu	45657	0	9759	27	35871	14604	1061	11401	6817	7787	9866	0	27	0	0	0	0	0	0	0	0	0	0	0	0	0	0	0	0
EOG091200U7	967906	969882	12	nu	23724	0	4392	0	19332	8215	883	6316	4252	3963	4801	0	0	0	0	0	0	0	0	0	0	0	0	0	0	0	0	0	0
EOG091200U9	4558546	4561314	11	nu	30459	0	6792	0	23667	10938	1195	6764	5586	5352	5965	0	0	0	0	0	0	0	0	0	0	0	0	0	0	0	0	0	0
EOG091200UB	5213935	5215923	11	nu	21879	0	6399	0	15480	6960	727	4540	3196	3764	3980	0	0	0	0	0	0	0	0	0	0	0	0	0	0	0	0	0	0
EOG091200UC	5739949	5742009	15	nu	30915	0	1899	0	29016	11170	1122	9687	5193	5977	8159	0	0	0	0	0	0	0	0	0	0	0	0	0	0	0	0	0	0
EOG091200UF	5813572	5815776	18	nu	39690	0	16245	0	23445	10470	1006	7383	5176	5294	5592	0	0	0	0	0	0	0	0	0	0	0	0	0	0	0	0	0	0
EOG091200UG	3379282	3381690	18	nu	43362	0	6972	0	36390	14798	1320	11433	7039	7759	10159	0	0	0	0	0	0	0	0	0	0	0	0	0	0	0	0	0	0
EOG091200UH	4024897	4026945	19	nu	38931	0	5646	0	33285	14374	904	9986	7056	7318	8925	0	0	0	0	0	0	0	0	0	0	0	0	0	0	0	0	0	0
EOG091200UJ	3052981	3055413	18	nu	43794	0	14739	0	29055	10420	1385	9900	4739	5681	8735	0	0	0	0	0	0	0	0	0	0	0	0	0	0	0	0	0	0
EOG091200UK	5747845	5750181	19	nu	44403	0	8913	0	35490	12557	1428	12311	5911	6646	10622	0	0	0	0	0	0	0	0	0	0	0	0	0	0	0	0	0	0
EOG091200UL	2966335	2968452	19	nu	40242	0	6234	0	34008	14730	952	10628	6623	8107	8650	0	0	0	0	0	0	0	0	0	0	0	0	0	0	0	0	0	0
EOG091200UM	1898395	1900548	19	nu	40926	0	13749	0	27177	10726	1098	7393	5104	5622	9058	0	0	0	0	0	0	0	0	0	0	0	0	0	0	0	0	0	0
EOG091200UP	1008544	1010817	19	nu	43206	0	9375	0	33831	13984	1155	8864	6484	7500	10983	0	0	0	0	0	0	0	0	0	0	0	0	0	0	0	0	0	0
EOG091200UR	599140	601224	18	nu	37530	0	1776	0	35754	14153	1219	11471	6841	7312	10130	0	0	0	0	0	0	0	0	0	0	0	0	0	0	0	0	0	0
EOG091200UU	6193726	6196200	17	nu	42075	0	7788	0	34287	14149	1347	10469	6760	7389	9669	0	0	0	0	0	0	0	0	0	0	0	0	0	0	0	0	0	0
EOG091200UV	607867	609840	18	nu	35532	0	5667	0	29865	11824	934	10081	5299	6525	7960	0	0	0	0	0	0	0	0	0	0	0	0	0	0	0	0	0	0
EOG091200UX	2836459	2838765	15	nu	34605	0	2778	0	31827	13561	1185	10461	6328	7233	7805	0	0	0	0	0	0	0	0	0	0	0	0	0	0	0	0	0	0
EOG091200UY	1971769	1974360	17	nu	44064	0	7851	0	36213	14395	1452	10264	6634	7761	11554	0	0	0	0	0	0	0	0	0	0	0	0	0	0	0	0	0	0
EOG091200UZ	4678231	4680000	19	nu	33630	0	4428	0	29202	12718	672	8371	5357	7361	8113	0	0	0	0	0	0	0	0	0	0	0	0	0	0	0	0	0	0
EOG091200V1	654718	656517	17	nu	30600	0	2331	0	28269	11169	721	8966	4899	6270	8134	0	0	0	0	0	0	0	0	0	0	0	0	0	0	0	0	0	0
EOG091200V3	521326	523644	18	nu	41742	0	12795	62	28885	12930	1136	8630	5890	7040	7325	0	62	0	0	0	0	0	0	0	0	0	0	0	0	0	0	0	0
EOG091200V4	4767997	4770753	16	nu	44112	0	11259	0	32853	14436	1297	11001	7534	6902	7416	0	0	0	0	0	0	0	0	0	0	0	0	0	0	0	0	0	0
EOG091200V5	81013	83013	18	nu	36018	0	15450	0	20568	8606	1061	6355	4068	4538	5607	0	0	0	0	0	0	0	0	0	0	0	0	0	0	0	0	0	0
EOG091200V6	4142689	4145055	19	nu	44973	0	14403	0	30570	13031	1007	10895	6044	6987	6644	0	0	0	0	0	0	0	0	0	0	0	0	0	0	0	0	0	0
EOG091200V9	3409765	3411906	12	nu	25704	0	5628	0	20076	9433	832	5790	5112	4321	4853	0	0	0	0	0	0	0	0	0	0	0	0	0	0	0	0	0	0
EOG091200VC	6151006	6153156	19	nu	40869	0	3717	0	37152	15488	840	12806	7197	8291	8858	0	0	0	0	0	0	0	0	0	0	0	0	0	0	0	0	0	0
EOG091200VD	1184773	1186944	19	nu	41268	0	4110	0	37158	17258	928	10471	8296	8962	9429	0	0	0	0	0	0	0	0	0	0	0	0	0	0	0	0	0	0
EOG091200VE	2181286	2184039	13	nu	35802	0	12414	0	23388	10702	1332	6979	5256	5446	5707	0	0	0	0	0	0	0	0	0	0	0	0	0	0	0	0	0	0
EOG091200VG	2263990	2265879	18	nu	34020	0	10122	0	23898	9289	799	7400	4506	4783	7209	0	0	0	0	0	0	0	0	0	0	0	0	0	0	0	0	0	0
EOG091200VH	4869067	4871232	17	nu	36822	0	3819	0	33003	12708	1099	10954	5419	7289	9341	0	0	0	0	0	0	0	0	0	0	0	0	0	0	0	0	0	0
EOG091200VI	530452	532818	17	nu	40239	0	10026	0	30213	13287	1158	9141	6770	6517	7785	0	0	0	0	0	0	0	0	0	0	0	0	0	0	0	0	0	0
EOG091200VL	3736150	3738306	18	nu	38826	0	11526	0	27300	12946	954	7978	6632	6314	6376	0	0	0	0	0	0	0	0	0	0	0	0	0	0	0	0	0	0
EOG091200VN	3062947	3064839	17	nu	32181	0	5865	0	26316	11126	902	7316	4930	6196	7874	0	0	0	0	0	0	0	0	0	0	0	0	0	0	0	0	0	0
EOG091200VO	6326557	6329505	12	nu	35388	0	8091	0	27297	12282	1576	7866	5816	6466	7149	0	0	0	0	0	0	0	0	0	0	0	0	0	0	0	0	0	0
EOG091200VT	2496544	2498859	19	nu	44004	0	9972	0	34032	13421	961	11163	6111	7310	9448	0	0	0	0	0	0	0	0	0	0	0	0	0	0	0	0	0	0
EOG091200VV	3780361	3782712	17	nu	39984	0	8247	0	31737	13753	1160	8229	6658	7095	9755	0	0	0	0	0	0	0	0	0	0	0	0	0	0	0	0	0	0
EOG091200VY	3024376	3026202	19	nu	34713	0	5127	0	29586	13093	734	9035	6165	6928	7458	0	0	0	0	0	0	0	0	0	0	0	0	0	0	0	0	0	0
EOG091200W0	5140768	5142633	14	nu	26124	0	3585	0	22539	9257	756	5969	4222	5035	7313	0	0	0	0	0	0	0	0	0	0	0	0	0	0	0	0	0	0
EOG091200W2	1092817	1094919	19	nu	39957	0	9282	0	30675	13701	920	9488	6688	7013	7486	0	0	0	0	0	0	0	0	0	0	0	0	0	0	0	0	0	0
EOG091200W3	5435005	5437200	18	nu	39528	0	9606	0	29922	11363	1110	10149	4751	6612	8410	0	0	0	0	0	0	0	0	0	0	0	0	0	0	0	0	0	0
EOG091200W4	4305130	4307670	19	nu	48279	0	23598	0	24681	10911	1135	8123	6165	4746	5647	0	0	0	0	0	0	0	0	0	0	0	0	0	0	0	0	0	0
EOG091200W6	3222646	3224577	17	nu	32844	0	7014	0	25830	10712	867	8068	4823	5889	7050	0	0	0	0	0	0	0	0	0	0	0	0	0	0	0	0	0	0
EOG091200W8	2936164	2938023	18	nu	33480	0	654	0	32826	14542	985	9628	6502	8040	8656	0	0	0	0	0	0	0	0	0	0	0	0	0	0	0	0	0	0
EOG091200W9	6079555	6081576	18	nu	36396	0	4725	0	31671	13368	1025	9508	6168	7200	8795	0	0	0	0	0	0	0	0	0	0	0	0	0	0	0	0	0	0
EOG091200WB	2906038	2908371	19	nu	44346	0	14115	0	30231	12079	1029	9567	6066	6013	8585	0	0	0	0	0	0	0	0	0	0	0	0	0	0	0	0	0	0
EOG091200WC	2933533	2935506	19	nu	37506	0	5898	0	31608	11360	955	10971	5054	6306	9277	0	0	0	0	0	0	0	0	0	0	0	0	0	0	0	0	0	0
EOG091200WJ	2046424	2048967	19	nu	48336	0	11952	0	36384	14196	1290	9692	6393	7803	12496	0	0	0	0	0	0	0	0	0	0	0	0	0	0	0	0	0	0
EOG091200WK	4161400	4164099	19	nu	51300	0	13035	0	38265	15942	1586	13089	7229	8713	9234	0	0	0	0	0	0	0	0	0	0	0	0	0	0	0	0	0	0
EOG091200WL	5717533	5719497	19	nu	37335	0	7389	0	29946	11527	938	9265	5376	6151	9154	0	0	0	0	0	0	0	0	0	0	0	0	0	0	0	0	0	0
EOG091200WM	15082	17595	19	nu	47766	0	8079	0	39687	14872	1445	12901	6818	8054	11914	0	0	0	0	0	0	0	0	0	0	0	0	0	0	0	0	0	0
EOG091200WN	1773292	1775328	17	nu	34629	0	8754	0	25875	10849	900	7864	5083	5766	7162	0	0	0	0	0	0	0	0	0	0	0	0	0	0	0	0	0	0
EOG091200WR	3070444	3072504	19	nu	39159	0	11346	0	27813	10725	1314	8756	4999	5726	8332	0	0	0	0	0	0	0	0	0	0	0	0	0	0	0	0	0	0
EOG091200WT	4065643	4067547	13	nu	24765	0	1485	0	23280	10174	832	6936	4463	5711	6170	0	0	0	0	0	0	0	0	0	0	0	0	0	0	0	0	0	0
EOG091200WX	1124950	1126932	19	nu	37677	0	4230	0	33447	16878	867	8308	8485	8393	8261	0	0	0	0	0	0	0	0	0	0	0	0	0	0	0	0	0	0
EOG091200WY	1643926	1646556	14	nu	36834	0	9621	0	27213	12496	1027	8651	5764	6732	6066	0	0	0	0	0	0	0	0	0	0	0	0	0	0	0	0	0	0
EOG091200WZ	2903779	2906037	19	nu	42921	0	7410	32	35479	13392	1113	13437	5822	7570	8650	0	32	0	0	0	0	0	0	0	0	0	0	0	0	0	0	0	0
EOG091200X0	3143374	3145698	19	nu	44175	0	7368	0	36807	14401	1151	11843	6583	7818	10563	0	0	0	0	0	0	0	0	0	0	0	0	0	0	0	0	0	0
EOG091200X3	3007519	3011049	19	nu	67089	0	19791	0	47298	17323	2269	15636	7805	9518	14339	0	0	0	0	0	0	0	0	0	0	0	0	0	0	0	0	0	0
EOG091200X4	4395931	4399125	17	nu	54315	0	10665	0	43650	19940	1322	13092	10710	9230	10618	0	0	0	0	0	0	0	0	0	0	0	0	0	0	0	0	0	0
EOG091200X8	5875912	5878191	18	nu	41040	0	6714	0	34326	12311	1604	11957	5266	7045	10058	0	0	0	0	0	0	0	0	0	0	0	0	0	0	0	0	0	0
EOG091200XA	19690	21993	17	nu	39168	0	7116	0	32052	12457	1259	10650	5465	6992	8945	0	0	0	0	0	0	0	0	0	0	0	0	0	0	0	0	0	0
EOG091200XC	714127	716070	7	nu	13608	0	1347	18	12243	5639	640	3694	2663	2976	2910	0	18	0	0	0	0	0	0	0	0	0	0	0	0	0	0	0	0
EOG091200XE	628489	630939	13	nu	31863	0	8202	0	23661	9840	1064	7653	4560	5280	6168	0	0	0	0	0	0	0	0	0	0	0	0	0	0	0	0	0	0
EOG091200XF	3944713	3947016	19	nu	43776	0	10470	0	33306	12119	1237	11182	5435	6684	10005	0	0	0	0	0	0	0	0	0	0	0	0	0	0	0	0	0	0
EOG091200XK	2090341	2092728	19	nu	45372	0	8949	0	36423	13754	1457	11834	5785	7969	10835	0	0	0	0	0	0	0	0	0	0	0	0	0	0	0	0	0	0
EOG091200XO	1909573	1911372	19	nu	34200	0	3513	0	30687	12550	867	9502	5510	7040	8635	0	0	0	0	0	0	0	0	0	0	0	0	0	0	0	0	0	0
EOG091200XV	2018212	2019702	13	nu	19383	0	5823	0	13560	5580	581	4147	2479	3101	3833	0	0	0	0	0	0	0	0	0	0	0	0	0	0	0	0	0	0
EOG091200XX	3515674	3518076	17	nu	40851	0	12894	0	27957	11525	1085	8890	5712	5813	7542	0	0	0	0	0	0	0	0	0	0	0	0	0	0	0	0	0	0
EOG091200XY	6042406	6044802	18	nu	43146	0	18933	0	24213	10657	1168	8201	5578	5079	5355	0	0	0	0	0	0	0	0	0	0	0	0	0	0	0	0	0	0
EOG091200XZ	5635891	5638245	19	nu	44745	0	6882	1	37862	14268	1440	12327	6394	7874	11267	0	1	0	0	0	0	0	0	0	0	0	0	0	0	0	0	0	0
EOG091200Y0	5677516	5680305	19	nu	53010	0	10890	0	42120	16120	1791	13266	7447	8673	12734	0	0	0	0	0	0	0	0	0	0	0	0	0	0	0	0	0	0
EOG091200Y3	1285156	1287291	18	nu	38448	0	13188	0	25260	9969	931	8143	4519	5450	7148	0	0	0	0	0	0	0	0	0	0	0	0	0	0	0	0	0	0
EOG091200Y6	945952	950145	19	nu	79686	0	24843	1	54842	21128	2123	17476	9336	11792	16238	0	1	0	0	0	0	0	0	0	0	0	0	0	0	0	0	0	0
EOG091200YB	2141293	2143590	19	nu	43662	0	7647	0	36015	13537	1342	12593	6261	7276	9885	0	0	0	0	0	0	0	0	0	0	0	0	0	0	0	0	0	0
EOG091200YG	6249820	6251793	19	nu	37506	0	9882	0	27624	10757	1055	8504	5066	5691	8363	0	0	0	0	0	0	0	0	0	0	0	0	0	0	0	0	0	0
EOG091200YH	3076666	3078345	16	nu	26880	0	8121	0	18759	8379	796	5662	4027	4352	4718	0	0	0	0	0	0	0	0	0	0	0	0	0	0	0	0	0	0
EOG091200YI	1739074	1741623	18	nu	45900	0	10485	0	35415	13849	1491	10985	6579	7270	10581	0	0	0	0	0	0	0	0	0	0	0	0	0	0	0	0	0	0
EOG091200YM	1514440	1516623	19	nu	41496	0	18606	0	22890	10417	1178	7564	5020	5397	4909	0	0	0	0	0	0	0	0	0	0	0	0	0	0	0	0	0	0
EOG091200YN	2039434	2042559	8	nu	25008	0	8034	0	16974	6951	935	5323	3132	3819	4700	0	0	0	0	0	0	0	0	0	0	0	0	0	0	0	0	0	0
EOG091200YP	280465	282480	19	nu	38304	0	7824	0	30480	13545	1050	8408	6215	7330	8527	0	0	0	0	0	0	0	0	0	0	0	0	0	0	0	0	0	0
EOG091200YR	2317597	2319900	19	nu	43776	0	6912	0	36864	13853	1317	12960	6123	7730	10051	0	0	0	0	0	0	0	0	0	0	0	0	0	0	0	0	0	0
EOG091200YS	2930506	2933532	19	nu	57513	0	14703	0	42810	16019	1815	13387	7772	8247	13404	0	0	0	0	0	0	0	0	0	0	0	0	0	0	0	0	0	0
EOG091200YT	1119559	1121331	18	nu	31914	0	3549	0	28365	10630	936	10366	4774	5856	7369	0	0	0	0	0	0	0	0	0	0	0	0	0	0	0	0	0	0
EOG091200YU	6335572	6338802	17	nu	54927	0	18615	0	36312	16134	1747	11556	8550	7584	8622	0	0	0	0	0	0	0	0	0	0	0	0	0	0	0	0	0	0
EOG091200YW	4026946	4029138	18	nu	39474	0	14712	0	24762	10586	1034	7300	5152	5434	6876	0	0	0	0	0	0	0	0	0	0	0	0	0	0	0	0	0	0
EOG091200YX	3059179	3061680	18	nu	45036	0	17067	0	27969	9600	1463	9285	4533	5067	9084	0	0	0	0	0	0	0	0	0	0	0	0	0	0	0	0	0	0
EOG091200Z1	2647729	2649633	19	nu	36195	0	7986	0	28209	12980	871	7568	6147	6833	7661	0	0	0	0	0	0	0	0	0	0	0	0	0	0	0	0	0	0
EOG091200Z2	3307885	3309744	19	nu	35340	0	2955	0	32385	12862	801	10753	5569	7293	8770	0	0	0	0	0	0	0	0	0	0	0	0	0	0	0	0	0	0
EOG091200Z5	3579622	3581394	19	nu	33687	0	4257	0	29430	12633	723	8636	5938	6695	8161	0	0	0	0	0	0	0	0	0	0	0	0	0	0	0	0	0	0
EOG091200Z9	127045	129078	19	nu	38646	0	5820	0	32826	12879	1026	10588	5858	7021	9359	0	0	0	0	0	0	0	0	0	0	0	0	0	0	0	0	0	0
EOG091200ZA	4675501	4677771	19	nu	43149	0	8667	0	34482	13732	1261	10543	6900	6832	10207	0	0	0	0	0	0	0	0	0	0	0	0	0	0	0	0	0	0
EOG091200ZB	766072	767829	19	nu	33402	0	11412	0	21990	10803	818	5750	5534	5269	5437	0	0	0	0	0	0	0	0	0	0	0	0	0	0	0	0	0	0
EOG091200ZF	750565	752151	19	nu	30153	0	4164	0	25989	11794	795	8050	5452	6342	6145	0	0	0	0	0	0	0	0	0	0	0	0	0	0	0	0	0	0
EOG091200ZH	6143689	6146163	19	nu	47025	0	11460	1	35564	16805	1300	10536	9288	7517	8223	0	1	0	0	0	0	0	0	0	0	0	0	0	0	0	0	0	0
EOG091200ZI	6038545	6040326	18	nu	32076	0	16014	0	16062	5939	800	6096	2918	3021	4027	0	0	0	0	0	0	0	0	0	0	0	0	0	0	0	0	0	0
EOG091200ZK	4648873	4651947	19	nu	58425	0	21837	0	36588	13311	1986	13901	5781	7530	9376	0	0	0	0	0	0	0	0	0	0	0	0	0	0	0	0	0	0
EOG091200ZL	1648567	1650783	19	nu	42123	0	5925	0	36198	13741	1235	12113	6050	7691	10344	0	0	0	0	0	0	0	0	0	0	0	0	0	0	0	0	0	0
EOG091200ZM	4358584	4360746	11	nu	23793	0	7656	99	16038	7095	787	5002	3624	3471	3941	0	99	0	0	0	0	0	0	0	0	0	0	0	0	0	0	0	0
EOG091200ZO	1326682	1328613	18	nu	34776	0	5739	0	29037	11485	838	9324	5140	6345	8228	0	0	0	0	0	0	0	0	0	0	0	0	0	0	0	0	0	0
EOG091200ZS	3837889	3840039	19	nu	40869	0	10740	0	30129	12737	1097	8978	6027	6710	8414	0	0	0	0	0	0	0	0	0	0	0	0	0	0	0	0	0	0
EOG091200ZU	5272744	5275821	18	nu	55404	0	19959	0	35445	13688	1949	11474	6384	7304	10283	0	0	0	0	0	0	0	0	0	0	0	0	0	0	0	0	0	0
EOG091200ZV	3802240	3804738	12	nu	29988	0	2691	0	27297	11269	1358	8079	5435	5834	7949	0	0	0	0	0	0	0	0	0	0	0	0	0	0	0	0	0	0
EOG091200ZX	4307671	4310715	17	nu	51765	0	15009	0	36756	14502	1367	13747	5806	8696	8507	0	0	0	0	0	0	0	0	0	0	0	0	0	0	0	0	0	0
EOG091200ZY	4415656	4417272	16	nu	25872	0	10236	0	15636	6138	763	5272	2867	3271	4226	0	0	0	0	0	0	0	0	0	0	0	0	0	0	0	0	0	0
EOG09120101	4113901	4116057	10	nu	21570	0	7662	0	13908	6680	572	3976	3402	3278	3252	0	0	0	0	0	0	0	0	0	0	0	0	0	0	0	0	0	0
EOG09120102	1693612	1695528	18	nu	34506	0	4143	0	30363	11969	953	9911	5407	6562	8483	0	0	0	0	0	0	0	0	0	0	0	0	0	0	0	0	0	0
EOG09120103	5874058	5875911	19	nu	35226	0	5826	0	29400	10806	1061	9598	4998	5808	8996	0	0	0	0	0	0	0	0	0	0	0	0	0	0	0	0	0	0
EOG09120106	5358307	5361411	19	nu	58995	0	30099	1	28895	11998	1364	8941	5408	6590	7956	0	1	0	0	0	0	0	0	0	0	0	0	0	0	0	0	0	0
EOG09120108	1019587	1022034	19	nu	46512	0	5289	1	41222	16679	1273	13527	7910	8769	11016	0	1	0	0	0	0	0	0	0	0	0	0	0	0	0	0	0	0
EOG0912010A	871408	873420	19	nu	38247	0	8256	0	29991	11419	988	9114	5327	6092	9458	0	0	0	0	0	0	0	0	0	0	0	0	0	0	0	0	0	0
EOG0912010B	5377048	5379513	15	nu	36990	0	10863	0	26127	11683	1105	8274	5462	6221	6170	0	0	0	0	0	0	0	0	0	0	0	0	0	0	0	0	0	0
EOG0912010D	4493323	4495107	18	nu	32130	0	5235	0	26895	10379	803	8542	4896	5483	7974	0	0	0	0	0	0	0	0	0	0	0	0	0	0	0	0	0	0
EOG0912010F	1238734	1240881	19	nu	40812	0	9366	0	31446	12026	1164	9979	6146	5880	9441	0	0	0	0	0	0	0	0	0	0	0	0	0	0	0	0	0	0
EOG0912010H	1013065	1015437	16	nu	37968	0	12510	0	25458	8799	1214	9093	4070	4729	7566	0	0	0	0	0	0	0	0	0	0	0	0	0	0	0	0	0	0
EOG0912010L	2766550	2768568	19	nu	38361	0	18456	0	19905	7863	1124	7004	3425	4438	5038	0	0	0	0	0	0	0	0	0	0	0	0	0	0	0	0	0	0
EOG0912010M	5996446	5998176	19	nu	32889	0	2172	0	30717	12638	716	8160	5775	6863	9919	0	0	0	0	0	0	0	0	0	0	0	0	0	0	0	0	0	0
EOG0912010N	396862	398442	18	nu	28458	0	2442	0	26016	10708	659	8599	4801	5907	6709	0	0	0	0	0	0	0	0	0	0	0	0	0	0	0	0	0	0
EOG0912010P	816325	818013	19	nu	32091	0	2178	0	29913	13668	733	8901	6918	6750	7344	0	0	0	0	0	0	0	0	0	0	0	0	0	0	0	0	0	0
EOG0912010Q	2921377	2923758	14	nu	33348	0	7347	1	26000	9996	1378	9005	4381	5615	6999	0	1	0	0	0	0	0	0	0	0	0	0	0	0	0	0	0	0
EOG0912010R	4607152	4608912	9	nu	15849	0	2331	0	13518	5954	646	4277	2673	3281	3287	0	0	0	0	0	0	0	0	0	0	0	0	0	0	0	0	0	0
EOG0912010T	3056254	3058137	12	nu	22608	0	1542	0	21066	9611	904	6141	4453	5158	5314	0	0	0	0	0	0	0	0	0	0	0	0	0	0	0	0	0	0
EOG0912010U	5104501	5106753	18	nu	40554	0	10626	0	29928	11989	1301	9292	5892	6097	8647	0	0	0	0	0	0	0	0	0	0	0	0	0	0	0	0	0	0
EOG09120110	1827178	1828977	18	nu	32400	0	6087	0	26313	10647	906	8501	5028	5619	7165	0	0	0	0	0	0	0	0	0	0	0	0	0	0	0	0	0	0
EOG09120112	1849909	1851618	19	nu	32490	0	3045	0	29445	11611	818	9309	4960	6651	8525	0	0	0	0	0	0	0	0	0	0	0	0	0	0	0	0	0	0
EOG09120116	1177312	1179042	19	nu	32889	0	3369	0	29520	11257	720	9768	5000	6257	8495	0	0	0	0	0	0	0	0	0	0	0	0	0	0	0	0	0	0
EOG09120117	427465	429399	14	nu	27090	0	8610	0	18480	8361	781	4634	4187	4174	5485	0	0	0	0	0	0	0	0	0	0	0	0	0	0	0	0	0	0
EOG09120119	721882	726918	17	nu	85629	0	45450	37	40142	14183	3120	16579	6231	7952	9380	0	37	0	0	0	0	0	0	0	0	0	0	0	0	0	0	0	0
EOG0912011A	2344264	2346231	18	nu	35424	0	1050	0	34374	14097	1045	10500	6208	7889	9777	0	0	0	0	0	0	0	0	0	0	0	0	0	0	0	0	0	0
EOG0912011C	4978939	4981326	19	nu	45372	0	18039	0	27333	10856	1286	9324	5314	5542	7153	0	0	0	0	0	0	0	0	0	0	0	0	0	0	0	0	0	0
EOG0912011D	4570696	4573044	17	nu	39933	0	16080	1	23852	10504	985	7201	5357	5147	6147	0	1	0	0	0	0	0	0	0	0	0	0	0	0	0	0	0	0
EOG0912011E	5675005	5677515	17	nu	42687	0	14835	0	27852	11571	1511	8716	5684	5887	7565	0	0	0	0	0	0	0	0	0	0	0	0	0	0	0	0	0	0
EOG0912011I	1354738	1357872	19	nu	59565	0	23217	0	36348	13951	2058	12457	6376	7575	9940	0	0	0	0	0	0	0	0	0	0	0	0	0	0	0	0	0	0
EOG0912011J	5819641	5822268	17	nu	44676	0	10944	0	33732	12788	1969	10420	6269	6519	10524	0	0	0	0	0	0	0	0	0	0	0	0	0	0	0	0	0	0
EOG0912011L	4523701	4525269	15	nu	23535	0	6981	3	16551	6728	711	5572	2927	3801	4251	0	3	0	0	0	0	0	0	0	0	0	0	0	0	0	0	0	0
EOG0912011Q	1707448	1709229	19	nu	33858	0	2148	0	31710	13594	846	9514	6314	7280	8602	0	0	0	0	0	0	0	0	0	0	0	0	0	0	0	0	0	0
EOG0912011R	5402065	5403936	15	nu	28080	0	9066	0	19014	8132	925	5634	4013	4119	5248	0	0	0	0	0	0	0	0	0	0	0	0	0	0	0	0	0	0
EOG0912011T	5491720	5493615	19	nu	36024	0	5097	0	30927	12250	940	8158	5053	7197	10519	0	0	0	0	0	0	0	0	0	0	0	0	0	0	0	0	0	0
EOG0912011V	6255034	6256962	13	nu	25077	0	5373	0	19704	7069	1091	6700	3588	3481	5935	0	0	0	0	0	0	0	0	0	0	0	0	0	0	0	0	0	0
EOG0912011W	6177736	6180504	14	nu	38766	0	3417	0	35349	13490	1764	11755	6545	6945	10104	0	0	0	0	0	0	0	0	0	0	0	0	0	0	0	0	0	0
EOG0912011Z	201910	203859	17	nu	33150	0	10278	0	22872	8695	1081	7399	3902	4793	6778	0	0	0	0	0	0	0	0	0	0	0	0	0	0	0	0	0	0
EOG09120120	4392334	4394865	17	nu	43044	0	14856	0	28188	12136	1098	8792	5901	6235	7260	0	0	0	0	0	0	0	0	0	0	0	0	0	0	0	0	0	0
EOG09120124	4546351	4548135	17	nu	30345	0	1344	0	29001	12994	1069	8331	5716	7278	7676	0	0	0	0	0	0	0	0	0	0	0	0	0	0	0	0	0	0
EOG09120125	3254362	3256950	19	nu	49191	0	5931	0	43260	18757	1285	13692	9382	9375	10811	0	0	0	0	0	0	0	0	0	0	0	0	0	0	0	0	0	0
EOG09120128	774424	777168	18	nu	49410	0	16950	0	32460	12437	1495	10879	5682	6755	9144	0	0	0	0	0	0	0	0	0	0	0	0	0	0	0	0	0	0
EOG09120129	1987333	1989036	19	nu	32376	0	8541	0	23835	10629	760	6772	5179	5450	6434	0	0	0	0	0	0	0	0	0	0	0	0	0	0	0	0	0	0
EOG0912012A	4928467	4930467	19	nu	38019	0	7719	0	30300	12050	978	9814	6046	6004	8436	0	0	0	0	0	0	0	0	0	0	0	0	0	0	0	0	0	0
EOG0912012B	4866430	4868427	18	nu	35964	0	7614	0	28350	11082	1123	9074	5201	5881	8194	0	0	0	0	0	0	0	0	0	0	0	0	0	0	0	0	0	0
EOG0912012D	3575107	3577065	13	nu	25467	0	9993	0	15474	7382	685	4833	3875	3507	3259	0	0	0	0	0	0	0	0	0	0	0	0	0	0	0	0	0	0
EOG0912012E	999664	1004592	19	nu	93651	0	42708	2	50941	20197	2762	19519	9508	10689	11225	0	2	0	0	0	0	0	0	0	0	0	0	0	0	0	0	0	0
EOG0912012F	575422	577224	16	nu	28848	0	5370	0	23478	9894	622	7700	4371	5523	5884	0	0	0	0	0	0	0	0	0	0	0	0	0	0	0	0	0	0
EOG0912012J	4119763	4121910	14	nu	30072	0	1044	0	29028	12104	1136	8656	5637	6467	8268	0	0	0	0	0	0	0	0	0	0	0	0	0	0	0	0	0	0
EOG0912012K	267682	269874	19	nu	41667	0	9150	31	32486	13936	956	10014	6796	7140	8536	0	31	0	0	0	0	0	0	0	0	0	0	0	0	0	0	0	0
EOG0912012L	2625190	2626962	18	nu	31914	0	2178	0	29736	12019	749	9843	5598	6421	7874	0	0	0	0	0	0	0	0	0	0	0	0	0	0	0	0	0	0
EOG0912012N	3998917	4001178	18	nu	40716	0	12015	0	28701	11699	1341	10149	5374	6325	6853	0	0	0	0	0	0	0	0	0	0	0	0	0	0	0	0	0	0
EOG0912012O	5414968	5416827	19	nu	35340	0	8958	0	26382	10061	1090	8647	5034	5027	7674	0	0	0	0	0	0	0	0	0	0	0	0	0	0	0	0	0	0
EOG0912012R	5296141	5298123	12	nu	23796	0	1929	0	21867	8406	856	6653	3941	4465	6808	0	0	0	0	0	0	0	0	0	0	0	0	0	0	0	0	0	0
EOG0912012S	2276701	2279139	16	nu	39024	0	18447	0	20577	8015	1204	6574	3524	4491	5988	0	0	0	0	0	0	0	0	0	0	0	0	0	0	0	0	0	0
EOG0912012V	2553343	2555238	19	nu	36024	0	5649	0	30375	11232	898	10485	5215	6017	8658	0	0	0	0	0	0	0	0	0	0	0	0	0	0	0	0	0	0
EOG0912012Z	1847017	1849359	18	nu	42174	0	9042	0	33132	14120	1254	9974	6836	7284	9038	0	0	0	0	0	0	0	0	0	0	0	0	0	0	0	0	0	0
EOG09120130	5632480	5634321	19	nu	34998	0	1329	0	33669	16015	873	8779	7954	8061	8875	0	0	0	0	0	0	0	0	0	0	0	0	0	0	0	0	0	0
EOG09120134	2915431	2917269	18	nu	33102	0	5565	0	27537	10711	878	8921	5135	5576	7905	0	0	0	0	0	0	0	0	0	0	0	0	0	0	0	0	0	0
EOG09120135	4853914	4856202	19	nu	43491	0	8655	1	34835	12795	1263	10987	6135	6660	11053	0	1	0	0	0	0	0	0	0	0	0	0	0	0	0	0	0	0
EOG09120136	5598913	5601252	17	nu	39780	0	8223	0	31557	13192	1263	10167	5802	7390	8198	0	0	0	0	0	0	0	0	0	0	0	0	0	0	0	0	0	0
EOG09120137	3892492	3894891	18	nu	43200	0	10533	0	32667	12993	1458	10146	5769	7224	9528	0	0	0	0	0	0	0	0	0	0	0	0	0	0	0	0	0	0
EOG09120138	4764199	4766130	19	nu	36708	0	6006	0	30702	13151	988	9062	5930	7221	8489	0	0	0	0	0	0	0	0	0	0	0	0	0	0	0	0	0	0
EOG09120139	5696572	5699250	15	nu	40185	0	14409	0	25776	9929	1577	8566	4640	5289	7281	0	0	0	0	0	0	0	0	0	0	0	0	0	0	0	0	0	0
EOG0912013A	6146164	6147774	16	nu	25776	0	1452	0	24324	10638	687	7279	5369	5269	6407	0	0	0	0	0	0	0	0	0	0	0	0	0	0	0	0	0	0
EOG0912013B	4596244	4598208	18	nu	35370	0	6291	0	29079	11377	944	8518	5587	5790	9184	0	0	0	0	0	0	0	0	0	0	0	0	0	0	0	0	0	0
EOG0912013C	1289134	1291149	19	nu	38304	0	9393	0	28911	10547	1082	9849	4962	5585	8515	0	0	0	0	0	0	0	0	0	0	0	0	0	0	0	0	0	0
EOG0912013D	5232718	5234574	19	nu	35283	0	5910	0	29373	11186	828	8336	5066	6120	9851	0	0	0	0	0	0	0	0	0	0	0	0	0	0	0	0	0	0
EOG0912013E	2190754	2193063	18	nu	41580	0	14247	0	27333	11300	1186	7111	5360	5940	8922	0	0	0	0	0	0	0	0	0	0	0	0	0	0	0	0	0	0
EOG0912013G	856633	858816	15	nu	32760	0	13596	0	19164	7623	1107	5780	3591	4032	5761	0	0	0	0	0	0	0	0	0	0	0	0	0	0	0	0	0	0
EOG0912013H	885301	887193	19	nu	35967	0	14364	0	21603	8206	877	6820	3846	4360	6577	0	0	0	0	0	0	0	0	0	0	0	0	0	0	0	0	0	0
EOG0912013J	4856203	4858308	19	nu	40014	0	4068	0	35946	14189	1032	11957	6266	7923	9800	0	0	0	0	0	0	0	0	0	0	0	0	0	0	0	0	0	0
EOG0912013L	971209	973011	19	nu	34257	0	6288	3	27966	11535	989	8870	5777	5758	7561	0	3	0	0	0	0	0	0	0	0	0	0	0	0	0	0	0	0
EOG0912013M	2443213	2445462	19	nu	42750	0	9162	0	33588	13675	1191	11515	5862	7813	8398	0	0	0	0	0	0	0	0	0	0	0	0	0	0	0	0	0	0
EOG0912013O	5125885	5127597	18	nu	30834	0	3996	0	26838	11278	812	7774	4815	6463	7786	0	0	0	0	0	0	0	0	0	0	0	0	0	0	0	0	0	0
EOG0912013Q	1888507	1890870	19	nu	44916	0	8148	0	36768	14812	1096	12809	6935	7877	9147	0	0	0	0	0	0	0	0	0	0	0	0	0	0	0	0	0	0
EOG0912013R	1551070	1553265	19	nu	41724	0	9552	0	32172	13767	1068	9322	6163	7604	9083	0	0	0	0	0	0	0	0	0	0	0	0	0	0	0	0	0	0
EOG0912013S	3894892	3897018	16	nu	34032	0	5007	0	29025	14385	889	8047	7875	6510	6593	0	0	0	0	0	0	0	0	0	0	0	0	0	0	0	0	0	0
EOG0912013V	3972838	3974898	14	nu	28854	0	8250	0	20604	9142	1027	6567	4457	4685	4895	0	0	0	0	0	0	0	0	0	0	0	0	0	0	0	0	0	0
EOG0912013W	130405	132252	19	nu	35112	0	5586	0	29526	12694	872	9170	5963	6731	7662	0	0	0	0	0	0	0	0	0	0	0	0	0	0	0	0	0	0
EOG0912013X	380779	383175	17	nu	40749	0	8865	0	31884	13722	1305	10277	7025	6697	7885	0	0	0	0	0	0	0	0	0	0	0	0	0	0	0	0	0	0
EOG0912013Y	2990038	2991915	19	nu	35682	0	1041	0	34641	14250	941	10615	6801	7449	9776	0	0	0	0	0	0	0	0	0	0	0	0	0	0	0	0	0	0
EOG09120142	5379868	5381757	19	nu	35910	0	7530	0	28380	10671	930	9582	4841	5830	8127	0	0	0	0	0	0	0	0	0	0	0	0	0	0	0	0	0	0
EOG09120143	199756	201909	11	nu	23694	0	6750	0	16944	6857	936	5350	3075	3782	4737	0	0	0	0	0	0	0	0	0	0	0	0	0	0	0	0	0	0
EOG09120147	1462153	1464699	19	nu	48393	0	9492	0	38901	16978	1271	12065	8188	8790	9858	0	0	0	0	0	0	0	0	0	0	0	0	0	0	0	0	0	0
EOG0912014A	3644197	3646641	18	nu	44010	0	7584	0	36426	12940	1573	12757	5956	6984	10729	0	0	0	0	0	0	0	0	0	0	0	0	0	0	0	0	0	0
EOG0912014B	4593517	4595730	19	nu	42066	0	5895	0	36171	15255	1007	12160	7300	7955	8756	0	0	0	0	0	0	0	0	0	0	0	0	0	0	0	0	0	0
EOG0912014D	6119971	6122904	18	nu	52812	0	19881	0	32931	14427	1428	10123	7005	7422	8381	0	0	0	0	0	0	0	0	0	0	0	0	0	0	0	0	0	0
EOG0912014F	1445170	1447476	19	nu	43833	0	12207	0	31626	12874	1179	9881	6205	6669	8871	0	0	0	0	0	0	0	0	0	0	0	0	0	0	0	0	0	0
EOG0912014G	4528507	4530840	17	nu	39678	0	11997	0	27681	11224	1257	8443	5212	6012	8014	0	0	0	0	0	0	0	0	0	0	0	0	0	0	0	0	0	0
EOG0912014H	2168614	2170494	18	nu	33858	0	7938	0	25920	11403	744	7823	5373	6030	6694	0	0	0	0	0	0	0	0	0	0	0	0	0	0	0	0	0	0
EOG0912014I	2726218	2728392	19	nu	41325	0	6798	0	34527	13094	1458	11347	5811	7283	10086	0	0	0	0	0	0	0	0	0	0	0	0	0	0	0	0	0	0
EOG0912014K	601225	603465	18	nu	40338	0	11232	0	29106	12770	1128	9371	6230	6540	6965	0	0	0	0	0	0	0	0	0	0	0	0	0	0	0	0	0	0
EOG0912014L	6091114	6094068	18	nu	53190	0	17925	0	35265	16508	1532	11024	8330	8178	7733	0	0	0	0	0	0	0	0	0	0	0	0	0	0	0	0	0	0
EOG0912014M	2852092	2854092	13	nu	26013	0	9909	0	16104	7400	744	4463	3457	3943	4241	0	0	0	0	0	0	0	0	0	0	0	0	0	0	0	0	0	0
EOG0912014N	1886569	1888506	19	nu	36822	0	6330	0	30492	11141	1048	10508	4973	6168	8843	0	0	0	0	0	0	0	0	0	0	0	0	0	0	0	0	0	0
EOG0912014S	5206399	5208195	18	nu	32346	0	8844	0	23502	9069	965	7566	4256	4813	6867	0	0	0	0	0	0	0	0	0	0	0	0	0	0	0	0	0	0
EOG0912014T	3680263	3683034	15	nu	41580	0	10941	0	30639	13545	1208	9703	6865	6680	7391	0	0	0	0	0	0	0	0	0	0	0	0	0	0	0	0	0	0
EOG0912014U	2659453	2661543	14	nu	29274	0	2703	0	26571	11470	1209	8015	5242	6228	7086	0	0	0	0	0	0	0	0	0	0	0	0	0	0	0	0	0	0
EOG0912014V	4564381	4566867	19	nu	47253	0	9570	0	37683	14311	1670	12356	6866	7445	11016	0	0	0	0	0	0	0	0	0	0	0	0	0	0	0	0	0	0
EOG0912014W	973012	975228	19	nu	42123	0	13797	0	28326	11962	1052	8255	5297	6665	8109	0	0	0	0	0	0	0	0	0	0	0	0	0	0	0	0	0	0
EOG0912014Y	407728	410259	19	nu	48108	0	9966	0	38142	15522	1236	13328	6884	8638	9292	0	0	0	0	0	0	0	0	0	0	0	0	0	0	0	0	0	0
EOG0912014Z	932917	935112	19	nu	41724	0	16818	0	24906	11412	1159	7431	5591	5821	6063	0	0	0	0	0	0	0	0	0	0	0	0	0	0	0	0	0	0
EOG09120151	3694678	3696705	10	nu	20280	0	4818	3	15459	6444	772	5035	2995	3449	3980	0	3	0	0	0	0	0	0	0	0	0	0	0	0	0	0	0	0
EOG09120154	4046518	4048674	18	nu	38826	0	10977	0	27849	11638	1033	8399	5305	6333	7812	0	0	0	0	0	0	0	0	0	0	0	0	0	0	0	0	0	0
EOG09120155	1090468	1092816	18	nu	42282	0	24378	0	17904	7913	851	5639	3888	4025	4352	0	0	0	0	0	0	0	0	0	0	0	0	0	0	0	0	0	0
EOG09120156	3948067	3949848	19	nu	33858	0	5859	0	27999	10985	934	8979	5052	5933	8035	0	0	0	0	0	0	0	0	0	0	0	0	0	0	0	0	0	0
EOG09120159	2908372	2909901	12	nu	18360	0	4629	0	13731	5685	677	4432	2587	3098	3614	0	0	0	0	0	0	0	0	0	0	0	0	0	0	0	0	0	0
EOG0912015C	3373825	3376689	17	nu	48705	0	14835	0	33870	13400	1488	10935	6108	7292	9535	0	0	0	0	0	0	0	0	0	0	0	0	0	0	0	0	0	0
EOG0912015D	6237526	6239277	18	nu	31536	0	3714	0	27822	11301	787	8505	5308	5993	8016	0	0	0	0	0	0	0	0	0	0	0	0	0	0	0	0	0	0
EOG0912015E	3577369	3579621	19	nu	42807	0	9939	0	32868	14666	1046	9978	7171	7495	8224	0	0	0	0	0	0	0	0	0	0	0	0	0	0	0	0	0	0
EOG0912015F	5417440	5419221	19	nu	33858	0	4869	0	28989	10982	904	9421	4847	6135	8586	0	0	0	0	0	0	0	0	0	0	0	0	0	0	0	0	0	0
EOG0912015J	79081	81012	19	nu	36708	0	3060	0	33648	12893	916	11760	5834	7059	8995	0	0	0	0	0	0	0	0	0	0	0	0	0	0	0	0	0	0
EOG0912015N	174016	175848	16	nu	29328	0	3225	0	26103	11351	857	7234	4799	6552	7518	0	0	0	0	0	0	0	0	0	0	0	0	0	0	0	0	0	0
EOG0912015O	5793853	5795868	19	nu	38304	0	11940	0	26364	9730	1065	9315	4305	5425	7319	0	0	0	0	0	0	0	0	0	0	0	0	0	0	0	0	0	0
EOG0912015P	6153157	6154842	18	nu	30348	0	3690	0	26658	10664	817	8429	4472	6192	7565	0	0	0	0	0	0	0	0	0	0	0	0	0	0	0	0	0	0
EOG0912015Q	6227686	6229398	18	nu	30834	0	3762	0	27072	10335	792	8792	4653	5682	7945	0	0	0	0	0	0	0	0	0	0	0	0	0	0	0	0	0	0
EOG0912015S	4719892	4721937	19	nu	38874	0	11784	50	27040	10896	1047	8717	4868	6028	7427	0	50	0	0	0	0	0	0	0	0	0	0	0	0	0	0	0	0
EOG0912015Y	3263914	3265833	19	nu	36480	0	10803	0	25677	11620	1126	7370	4680	6940	6687	0	0	0	0	0	0	0	0	0	0	0	0	0	0	0	0	0	0
EOG0912015Z	3298900	3300585	19	nu	32034	0	7083	0	24951	12451	794	6618	6145	6306	5882	0	0	0	0	0	0	0	0	0	0	0	0	0	0	0	0	0	0
EOG09120163	1492102	1494201	19	nu	39900	0	14280	0	25620	10847	812	8375	5222	5625	6398	0	0	0	0	0	0	0	0	0	0	0	0	0	0	0	0	0	0
EOG09120167	3773773	3775731	19	nu	37221	0	8763	0	28458	12676	785	8710	6549	6127	7072	0	0	0	0	0	0	0	0	0	0	0	0	0	0	0	0	0	0
EOG09120168	2527438	2529528	17	nu	35547	0	4062	0	31485	12419	1164	9916	5644	6775	9150	0	0	0	0	0	0	0	0	0	0	0	0	0	0	0	0	0	0
EOG0912016A	3279805	3281589	17	nu	30345	0	2307	0	28038	10513	942	9227	5013	5500	8298	0	0	0	0	0	0	0	0	0	0	0	0	0	0	0	0	0	0
EOG0912016D	5260111	5261739	19	nu	30951	0	2145	0	28806	12187	791	9044	5897	6290	7575	0	0	0	0	0	0	0	0	0	0	0	0	0	0	0	0	0	0
EOG0912016E	4904071	4905663	19	nu	30267	0	5625	0	24642	10611	852	7370	5161	5450	6661	0	0	0	0	0	0	0	0	0	0	0	0	0	0	0	0	0	0
EOG0912016G	2695210	2696922	16	nu	27408	0	4386	0	23022	11119	615	5789	5563	5556	6114	0	0	0	0	0	0	0	0	0	0	0	0	0	0	0	0	0	0
EOG0912016H	2794057	2796462	19	nu	45714	0	16797	0	28917	11607	1227	9334	5450	6157	7976	0	0	0	0	0	0	0	0	0	0	0	0	0	0	0	0	0	0
EOG0912016I	3934480	3936105	19	nu	30894	0	549	0	30345	11830	712	9890	5349	6481	8625	0	0	0	0	0	0	0	0	0	0	0	0	0	0	0	0	0	0
EOG0912016L	1313551	1315869	19	nu	44061	0	13782	0	30279	11489	1309	9985	5268	6221	8805	0	0	0	0	0	0	0	0	0	0	0	0	0	0	0	0	0	0
EOG0912016O	5094394	5096502	19	nu	40071	0	5778	0	34293	13714	1249	10452	6164	7550	10127	0	0	0	0	0	0	0	0	0	0	0	0	0	0	0	0	0	0
EOG0912016Q	2007145	2008887	17	nu	29631	0	5559	0	24072	10504	743	7138	4451	6053	6430	0	0	0	0	0	0	0	0	0	0	0	0	0	0	0	0	0	0
EOG0912016S	48622	50295	14	nu	23436	0	7746	0	15690	7379	609	4160	3245	4134	4151	0	0	0	0	0	0	0	0	0	0	0	0	0	0	0	0	0	0
EOG0912016T	755764	757533	19	nu	33630	0	4614	0	29016	12215	818	8902	5665	6550	7899	0	0	0	0	0	0	0	0	0	0	0	0	0	0	0	0	0	0
EOG0912016U	5540182	5542320	16	nu	34224	0	5556	0	28668	11456	1131	8836	5278	6178	8376	0	0	0	0	0	0	0	0	0	0	0	0	0	0	0	0	0	0
EOG0912016V	5286853	5289867	8	nu	24120	0	9795	0	14325	5551	756	4832	2642	2909	3942	0	0	0	0	0	0	0	0	0	0	0	0	0	0	0	0	0	0
EOG0912016X	2367661	2369532	18	nu	33696	0	6261	0	27435	10662	1174	8325	5064	5598	8448	0	0	0	0	0	0	0	0	0	0	0	0	0	0	0	0	0	0
EOG0912016Y	2819971	2821443	17	nu	25041	0	2037	0	23004	10338	556	6541	4782	5556	6125	0	0	0	0	0	0	0	0	0	0	0	0	0	0	0	0	0	0
EOG09120173	2086801	2088924	19	nu	40356	0	8277	0	32079	11857	1344	10815	5379	6478	9407	0	0	0	0	0	0	0	0	0	0	0	0	0	0	0	0	0	0
EOG09120177	6420229	6422877	18	nu	47682	0	20070	0	27612	10710	1364	10562	4971	5739	6340	0	0	0	0	0	0	0	0	0	0	0	0	0	0	0	0	0	0
EOG09120178	2363350	2365794	19	nu	46455	0	18009	1	28445	10860	1444	11184	4760	6100	6401	0	1	0	0	0	0	0	0	0	0	0	0	0	0	0	0	0	0
EOG0912017C	221152	223437	18	nu	41148	0	7035	0	34113	12668	1224	11161	5592	7076	10284	0	0	0	0	0	0	0	0	0	0	0	0	0	0	0	0	0	0
EOG0912017D	4219381	4221768	16	nu	38208	0	8145	0	30063	13496	1115	9155	6427	7069	7412	0	0	0	0	0	0	0	0	0	0	0	0	0	0	0	0	0	0
EOG0912017E	5829241	5831190	12	nu	23400	0	8586	0	14814	6559	770	4308	3106	3453	3947	0	0	0	0	0	0	0	0	0	0	0	0	0	0	0	0	0	0
EOG0912017F	6296809	6299349	19	nu	48279	0	15204	0	33075	12608	1339	10540	5705	6903	9927	0	0	0	0	0	0	0	0	0	0	0	0	0	0	0	0	0	0
EOG0912017G	1605133	1606701	19	nu	29811	0	8835	0	20976	10164	663	5828	5482	4682	4984	0	0	0	0	0	0	0	0	0	0	0	0	0	0	0	0	0	0
EOG0912017L	3098425	3099945	19	nu	28899	0	2853	0	26046	10922	598	7958	4390	6532	7166	0	0	0	0	0	0	0	0	0	0	0	0	0	0	0	0	0	0
EOG0912017N	2608354	2610534	18	nu	39258	0	8973	0	30285	13238	934	9358	6842	6396	7689	0	0	0	0	0	0	0	0	0	0	0	0	0	0	0	0	0	0
EOG0912017P	1107763	1110123	17	nu	40137	0	11100	0	29037	10843	1223	9634	5027	5816	8560	0	0	0	0	0	0	0	0	0	0	0	0	0	0	0	0	0	0
EOG0912017Q	6219241	6221043	17	nu	30651	0	6471	0	24180	11289	834	6822	6009	5280	6069	0	0	0	0	0	0	0	0	0	0	0	0	0	0	0	0	0	0
EOG0912017S	862492	864336	19	nu	35055	0	5826	0	29229	12391	745	8692	5567	6824	8146	0	0	0	0	0	0	0	0	0	0	0	0	0	0	0	0	0	0
EOG0912017T	3138862	3141513	19	nu	50388	0	13824	0	36564	14997	1464	10871	7114	7883	10696	0	0	0	0	0	0	0	0	0	0	0	0	0	0	0	0	0	0
EOG0912017V	4556224	4558545	19	nu	44118	0	9951	0	34167	13505	1115	11897	6079	7426	8765	0	0	0	0	0	0	0	0	0	0	0	0	0	0	0	0	0	0
EOG0912017X	1367323	1369740	13	nu	31434	0	11991	0	19443	8585	1038	5742	4189	4396	5116	0	0	0	0	0	0	0	0	0	0	0	0	0	0	0	0	0	0
EOG09120180	1458403	1460283	18	nu	33858	0	9741	0	24117	9953	812	7002	4647	5306	7162	0	0	0	0	0	0	0	0	0	0	0	0	0	0	0	0	0	0
EOG09120181	2829583	2831430	15	nu	27720	0	8583	0	19137	7434	1211	6316	3574	3860	5387	0	0	0	0	0	0	0	0	0	0	0	0	0	0	0	0	0	0
EOG09120184	190477	192828	18	nu	42336	0	13104	0	29232	10458	1357	10444	4712	5746	8330	0	0	0	0	0	0	0	0	0	0	0	0	0	0	0	0	0	0
EOG09120189	5536153	5538009	19	nu	35283	0	3537	0	31746	11926	820	11230	5323	6603	8590	0	0	0	0	0	0	0	0	0	0	0	0	0	0	0	0	0	0
EOG0912018A	6277510	6279324	19	nu	34485	0	2760	34	31691	13705	796	11211	6343	7362	6775	0	34	0	0	0	0	0	0	0	0	0	0	0	0	0	0	0	0
EOG0912018D	394300	396861	17	nu	43554	0	8937	0	34617	13419	1622	11320	6275	7144	9878	0	0	0	0	0	0	0	0	0	0	0	0	0	0	0	0	0	0
EOG0912018E	4581853	4583913	19	nu	39159	0	8613	1	30545	14303	1010	9308	6314	7989	6934	0	1	0	0	0	0	0	0	0	0	0	0	0	0	0	0	0	0
EOG0912018F	5846632	5848758	19	nu	40413	0	15423	0	24990	10822	1051	7413	5215	5607	6755	0	0	0	0	0	0	0	0	0	0	0	0	0	0	0	0	0	0
EOG0912018K	2547181	2549169	16	nu	31824	0	4593	0	27231	11269	1147	7942	5699	5570	8020	0	0	0	0	0	0	0	0	0	0	0	0	0	0	0	0	0	0
EOG0912018M	5669818	5671701	13	nu	24492	0	4053	0	20439	8635	915	6282	3835	4800	5522	0	0	0	0	0	0	0	0	0	0	0	0	0	0	0	0	0	0
EOG0912018O	892333	894480	19	nu	40812	0	10173	0	30639	11479	1280	10434	5164	6315	8726	0	0	0	0	0	0	0	0	0	0	0	0	0	0	0	0	0	0
EOG0912018Q	4713784	4715403	11	nu	17820	0	5070	0	12750	5623	534	3137	2572	3051	3990	0	0	0	0	0	0	0	0	0	0	0	0	0	0	0	0	0	0
EOG0912018U	3355960	3357750	19	nu	34029	0	3375	0	30654	11955	915	10642	5244	6711	8057	0	0	0	0	0	0	0	0	0	0	0	0	0	0	0	0	0	0
EOG0912018V	2031973	2033883	19	nu	36309	0	3369	1	32939	12774	1173	10491	5968	6806	9674	0	1	0	0	0	0	0	0	0	0	0	0	0	0	0	0	0	0
EOG0912018W	2357092	2359008	19	nu	36423	0	8862	0	27561	10560	1190	8763	4939	5621	8238	0	0	0	0	0	0	0	0	0	0	0	0	0	0	0	0	0	0
EOG0912018Z	4781131	4783254	19	nu	40356	0	8070	0	32286	12374	1314	10550	5460	6914	9362	0	0	0	0	0	0	0	0	0	0	0	0	0	0	0	0	0	0
EOG09120190	5570599	5572644	13	nu	26598	0	9552	0	17046	6192	816	5454	2851	3341	5400	0	0	0	0	0	0	0	0	0	0	0	0	0	0	0	0	0	0
EOG09120191	2519569	2521695	13	nu	27651	0	6816	0	20835	10110	913	5894	4926	5184	4831	0	0	0	0	0	0	0	0	0	0	0	0	0	0	0	0	0	0
EOG09120192	5169139	5171088	18	nu	35100	0	5616	0	29484	11882	952	8240	5469	6413	9362	0	0	0	0	0	0	0	0	0	0	0	0	0	0	0	0	0	0
EOG09120193	178663	180693	19	nu	38589	0	7995	0	30594	13061	1016	9834	5989	7072	7699	0	0	0	0	0	0	0	0	0	0	0	0	0	0	0	0	0	0
EOG09120195	550888	552693	19	nu	34314	0	5724	0	28590	10905	940	9085	5098	5807	8600	0	0	0	0	0	0	0	0	0	0	0	0	0	0	0	0	0	0
EOG09120196	4619428	4621530	19	nu	39957	0	6594	0	33363	13386	1211	10542	5897	7489	9435	0	0	0	0	0	0	0	0	0	0	0	0	0	0	0	0	0	0
EOG09120198	6114772	6117459	17	nu	45696	0	17709	0	27987	9659	1789	10049	4844	4815	8279	0	0	0	0	0	0	0	0	0	0	0	0	0	0	0	0	0	0
EOG0912019A	1870090	1871655	17	nu	26622	0	4485	0	22137	9492	689	6626	4632	4860	6019	0	0	0	0	0	0	0	0	0	0	0	0	0	0	0	0	0	0
EOG0912019C	4470424	4472286	14	nu	26082	0	8589	0	17493	7692	864	5369	3715	3977	4432	0	0	0	0	0	0	0	0	0	0	0	0	0	0	0	0	0	0
EOG0912019D	5567836	5570070	19	nu	42465	0	7155	3	35307	15910	1299	10151	7675	8235	9246	0	3	0	0	0	0	0	0	0	0	0	0	0	0	0	0	0	0
EOG0912019E	1411687	1413327	19	nu	31179	0	1860	11	29308	12415	745	9365	5308	7107	7528	0	11	0	0	0	0	0	0	0	0	0	0	0	0	0	0	0	0
EOG0912019F	4005655	4007604	18	nu	35100	0	7359	0	27741	10739	1118	8922	4594	6145	8080	0	0	0	0	0	0	0	0	0	0	0	0	0	0	0	0	0	0
EOG0912019G	6439195	6441609	18	nu	43470	0	13479	0	29991	10953	1650	9815	5026	5927	9223	0	0	0	0	0	0	0	0	0	0	0	0	0	0	0	0	0	0
EOG0912019I	5068960	5070798	19	nu	34941	0	6381	0	28560	12726	702	8498	5797	6929	7336	0	0	0	0	0	0	0	0	0	0	0	0	0	0	0	0	0	0
EOG0912019J	1465456	1467366	17	nu	32487	0	8415	0	24072	8601	1122	7386	3986	4615	8085	0	0	0	0	0	0	0	0	0	0	0	0	0	0	0	0	0	0
EOG0912019K	6270049	6271935	19	nu	35853	0	6720	0	29133	11638	850	9761	5303	6335	7734	0	0	0	0	0	0	0	0	0	0	0	0	0	0	0	0	0	0
EOG0912019M	2618806	2621028	12	nu	26676	0	7170	0	19506	7917	996	5843	3574	4343	5746	0	0	0	0	0	0	0	0	0	0	0	0	0	0	0	0	0	0
EOG0912019N	3357751	3360288	11	nu	27918	0	6660	0	21258	9158	1280	6302	4212	4946	5798	0	0	0	0	0	0	0	0	0	0	0	0	0	0	0	0	0	0
EOG0912019Q	2415208	2416680	18	nu	26514	0	2169	0	24345	10187	547	7522	4682	5505	6636	0	0	0	0	0	0	0	0	0	0	0	0	0	0	0	0	0	0
EOG0912019R	6234124	6235977	12	nu	22248	0	7173	1	15074	6160	679	4703	3042	3118	4211	0	1	0	0	0	0	0	0	0	0	0	0	0	0	0	0	0	0
EOG0912019S	3546814	3548772	18	nu	35262	0	5682	0	29580	13997	841	8149	6393	7604	7434	0	0	0	0	0	0	0	0	0	0	0	0	0	0	0	0	0	0
EOG0912019X	3229795	3231621	19	nu	34713	0	4437	0	30276	12509	986	9456	5468	7041	8311	0	0	0	0	0	0	0	0	0	0	0	0	0	0	0	0	0	0
EOG0912019Z	4972606	4974282	19	nu	31863	0	1329	0	30534	12565	723	9674	5367	7198	8295	0	0	0	0	0	0	0	0	0	0	0	0	0	0	0	0	0	0
EOG091201A1	4932040	4933962	10	nu	19230	0	1914	0	17316	7805	910	5170	3780	4025	4341	0	0	0	0	0	0	0	0	0	0	0	0	0	0	0	0	0	0
EOG091201A2	799297	801093	19	nu	34143	0	8418	0	25725	10365	1011	8711	4955	5410	6649	0	0	0	0	0	0	0	0	0	0	0	0	0	0	0	0	0	0
EOG091201A4	3128866	3130731	18	nu	33588	0	2184	0	31404	13118	777	10465	5691	7427	7821	0	0	0	0	0	0	0	0	0	0	0	0	0	0	0	0	0	0
EOG091201A5	3990412	3992154	16	nu	27888	0	8547	0	19341	7434	758	6108	3221	4213	5799	0	0	0	0	0	0	0	0	0	0	0	0	0	0	0	0	0	0
EOG091201A6	4981327	4983456	19	nu	40470	0	7821	0	32649	12166	1195	11434	5488	6678	9049	0	0	0	0	0	0	0	0	0	0	0	0	0	0	0	0	0	0
EOG091201AC	2754415	2756655	19	nu	42579	0	11823	0	30756	11267	1286	10954	5408	5859	8535	0	0	0	0	0	0	0	0	0	0	0	0	0	0	0	0	0	0
EOG091201AD	5018284	5020044	18	nu	31698	0	4257	0	27441	11506	795	8412	4816	6690	7523	0	0	0	0	0	0	0	0	0	0	0	0	0	0	0	0	0	0
EOG091201AE	5146804	5148498	19	nu	32205	0	5058	0	27147	11253	923	8505	5241	6012	7389	0	0	0	0	0	0	0	0	0	0	0	0	0	0	0	0	0	0
EOG091201AG	2472253	2477436	17	nu	88128	0	8829	0	79299	39834	3225	21990	14833	25001	17475	0	0	0	0	0	0	0	0	0	0	0	0	0	0	0	0	0	0
EOG091201AH	1138618	1140594	18	nu	35586	0	16278	0	19308	7893	1218	6536	3628	4265	4879	0	0	0	0	0	0	0	0	0	0	0	0	0	0	0	0	0	0
EOG091201AK	4455238	4456998	17	nu	29937	0	8880	0	21057	9134	986	6415	4204	4930	5508	0	0	0	0	0	0	0	0	0	0	0	0	0	0	0	0	0	0
EOG091201AL	837076	838959	8	nu	15072	0	4083	0	10989	4720	587	3410	2215	2505	2859	0	0	0	0	0	0	0	0	0	0	0	0	0	0	0	0	0	0
EOG091201AN	1833715	1835379	19	nu	31635	0	1770	0	29865	11101	907	9436	5233	5868	9328	0	0	0	0	0	0	0	0	0	0	0	0	0	0	0	0	0	0
EOG091201AO	2651821	2653458	19	nu	31122	0	3216	0	27906	11120	777	9005	4870	6250	7781	0	0	0	0	0	0	0	0	0	0	0	0	0	0	0	0	0	0
EOG091201AP	2398027	2400336	17	nu	39270	0	9483	0	29787	13086	887	9700	5853	7233	7001	0	0	0	0	0	0	0	0	0	0	0	0	0	0	0	0	0	0
EOG091201AQ	3786535	3788676	19	nu	40698	0	12633	0	28065	11015	1237	9414	5058	5957	7636	0	0	0	0	0	0	0	0	0	0	0	0	0	0	0	0	0	0
EOG091201AS	4567954	4569318	18	nu	24570	0	4218	0	20352	8202	660	6660	3981	4221	5490	0	0	0	0	0	0	0	0	0	0	0	0	0	0	0	0	0	0
EOG091201AT	3562291	3564117	17	nu	31059	0	10083	0	20976	8753	823	7192	3921	4832	5031	0	0	0	0	0	0	0	0	0	0	0	0	0	0	0	0	0	0
EOG091201AV	3673951	3675588	18	nu	29484	0	3228	0	26256	11163	715	8185	4864	6299	6908	0	0	0	0	0	0	0	0	0	0	0	0	0	0	0	0	0	0
EOG091201AW	1134331	1136064	12	nu	20808	0	2451	0	18357	7616	726	5752	3133	4483	4989	0	0	0	0	0	0	0	0	0	0	0	0	0	0	0	0	0	0
EOG091201AZ	3322348	3324375	19	nu	38532	0	5616	96	32820	12926	1259	10974	6532	6394	8920	0	96	0	0	0	0	0	0	0	0	0	0	0	0	0	0	0	0
EOG091201B2	5937445	5939181	19	nu	33003	0	3564	0	29439	12394	826	8583	5217	7177	8462	0	0	0	0	0	0	0	0	0	0	0	0	0	0	0	0	0	0
EOG091201B8	5809186	5810736	19	nu	29469	0	1728	0	27741	11918	657	8331	5732	6186	7492	0	0	0	0	0	0	0	0	0	0	0	0	0	0	0	0	0	0
EOG091201B9	5122867	5125266	19	nu	45600	0	9279	5	36316	16965	1121	11497	9372	7593	7854	0	5	0	0	0	0	0	0	0	0	0	0	0	0	0	0	0	0
EOG091201BA	3647785	3650025	19	nu	42579	0	15804	0	26775	12443	988	8472	5865	6578	5860	0	0	0	0	0	0	0	0	0	0	0	0	0	0	0	0	0	0
EOG091201BB	5871469	5874057	14	nu	36246	0	10380	0	25866	10124	1515	10537	4257	5867	5205	0	0	0	0	0	0	0	0	0	0	0	0	0	0	0	0	0	0
EOG091201BC	2099926	2102517	16	nu	41472	0	8142	0	33330	12536	1615	11250	5944	6592	9544	0	0	0	0	0	0	0	0	0	0	0	0	0	0	0	0	0	0
EOG091201BF	4614799	4616664	17	nu	31722	0	9249	0	22473	8418	1103	7123	3794	4624	6932	0	0	0	0	0	0	0	0	0	0	0	0	0	0	0	0	0	0
EOG091201BI	6033076	6034950	11	nu	20625	0	3018	0	17607	7367	1003	5476	3398	3969	4764	0	0	0	0	0	0	0	0	0	0	0	0	0	0	0	0	0	0
EOG091201BJ	786139	787704	19	nu	29754	0	1527	32	28195	11041	721	8793	5186	5855	8361	0	32	0	0	0	0	0	0	0	0	0	0	0	0	0	0	0	0
EOG091201BN	1031608	1034016	19	nu	45771	0	19809	0	25962	9250	1832	8821	4109	5141	7891	0	0	0	0	0	0	0	0	0	0	0	0	0	0	0	0	0	0
EOG091201BT	5594998	5597025	11	nu	22308	0	5616	0	16692	7486	888	4728	3827	3659	4478	0	0	0	0	0	0	0	0	0	0	0	0	0	0	0	0	0	0
EOG091201BU	5282506	5284170	17	nu	28305	0	5478	0	22827	8636	752	7323	3997	4639	6868	0	0	0	0	0	0	0	0	0	0	0	0	0	0	0	0	0	0
EOG091201BV	1319950	1321707	19	nu	33402	0	4209	0	29193	10930	925	9822	4949	5981	8441	0	0	0	0	0	0	0	0	0	0	0	0	0	0	0	0	0	0
EOG091201BW	5143663	5145555	13	nu	24609	0	4413	0	20196	9064	858	6682	4300	4764	4450	0	0	0	0	0	0	0	0	0	0	0	0	0	0	0	0	0	0
EOG091201BY	3961102	3962988	19	nu	35853	0	6171	0	29682	13609	913	7897	6665	6944	8176	0	0	0	0	0	0	0	0	0	0	0	0	0	0	0	0	0	0
EOG091201C1	4906228	4908954	19	nu	51813	0	23190	0	28623	11136	1685	8834	5274	5862	8653	0	0	0	0	0	0	0	0	0	0	0	0	0	0	0	0	0	0
EOG091201C2	5509876	5511303	19	nu	27132	0	1110	0	26022	11074	528	6770	5237	5837	8178	0	0	0	0	0	0	0	0	0	0	0	0	0	0	0	0	0	0
EOG091201C5	5000776	5002758	18	nu	35694	0	4647	0	31047	13340	937	9685	6142	7198	8022	0	0	0	0	0	0	0	0	0	0	0	0	0	0	0	0	0	0
EOG091201C6	2334319	2336145	18	nu	32886	0	4764	0	28122	10766	1082	9397	4860	5906	7959	0	0	0	0	0	0	0	0	0	0	0	0	0	0	0	0	0	0
EOG091201C7	2616751	2618592	18	nu	33156	0	5874	0	27282	11388	1002	8876	4949	6439	7018	0	0	0	0	0	0	0	0	0	0	0	0	0	0	0	0	0	0
EOG091201CA	5991097	5992782	17	nu	28662	0	1845	0	26817	10265	781	8678	5037	5228	7874	0	0	0	0	0	0	0	0	0	0	0	0	0	0	0	0	0	0
EOG091201CE	2125159	2127957	16	nu	44784	0	13170	0	31614	12016	1776	11148	5093	6923	8450	0	0	0	0	0	0	0	0	0	0	0	0	0	0	0	0	0	0
EOG091201CF	1596301	1599693	14	nu	47502	0	19467	0	28035	12702	1352	9719	7247	5455	5614	0	0	0	0	0	0	0	0	0	0	0	0	0	0	0	0	0	0
EOG091201CH	5118985	5120709	19	nu	32775	0	5676	0	27099	11060	881	8234	5159	5901	7805	0	0	0	0	0	0	0	0	0	0	0	0	0	0	0	0	0	0
EOG091201CJ	840277	842472	14	nu	30744	0	9588	0	21156	8801	1023	6765	3909	4892	5590	0	0	0	0	0	0	0	0	0	0	0	0	0	0	0	0	0	0
EOG091201CL	2762863	2764821	19	nu	37221	0	8799	0	28422	13023	1030	8536	6823	6200	6863	0	0	0	0	0	0	0	0	0	0	0	0	0	0	0	0	0	0
EOG091201CN	2923759	2926119	19	nu	44859	0	13656	0	31203	12507	1348	10323	6221	6286	8373	0	0	0	0	0	0	0	0	0	0	0	0	0	0	0	0	0	0
EOG091201CP	2823967	2826051	18	nu	37530	0	14214	0	23316	10500	1088	6916	4924	5576	5900	0	0	0	0	0	0	0	0	0	0	0	0	0	0	0	0	0	0
EOG091201CQ	906778	908355	8	nu	12624	0	3624	0	9000	4174	316	2470	2002	2172	2356	0	0	0	0	0	0	0	0	0	0	0	0	0	0	0	0	0	0
EOG091201CV	6293077	6294948	19	nu	35568	0	2655	0	32913	13361	968	8583	6272	7089	10969	0	0	0	0	0	0	0	0	0	0	0	0	0	0	0	0	0	0
EOG091201CW	3334186	3336009	19	nu	34656	0	5103	0	29553	10750	1150	9782	5145	5605	9021	0	0	0	0	0	0	0	0	0	0	0	0	0	0	0	0	0	0
EOG091201CX	4017841	4019520	19	nu	31920	0	2724	0	29196	11349	790	9942	4897	6452	7905	0	0	0	0	0	0	0	0	0	0	0	0	0	0	0	0	0	0
EOG091201D1	2000689	2003031	18	nu	42174	0	11751	0	30423	11438	1453	10075	5586	5852	8910	0	0	0	0	0	0	0	0	0	0	0	0	0	0	0	0	0	0
EOG091201D4	3521416	3523266	19	nu	35169	0	5505	0	29664	10835	997	10282	5175	5660	8547	0	0	0	0	0	0	0	0	0	0	0	0	0	0	0	0	0	0
EOG091201D6	4418713	4420440	10	nu	17280	0	1128	0	16152	7730	642	4301	4060	3670	4121	0	0	0	0	0	0	0	0	0	0	0	0	0	0	0	0	0	0
EOG091201D7	2092729	2094897	10	nu	21690	0	7833	1	13856	6314	853	4270	3213	3101	3272	0	1	0	0	0	0	0	0	0	0	0	0	0	0	0	0	0	0
EOG091201D8	6457816	6459546	19	nu	32889	0	4530	0	28359	11726	928	8740	4904	6822	7893	0	0	0	0	0	0	0	0	0	0	0	0	0	0	0	0	0	0
EOG091201DA	5075332	5077413	19	nu	39558	0	6405	0	33153	12931	1245	10278	5848	7083	9944	0	0	0	0	0	0	0	0	0	0	0	0	0	0	0	0	0	0
EOG091201DB	392350	393945	19	nu	30324	0	2313	2	28009	11520	713	8901	4711	6809	7588	0	2	0	0	0	0	0	0	0	0	0	0	0	0	0	0	0	0
EOG091201DC	5306338	5307981	19	nu	31236	0	7923	0	23313	9862	666	7237	4813	5049	6214	0	0	0	0	0	0	0	0	0	0	0	0	0	0	0	0	0	0
EOG091201DD	62965	64638	19	nu	31806	0	4293	0	27513	9959	883	9459	4570	5389	8095	0	0	0	0	0	0	0	0	0	0	0	0	0	0	0	0	0	0
EOG091201DE	75613	77364	19	nu	33288	0	4344	0	28944	11235	1013	9624	5282	5953	8085	0	0	0	0	0	0	0	0	0	0	0	0	0	0	0	0	0	0
EOG091201DF	4785247	4787073	19	nu	34713	0	3156	0	31557	13290	1078	10367	6399	6891	7900	0	0	0	0	0	0	0	0	0	0	0	0	0	0	0	0	0	0
EOG091201DG	1378903	1380984	19	nu	39558	0	5214	0	34344	12832	1168	11448	5877	6955	10064	0	0	0	0	0	0	0	0	0	0	0	0	0	0	0	0	0	0
EOG091201DI	3224578	3226242	19	nu	31635	0	3924	0	27711	11036	825	8697	5194	5842	7978	0	0	0	0	0	0	0	0	0	0	0	0	0	0	0	0	0	0
EOG091201DK	3291301	3293217	18	nu	34506	0	8721	0	25785	10409	1029	8888	5081	5328	6488	0	0	0	0	0	0	0	0	0	0	0	0	0	0	0	0	0	0
EOG091201DN	4923073	4924800	18	nu	31104	0	5727	0	25377	11317	835	7209	5289	6028	6851	0	0	0	0	0	0	0	0	0	0	0	0	0	0	0	0	0	0
EOG091201DO	3404695	3406905	19	nu	42009	0	8745	0	33264	12044	1291	11700	5809	6235	9520	0	0	0	0	0	0	0	0	0	0	0	0	0	0	0	0	0	0
EOG091201DU	6057322	6058806	18	nu	26730	0	5277	0	21453	7682	689	7343	3574	4108	6428	0	0	0	0	0	0	0	0	0	0	0	0	0	0	0	0	0	0
EOG091201DX	3293218	3294678	18	nu	26298	0	3219	0	23079	9227	576	7324	3752	5475	6528	0	0	0	0	0	0	0	0	0	0	0	0	0	0	0	0	0	0
EOG091201DZ	6314830	6317043	19	nu	42066	0	8589	0	33477	12361	1176	12987	4913	7448	8129	0	0	0	0	0	0	0	0	0	0	0	0	0	0	0	0	0	0
EOG091201E0	650998	652872	19	nu	35625	0	9663	0	25962	11927	978	8010	6237	5690	6025	0	0	0	0	0	0	0	0	0	0	0	0	0	0	0	0	0	0
EOG091201E6	5110342	5111883	19	nu	29298	0	2556	0	26742	10108	606	8632	4551	5557	8002	0	0	0	0	0	0	0	0	0	0	0	0	0	0	0	0	0	0
EOG091201E8	5284171	5285499	17	nu	22593	0	1254	0	21339	8170	618	7316	3671	4499	5853	0	0	0	0	0	0	0	0	0	0	0	0	0	0	0	0	0	0
EOG091201E9	2551177	2553342	19	nu	41154	0	9933	0	31221	11838	1200	10575	5383	6455	8808	0	0	0	0	0	0	0	0	0	0	0	0	0	0	0	0	0	0
EOG091201ED	5947165	5949360	19	nu	41724	0	6696	1	35027	13393	1135	12212	5936	7457	9422	0	1	0	0	0	0	0	0	0	0	0	0	0	0	0	0	0	0
EOG091201EG	990283	992517	19	nu	42465	0	15057	0	27408	11453	1106	9034	5694	5759	6921	0	0	0	0	0	0	0	0	0	0	0	0	0	0	0	0	0	0
EOG091201EI	2787256	2788767	18	nu	27216	0	6567	0	20649	9228	896	5707	4608	4620	5714	0	0	0	0	0	0	0	0	0	0	0	0	0	0	0	0	0	0
EOG091201EK	1061095	1063275	13	nu	28353	0	11178	0	17175	7323	965	6581	3171	4152	3271	0	0	0	0	0	0	0	0	0	0	0	0	0	0	0	0	0	0
EOG091201EN	4496239	4497798	19	nu	29640	0	5820	0	23820	10349	741	7670	4772	5577	5801	0	0	0	0	0	0	0	0	0	0	0	0	0	0	0	0	0	0
EOG091201EV	4227130	4228914	17	nu	30345	0	5724	0	24621	9611	877	8581	4492	5119	6429	0	0	0	0	0	0	0	0	0	0	0	0	0	0	0	0	0	0
EOG091201EX	4422499	4424322	18	nu	32832	0	6249	0	26583	11555	911	8553	6038	5517	6475	0	0	0	0	0	0	0	0	0	0	0	0	0	0	0	0	0	0
EOG091201EY	4756465	4757907	19	nu	27417	0	2076	79	25262	11650	625	7259	5405	6245	6353	0	79	0	0	0	0	0	0	0	0	0	0	0	0	0	0	0	0
EOG091201EZ	5241076	5242809	12	nu	20808	0	5157	0	15651	6772	816	5057	3110	3662	3822	0	0	0	0	0	0	0	0	0	0	0	0	0	0	0	0	0	0
EOG091201F3	3993847	3995991	12	nu	25740	0	4116	0	21624	8182	1166	7160	3765	4417	6282	0	0	0	0	0	0	0	0	0	0	0	0	0	0	0	0	0	0
EOG091201F4	2321737	2324373	19	nu	50103	0	15552	0	34551	14647	1494	11363	7033	7614	8541	0	0	0	0	0	0	0	0	0	0	0	0	0	0	0	0	0	0
EOG091201F5	5127598	5129331	19	nu	32946	0	3099	0	29847	11946	1021	8522	5438	6508	9379	0	0	0	0	0	0	0	0	0	0	0	0	0	0	0	0	0	0
EOG091201F6	3426649	3428310	19	nu	31578	0	1428	0	30150	11960	1004	9961	5486	6474	8229	0	0	0	0	0	0	0	0	0	0	0	0	0	0	0	0	0	0
EOG091201F7	5908318	5910186	18	nu	33642	0	9792	0	23850	9778	1003	7803	4245	5533	6269	0	0	0	0	0	0	0	0	0	0	0	0	0	0	0	0	0	0
EOG091201F9	4872136	4874376	19	nu	42579	0	13347	0	29232	11020	1265	10363	4743	6277	7849	0	0	0	0	0	0	0	0	0	0	0	0	0	0	0	0	0	0
EOG091201FC	2249602	2251116	19	nu	28785	0	6093	0	22692	9156	660	7007	4270	4886	6529	0	0	0	0	0	0	0	0	0	0	0	0	0	0	0	0	0	0
EOG091201FE	5869498	5871468	19	nu	37449	0	5778	0	31671	14898	794	9360	7896	7002	7413	0	0	0	0	0	0	0	0	0	0	0	0	0	0	0	0	0	0
EOG091201FJ	784048	786138	19	nu	39729	0	7221	0	32508	12479	1321	12208	5459	7020	7821	0	0	0	0	0	0	0	0	0	0	0	0	0	0	0	0	0	0
EOG091201FK	930526	932502	14	nu	27678	0	7398	0	20280	9400	960	6003	5015	4385	4877	0	0	0	0	0	0	0	0	0	0	0	0	0	0	0	0	0	0
EOG091201FL	3337633	3339885	12	nu	27036	0	14523	0	12513	5746	614	3934	3023	2723	2833	0	0	0	0	0	0	0	0	0	0	0	0	0	0	0	0	0	0
EOG091201FM	801094	802809	16	nu	27456	0	10302	0	17154	7778	658	4484	3595	4183	4892	0	0	0	0	0	0	0	0	0	0	0	0	0	0	0	0	0	0
EOG091201FN	1136065	1138038	19	nu	37506	0	4992	0	32514	12100	1009	12002	5745	6355	8412	0	0	0	0	0	0	0	0	0	0	0	0	0	0	0	0	0	0
EOG091201FO	4608913	4610661	19	nu	33231	0	4731	0	28500	12823	942	8405	5885	6938	7272	0	0	0	0	0	0	0	0	0	0	0	0	0	0	0	0	0	0
EOG091201FS	979861	981417	19	nu	29583	0	2646	0	26937	11191	693	8614	5448	5743	7132	0	0	0	0	0	0	0	0	0	0	0	0	0	0	0	0	0	0
EOG091201FU	5006386	5007900	19	nu	28785	0	5271	0	23514	9284	656	7641	4079	5205	6589	0	0	0	0	0	0	0	0	0	0	0	0	0	0	0	0	0	0
EOG091201FV	3015580	3017196	19	nu	30723	0	8907	0	21816	9424	625	6712	4589	4835	5680	0	0	0	0	0	0	0	0	0	0	0	0	0	0	0	0	0	0
EOG091201FX	3913555	3915990	19	nu	46284	0	11817	0	34467	13602	1256	11026	6336	7266	9839	0	0	0	0	0	0	0	0	0	0	0	0	0	0	0	0	0	0
EOG091201FY	4023022	4024896	18	nu	33750	0	13209	0	20541	7387	1060	6862	3428	3959	6292	0	0	0	0	0	0	0	0	0	0	0	0	0	0	0	0	0	0
EOG091201FZ	1906870	1909572	17	nu	45951	0	10869	3	35079	13438	1666	11670	6297	7141	9971	0	3	0	0	0	0	0	0	0	0	0	0	0	0	0	0	0	0
EOG091201G0	5083639	5085675	19	nu	38703	0	6447	0	32256	12447	975	11810	5206	7241	7999	0	0	0	0	0	0	0	0	0	0	0	0	0	0	0	0	0	0
EOG091201G4	5499208	5500938	19	nu	32889	0	3771	1	29117	12474	708	9247	5209	7265	7396	0	1	0	0	0	0	0	0	0	0	0	0	0	0	0	0	0	0
EOG091201G7	6201388	6203037	17	nu	28050	0	1995	0	26055	10677	837	8053	4633	6044	7325	0	0	0	0	0	0	0	0	0	0	0	0	0	0	0	0	0	0
EOG091201G8	3117958	3119823	12	nu	22392	0	6186	0	16206	7340	789	3833	3586	3754	5033	0	0	0	0	0	0	0	0	0	0	0	0	0	0	0	0	0	0
EOG091201GD	3421015	3422928	11	nu	21054	0	4074	0	16980	7221	786	5459	3410	3811	4300	0	0	0	0	0	0	0	0	0	0	0	0	0	0	0	0	0	0
EOG091201GE	1022035	1023561	19	nu	29013	0	2979	3	26031	10846	570	8614	4257	6589	6571	0	3	0	0	0	0	0	0	0	0	0	0	0	0	0	0	0	0
EOG091201GF	4224295	4226064	19	nu	33630	0	2748	0	30882	12668	740	9851	5371	7297	8363	0	0	0	0	0	0	0	0	0	0	0	0	0	0	0	0	0	0
EOG091201GI	4844425	4847154	19	nu	51870	0	10545	0	41325	15865	1336	16489	6393	9472	8971	0	0	0	0	0	0	0	0	0	0	0	0	0	0	0	0	0	0
EOG091201GK	3329488	3331002	19	nu	28785	0	6489	0	22296	9094	722	6716	4267	4827	6486	0	0	0	0	0	0	0	0	0	0	0	0	0	0	0	0	0	0
EOG091201GL	3417184	3418971	13	nu	23244	0	5574	0	17670	7368	837	4628	3217	4151	5674	0	0	0	0	0	0	0	0	0	0	0	0	0	0	0	0	0	0
EOG091201GM	4503127	4505025	18	nu	34182	0	7476	0	26706	9257	1035	9165	4228	5029	8284	0	0	0	0	0	0	0	0	0	0	0	0	0	0	0	0	0	0
EOG091201GN	897397	899112	19	nu	32604	0	13854	0	18750	7508	959	6116	3498	4010	5126	0	0	0	0	0	0	0	0	0	0	0	0	0	0	0	0	0	0
EOG091201GO	6447880	6449373	19	nu	28386	0	6570	0	21816	9215	583	6724	4414	4801	5877	0	0	0	0	0	0	0	0	0	0	0	0	0	0	0	0	0	0
EOG091201GP	385855	388197	19	nu	44517	0	10989	0	33528	13717	1277	11259	6622	7095	8552	0	0	0	0	0	0	0	0	0	0	0	0	0	0	0	0	0	0
EOG091201GR	1664086	1665912	12	nu	21924	0	3705	1	18218	7811	968	5376	3480	4331	5031	0	1	0	0	0	0	0	0	0	0	0	0	0	0	0	0	0	0
EOG091201GS	2102518	2104191	16	nu	26784	0	3066	0	23718	8876	880	7685	4230	4646	7157	0	0	0	0	0	0	0	0	0	0	0	0	0	0	0	0	0	0
EOG091201GT	2129575	2131119	19	nu	29355	0	6219	0	23136	9366	638	7574	4378	4988	6196	0	0	0	0	0	0	0	0	0	0	0	0	0	0	0	0	0	0
EOG091201GX	5911453	5913030	16	nu	25248	0	1701	0	23547	10290	727	7088	4516	5774	6169	0	0	0	0	0	0	0	0	0	0	0	0	0	0	0	0	0	0
EOG091201GY	4221769	4223199	17	nu	24327	0	5727	0	18600	7926	581	5639	3980	3946	5035	0	0	0	0	0	0	0	0	0	0	0	0	0	0	0	0	0	0
EOG091201H0	2127958	2129574	19	nu	30723	0	10092	0	20631	8663	796	7069	3667	4996	4899	0	0	0	0	0	0	0	0	0	0	0	0	0	0	0	0	0	0
EOG091201H4	3570751	3572856	19	nu	40014	0	14739	0	25275	9704	1230	7944	4529	5175	7627	0	0	0	0	0	0	0	0	0	0	0	0	0	0	0	0	0	0
EOG091201H7	2884609	2887248	14	nu	36960	0	16002	0	20958	8782	943	6830	4378	4404	5346	0	0	0	0	0	0	0	0	0	0	0	0	0	0	0	0	0	0
EOG091201H8	2565280	2566836	19	nu	29583	0	2349	0	27234	11470	789	8554	4951	6519	7210	0	0	0	0	0	0	0	0	0	0	0	0	0	0	0	0	0	0
EOG091201H9	4451230	4453170	19	nu	36879	0	6309	0	30570	11043	1189	10489	5167	5876	9038	0	0	0	0	0	0	0	0	0	0	0	0	0	0	0	0	0	0
EOG091201HE	665476	667140	19	nu	31635	0	2814	0	28821	12043	985	9220	5524	6519	7558	0	0	0	0	0	0	0	0	0	0	0	0	0	0	0	0	0	0
EOG091201HG	3755293	3757008	18	nu	30888	0	4569	0	26319	10937	780	8190	4865	6072	7192	0	0	0	0	0	0	0	0	0	0	0	0	0	0	0	0	0	0
EOG091201HI	4380004	4381503	12	nu	18000	0	1638	0	16362	7714	615	4547	3835	3879	4101	0	0	0	0	0	0	0	0	0	0	0	0	0	0	0	0	0	0
EOG091201HJ	1574920	1577115	19	nu	41724	0	6486	0	35238	13233	1344	11526	5688	7545	10479	0	0	0	0	0	0	0	0	0	0	0	0	0	0	0	0	0	0
EOG091201HK	5421742	5423292	19	nu	29469	0	4434	0	25035	10716	792	7234	4961	5755	7085	0	0	0	0	0	0	0	0	0	0	0	0	0	0	0	0	0	0
EOG091201HL	3943243	3944712	19	nu	27930	0	8508	0	19422	8080	758	6378	4323	3757	4964	0	0	0	0	0	0	0	0	0	0	0	0	0	0	0	0	0	0
EOG091201HN	4997644	4999275	12	nu	19584	0	4596	0	14988	7555	668	4142	4134	3421	3291	0	0	0	0	0	0	0	0	0	0	0	0	0	0	0	0	0	0
EOG091201HU	3573493	3575106	19	nu	30666	0	1143	0	29523	13066	752	9993	5791	7275	6464	0	0	0	0	0	0	0	0	0	0	0	0	0	0	0	0	0	0
EOG091201HW	2043550	2044941	14	nu	19488	0	5886	0	13602	6046	762	4208	2955	3091	3348	0	0	0	0	0	0	0	0	0	0	0	0	0	0	0	0	0	0
EOG091201HY	4835671	4837368	19	nu	32262	0	1512	0	30750	13822	955	8432	6760	7062	8496	0	0	0	0	0	0	0	0	0	0	0	0	0	0	0	0	0	0
EOG091201HZ	2680897	2682744	19	nu	35112	0	4398	0	30714	12604	1110	9690	5913	6691	8420	0	0	0	0	0	0	0	0	0	0	0	0	0	0	0	0	0	0
EOG091201I6	3790249	3791850	18	nu	28836	0	4311	0	24525	9154	778	8671	4280	4874	6700	0	0	0	0	0	0	0	0	0	0	0	0	0	0	0	0	0	0
EOG091201I9	937672	939540	19	nu	35511	0	7959	0	27552	10464	1066	8182	4803	5661	8906	0	0	0	0	0	0	0	0	0	0	0	0	0	0	0	0	0	0
EOG091201IA	1696735	1698444	18	nu	30780	0	7044	38	23698	8779	899	6587	4083	4696	8332	0	38	0	0	0	0	0	0	0	0	0	0	0	0	0	0	0	0
EOG091201IC	6430072	6431730	19	nu	31521	0	6636	0	24885	9176	860	8734	4073	5103	6975	0	0	0	0	0	0	0	0	0	0	0	0	0	0	0	0	0	0
EOG091201ID	5827318	5829240	18	nu	34614	0	10623	0	23991	9589	1161	6815	4906	4683	7587	0	0	0	0	0	0	0	0	0	0	0	0	0	0	0	0	0	0
EOG091201IF	5102125	5103969	17	nu	31365	0	8409	0	22956	8695	853	6986	3928	4767	7275	0	0	0	0	0	0	0	0	0	0	0	0	0	0	0	0	0	0
EOG091201II	3734347	3736149	19	nu	34257	0	2082	0	32175	13103	877	10660	5821	7282	8412	0	0	0	0	0	0	0	0	0	0	0	0	0	0	0	0	0	0
EOG091201IM	1281175	1283715	12	nu	30492	0	9834	0	20658	8939	1100	6682	4583	4356	5037	0	0	0	0	0	0	0	0	0	0	0	0	0	0	0	0	0	0
EOG091201IN	5080528	5082171	19	nu	31236	0	1503	0	29733	11660	737	9301	5597	6063	8772	0	0	0	0	0	0	0	0	0	0	0	0	0	0	0	0	0	0
EOG091201IO	2724655	2726217	19	nu	29697	0	5361	0	24336	9888	739	7473	5016	4872	6975	0	0	0	0	0	0	0	0	0	0	0	0	0	0	0	0	0	0
EOG091201IP	5423716	5425443	18	nu	31104	0	8442	0	22662	9524	731	7264	4344	5180	5874	0	0	0	0	0	0	0	0	0	0	0	0	0	0	0	0	0	0
EOG091201IQ	3474706	3476373	16	nu	26688	0	7983	0	18705	6573	1044	6330	2804	3769	5802	0	0	0	0	0	0	0	0	0	0	0	0	0	0	0	0	0	0
EOG091201IR	5701777	5703306	19	nu	29070	0	1230	0	27840	12966	646	8050	6622	6344	6824	0	0	0	0	0	0	0	0	0	0	0	0	0	0	0	0	0	0
EOG091201IS	182644	184521	19	nu	35682	0	5664	0	30018	11407	927	11337	4779	6628	7274	0	0	0	0	0	0	0	0	0	0	0	0	0	0	0	0	0	0
EOG091201IT	5848759	5850993	19	nu	42465	0	10269	3	32193	13025	966	10896	6392	6633	8272	0	3	0	0	0	0	0	0	0	0	0	0	0	0	0	0	0	0
EOG091201IU	85396	86865	19	nu	27930	0	960	0	26970	11339	687	8311	5218	6121	7320	0	0	0	0	0	0	0	0	0	0	0	0	0	0	0	0	0	0
EOG091201IW	4940236	4941750	11	nu	16665	0	1170	0	15495	6810	709	4700	3063	3747	3985	0	0	0	0	0	0	0	0	0	0	0	0	0	0	0	0	0	0
EOG091201IX	5769709	5771601	18	nu	34074	0	7260	0	26814	9825	1025	7631	4477	5348	9358	0	0	0	0	0	0	0	0	0	0	0	0	0	0	0	0	0	0
EOG091201IZ	2515345	2518428	18	nu	55512	0	11298	0	44214	16200	2021	12894	7759	8441	15120	0	0	0	0	0	0	0	0	0	0	0	0	0	0	0	0	0	0
EOG091201J4	2341252	2342685	19	nu	27246	0	5499	0	21747	8309	642	7100	4316	3993	6338	0	0	0	0	0	0	0	0	0	0	0	0	0	0	0	0	0	0
EOG091201J5	421459	423603	19	nu	40755	0	10590	0	30165	13396	1123	10147	6561	6835	6622	0	0	0	0	0	0	0	0	0	0	0	0	0	0	0	0	0	0
EOG091201J8	4124101	4126497	18	nu	43146	0	13881	0	29265	11456	1449	9182	5267	6189	8627	0	0	0	0	0	0	0	0	0	0	0	0	0	0	0	0	0	0
EOG091201J9	6260032	6261777	18	nu	31428	0	870	0	30558	12059	1011	9894	5495	6564	8605	0	0	0	0	0	0	0	0	0	0	0	0	0	0	0	0	0	0
EOG091201JA	4255483	4257579	19	nu	39843	0	6795	0	33048	13268	1074	10342	5585	7683	9438	0	0	0	0	0	0	0	0	0	0	0	0	0	0	0	0	0	0
EOG091201JC	2403421	2405193	17	nu	30141	0	5001	0	25140	9254	1129	8453	4473	4781	7433	0	0	0	0	0	0	0	0	0	0	0	0	0	0	0	0	0	0
EOG091201JE	6137707	6139206	19	nu	28500	0	1458	0	27042	10618	648	9338	4304	6314	7086	0	0	0	0	0	0	0	0	0	0	0	0	0	0	0	0	0	0
EOG091201JF	5713891	5715453	19	nu	29697	0	6642	0	23055	9795	790	7201	4437	5358	6059	0	0	0	0	0	0	0	0	0	0	0	0	0	0	0	0	0	0
EOG091201JG	1417018	1418574	19	nu	29583	0	7785	0	21798	9281	616	7144	4702	4579	5373	0	0	0	0	0	0	0	0	0	0	0	0	0	0	0	0	0	0
EOG091201JJ	6135673	6137706	11	nu	22374	0	5013	0	17361	7004	1007	5818	3335	3669	4539	0	0	0	0	0	0	0	0	0	0	0	0	0	0	0	0	0	0
EOG091201JK	2799430	2802150	19	nu	51699	0	17718	0	33981	14769	1590	10830	7691	7078	8382	0	0	0	0	0	0	0	0	0	0	0	0	0	0	0	0	0	0
EOG091201JL	2488435	2490000	19	nu	29754	0	2634	0	27120	11324	685	9143	5326	5998	6653	0	0	0	0	0	0	0	0	0	0	0	0	0	0	0	0	0	0
EOG091201JO	6034951	6037326	18	nu	42768	0	13284	3	29481	11678	1629	9237	5453	6225	8566	0	3	0	0	0	0	0	0	0	0	0	0	0	0	0	0	0	0
EOG091201JQ	2350498	2352510	16	nu	32208	0	10656	0	21552	8075	1073	6175	3898	4177	7302	0	0	0	0	0	0	0	0	0	0	0	0	0	0	0	0	0	0
EOG091201JU	896083	897396	19	nu	24966	0	1482	0	23484	9250	472	7506	4147	5103	6728	0	0	0	0	0	0	0	0	0	0	0	0	0	0	0	0	0	0
EOG091201JX	535855	538278	11	nu	26664	0	4914	1	21749	9105	1087	7787	3990	5115	4857	0	1	0	0	0	0	0	0	0	0	0	0	0	0	0	0	0	0
EOG091201JZ	4926928	4928466	19	nu	29241	0	5748	0	23493	10258	725	7582	5172	5086	5653	0	0	0	0	0	0	0	0	0	0	0	0	0	0	0	0	0	0
EOG091201K0	1	1518	18	nu	27324	0	1914	1	25409	10751	624	9091	4824	5927	5567	0	1	0	0	0	0	0	0	0	0	0	0	0	0	0	0	0	0
EOG091201K4	3652759	3654348	19	nu	30210	0	2070	1	28139	11950	737	8887	5354	6596	7302	0	1	0	0	0	0	0	0	0	0	0	0	0	0	0	0	0	0
EOG091201K5	1160899	1163418	11	nu	27720	0	3246	0	24474	9333	1515	9936	3871	5462	5205	0	0	0	0	0	0	0	0	0	0	0	0	0	0	0	0	0	0
EOG091201K6	2061454	2063460	17	nu	34119	0	12903	0	21216	9197	818	5825	4436	4761	6194	0	0	0	0	0	0	0	0	0	0	0	0	0	0	0	0	0	0
EOG091201K7	5836264	5838093	17	nu	31110	0	9309	0	21801	10123	835	7263	4891	5232	4415	0	0	0	0	0	0	0	0	0	0	0	0	0	0	0	0	0	0
EOG091201K9	4738573	4740315	19	nu	33117	0	5847	0	27270	10894	895	8576	5306	5588	7800	0	0	0	0	0	0	0	0	0	0	0	0	0	0	0	0	0	0
EOG091201KC	2972254	2974146	17	nu	32181	0	11337	0	20844	7996	1083	7291	3542	4454	5557	0	0	0	0	0	0	0	0	0	0	0	0	0	0	0	0	0	0
EOG091201KF	3424054	3426648	19	nu	49305	0	19125	0	30180	10936	1428	10458	4856	6080	8786	0	0	0	0	0	0	0	0	0	0	0	0	0	0	0	0	0	0
EOG091201KI	6016180	6017964	18	nu	32130	0	4254	0	27876	11238	1043	8552	5229	6009	8086	0	0	0	0	0	0	0	0	0	0	0	0	0	0	0	0	0	0
EOG091201KK	6049468	6051222	19	nu	33345	0	6009	0	27336	9593	1083	9943	4467	5126	7800	0	0	0	0	0	0	0	0	0	0	0	0	0	0	0	0	0	0
EOG091201KL	4371241	4373502	16	nu	36192	0	18699	0	17493	7852	958	4841	3976	3876	4800	0	0	0	0	0	0	0	0	0	0	0	0	0	0	0	0	0	0
EOG091201KN	3247801	3250179	19	nu	45201	0	13365	0	31836	12519	1273	10914	5603	6916	8403	0	0	0	0	0	0	0	0	0	0	0	0	0	0	0	0	0	0
EOG091201KQ	3850066	3851775	19	nu	32490	0	3792	0	28698	12689	697	8684	6316	6373	7325	0	0	0	0	0	0	0	0	0	0	0	0	0	0	0	0	0	0
EOG091201KR	4253947	4255482	19	nu	29184	0	6618	3	22563	9460	736	6824	4205	5255	6279	0	3	0	0	0	0	0	0	0	0	0	0	0	0	0	0	0	0
EOG091201KS	1341034	1343259	19	nu	42294	0	12915	0	29379	12718	1119	10115	5477	7241	6546	0	0	0	0	0	0	0	0	0	0	0	0	0	0	0	0	0	0
EOG091201KV	587341	589035	19	nu	32205	0	6654	0	25551	9836	939	8774	4141	5695	6941	0	0	0	0	0	0	0	0	0	0	0	0	0	0	0	0	0	0
EOG091201KW	440437	442254	14	nu	25452	0	9081	0	16371	6484	822	4616	3100	3384	5271	0	0	0	0	0	0	0	0	0	0	0	0	0	0	0	0	0	0
EOG091201KX	6175267	6176811	17	nu	26265	0	5784	0	20481	10068	748	5206	4535	5533	5207	0	0	0	0	0	0	0	0	0	0	0	0	0	0	0	0	0	0
EOG091201KZ	2656459	2658495	17	nu	34629	0	7950	0	26679	9741	996	9143	4228	5513	7795	0	0	0	0	0	0	0	0	0	0	0	0	0	0	0	0	0	0
EOG091201L0	2738593	2740305	12	nu	20556	0	8055	0	12501	5755	701	4259	2921	2834	2487	0	0	0	0	0	0	0	0	0	0	0	0	0	0	0	0	0	0
EOG091201L2	205180	207051	17	nu	31824	0	10053	0	21771	9651	909	6706	4848	4803	5414	0	0	0	0	0	0	0	0	0	0	0	0	0	0	0	0	0	0
EOG091201L7	2492443	2494209	17	nu	30039	0	4011	0	26028	9732	986	8782	4226	5506	7514	0	0	0	0	0	0	0	0	0	0	0	0	0	0	0	0	0	0
EOG091201L8	5022985	5024382	19	nu	26562	0	2289	0	24273	10694	631	7028	5293	5401	6551	0	0	0	0	0	0	0	0	0	0	0	0	0	0	0	0	0	0
EOG091201L9	2577922	2579415	19	nu	28386	0	2493	0	25893	10343	775	8597	4386	5957	6953	0	0	0	0	0	0	0	0	0	0	0	0	0	0	0	0	0	0
EOG091201LB	2633449	2634966	19	nu	28842	0	3060	0	25782	9754	1066	8090	4549	5205	7938	0	0	0	0	0	0	0	0	0	0	0	0	0	0	0	0	0	0
EOG091201LC	5349763	5351517	19	nu	33345	0	12615	0	20730	8184	935	6409	3686	4498	6137	0	0	0	0	0	0	0	0	0	0	0	0	0	0	0	0	0	0
EOG091201LD	5879854	5881413	19	nu	29640	0	3330	0	26310	11114	743	8181	5098	6016	7015	0	0	0	0	0	0	0	0	0	0	0	0	0	0	0	0	0	0
EOG091201LF	5425444	5426775	18	nu	23976	0	2664	0	21312	9590	509	6442	4471	5119	5280	0	0	0	0	0	0	0	0	0	0	0	0	0	0	0	0	0	0
EOG091201LH	4698919	4701141	11	nu	24453	0	2676	0	21777	9312	1185	6373	4411	4901	6092	0	0	0	0	0	0	0	0	0	0	0	0	0	0	0	0	0	0
EOG091201LI	455671	456918	19	nu	23712	0	5244	0	18468	7869	485	5992	3645	4224	4607	0	0	0	0	0	0	0	0	0	0	0	0	0	0	0	0	0	0
EOG091201LJ	1278895	1280358	18	nu	26352	0	2973	0	23379	8720	626	8137	3849	4871	6522	0	0	0	0	0	0	0	0	0	0	0	0	0	0	0	0	0	0
EOG091201LM	1626058	1627410	19	nu	25707	0	3351	0	22356	9611	604	6745	4249	5362	6000	0	0	0	0	0	0	0	0	0	0	0	0	0	0	0	0	0	0
EOG091201LN	4486696	4488504	15	nu	27135	0	9297	3	17835	7160	1031	6110	3209	3951	4565	0	3	0	0	0	0	0	0	0	0	0	0	0	0	0	0	0	0
EOG091201LO	1864831	1867215	15	nu	35775	0	14742	0	21033	7682	1366	7475	3790	3892	5876	0	0	0	0	0	0	0	0	0	0	0	0	0	0	0	0	0	0
EOG091201LZ	632317	635055	10	nu	27390	0	6999	4	20387	9230	1096	6649	4731	4499	4508	0	4	0	0	0	0	0	0	0	0	0	0	0	0	0	0	0	0
EOG091201M1	2894005	2895951	15	nu	29205	0	10074	0	19131	9818	766	5728	5163	4655	3585	0	0	0	0	0	0	0	0	0	0	0	0	0	0	0	0	0	0
EOG091201M4	3257971	3259632	18	nu	29916	0	4269	0	25647	9806	847	8336	4478	5328	7505	0	0	0	0	0	0	0	0	0	0	0	0	0	0	0	0	0	0
EOG091201M5	988393	990282	12	nu	22680	0	4182	0	18498	7698	846	6905	3575	4123	3895	0	0	0	0	0	0	0	0	0	0	0	0	0	0	0	0	0	0
EOG091201M8	1996504	1997955	19	nu	27588	0	1239	0	26349	11031	742	8313	5110	5921	7005	0	0	0	0	0	0	0	0	0	0	0	0	0	0	0	0	0	0
EOG091201M9	3953788	3955374	18	nu	28566	0	7296	0	21270	7904	837	7708	3648	4256	5658	0	0	0	0	0	0	0	0	0	0	0	0	0	0	0	0	0	0
EOG091201MA	992518	994614	19	nu	39843	0	9843	0	30000	10634	1319	10254	4939	5695	9112	0	0	0	0	0	0	0	0	0	0	0	0	0	0	0	0	0	0
EOG091201MB	93961	95304	12	nu	16128	0	579	0	15549	6743	460	4679	3038	3705	4127	0	0	0	0	0	0	0	0	0	0	0	0	0	0	0	0	0	0
EOG091201MC	562810	564354	19	nu	29355	0	3930	0	25425	9958	721	8328	4080	5878	7139	0	0	0	0	0	0	0	0	0	0	0	0	0	0	0	0	0	0
EOG091201MD	585718	587049	19	nu	25308	0	2412	0	22896	8985	489	7643	4071	4914	6268	0	0	0	0	0	0	0	0	0	0	0	0	0	0	0	0	0	0
EOG091201ME	5368810	5370144	13	nu	17355	0	2943	1	14411	5599	647	5022	2663	2936	3790	0	1	0	0	0	0	0	0	0	0	0	0	0	0	0	0	0	0
EOG091201MH	1016359	1018536	15	nu	32670	0	9288	0	23382	9638	1117	7361	4732	4906	6383	0	0	0	0	0	0	0	0	0	0	0	0	0	0	0	0	0	0
EOG091201MI	2605480	2607177	18	nu	30564	0	9246	0	21318	8363	880	6870	4077	4286	6085	0	0	0	0	0	0	0	0	0	0	0	0	0	0	0	0	0	0
EOG091201MJ	2693524	2695209	18	nu	30348	0	7197	0	23151	8394	1034	7617	3859	4535	7140	0	0	0	0	0	0	0	0	0	0	0	0	0	0	0	0	0	0
EOG091201ML	1836760	1838238	19	nu	28101	0	2103	50	25948	10436	567	8453	4286	6150	7059	0	50	0	0	0	0	0	0	0	0	0	0	0	0	0	0	0	0
EOG091201MN	4007605	4009383	18	nu	32022	0	8952	0	23070	7603	1147	8288	3568	4035	7179	0	0	0	0	0	0	0	0	0	0	0	0	0	0	0	0	0	0
EOG091201MQ	2324374	2326044	16	nu	26736	0	8367	0	18369	7179	764	5913	3352	3827	5277	0	0	0	0	0	0	0	0	0	0	0	0	0	0	0	0	0	0
EOG091201MR	5941342	5942913	19	nu	29868	0	5604	0	24264	9980	841	7490	4556	5424	6794	0	0	0	0	0	0	0	0	0	0	0	0	0	0	0	0	0	0
EOG091201MS	5285500	5286852	17	nu	23001	0	1914	0	21087	8359	568	7334	3595	4764	5394	0	0	0	0	0	0	0	0	0	0	0	0	0	0	0	0	0	0
EOG091201MT	5777437	5779080	17	nu	27948	0	5661	0	22287	10008	709	6778	5073	4935	5501	0	0	0	0	0	0	0	0	0	0	0	0	0	0	0	0	0	0
EOG091201MU	77365	79080	19	nu	32604	0	4164	0	28440	11927	666	9696	5922	6005	6817	0	0	0	0	0	0	0	0	0	0	0	0	0	0	0	0	0	0
EOG091201MV	1334917	1337124	18	nu	39744	0	5358	0	34386	14913	1371	10736	7669	7244	8737	0	0	0	0	0	0	0	0	0	0	0	0	0	0	0	0	0	0
EOG091201MZ	6005392	6006969	19	nu	29982	0	4005	0	25977	10276	793	7899	4690	5586	7802	0	0	0	0	0	0	0	0	0	0	0	0	0	0	0	0	0	0
EOG091201N0	3869881	3871752	11	nu	20592	0	5343	0	15249	7143	678	4599	3701	3442	3507	0	0	0	0	0	0	0	0	0	0	0	0	0	0	0	0	0	0
EOG091201N3	1547125	1548900	19	nu	33744	0	11067	0	22677	9338	1019	6497	4427	4911	6842	0	0	0	0	0	0	0	0	0	0	0	0	0	0	0	0	0	0
EOG091201N4	403021	404604	17	nu	26928	0	5304	0	21624	8811	812	5627	4152	4659	7186	0	0	0	0	0	0	0	0	0	0	0	0	0	0	0	0	0	0
EOG091201N5	2411296	2413257	19	nu	37278	0	8403	0	28875	11544	1165	9951	4751	6793	7380	0	0	0	0	0	0	0	0	0	0	0	0	0	0	0	0	0	0
EOG091201N6	4985701	4987581	18	nu	33858	0	13326	0	20532	8300	996	5714	4042	4258	6518	0	0	0	0	0	0	0	0	0	0	0	0	0	0	0	0	0	0
EOG091201N7	1989037	1990227	19	nu	22629	0	4446	0	18183	7497	531	5811	3389	4108	4875	0	0	0	0	0	0	0	0	0	0	0	0	0	0	0	0	0	0
EOG091201NA	4776250	4778127	18	nu	33804	0	8577	0	25227	10758	1090	7476	5052	5706	6993	0	0	0	0	0	0	0	0	0	0	0	0	0	0	0	0	0	0
EOG091201NB	680239	681666	19	nu	27132	0	3600	0	23532	9417	636	7315	4264	5153	6800	0	0	0	0	0	0	0	0	0	0	0	0	0	0	0	0	0	0
EOG091201ND	4287883	4289613	15	nu	25965	0	4998	0	20967	8550	871	6675	3994	4556	5742	0	0	0	0	0	0	0	0	0	0	0	0	0	0	0	0	0	0
EOG091201NF	2945644	2947317	19	nu	31806	0	7032	0	24774	10663	738	7688	4625	6038	6423	0	0	0	0	0	0	0	0	0	0	0	0	0	0	0	0	0	0
EOG091201NG	4706608	4708401	19	nu	34086	0	3621	0	30465	10986	1157	10759	5018	5968	8720	0	0	0	0	0	0	0	0	0	0	0	0	0	0	0	0	0	0
EOG091201NJ	5889610	5891235	19	nu	30894	0	4812	0	26082	9960	933	8936	4545	5415	7186	0	0	0	0	0	0	0	0	0	0	0	0	0	0	0	0	0	0
EOG091201NK	4974571	4976361	18	nu	32238	0	12474	0	19764	7870	979	6594	3665	4205	5300	0	0	0	0	0	0	0	0	0	0	0	0	0	0	0	0	0	0
EOG091201NO	3641779	3644196	18	nu	43524	0	10614	0	32910	13294	1520	10297	6172	7122	9319	0	0	0	0	0	0	0	0	0	0	0	0	0	0	0	0	0	0
EOG091201NP	5587	7095	19	nu	28671	0	3006	0	25665	9523	773	9493	4281	5242	6649	0	0	0	0	0	0	0	0	0	0	0	0	0	0	0	0	0	0
EOG091201NS	4783255	4785246	19	nu	37848	0	9525	0	28323	11176	1235	9809	5312	5864	7338	0	0	0	0	0	0	0	0	0	0	0	0	0	0	0	0	0	0
EOG091201NU	2629474	2632308	19	nu	53865	0	23349	5	30511	13192	1692	9159	7012	6180	8160	0	5	0	0	0	0	0	0	0	0	0	0	0	0	0	0	0	0
EOG091201NY	5171089	5173188	18	nu	37800	0	8970	0	28830	11511	1280	9180	5322	6189	8139	0	0	0	0	0	0	0	0	0	0	0	0	0	0	0	0	0	0
EOG091201O1	2667655	2669283	19	nu	30951	0	4986	0	25965	10005	751	8662	4425	5580	7298	0	0	0	0	0	0	0	0	0	0	0	0	0	0	0	0	0	0
EOG091201O8	2510899	2512818	19	nu	36480	0	4545	0	31935	13213	868	11344	5782	7431	7378	0	0	0	0	0	0	0	0	0	0	0	0	0	0	0	0	0	0
EOG091201OA	3130732	3133548	19	nu	53523	0	21096	0	32427	13275	1583	10650	6471	6804	8502	0	0	0	0	0	0	0	0	0	0	0	0	0	0	0	0	0	0
EOG091201OB	2544286	2545818	18	nu	27594	0	2904	0	24690	9625	630	8504	4282	5343	6561	0	0	0	0	0	0	0	0	0	0	0	0	0	0	0	0	0	0
EOG091201OC	5516443	5517924	9	nu	13338	0	2364	0	10974	4741	531	3282	2294	2447	2951	0	0	0	0	0	0	0	0	0	0	0	0	0	0	0	0	0	0
EOG091201OD	5078692	5080527	19	nu	34884	0	7359	0	27525	10029	1121	9093	4384	5645	8403	0	0	0	0	0	0	0	0	0	0	0	0	0	0	0	0	0	0
EOG091201OE	5466034	5467557	12	nu	18288	0	4065	0	14223	7592	398	3200	3985	3607	3431	0	0	0	0	0	0	0	0	0	0	0	0	0	0	0	0	0	0
EOG091201OG	1855366	1857024	10	nu	16590	0	1512	0	15078	6341	796	5052	2852	3489	3685	0	0	0	0	0	0	0	0	0	0	0	0	0	0	0	0	0	0
EOG091201OJ	4610662	4612071	12	nu	16920	0	3945	0	12975	5647	633	3506	2772	2875	3822	0	0	0	0	0	0	0	0	0	0	0	0	0	0	0	0	0	0
EOG091201OL	411298	412812	19	nu	28785	0	2781	0	26004	10091	704	8843	4361	5730	7070	0	0	0	0	0	0	0	0	0	0	0	0	0	0	0	0	0	0
EOG091201ON	4641859	4643547	19	nu	32091	0	9405	0	22686	9307	803	7774	4315	4992	5605	0	0	0	0	0	0	0	0	0	0	0	0	0	0	0	0	0	0
EOG091201OP	4966039	4968489	19	nu	46569	0	21162	3	25404	10209	1265	8054	4903	5306	7141	0	3	0	0	0	0	0	0	0	0	0	0	0	0	0	0	0	0
EOG091201OR	2583352	2584992	19	nu	31179	0	2268	0	28911	10343	829	10470	4708	5635	8098	0	0	0	0	0	0	0	0	0	0	0	0	0	0	0	0	0	0
EOG091201OT	2918716	2920422	17	nu	29019	0	11421	0	17598	7459	985	5784	3748	3711	4355	0	0	0	0	0	0	0	0	0	0	0	0	0	0	0	0	0	0
EOG091201OU	2396551	2398026	14	nu	20664	0	6258	0	14406	6222	602	3774	2888	3334	4410	0	0	0	0	0	0	0	0	0	0	0	0	0	0	0	0	0	0
EOG091201OY	4176988	4179102	19	nu	40185	0	17070	0	23115	8836	1478	7225	3957	4879	7054	0	0	0	0	0	0	0	0	0	0	0	0	0	0	0	0	0	0
EOG091201OZ	288064	289371	19	nu	24852	0	1710	0	23142	9390	521	7715	4496	4894	6037	0	0	0	0	0	0	0	0	0	0	0	0	0	0	0	0	0	0
EOG091201P2	5361412	5363559	19	nu	40812	0	6447	0	34365	14360	1466	10559	6565	7795	9446	0	0	0	0	0	0	0	0	0	0	0	0	0	0	0	0	0	0
EOG091201P3	6094069	6095760	18	nu	30456	0	3681	0	26775	10140	842	8848	4361	5779	7787	0	0	0	0	0	0	0	0	0	0	0	0	0	0	0	0	0	0
EOG091201P4	3158014	3159675	19	nu	31578	0	2397	1	29180	10964	859	10093	4783	6181	8123	0	1	0	0	0	0	0	0	0	0	0	0	0	0	0	0	0	0
EOG091201P5	3324376	3326283	19	nu	36252	0	7980	0	28272	12272	1020	8550	5911	6361	7450	0	0	0	0	0	0	0	0	0	0	0	0	0	0	0	0	0	0
EOG091201P7	184522	186603	11	nu	22902	0	3249	0	19653	8370	1111	6099	3785	4585	5184	0	0	0	0	0	0	0	0	0	0	0	0	0	0	0	0	0	0
EOG091201P8	5407837	5409990	18	nu	38772	0	13302	0	25470	10326	1158	7988	5038	5288	7156	0	0	0	0	0	0	0	0	0	0	0	0	0	0	0	0	0	0
EOG091201PD	1240882	1242507	14	nu	22764	0	5877	0	16887	6506	741	5476	2907	3599	4905	0	0	0	0	0	0	0	0	0	0	0	0	0	0	0	0	0	0
EOG091201PE	6225268	6227685	19	nu	45942	0	10923	0	35019	13315	1527	11140	5936	7379	10564	0	0	0	0	0	0	0	0	0	0	0	0	0	0	0	0	0	0
EOG091201PF	698773	700632	13	nu	24180	0	4701	0	19479	7593	1072	6580	3330	4263	5306	0	0	0	0	0	0	0	0	0	0	0	0	0	0	0	0	0	0
EOG091201PH	4021210	4023021	13	nu	23556	0	5496	1	18059	7303	949	6005	3343	3960	4751	0	1	0	0	0	0	0	0	0	0	0	0	0	0	0	0	0	0
EOG091201PI	1681738	1683546	19	nu	34371	0	3975	0	30396	11913	1023	9332	5899	6014	9151	0	0	0	0	0	0	0	0	0	0	0	0	0	0	0	0	0	0
EOG091201PK	161137	162840	19	nu	32376	0	3228	0	29148	12336	760	9855	5517	6819	6957	0	0	0	0	0	0	0	0	0	0	0	0	0	0	0	0	0	0
EOG091201PL	1305955	1307463	17	nu	25653	0	3645	0	22008	8720	717	7261	4063	4657	6027	0	0	0	0	0	0	0	0	0	0	0	0	0	0	0	0	0	0
EOG091201PM	1727224	1728762	19	nu	29241	0	4311	0	24930	10089	821	6987	4573	5516	7854	0	0	0	0	0	0	0	0	0	0	0	0	0	0	0	0	0	0
EOG091201PP	6317044	6318384	19	nu	25479	0	2295	0	23184	9871	541	6795	4460	5411	6518	0	0	0	0	0	0	0	0	0	0	0	0	0	0	0	0	0	0
EOG091201PR	668623	670608	12	nu	23832	0	2172	0	21660	9152	950	6976	4050	5102	5532	0	0	0	0	0	0	0	0	0	0	0	0	0	0	0	0	0	0
EOG091201PT	4573045	4574706	19	nu	31578	0	10728	0	20850	8003	849	6580	3853	4150	6267	0	0	0	0	0	0	0	0	0	0	0	0	0	0	0	0	0	0
EOG091201PV	3677422	3678897	19	nu	28044	0	2319	0	25725	9849	725	9031	3972	5877	6845	0	0	0	0	0	0	0	0	0	0	0	0	0	0	0	0	0	0
EOG091201PY	2708026	2709534	19	nu	28671	0	7878	0	20793	8728	806	6587	4017	4711	5478	0	0	0	0	0	0	0	0	0	0	0	0	0	0	0	0	0	0
EOG091201PZ	709303	710832	14	nu	21420	0	1152	3	20265	8795	767	5941	3790	5005	5529	0	3	0	0	0	0	0	0	0	0	0	0	0	0	0	0	0	0
EOG091201Q3	5853526	5855700	9	nu	19575	0	2793	0	16782	6862	1051	5364	3297	3565	4556	0	0	0	0	0	0	0	0	0	0	0	0	0	0	0	0	0	0
EOG091201Q4	4293733	4295463	17	nu	29427	0	7413	0	22014	10875	768	6335	5533	5342	4804	0	0	0	0	0	0	0	0	0	0	0	0	0	0	0	0	0	0
EOG091201Q8	4930468	4932039	19	nu	29868	0	4935	0	24933	10057	888	7145	4168	5889	7731	0	0	0	0	0	0	0	0	0	0	0	0	0	0	0	0	0	0
EOG091201Q9	5496709	5498199	19	nu	28329	0	2625	0	25704	9261	839	8484	4181	5080	7959	0	0	0	0	0	0	0	0	0	0	0	0	0	0	0	0	0	0
EOG091201QA	917587	919404	18	nu	32724	0	9936	0	22788	7969	1063	7817	3634	4335	7002	0	0	0	0	0	0	0	0	0	0	0	0	0	0	0	0	0	0
EOG091201QB	1322983	1324674	19	nu	32148	0	2211	0	29937	10523	930	9199	4705	5818	10215	0	0	0	0	0	0	0	0	0	0	0	0	0	0	0	0	0	0
EOG091201QC	5319790	5321742	19	nu	37107	0	9987	0	27120	12113	951	8086	6407	5706	6921	0	0	0	0	0	0	0	0	0	0	0	0	0	0	0	0	0	0
EOG091201QE	1126933	1128285	9	nu	12177	0	2538	0	9639	4197	408	2809	1992	2205	2633	0	0	0	0	0	0	0	0	0	0	0	0	0	0	0	0	0	0
EOG091201QF	6217258	6219240	19	nu	37677	0	4011	2	33664	14081	1347	11272	6215	7866	8311	0	2	0	0	0	0	0	0	0	0	0	0	0	0	0	0	0	0
EOG091201QJ	3792505	3794091	19	nu	30153	0	7881	0	22272	8868	868	6823	4165	4703	6581	0	0	0	0	0	0	0	0	0	0	0	0	0	0	0	0	0	0
EOG091201QL	5903083	5904996	18	nu	34452	0	14931	0	19521	7660	995	6888	3760	3900	4973	0	0	0	0	0	0	0	0	0	0	0	0	0	0	0	0	0	0
EOG091201QM	1331509	1332936	19	nu	27132	0	1287	0	25845	9918	637	8575	4699	5219	7352	0	0	0	0	0	0	0	0	0	0	0	0	0	0	0	0	0	0
EOG091201QN	564355	566709	19	nu	44745	0	11139	0	33606	14143	1188	11065	7312	6831	8398	0	0	0	0	0	0	0	0	0	0	0	0	0	0	0	0	0	0
EOG091201QQ	2004085	2005449	18	nu	24570	0	1773	3	22794	9318	557	7622	3862	5456	5854	0	3	0	0	0	0	0	0	0	0	0	0	0	0	0	0	0	0
EOG091201QR	1817341	1819131	19	nu	34029	0	6585	0	27444	10695	1090	8772	5034	5661	7977	0	0	0	0	0	0	0	0	0	0	0	0	0	0	0	0	0	0
EOG091201QT	828187	829527	19	nu	25479	0	2409	0	23070	9641	577	7333	4475	5166	6096	0	0	0	0	0	0	0	0	0	0	0	0	0	0	0	0	0	0
EOG091201QU	6007399	6009378	19	nu	37620	0	6462	0	31158	11110	1241	10759	4679	6431	9289	0	0	0	0	0	0	0	0	0	0	0	0	0	0	0	0	0	0
EOG091201QV	636205	638706	11	nu	27522	0	3024	0	24498	10187	1479	9023	4332	5855	5288	0	0	0	0	0	0	0	0	0	0	0	0	0	0	0	0	0	0
EOG091201QX	3032212	3034269	18	nu	37044	0	7824	0	29220	10697	1252	9614	4886	5811	8909	0	0	0	0	0	0	0	0	0	0	0	0	0	0	0	0	0	0
EOG091201QZ	4274629	4276683	19	nu	39045	0	14142	0	24903	9722	1124	9194	4507	5215	5987	0	0	0	0	0	0	0	0	0	0	0	0	0	0	0	0	0	0
EOG091201R0	6156739	6158394	19	nu	31464	0	3027	0	28437	10993	989	8500	5509	5484	8944	0	0	0	0	0	0	0	0	0	0	0	0	0	0	0	0	0	0
EOG091201RB	6084469	6086340	17	nu	31824	0	6462	0	25362	10351	953	8395	5180	5171	6616	0	0	0	0	0	0	0	0	0	0	0	0	0	0	0	0	0	0
EOG091201RF	4269022	4271064	12	nu	24516	0	4302	0	20214	8354	929	6907	3848	4506	4953	0	0	0	0	0	0	0	0	0	0	0	0	0	0	0	0	0	0
EOG091201RH	913753	916020	19	nu	43092	0	11823	0	31269	11327	1453	10945	4846	6481	8997	0	0	0	0	0	0	0	0	0	0	0	0	0	0	0	0	0	0
EOG091201RI	3799111	3800616	19	nu	28614	0	8499	0	20115	7761	712	7016	3455	4306	5338	0	0	0	0	0	0	0	0	0	0	0	0	0	0	0	0	0	0
EOG091201RN	4325449	4327905	19	nu	46683	0	16125	70	30488	11844	1511	9697	5414	6430	8947	0	70	0	0	0	0	0	0	0	0	0	0	0	0	0	0	0	0
EOG091201RO	4630144	4631739	19	nu	30324	0	3111	0	27213	11148	818	7292	5096	6052	8773	0	0	0	0	0	0	0	0	0	0	0	0	0	0	0	0	0	0
EOG091201RR	6392878	6394332	19	nu	27645	0	8031	0	19614	7855	667	5991	3788	4067	5768	0	0	0	0	0	0	0	0	0	0	0	0	0	0	0	0	0	0
EOG091201RU	1863355	1864830	19	nu	28044	0	1725	0	26319	9383	805	9738	4119	5264	7198	0	0	0	0	0	0	0	0	0	0	0	0	0	0	0	0	0	0
EOG091201RV	995317	996621	15	nu	19575	0	2211	0	17364	7570	599	5316	3716	3854	4478	0	0	0	0	0	0	0	0	0	0	0	0	0	0	0	0	0	0
EOG091201RW	5210740	5211951	10	nu	12120	0	3876	0	8244	3867	404	2279	1869	1998	2098	0	0	0	0	0	0	0	0	0	0	0	0	0	0	0	0	0	0
EOG091201RX	2170495	2172246	17	nu	29784	0	3792	3	25989	10475	913	7835	4828	5647	7679	0	3	0	0	0	0	0	0	0	0	0	0	0	0	0	0	0	0
EOG091201RY	194284	195843	19	nu	29640	0	10944	0	18696	7669	723	6270	3707	3962	4757	0	0	0	0	0	0	0	0	0	0	0	0	0	0	0	0	0	0
EOG091201RZ	3275125	3277092	19	nu	37392	0	11505	0	25887	9821	1153	8875	4632	5189	7191	0	0	0	0	0	0	0	0	0	0	0	0	0	0	0	0	0	0
EOG091201S1	1338841	1340403	19	nu	29697	0	12702	0	16995	7316	804	5595	3418	3898	4084	0	0	0	0	0	0	0	0	0	0	0	0	0	0	0	0	0	0
EOG091201S3	426061	427464	17	nu	23868	0	2946	0	20922	8075	612	6883	3687	4388	5964	0	0	0	0	0	0	0	0	0	0	0	0	0	0	0	0	0	0
EOG091201S4	1766530	1768152	17	nu	27591	0	8757	0	18834	7241	880	6371	3030	4211	5222	0	0	0	0	0	0	0	0	0	0	0	0	0	0	0	0	0	0
EOG091201S8	3767767	3769467	13	nu	22113	0	7413	0	14700	7071	621	4184	3580	3491	3445	0	0	0	0	0	0	0	0	0	0	0	0	0	0	0	0	0	0
EOG091201S9	28123	30036	18	nu	34452	0	14313	50	20089	9008	929	6512	4496	4512	4569	0	50	0	0	0	0	0	0	0	0	0	0	0	0	0	0	0	0
EOG091201SE	5077414	5078691	19	nu	24282	0	1455	0	22827	9215	500	6924	4074	5141	6688	0	0	0	0	0	0	0	0	0	0	0	0	0	0	0	0	0	0
EOG091201SG	5883652	5885721	19	nu	39330	0	14283	1	25046	10486	1016	7792	5357	5129	6768	0	1	0	0	0	0	0	0	0	0	0	0	0	0	0	0	0	0
EOG091201SI	6063073	6064365	15	nu	19395	0	834	0	18561	7812	508	5535	3582	4230	5214	0	0	0	0	0	0	0	0	0	0	0	0	0	0	0	0	0	0
EOG091201SK	3508531	3510096	16	nu	25056	0	1404	0	23652	9858	830	7196	4503	5355	6598	0	0	0	0	0	0	0	0	0	0	0	0	0	0	0	0	0	0
EOG091201SL	3988543	3990411	18	nu	33642	0	3402	0	30240	11206	1160	11226	5033	6173	7808	0	0	0	0	0	0	0	0	0	0	0	0	0	0	0	0	0	0
EOG091201SM	5136949	5138448	18	nu	27000	0	1452	1	25547	11240	777	7706	5204	6036	6601	0	1	0	0	0	0	0	0	0	0	0	0	0	0	0	0	0	0
EOG091201SN	2213338	2214876	16	nu	24624	0	2262	0	22362	9812	805	6578	4626	5186	5972	0	0	0	0	0	0	0	0	0	0	0	0	0	0	0	0	0	0
EOG091201SQ	1684693	1687251	18	nu	46062	0	23256	0	22806	8681	1623	7244	4124	4557	6881	0	0	0	0	0	0	0	0	0	0	0	0	0	0	0	0	0	0
EOG091201SR	3444106	3445500	18	nu	25110	0	4071	0	21039	8530	620	6873	3963	4567	5636	0	0	0	0	0	0	0	0	0	0	0	0	0	0	0	0	0	0
EOG091201SY	2310523	2311983	16	nu	23376	0	2295	0	21081	8964	694	5422	3982	4982	6695	0	0	0	0	0	0	0	0	0	0	0	0	0	0	0	0	0	0
EOG091201T0	1442119	1444002	19	nu	35796	0	9783	0	26013	12436	936	6855	6517	5919	6722	0	0	0	0	0	0	0	0	0	0	0	0	0	0	0	0	0	0
EOG091201T1	6051223	6053412	19	nu	41610	0	13050	0	28560	11850	1289	8821	5346	6504	7889	0	0	0	0	0	0	0	0	0	0	0	0	0	0	0	0	0	0
EOG091201T6	3976978	3979617	14	nu	36960	0	13554	2	23404	10437	1403	7077	5239	5198	5890	0	2	0	0	0	0	0	0	0	0	0	0	0	0	0	0	0	0
EOG091201T8	5520760	5522418	16	nu	26544	0	4389	0	22155	9608	692	7010	4398	5210	5537	0	0	0	0	0	0	0	0	0	0	0	0	0	0	0	0	0	0
EOG091201T9	5181088	5182674	19	nu	30153	0	3960	0	26193	10186	863	8808	4137	6049	7199	0	0	0	0	0	0	0	0	0	0	0	0	0	0	0	0	0	0
EOG091201TA	2541700	2544285	19	nu	49134	0	19179	0	29955	11421	1600	11133	5112	6309	7401	0	0	0	0	0	0	0	0	0	0	0	0	0	0	0	0	0	0
EOG091201TB	1210123	1211805	19	nu	31977	0	4560	3	27414	11587	938	8180	5313	6274	7647	0	3	0	0	0	0	0	0	0	0	0	0	0	0	0	0	0	0
EOG091201TC	383176	384906	17	nu	29427	0	5436	0	23991	8970	1015	8067	3959	5011	6954	0	0	0	0	0	0	0	0	0	0	0	0	0	0	0	0	0	0
EOG091201TD	549070	550887	18	nu	32724	0	13806	0	18918	7972	991	5810	3858	4114	5136	0	0	0	0	0	0	0	0	0	0	0	0	0	0	0	0	0	0
EOG091201TE	2365795	2367330	18	nu	27648	0	4437	1	23210	9409	735	7430	4309	5100	6371	0	1	0	0	0	0	0	0	0	0	0	0	0	0	0	0	0	0
EOG091201TF	6451147	6452604	19	nu	27702	0	2094	0	25608	9538	830	8717	4078	5460	7353	0	0	0	0	0	0	0	0	0	0	0	0	0	0	0	0	0	0
EOG091201TH	4399126	4400754	15	nu	24435	0	12411	0	12024	5620	611	3539	2723	2897	2865	0	0	0	0	0	0	0	0	0	0	0	0	0	0	0	0	0	0
EOG091201TN	2231977	2234103	19	nu	40413	0	13920	0	26493	11844	1077	8991	5463	6381	5658	0	0	0	0	0	0	0	0	0	0	0	0	0	0	0	0	0	0
EOG091201TO	4891624	4892931	19	nu	24852	0	3234	0	21618	9469	597	6042	4224	5245	6107	0	0	0	0	0	0	0	0	0	0	0	0	0	0	0	0	0	0
EOG091201TS	2684539	2686647	17	nu	35853	0	7512	34	28307	11379	1121	10327	5514	5865	6601	0	34	0	0	0	0	0	0	0	0	0	0	0	0	0	0	0	0
EOG091201TT	1328614	1330077	19	nu	27816	0	3417	0	24399	10339	744	7467	4469	5870	6593	0	0	0	0	0	0	0	0	0	0	0	0	0	0	0	0	0	0
EOG091201TU	4181923	4183449	19	nu	29013	0	4350	0	24663	10541	631	7927	5324	5217	6195	0	0	0	0	0	0	0	0	0	0	0	0	0	0	0	0	0	0
EOG091201TV	2302828	2304435	18	nu	28944	0	5484	0	23460	10062	562	7553	4819	5243	5845	0	0	0	0	0	0	0	0	0	0	0	0	0	0	0	0	0	0
EOG091201TW	4357255	4358583	19	nu	25251	0	5691	0	19560	7908	649	5698	3451	4457	5954	0	0	0	0	0	0	0	0	0	0	0	0	0	0	0	0	0	0
EOG091201TY	3995992	3997677	19	nu	32034	0	5403	0	26631	9388	1038	9311	4185	5203	7932	0	0	0	0	0	0	0	0	0	0	0	0	0	0	0	0	0	0
EOG091201TZ	1632907	1634742	17	nu	31212	0	15090	0	16122	7048	724	4954	3495	3553	4120	0	0	0	0	0	0	0	0	0	0	0	0	0	0	0	0	0	0
EOG091201U1	6192076	6193725	19	nu	31350	0	5946	0	25404	9244	1053	8403	4240	5004	7757	0	0	0	0	0	0	0	0	0	0	0	0	0	0	0	0	0	0
EOG091201U3	3124252	3126480	15	nu	33435	0	15675	0	17760	7977	1003	5830	3858	4119	3953	0	0	0	0	0	0	0	0	0	0	0	0	0	0	0	0	0	0
EOG091201U4	1259068	1260486	18	nu	25542	0	3219	1	22322	10147	714	6320	5203	4944	5855	0	1	0	0	0	0	0	0	0	0	0	0	0	0	0	0	0	0
EOG091201U6	129079	130404	18	nu	23868	0	1089	0	22779	9117	497	7860	3802	5315	5802	0	0	0	0	0	0	0	0	0	0	0	0	0	0	0	0	0	0
EOG091201U7	4945618	4947108	19	nu	28329	0	5943	0	22386	8519	690	6444	4021	4498	7423	0	0	0	0	0	0	0	0	0	0	0	0	0	0	0	0	0	0
EOG091201U8	1482646	1485057	17	nu	41004	0	14055	0	26949	10493	1261	9237	4904	5589	7219	0	0	0	0	0	0	0	0	0	0	0	0	0	0	0	0	0	0
EOG091201U9	3779017	3780360	19	nu	25536	0	1533	0	24003	9714	690	7702	4118	5596	6587	0	0	0	0	0	0	0	0	0	0	0	0	0	0	0	0	0	0
EOG091201UA	5838094	5839746	14	nu	23142	0	2466	0	20676	7810	1051	6779	3458	4352	6087	0	0	0	0	0	0	0	0	0	0	0	0	0	0	0	0	0	0
EOG091201UD	4489228	4490478	19	nu	23769	0	1536	0	22233	8294	529	6959	3750	4544	6980	0	0	0	0	0	0	0	0	0	0	0	0	0	0	0	0	0	0
EOG091201UF	3304240	3305781	18	nu	27756	0	5229	0	22527	9890	763	6574	4531	5359	6063	0	0	0	0	0	0	0	0	0	0	0	0	0	0	0	0	0	0
EOG091201UI	5771602	5772957	18	nu	24408	0	1929	0	22479	9493	612	6777	3849	5644	6209	0	0	0	0	0	0	0	0	0	0	0	0	0	0	0	0	0	0
EOG091201UN	227617	229143	19	nu	29013	0	2943	0	26070	9686	723	8872	4462	5224	7512	0	0	0	0	0	0	0	0	0	0	0	0	0	0	0	0	0	0
EOG091201UO	2441641	2443212	16	nu	25152	0	6951	0	18201	7022	753	5958	3064	3958	5221	0	0	0	0	0	0	0	0	0	0	0	0	0	0	0	0	0	0
EOG091201UQ	4105180	4106775	18	nu	28728	0	4503	1	24224	10079	798	8214	4481	5598	5931	0	1	0	0	0	0	0	0	0	0	0	0	0	0	0	0	0	0
EOG091201UT	3243673	3245127	18	nu	26190	0	4977	0	21213	8342	502	6602	3568	4774	6269	0	0	0	0	0	0	0	0	0	0	0	0	0	0	0	0	0	0
EOG091201UU	3011050	3012585	18	nu	27648	0	3786	0	23862	9348	659	8456	4141	5207	6058	0	0	0	0	0	0	0	0	0	0	0	0	0	0	0	0	0	0
EOG091201UW	3671914	3673197	19	nu	24396	0	828	0	23568	9175	477	8091	3862	5313	6302	0	0	0	0	0	0	0	0	0	0	0	0	0	0	0	0	0	0
EOG091201UX	1307464	1308963	19	nu	28500	0	4047	0	24453	9215	762	8062	4220	4995	7176	0	0	0	0	0	0	0	0	0	0	0	0	0	0	0	0	0	0
EOG091201UY	1857025	1858731	19	nu	32433	0	4239	0	28194	11014	870	9521	5483	5531	7659	0	0	0	0	0	0	0	0	0	0	0	0	0	0	0	0	0	0
EOG091201V1	854539	856008	19	nu	27930	0	3555	0	24375	10644	739	7931	4717	5927	5800	0	0	0	0	0	0	0	0	0	0	0	0	0	0	0	0	0	0
EOG091201V3	3377701	3379281	19	nu	30039	0	4842	0	25197	9450	919	8565	4106	5344	7182	0	0	0	0	0	0	0	0	0	0	0	0	0	0	0	0	0	0
EOG091201V4	6391114	6392877	18	nu	31752	0	7155	0	24597	9914	830	8830	4538	5376	5853	0	0	0	0	0	0	0	0	0	0	0	0	0	0	0	0	0	0
EOG091201V5	1263232	1265274	19	nu	38817	0	8412	0	30405	12199	1220	10778	5580	6619	7428	0	0	0	0	0	0	0	0	0	0	0	0	0	0	0	0	0	0
EOG091201VB	5289868	5291838	15	nu	29565	0	7236	0	22329	8694	1131	6586	4015	4679	7049	0	0	0	0	0	0	0	0	0	0	0	0	0	0	0	0	0	0
EOG091201VC	2379871	2382057	18	nu	39366	0	7482	0	31884	13477	1113	10914	6332	7145	7493	0	0	0	0	0	0	0	0	0	0	0	0	0	0	0	0	0	0
EOG091201VE	265486	266838	19	nu	25707	0	402	0	25305	10175	639	8537	4760	5415	6593	0	0	0	0	0	0	0	0	0	0	0	0	0	0	0	0	0	0
EOG091201VF	2386846	2388744	19	nu	36081	0	4560	0	31521	13016	954	10138	6329	6687	8367	0	0	0	0	0	0	0	0	0	0	0	0	0	0	0	0	0	0
EOG091201VG	4717318	4719249	11	nu	21252	0	4953	0	16299	6653	1016	5206	3114	3539	4440	0	0	0	0	0	0	0	0	0	0	0	0	0	0	0	0	0	0
EOG091201VI	4429885	4431537	19	nu	31407	0	3141	0	28266	11275	894	9378	5397	5878	7613	0	0	0	0	0	0	0	0	0	0	0	0	0	0	0	0	0	0
EOG091201VJ	1183174	1184772	19	nu	30381	0	2472	0	27909	10425	931	8895	4639	5786	8589	0	0	0	0	0	0	0	0	0	0	0	0	0	0	0	0	0	0
EOG091201VK	1703842	1705164	19	nu	25137	0	3891	0	21246	9347	575	6559	4670	4677	5340	0	0	0	0	0	0	0	0	0	0	0	0	0	0	0	0	0	0
EOG091201VM	4999276	5000775	14	nu	21000	0	2952	0	18048	6924	656	6024	3145	3779	5100	0	0	0	0	0	0	0	0	0	0	0	0	0	0	0	0	0	0
EOG091201VP	620242	621771	16	nu	24480	0	4866	0	19614	8758	748	5020	4046	4712	5836	0	0	0	0	0	0	0	0	0	0	0	0	0	0	0	0	0	0
EOG091201VQ	6351139	6352503	18	nu	24570	0	3795	0	20775	8833	643	6452	3977	4856	5490	0	0	0	0	0	0	0	0	0	0	0	0	0	0	0	0	0	0
EOG091201VV	5396611	5398329	19	nu	32661	0	6909	0	25752	9775	997	8968	4360	5415	7009	0	0	0	0	0	0	0	0	0	0	0	0	0	0	0	0	0	0
EOG091201VX	3201616	3204285	16	nu	42720	0	19851	0	22869	10113	1324	7315	5231	4882	5441	0	0	0	0	0	0	0	0	0	0	0	0	0	0	0	0	0	0
EOG091201VY	2911096	2913120	15	nu	30375	0	8547	0	21828	8317	1170	7222	3739	4578	6289	0	0	0	0	0	0	0	0	0	0	0	0	0	0	0	0	0	0
EOG091201W0	5812123	5813571	8	nu	11592	0	336	0	11256	4659	571	4117	2101	2558	2480	0	0	0	0	0	0	0	0	0	0	0	0	0	0	0	0	0	0
EOG091201W1	4766131	4767996	19	nu	35454	0	5226	0	30228	13069	843	10163	6606	6463	6996	0	0	0	0	0	0	0	0	0	0	0	0	0	0	0	0	0	0
EOG091201W3	3127606	3128865	16	nu	20160	0	435	0	19725	8183	516	6318	3933	4250	5224	0	0	0	0	0	0	0	0	0	0	0	0	0	0	0	0	0	0
EOG091201W5	1535392	1536876	19	nu	28215	0	4608	0	23607	9322	763	7781	4143	5179	6504	0	0	0	0	0	0	0	0	0	0	0	0	0	0	0	0	0	0
EOG091201W9	3122557	3124251	19	nu	32205	0	5808	0	26397	10375	894	8790	4821	5554	7232	0	0	0	0	0	0	0	0	0	0	0	0	0	0	0	0	0	0
EOG091201WA	3524647	3525972	18	nu	23868	0	1470	0	22398	8583	656	7091	3823	4760	6724	0	0	0	0	0	0	0	0	0	0	0	0	0	0	0	0	0	0
EOG091201WE	5994169	5995584	18	nu	25488	0	2928	0	22560	8985	766	7574	4391	4594	6001	0	0	0	0	0	0	0	0	0	0	0	0	0	0	0	0	0	0
EOG091201WI	7096	9024	13	nu	25077	0	9657	0	15420	6285	1128	4137	3119	3166	4998	0	0	0	0	0	0	0	0	0	0	0	0	0	0	0	0	0	0
EOG091201WJ	1071676	1072968	19	nu	24567	0	642	0	23925	9922	482	7624	4261	5661	6379	0	0	0	0	0	0	0	0	0	0	0	0	0	0	0	0	0	0
EOG091201WL	5333551	5334930	19	nu	26220	0	2055	0	24165	10937	696	6914	5126	5811	6314	0	0	0	0	0	0	0	0	0	0	0	0	0	0	0	0	0	0
EOG091201WM	1548901	1550376	19	nu	28044	0	1698	0	26346	10110	799	8984	4454	5656	7252	0	0	0	0	0	0	0	0	0	0	0	0	0	0	0	0	0	0
EOG091201WN	304132	306006	17	nu	31875	0	10797	0	21078	8968	976	6850	4257	4711	5260	0	0	0	0	0	0	0	0	0	0	0	0	0	0	0	0	0	0
EOG091201WO	890845	892332	12	nu	17856	0	2949	0	14907	7314	674	3923	3329	3985	3670	0	0	0	0	0	0	0	0	0	0	0	0	0	0	0	0	0	0
EOG091201WP	1129321	1130691	19	nu	26049	0	879	0	25170	10313	592	7489	4710	5603	7368	0	0	0	0	0	0	0	0	0	0	0	0	0	0	0	0	0	0
EOG091201WS	254857	256428	19	nu	29868	0	8253	0	21615	9054	896	6883	4191	4863	5678	0	0	0	0	0	0	0	0	0	0	0	0	0	0	0	0	0	0
EOG091201WT	5935504	5937444	18	nu	34938	0	9213	0	25725	9477	1222	8451	4103	5374	7797	0	0	0	0	0	0	0	0	0	0	0	0	0	0	0	0	0	0
EOG091201WU	1819132	1820835	19	nu	32376	0	8472	0	23904	8916	956	8034	3965	4951	6954	0	0	0	0	0	0	0	0	0	0	0	0	0	0	0	0	0	0
EOG091201X1	1006447	1008153	18	nu	30726	0	8013	0	22713	8927	822	7569	4384	4543	6217	0	0	0	0	0	0	0	0	0	0	0	0	0	0	0	0	0	0
EOG091201X9	6323701	6325224	17	nu	25908	0	6564	0	19344	8384	634	6481	4166	4218	4479	0	0	0	0	0	0	0	0	0	0	0	0	0	0	0	0	0	0
EOG091201XA	6299350	6300741	19	nu	26448	0	2790	0	23658	10023	784	7251	4756	5267	6384	0	0	0	0	0	0	0	0	0	0	0	0	0	0	0	0	0	0
EOG091201XB	5972590	5973990	13	nu	18213	0	2601	0	15612	6017	811	4810	2919	3098	4785	0	0	0	0	0	0	0	0	0	0	0	0	0	0	0	0	0	0
EOG091201XC	762433	764130	19	nu	32262	0	5616	0	26646	9587	1079	9642	4162	5425	7417	0	0	0	0	0	0	0	0	0	0	0	0	0	0	0	0	0	0
EOG091201XD	2272801	2274702	19	nu	36138	0	12093	0	24045	9247	885	8212	4193	5054	6586	0	0	0	0	0	0	0	0	0	0	0	0	0	0	0	0	0	0
EOG091201XF	3815383	3816453	19	nu	20349	0	2595	0	17754	8277	506	5165	3763	4514	4312	0	0	0	0	0	0	0	0	0	0	0	0	0	0	0	0	0	0
EOG091201XG	2804623	2806329	18	nu	30726	0	7914	0	22812	9132	837	6980	3966	5166	6700	0	0	0	0	0	0	0	0	0	0	0	0	0	0	0	0	0	0
EOG091201XK	5998177	5999517	12	nu	16092	0	3708	0	12384	5008	527	4287	2427	2581	3089	0	0	0	0	0	0	0	0	0	0	0	0	0	0	0	0	0	0
EOG091201XL	1435123	1436682	10	nu	15600	0	1251	0	14349	6477	614	4132	3173	3304	3740	0	0	0	0	0	0	0	0	0	0	0	0	0	0	0	0	0	0
EOG091201XM	3537949	3540642	19	nu	51186	0	17556	0	33630	12649	1579	11985	6005	6644	8996	0	0	0	0	0	0	0	0	0	0	0	0	0	0	0	0	0	0
EOG091201XN	5257879	5259480	19	nu	30438	0	4407	0	26031	11749	649	8062	5488	6261	6220	0	0	0	0	0	0	0	0	0	0	0	0	0	0	0	0	0	0
EOG091201XP	1057276	1059072	15	nu	26955	0	2403	0	24552	9747	896	7624	4550	5197	7181	0	0	0	0	0	0	0	0	0	0	0	0	0	0	0	0	0	0
EOG091201XS	3711805	3713304	14	nu	21000	0	5244	0	15756	5483	850	5063	2614	2869	5210	0	0	0	0	0	0	0	0	0	0	0	0	0	0	0	0	0	0
EOG091201XX	5888101	5889609	16	nu	24144	0	8082	0	16062	6358	748	5338	2942	3416	4366	0	0	0	0	0	0	0	0	0	0	0	0	0	0	0	0	0	0
EOG091201Y0	3700708	3702582	16	nu	30000	0	14565	0	15435	5982	908	5059	2809	3173	4394	0	0	0	0	0	0	0	0	0	0	0	0	0	0	0	0	0	0
EOG091201Y2	3181192	3182562	18	nu	24678	0	5148	0	19530	7862	783	6162	3697	4165	5506	0	0	0	0	0	0	0	0	0	0	0	0	0	0	0	0	0	0
EOG091201Y3	2477437	2478873	19	nu	27303	0	6618	0	20685	8691	770	6617	4115	4576	5377	0	0	0	0	0	0	0	0	0	0	0	0	0	0	0	0	0	0
EOG091201Y4	2304436	2306697	11	nu	24882	0	9438	0	15444	6086	868	6237	2658	3428	3121	0	0	0	0	0	0	0	0	0	0	0	0	0	0	0	0	0	0
EOG091201Y7	6139837	6141285	10	nu	14490	0	3426	0	11064	5272	479	3523	2570	2702	2269	0	0	0	0	0	0	0	0	0	0	0	0	0	0	0	0	0	0
EOG091201Y8	186604	187938	18	nu	24030	0	1845	1	22184	8404	702	7769	3702	4702	6011	0	1	0	0	0	0	0	0	0	0	0	0	0	0	0	0	0	0
EOG091201YA	6434770	6436548	14	nu	24906	0	7023	0	17883	7672	724	5364	3494	4178	4847	0	0	0	0	0	0	0	0	0	0	0	0	0	0	0	0	0	0
EOG091201YF	5681596	5683029	14	nu	20076	0	1692	0	18384	8373	711	5146	4278	4095	4865	0	0	0	0	0	0	0	0	0	0	0	0	0	0	0	0	0	0
EOG091201YJ	17596	19134	19	nu	29241	0	6579	0	22662	9167	825	7196	4464	4703	6299	0	0	0	0	0	0	0	0	0	0	0	0	0	0	0	0	0	0
EOG091201YK	2902471	2903778	19	nu	24852	0	1287	0	23565	8793	530	7507	4017	4776	7265	0	0	0	0	0	0	0	0	0	0	0	0	0	0	0	0	0	0
EOG091201YL	2523202	2524842	19	nu	31179	0	4743	0	26436	11891	716	8498	6533	5358	6047	0	0	0	0	0	0	0	0	0	0	0	0	0	0	0	0	0	0
EOG091201YN	3812290	3814329	19	nu	38760	0	7143	3	31614	11792	1160	11818	5110	6682	8004	0	3	0	0	0	0	0	0	0	0	0	0	0	0	0	0	0	0
EOG091201YO	2803081	2804622	19	nu	29298	0	9291	0	20007	7806	774	6965	3565	4241	5236	0	0	0	0	0	0	0	0	0	0	0	0	0	0	0	0	0	0
EOG091201YQ	2189248	2190753	13	nu	19578	0	7407	0	12171	4757	682	3885	2252	2505	3529	0	0	0	0	0	0	0	0	0	0	0	0	0	0	0	0	0	0
EOG091201YR	3752401	3754041	18	nu	29538	0	4344	0	25194	10255	940	8298	4445	5810	6641	0	0	0	0	0	0	0	0	0	0	0	0	0	0	0	0	0	0
EOG091201YT	3463270	3464802	19	nu	29127	0	11559	0	17568	7069	662	5864	3158	3911	4635	0	0	0	0	0	0	0	0	0	0	0	0	0	0	0	0	0	0
EOG091201YW	3875386	3877011	18	nu	29268	0	2340	0	26928	9831	843	8802	4884	4947	8295	0	0	0	0	0	0	0	0	0	0	0	0	0	0	0	0	0	0
EOG091201YX	1025191	1026726	19	nu	29184	0	5604	0	23580	9033	819	7887	4189	4844	6660	0	0	0	0	0	0	0	0	0	0	0	0	0	0	0	0	0	0
EOG091201YY	3504097	3505359	19	nu	23997	0	354	1	23642	10187	504	7035	4401	5786	6420	0	1	0	0	0	0	0	0	0	0	0	0	0	0	0	0	0	0
EOG091201YZ	6433285	6434769	19	nu	28215	0	5592	0	22623	8430	819	7825	3943	4487	6368	0	0	0	0	0	0	0	0	0	0	0	0	0	0	0	0	0	0
EOG091201Z0	3440935	3442407	19	nu	27987	0	4686	1	23300	10365	870	7100	4900	5465	5835	0	1	0	0	0	0	0	0	0	0	0	0	0	0	0	0	0	0
EOG091201Z1	4045123	4046517	19	nu	26505	0	5244	0	21261	8373	807	6850	3991	4382	6038	0	0	0	0	0	0	0	0	0	0	0	0	0	0	0	0	0	0
EOG091201Z2	2607178	2608353	12	nu	14112	0	2670	0	11442	5261	403	2988	2604	2657	3193	0	0	0	0	0	0	0	0	0	0	0	0	0	0	0	0	0	0
EOG091201Z5	3178546	3180945	19	nu	45600	0	20415	0	25185	9406	1362	9017	4371	5035	6762	0	0	0	0	0	0	0	0	0	0	0	0	0	0	0	0	0	0
EOG091201Z6	3544264	3545802	19	nu	29241	0	2805	0	26436	11760	715	7950	5766	5994	6726	0	0	0	0	0	0	0	0	0	0	0	0	0	0	0	0	0	0
EOG091201Z8	779110	781038	17	nu	32793	0	11466	0	21327	8186	1144	7071	3846	4340	6070	0	0	0	0	0	0	0	0	0	0	0	0	0	0	0	0	0	0
EOG091201ZA	1502761	1504116	16	nu	21696	0	1779	0	19917	8517	640	5959	4464	4053	5441	0	0	0	0	0	0	0	0	0	0	0	0	0	0	0	0	0	0
EOG091201ZC	4491835	4493322	19	nu	28272	0	5805	0	22467	10505	689	6742	5188	5317	5220	0	0	0	0	0	0	0	0	0	0	0	0	0	0	0	0	0	0
EOG091201ZH	899113	900888	19	nu	33744	0	11766	0	21978	9860	904	7000	4668	5192	5118	0	0	0	0	0	0	0	0	0	0	0	0	0	0	0	0	0	0
EOG091201ZJ	5394925	5396610	12	nu	20232	0	4386	0	15846	6876	747	4933	2962	3914	4037	0	0	0	0	0	0	0	0	0	0	0	0	0	0	0	0	0	0
EOG091201ZP	3107731	3109374	19	nu	31236	0	5958	0	25278	9798	1016	8478	4564	5234	7002	0	0	0	0	0	0	0	0	0	0	0	0	0	0	0	0	0	0
EOG091201ZR	5442703	5444457	17	nu	29835	0	3933	0	25902	10807	1034	8244	5026	5781	6851	0	0	0	0	0	0	0	0	0	0	0	0	0	0	0	0	0	0
EOG091201ZT	5851990	5853525	16	nu	24576	0	1929	0	22647	9507	794	7007	4543	4964	6133	0	0	0	0	0	0	0	0	0	0	0	0	0	0	0	0	0	0
EOG091201ZW	3310594	3311766	18	nu	21114	0	2787	0	18327	8526	550	5001	4001	4525	4800	0	0	0	0	0	0	0	0	0	0	0	0	0	0	0	0	0	0
EOG091201ZX	6431731	6433284	18	nu	27972	0	4797	0	23175	9545	843	7756	4363	5182	5874	0	0	0	0	0	0	0	0	0	0	0	0	0	0	0	0	0	0
EOG09120200	1144306	1145532	19	nu	23313	0	1074	0	22239	10472	454	6016	4807	5665	5751	0	0	0	0	0	0	0	0	0	0	0	0	0	0	0	0	0	0
EOG09120201	2722045	2723499	19	nu	27645	0	1809	0	25836	10442	899	8162	4719	5723	7232	0	0	0	0	0	0	0	0	0	0	0	0	0	0	0	0	0	0
EOG09120202	1757155	1758747	16	nu	25488	0	6945	0	18543	6889	868	6388	3421	3468	5266	0	0	0	0	0	0	0	0	0	0	0	0	0	0	0	0	0	0
EOG09120205	1403344	1404876	14	nu	21462	0	6210	0	15252	5789	676	4408	2837	2952	5055	0	0	0	0	0	0	0	0	0	0	0	0	0	0	0	0	0	0
EOG09120206	4302463	4303863	19	nu	26619	0	1686	0	24933	9855	695	8273	4424	5431	6805	0	0	0	0	0	0	0	0	0	0	0	0	0	0	0	0	0	0
EOG09120208	3684946	3686790	13	nu	23985	0	1815	0	22170	8236	1018	6830	4026	4210	7104	0	0	0	0	0	0	0	0	0	0	0	0	0	0	0	0	0	0
EOG0912020D	1957141	1958679	14	nu	21546	0	4557	0	16989	7889	729	4824	3653	4236	4276	0	0	0	0	0	0	0	0	0	0	0	0	0	0	0	0	0	0
EOG0912020G	162841	164547	18	nu	30726	0	2349	0	28377	11634	1142	8926	5226	6408	7817	0	0	0	0	0	0	0	0	0	0	0	0	0	0	0	0	0	0
EOG0912020I	3022612	3023838	19	nu	23313	0	1860	0	21453	8834	542	6471	3792	5042	6148	0	0	0	0	0	0	0	0	0	0	0	0	0	0	0	0	0	0
EOG0912020J	935113	936726	19	nu	30666	0	10656	0	20010	7988	1007	6156	3991	3997	5866	0	0	0	0	0	0	0	0	0	0	0	0	0	0	0	0	0	0
EOG0912020N	510814	512559	19	nu	33174	0	4500	87	28587	10999	1032	9600	4661	6338	7988	0	87	0	0	0	0	0	0	0	0	0	0	0	0	0	0	0	0
EOG0912020P	4016581	4017840	13	nu	16380	0	1140	0	15240	6215	535	4665	2694	3521	4360	0	0	0	0	0	0	0	0	0	0	0	0	0	0	0	0	0	0
EOG0912020S	4692313	4693797	19	nu	28215	0	4494	0	23721	8591	830	8336	4089	4502	6794	0	0	0	0	0	0	0	0	0	0	0	0	0	0	0	0	0	0
EOG0912020V	3550327	3552117	18	nu	32238	0	7512	0	24726	9013	1044	8507	4155	4858	7206	0	0	0	0	0	0	0	0	0	0	0	0	0	0	0	0	0	0
EOG0912020W	3432286	3433641	19	nu	25764	0	4830	1	20933	8070	543	7245	3934	4136	5618	0	1	0	0	0	0	0	0	0	0	0	0	0	0	0	0	0	0
EOG0912020X	5318404	5319789	15	nu	20790	0	7767	0	13023	5756	729	3013	2797	2959	4254	0	0	0	0	0	0	0	0	0	0	0	0	0	0	0	0	0	0
EOG0912020Y	6048133	6049467	18	nu	24030	0	2649	0	21381	8152	667	6773	3857	4295	6456	0	0	0	0	0	0	0	0	0	0	0	0	0	0	0	0	0	0
EOG09120214	5807845	5809185	16	nu	21456	0	3408	3	18045	7908	463	5678	3895	4013	4459	0	3	0	0	0	0	0	0	0	0	0	0	0	0	0	0	0	0
EOG09120218	1913278	1914618	19	nu	25479	0	1833	0	23646	9617	681	7467	4689	4928	6562	0	0	0	0	0	0	0	0	0	0	0	0	0	0	0	0	0	0
EOG09120219	5384737	5386386	17	nu	28050	0	7557	0	20493	8607	892	5648	4145	4462	6238	0	0	0	0	0	0	0	0	0	0	0	0	0	0	0	0	0	0
EOG0912021A	4116058	4117659	19	nu	30438	0	7890	0	22548	8756	809	7277	4327	4429	6515	0	0	0	0	0	0	0	0	0	0	0	0	0	0	0	0	0	0
EOG0912021B	2401576	2403420	19	nu	35055	0	4464	1	30590	11774	1096	11738	5049	6725	7078	0	1	0	0	0	0	0	0	0	0	0	0	0	0	0	0	0	0
EOG0912021E	4083595	4085763	19	nu	41211	0	12654	0	28557	11108	1454	9130	5309	5799	8319	0	0	0	0	0	0	0	0	0	0	0	0	0	0	0	0	0	0
EOG0912021G	5158441	5160498	19	nu	39102	0	9264	0	29838	11741	1197	9684	5706	6035	8413	0	0	0	0	0	0	0	0	0	0	0	0	0	0	0	0	0	0
EOG0912021I	258145	259875	19	nu	32889	0	6207	0	26682	11320	861	7081	5543	5777	8281	0	0	0	0	0	0	0	0	0	0	0	0	0	0	0	0	0	0
EOG0912021J	6027280	6028704	18	nu	25650	0	8559	0	17091	7887	617	4144	3524	4363	5060	0	0	0	0	0	0	0	0	0	0	0	0	0	0	0	0	0	0
EOG0912021L	2206927	2209062	19	nu	40584	0	17469	0	23115	8933	1214	7269	4224	4709	6913	0	0	0	0	0	0	0	0	0	0	0	0	0	0	0	0	0	0
EOG0912021N	2957188	2959140	16	nu	31248	0	9594	0	21654	9344	1046	6951	4620	4724	5359	0	0	0	0	0	0	0	0	0	0	0	0	0	0	0	0	0	0
EOG0912021P	2219728	2221017	17	nu	21930	0	5367	0	16563	6428	626	5278	3105	3323	4857	0	0	0	0	0	0	0	0	0	0	0	0	0	0	0	0	0	0
EOG0912021Q	2644675	2646834	17	nu	36720	0	7641	0	29079	13853	998	8927	7794	6059	6299	0	0	0	0	0	0	0	0	0	0	0	0	0	0	0	0	0	0
EOG0912021R	5743996	5745690	11	nu	18645	0	4788	0	13857	6151	803	4260	2936	3215	3446	0	0	0	0	0	0	0	0	0	0	0	0	0	0	0	0	0	0
EOG0912021S	606601	607866	19	nu	24054	0	1101	0	22953	9309	546	7424	4273	5036	6220	0	0	0	0	0	0	0	0	0	0	0	0	0	0	0	0	0	0
EOG0912021U	6108448	6109830	19	nu	26277	0	1635	0	24642	10190	684	8123	4246	5944	6329	0	0	0	0	0	0	0	0	0	0	0	0	0	0	0	0	0	0
EOG0912021X	4806955	4809081	18	nu	38286	0	14349	0	23937	9758	988	8050	4724	5034	6129	0	0	0	0	0	0	0	0	0	0	0	0	0	0	0	0	0	0
EOG0912021Z	5712652	5713890	12	nu	14868	0	2289	0	12579	5811	554	3678	2779	3032	3090	0	0	0	0	0	0	0	0	0	0	0	0	0	0	0	0	0	0
EOG09120220	6044803	6046401	19	nu	30381	0	4119	0	26262	10652	934	8385	4338	6314	7225	0	0	0	0	0	0	0	0	0	0	0	0	0	0	0	0	0	0
EOG09120225	969883	971208	19	nu	25194	0	2919	0	22275	9628	554	7233	4306	5322	5414	0	0	0	0	0	0	0	0	0	0	0	0	0	0	0	0	0	0
EOG09120226	3933256	3934479	19	nu	23256	0	768	0	22488	9796	487	6995	4538	5258	5697	0	0	0	0	0	0	0	0	0	0	0	0	0	0	0	0	0	0
EOG09120227	2815837	2817702	14	nu	26124	0	2964	0	23160	7818	1094	8341	3956	3862	7001	0	0	0	0	0	0	0	0	0	0	0	0	0	0	0	0	0	0
EOG09120229	5002759	5004108	19	nu	25650	0	4731	0	20919	7621	702	7446	3135	4486	5852	0	0	0	0	0	0	0	0	0	0	0	0	0	0	0	0	0	0
EOG0912022B	6130177	6132081	17	nu	32385	0	11358	0	21027	7639	1168	8482	3200	4439	4906	0	0	0	0	0	0	0	0	0	0	0	0	0	0	0	0	0	0
EOG0912022D	1618069	1619019	19	nu	18069	0	3849	2	14218	5796	563	4246	2629	3167	4176	0	2	0	0	0	0	0	0	0	0	0	0	0	0	0	0	0	0
EOG0912022E	489388	491010	18	nu	29214	0	11340	0	17874	7040	933	6100	3211	3829	4734	0	0	0	0	0	0	0	0	0	0	0	0	0	0	0	0	0	0
EOG0912022F	6253768	6255033	10	nu	12660	0	3030	0	9630	4102	483	2982	1855	2247	2546	0	0	0	0	0	0	0	0	0	0	0	0	0	0	0	0	0	0
EOG0912022I	3228436	3229794	19	nu	25821	0	2448	0	23373	12014	478	6049	5969	6045	5310	0	0	0	0	0	0	0	0	0	0	0	0	0	0	0	0	0	0
EOG0912022J	5867005	5868231	19	nu	23313	0	1350	0	21963	7973	594	8353	3323	4650	5637	0	0	0	0	0	0	0	0	0	0	0	0	0	0	0	0	0	0
EOG0912022K	852904	854538	17	nu	27795	0	9162	0	18633	8018	886	6154	3878	4140	4461	0	0	0	0	0	0	0	0	0	0	0	0	0	0	0	0	0	0
EOG0912022M	2878657	2880132	18	nu	26568	0	1461	0	25107	11095	770	7339	5269	5826	6673	0	0	0	0	0	0	0	0	0	0	0	0	0	0	0	0	0	0
EOG0912022N	781039	782721	18	nu	30294	0	6036	0	24258	8780	986	8760	3930	4850	6718	0	0	0	0	0	0	0	0	0	0	0	0	0	0	0	0	0	0
EOG0912022O	3251437	3253263	19	nu	34713	0	7515	0	27198	10697	917	9385	4786	5911	7116	0	0	0	0	0	0	0	0	0	0	0	0	0	0	0	0	0	0
EOG0912022P	3967615	3969390	16	nu	28416	0	8853	0	19563	8907	815	6109	4677	4230	4547	0	0	0	0	0	0	0	0	0	0	0	0	0	0	0	0	0	0
EOG0912022Q	4030114	4032129	12	nu	24192	0	7473	0	16719	6659	1052	4646	3213	3446	5414	0	0	0	0	0	0	0	0	0	0	0	0	0	0	0	0	0	0
EOG0912022R	4036201	4038201	17	nu	34017	0	13023	0	20994	9320	970	6459	4520	4800	5215	0	0	0	0	0	0	0	0	0	0	0	0	0	0	0	0	0	0
EOG0912022T	1900549	1901673	11	nu	12375	0	4875	0	7500	3254	340	2112	1692	1562	2134	0	0	0	0	0	0	0	0	0	0	0	0	0	0	0	0	0	0
EOG0912022X	488134	489387	19	nu	23826	0	2121	0	21705	8808	645	6914	4074	4734	5983	0	0	0	0	0	0	0	0	0	0	0	0	0	0	0	0	0	0
EOG0912022Y	1081729	1083255	19	nu	29013	0	5967	0	23046	8547	932	7778	3726	4821	6721	0	0	0	0	0	0	0	0	0	0	0	0	0	0	0	0	0	0
EOG0912022Z	3462049	3463269	18	nu	21978	0	3573	0	18405	7339	566	4989	3232	4107	6077	0	0	0	0	0	0	0	0	0	0	0	0	0	0	0	0	0	0
EOG09120232	5699251	5700480	19	nu	23370	0	1737	0	21633	9564	620	4979	4424	5140	7090	0	0	0	0	0	0	0	0	0	0	0	0	0	0	0	0	0	0
EOG09120233	189037	190476	19	nu	27360	0	3375	0	23985	10286	736	7200	4668	5618	6499	0	0	0	0	0	0	0	0	0	0	0	0	0	0	0	0	0	0
EOG09120234	4020013	4021209	18	nu	21546	0	1503	0	20043	8431	504	5970	3947	4484	5642	0	0	0	0	0	0	0	0	0	0	0	0	0	0	0	0	0	0
EOG09120238	745105	746562	9	nu	13122	0	3360	0	9762	3730	529	3270	1747	1983	2762	0	0	0	0	0	0	0	0	0	0	0	0	0	0	0	0	0	0
EOG09120239	1176130	1177311	18	nu	21276	0	1056	0	20220	8329	458	6239	3443	4886	5652	0	0	0	0	0	0	0	0	0	0	0	0	0	0	0	0	0	0
EOG0912023C	3926338	3927714	18	nu	24786	0	801	0	23985	9748	790	7232	4383	5365	7005	0	0	0	0	0	0	0	0	0	0	0	0	0	0	0	0	0	0
EOG0912023D	2138443	2139867	17	nu	24225	0	4563	0	19662	8046	719	5782	3903	4143	5834	0	0	0	0	0	0	0	0	0	0	0	0	0	0	0	0	0	0
EOG0912023F	941281	942915	18	nu	29430	0	11142	0	18288	7558	1004	6146	3800	3758	4584	0	0	0	0	0	0	0	0	0	0	0	0	0	0	0	0	0	0
EOG0912023H	2798020	2799429	19	nu	26790	0	2892	0	23898	10197	647	8634	4537	5660	5067	0	0	0	0	0	0	0	0	0	0	0	0	0	0	0	0	0	0
EOG0912023L	4892932	4895214	12	nu	27396	0	11238	0	16158	7268	983	5119	3993	3275	3771	0	0	0	0	0	0	0	0	0	0	0	0	0	0	0	0	0	0
EOG0912023S	4350067	4351365	11	nu	14289	0	5031	0	9258	4059	350	2990	1793	2266	2209	0	0	0	0	0	0	0	0	0	0	0	0	0	0	0	0	0	0
EOG0912023T	3761044	3762495	19	nu	27588	0	3732	0	23856	9733	786	7515	4525	5208	6608	0	0	0	0	0	0	0	0	0	0	0	0	0	0	0	0	0	0
EOG0912023U	3061681	3062946	18	nu	22788	0	1389	0	21399	8384	669	5962	4121	4263	7053	0	0	0	0	0	0	0	0	0	0	0	0	0	0	0	0	0	0
EOG0912023V	4189468	4190637	18	nu	21060	0	867	0	20193	7900	507	6740	3618	4282	5553	0	0	0	0	0	0	0	0	0	0	0	0	0	0	0	0	0	0
EOG0912023X	5177488	5178987	17	nu	25500	0	6504	0	18996	7480	682	6298	3239	4241	5218	0	0	0	0	0	0	0	0	0	0	0	0	0	0	0	0	0	0
EOG0912023Z	5468098	5469849	19	nu	33288	0	7761	0	25527	9797	971	8838	4451	5346	6892	0	0	0	0	0	0	0	0	0	0	0	0	0	0	0	0	0	0
EOG09120240	4210126	4212183	18	nu	37044	0	13428	0	23616	8751	1349	7595	4274	4477	7270	0	0	0	0	0	0	0	0	0	0	0	0	0	0	0	0	0	0
EOG09120244	3353479	3354933	13	nu	18915	0	3495	0	15420	7268	614	3651	3445	3823	4501	0	0	0	0	0	0	0	0	0	0	0	0	0	0	0	0	0	0
EOG09120245	3472051	3473628	19	nu	29982	0	6960	0	23022	8628	1003	7969	4030	4598	6425	0	0	0	0	0	0	0	0	0	0	0	0	0	0	0	0	0	0
EOG09120248	1792003	1793640	19	nu	31122	0	8916	0	22206	9015	1093	7369	4400	4615	5822	0	0	0	0	0	0	0	0	0	0	0	0	0	0	0	0	0	0
EOG09120249	6076975	6079554	13	nu	33540	0	13446	0	20094	8612	1083	6499	4577	4035	4983	0	0	0	0	0	0	0	0	0	0	0	0	0	0	0	0	0	0
EOG0912024A	3809044	3810219	15	nu	17640	0	5370	0	12270	5731	483	3109	2800	2931	3430	0	0	0	0	0	0	0	0	0	0	0	0	0	0	0	0	0	0
EOG0912024B	5052538	5053956	19	nu	26961	0	1410	0	25551	9853	758	7439	4247	5606	8259	0	0	0	0	0	0	0	0	0	0	0	0	0	0	0	0	0	0
EOG0912024C	6132082	6133455	18	nu	24732	0	5163	0	19569	7946	820	5513	3625	4321	6110	0	0	0	0	0	0	0	0	0	0	0	0	0	0	0	0	0	0
EOG0912024G	5250232	5251455	19	nu	23256	0	1887	0	21369	9973	540	5814	4822	5151	5582	0	0	0	0	0	0	0	0	0	0	0	0	0	0	0	0	0	0
EOG0912024L	4234291	4235445	15	nu	17325	0	4749	0	12576	5158	469	3894	2281	2877	3524	0	0	0	0	0	0	0	0	0	0	0	0	0	0	0	0	0	0
EOG0912024M	2228542	2230962	11	nu	26631	0	10389	0	16242	6251	941	5284	2934	3317	4707	0	0	0	0	0	0	0	0	0	0	0	0	0	0	0	0	0	0
EOG0912024Q	1978015	1979874	19	nu	35340	0	6129	0	29211	11516	960	9908	5065	6451	7787	0	0	0	0	0	0	0	0	0	0	0	0	0	0	0	0	0	0
EOG0912024W	4971154	4972605	14	nu	20328	0	5640	0	14688	6267	652	5157	2964	3303	3264	0	0	0	0	0	0	0	0	0	0	0	0	0	0	0	0	0	0
EOG0912024Y	6274597	6275571	18	nu	17550	0	777	0	16773	7185	459	5148	3098	4087	4440	0	0	0	0	0	0	0	0	0	0	0	0	0	0	0	0	0	0
EOG09120255	2286163	2287872	19	nu	32490	0	11937	0	20553	9231	997	6805	4537	4694	4517	0	0	0	0	0	0	0	0	0	0	0	0	0	0	0	0	0	0
EOG09120257	5774407	5775981	19	nu	29925	0	7416	0	22509	9182	725	7201	4800	4382	6126	0	0	0	0	0	0	0	0	0	0	0	0	0	0	0	0	0	0
EOG0912025C	1951180	1952745	16	nu	25056	0	3249	0	21807	9037	761	6465	4082	4955	6305	0	0	0	0	0	0	0	0	0	0	0	0	0	0	0	0	0	0
EOG0912025G	4214416	4216035	14	nu	22680	0	5163	0	17517	7508	787	5340	3819	3689	4669	0	0	0	0	0	0	0	0	0	0	0	0	0	0	0	0	0	0
EOG0912025J	2301193	2302827	19	nu	31065	0	4521	1	26543	11230	967	7813	4890	6340	7500	0	1	0	0	0	0	0	0	0	0	0	0	0	0	0	0	0	0
EOG0912025Q	768778	770397	19	nu	30780	0	3288	0	27492	10753	953	9139	5061	5692	7600	0	0	0	0	0	0	0	0	0	0	0	0	0	0	0	0	0	0
EOG0912025S	6103318	6104850	18	nu	27594	0	2502	0	25092	9706	978	8211	4349	5357	7175	0	0	0	0	0	0	0	0	0	0	0	0	0	0	0	0	0	0
EOG0912025U	3419635	3421014	12	nu	16560	0	4713	0	11847	5319	533	3272	2503	2816	3256	0	0	0	0	0	0	0	0	0	0	0	0	0	0	0	0	0	0
EOG0912025V	5252947	5254296	17	nu	22950	0	1809	0	21141	9720	781	5271	4627	5093	6150	0	0	0	0	0	0	0	0	0	0	0	0	0	0	0	0	0	0
EOG0912025Y	3518077	3520482	19	nu	45714	0	14985	0	30729	9801	1618	10830	4482	5319	10098	0	0	0	0	0	0	0	0	0	0	0	0	0	0	0	0	0	0
EOG0912025Z	2507584	2508840	19	nu	23883	0	1470	0	22413	8480	526	8000	3890	4590	5933	0	0	0	0	0	0	0	0	0	0	0	0	0	0	0	0	0	0
EOG09120260	4318732	4320393	17	nu	28254	0	7743	0	20511	8699	706	6440	4211	4488	5372	0	0	0	0	0	0	0	0	0	0	0	0	0	0	0	0	0	0
EOG09120261	4552198	4553847	19	nu	31350	0	2691	0	28659	11599	884	9577	5263	6336	7483	0	0	0	0	0	0	0	0	0	0	0	0	0	0	0	0	0	0
EOG09120263	568021	569469	19	nu	27531	0	5709	0	21822	8449	872	7373	3737	4712	6000	0	0	0	0	0	0	0	0	0	0	0	0	0	0	0	0	0	0
EOG09120266	597064	598485	19	nu	27018	0	8484	0	18534	7513	714	6098	3481	4032	4923	0	0	0	0	0	0	0	0	0	0	0	0	0	0	0	0	0	0
EOG09120269	3730654	3732426	17	nu	30141	0	2202	0	27939	9628	1083	9962	4486	5142	8349	0	0	0	0	0	0	0	0	0	0	0	0	0	0	0	0	0	0
EOG0912026B	3262225	3263301	18	nu	19386	0	1908	0	17478	6444	366	6115	2938	3506	4919	0	0	0	0	0	0	0	0	0	0	0	0	0	0	0	0	0	0
EOG0912026E	5316268	5318403	12	nu	25632	0	4599	0	21033	9124	1210	7123	3924	5200	4786	0	0	0	0	0	0	0	0	0	0	0	0	0	0	0	0	0	0
EOG0912026F	6173788	6175266	18	nu	26622	0	3687	0	22935	8579	773	7666	3897	4682	6690	0	0	0	0	0	0	0	0	0	0	0	0	0	0	0	0	0	0
EOG0912026G	4474156	4475508	17	nu	23001	0	2994	0	20007	8050	733	6260	3402	4648	5697	0	0	0	0	0	0	0	0	0	0	0	0	0	0	0	0	0	0
EOG0912026N	3176632	3178545	18	nu	34452	0	13047	0	21405	8221	1085	7049	3654	4567	6135	0	0	0	0	0	0	0	0	0	0	0	0	0	0	0	0	0	0
EOG0912026O	2737315	2738592	19	nu	24282	0	3078	0	21204	8958	698	6491	4185	4773	5755	0	0	0	0	0	0	0	0	0	0	0	0	0	0	0	0	0	0
EOG0912026P	2173804	2176233	18	nu	43740	0	17268	0	26472	11164	1175	8632	5778	5386	6676	0	0	0	0	0	0	0	0	0	0	0	0	0	0	0	0	0	0
EOG0912026U	5352160	5354076	19	nu	36423	0	9714	1	26708	11375	1178	7741	5637	5738	7592	0	1	0	0	0	0	0	0	0	0	0	0	0	0	0	0	0	0
EOG0912026X	4103590	4105179	18	nu	28620	0	8772	0	19848	6897	852	6065	3268	3629	6886	0	0	0	0	0	0	0	0	0	0	0	0	0	0	0	0	0	0
EOG0912026Y	1845739	1847016	18	nu	23004	0	3021	0	19983	8107	610	6173	3449	4658	5703	0	0	0	0	0	0	0	0	0	0	0	0	0	0	0	0	0	0
EOG0912026Z	5205169	5206398	19	nu	23370	0	3945	0	19425	8604	496	6075	4125	4479	4746	0	0	0	0	0	0	0	0	0	0	0	0	0	0	0	0	0	0
EOG09120273	6196201	6197529	19	nu	25251	0	1095	0	24156	9748	746	7318	4434	5314	7090	0	0	0	0	0	0	0	0	0	0	0	0	0	0	0	0	0	0
EOG09120274	6117460	6118863	19	nu	26676	0	6792	0	19884	8013	658	6489	3608	4405	5382	0	0	0	0	0	0	0	0	0	0	0	0	0	0	0	0	0	0
EOG09120275	5459461	5460798	16	nu	21408	0	5082	0	16326	7341	576	5128	3853	3488	3857	0	0	0	0	0	0	0	0	0	0	0	0	0	0	0	0	0	0
EOG09120277	566710	568020	18	nu	23598	0	5841	0	17757	6768	751	5698	3085	3683	5291	0	0	0	0	0	0	0	0	0	0	0	0	0	0	0	0	0	0
EOG09120279	2223766	2225040	19	nu	24225	0	1236	0	22989	10231	563	6658	4737	5494	6100	0	0	0	0	0	0	0	0	0	0	0	0	0	0	0	0	0	0
EOG0912027F	498037	499503	18	nu	26406	0	10518	0	15888	5950	932	5573	2623	3327	4365	0	0	0	0	0	0	0	0	0	0	0	0	0	0	0	0	0	0
EOG0912027H	4375615	4377024	19	nu	26790	0	2598	0	24192	9287	755	7535	4303	4984	7370	0	0	0	0	0	0	0	0	0	0	0	0	0	0	0	0	0	0
EOG0912027I	5030506	5031888	19	nu	26277	0	8304	0	17973	6882	830	5960	3389	3493	5131	0	0	0	0	0	0	0	0	0	0	0	0	0	0	0	0	0	0
EOG0912027J	3226714	3228054	18	nu	24138	0	3027	0	21111	8983	697	6383	4106	4877	5745	0	0	0	0	0	0	0	0	0	0	0	0	0	0	0	0	0	0
EOG0912027L	2814739	2815836	19	nu	20862	0	1194	0	19668	8098	462	5979	3825	4273	5591	0	0	0	0	0	0	0	0	0	0	0	0	0	0	0	0	0	0
EOG0912027M	1835380	1836759	18	nu	24840	0	4512	0	20328	8636	650	6961	3670	4966	4731	0	0	0	0	0	0	0	0	0	0	0	0	0	0	0	0	0	0
EOG0912027N	450103	451548	15	nu	21690	0	4413	0	17277	6783	700	5711	3222	3561	4783	0	0	0	0	0	0	0	0	0	0	0	0	0	0	0	0	0	0
EOG0912027Q	4897168	4898709	18	nu	27756	0	1239	0	26517	10110	753	9693	4325	5785	6714	0	0	0	0	0	0	0	0	0	0	0	0	0	0	0	0	0	0
EOG0912027U	1207879	1210122	18	nu	40392	0	23367	0	17025	6008	969	5549	2841	3167	5468	0	0	0	0	0	0	0	0	0	0	0	0	0	0	0	0	0	0
EOG0912027V	3072505	3073554	19	nu	19950	0	2742	0	17208	7278	379	5108	3283	3995	4822	0	0	0	0	0	0	0	0	0	0	0	0	0	0	0	0	0	0
EOG0912027W	3278638	3279804	19	nu	22173	0	873	0	21300	8202	543	6922	3592	4610	6176	0	0	0	0	0	0	0	0	0	0	0	0	0	0	0	0	0	0
EOG0912027X	2342686	2344263	19	nu	29982	0	6888	0	23094	8347	871	7862	3613	4734	6885	0	0	0	0	0	0	0	0	0	0	0	0	0	0	0	0	0	0
EOG0912027Y	5671702	5673003	13	nu	16926	0	4392	0	12534	6930	395	3273	3305	3625	2331	0	0	0	0	0	0	0	0	0	0	0	0	0	0	0	0	0	0
EOG09120280	1223761	1225170	12	nu	16920	0	3282	0	13638	5709	792	4205	2560	3149	3724	0	0	0	0	0	0	0	0	0	0	0	0	0	0	0	0	0	0
EOG09120281	1935592	1936773	19	nu	22458	0	570	0	21888	9358	538	6237	4539	4819	6293	0	0	0	0	0	0	0	0	0	0	0	0	0	0	0	0	0	0
EOG09120284	5314879	5316267	11	nu	15279	0	1377	0	13902	6656	666	3663	3334	3322	3583	0	0	0	0	0	0	0	0	0	0	0	0	0	0	0	0	0	0
EOG09120285	6232513	6234123	19	nu	30609	0	5799	0	24810	9349	1034	8418	4188	5161	7043	0	0	0	0	0	0	0	0	0	0	0	0	0	0	0	0	0	0
EOG09120287	3151237	3152646	19	nu	26790	0	1887	0	24903	9803	751	8240	4231	5572	6860	0	0	0	0	0	0	0	0	0	0	0	0	0	0	0	0	0	0
EOG09120288	2176234	2177664	19	nu	27189	0	3207	0	23982	11056	606	5426	5209	5847	7500	0	0	0	0	0	0	0	0	0	0	0	0	0	0	0	0	0	0
EOG09120289	5211952	5213934	14	nu	27762	0	9612	0	18150	7623	1088	5958	3697	3926	4569	0	0	0	0	0	0	0	0	0	0	0	0	0	0	0	0	0	0
EOG0912028A	3145699	3147282	19	nu	30096	0	5292	0	24804	12030	681	6511	6718	5312	6263	0	0	0	0	0	0	0	0	0	0	0	0	0	0	0	0	0	0
EOG0912028B	4174510	4176000	19	nu	28329	0	2034	0	26295	10613	771	9334	4814	5799	6348	0	0	0	0	0	0	0	0	0	0	0	0	0	0	0	0	0	0
EOG0912028E	6427261	6428877	16	nu	25872	0	3762	1	22109	8953	839	5832	4160	4793	7324	0	1	0	0	0	0	0	0	0	0	0	0	0	0	0	0	0	0
EOG0912028F	2817703	2818992	19	nu	24510	0	2589	0	21921	7962	643	7399	3832	4130	6560	0	0	0	0	0	0	0	0	0	0	0	0	0	0	0	0	0	0
EOG0912028H	6101614	6103317	19	nu	32376	0	12015	0	20361	9457	776	6701	4493	4964	4203	0	0	0	0	0	0	0	0	0	0	0	0	0	0	0	0	0	0
EOG0912028K	758029	759543	18	nu	27270	0	8754	0	18516	7363	930	6700	3344	4019	4453	0	0	0	0	0	0	0	0	0	0	0	0	0	0	0	0	0	0
EOG0912028M	5585785	5587068	15	nu	19260	0	990	0	18270	7641	641	5896	3845	3796	4733	0	0	0	0	0	0	0	0	0	0	0	0	0	0	0	0	0	0
EOG0912028N	3448225	3449592	19	nu	25992	0	4386	0	21606	7989	655	6434	3481	4508	7183	0	0	0	0	0	0	0	0	0	0	0	0	0	0	0	0	0	0
EOG0912028Q	5383543	5384736	19	nu	22686	0	3333	0	19353	6720	603	6551	2845	3875	6082	0	0	0	0	0	0	0	0	0	0	0	0	0	0	0	0	0	0
EOG0912028R	6040828	6042405	18	nu	28404	0	2511	0	25893	11243	720	8383	5857	5386	6267	0	0	0	0	0	0	0	0	0	0	0	0	0	0	0	0	0	0
EOG0912028T	1587301	1588620	19	nu	25080	0	3261	0	21819	8798	608	7160	4094	4704	5861	0	0	0	0	0	0	0	0	0	0	0	0	0	0	0	0	0	0
EOG0912028U	5727532	5728761	18	nu	22140	0	3876	0	18264	7795	512	5962	3509	4286	4507	0	0	0	0	0	0	0	0	0	0	0	0	0	0	0	0	0	0
EOG0912028V	2624050	2625189	19	nu	21660	0	2310	0	19350	8329	433	5941	3929	4400	5080	0	0	0	0	0	0	0	0	0	0	0	0	0	0	0	0	0	0
EOG0912028W	5737423	5738652	19	nu	23370	0	3927	0	19443	7091	687	6748	3367	3724	5604	0	0	0	0	0	0	0	0	0	0	0	0	0	0	0	0	0	0
EOG0912028X	3135301	3137289	19	nu	37791	0	4224	0	33567	12464	1124	12537	5433	7031	8566	0	0	0	0	0	0	0	0	0	0	0	0	0	0	0	0	0	0
EOG0912028Y	246940	248337	18	nu	25164	0	6342	0	18822	7580	775	5728	3663	3917	5514	0	0	0	0	0	0	0	0	0	0	0	0	0	0	0	0	0	0
EOG09120291	366103	367923	19	nu	34599	0	11967	0	22632	9427	1035	7631	4868	4559	5574	0	0	0	0	0	0	0	0	0	0	0	0	0	0	0	0	0	0
EOG09120298	4501876	4503126	19	nu	23769	0	1530	0	22239	8817	737	6999	4079	4738	6423	0	0	0	0	0	0	0	0	0	0	0	0	0	0	0	0	0	0
EOG0912029C	1249273	1250544	19	nu	24168	0	2193	0	21975	9162	576	6692	4105	5057	6121	0	0	0	0	0	0	0	0	0	0	0	0	0	0	0	0	0	0
EOG0912029D	2372989	2374323	19	nu	25365	0	3564	0	21801	8424	772	7408	3968	4456	5969	0	0	0	0	0	0	0	0	0	0	0	0	0	0	0	0	0	0
EOG0912029E	6186724	6188544	17	nu	30957	0	3861	0	27096	11764	1133	10960	5378	6386	4372	0	0	0	0	0	0	0	0	0	0	0	0	0	0	0	0	0	0
EOG0912029I	3741049	3742941	18	nu	34074	0	13611	0	20463	7068	1111	6984	3517	3551	6411	0	0	0	0	0	0	0	0	0	0	0	0	0	0	0	0	0	0
EOG0912029K	5386387	5387700	19	nu	24966	0	2973	1	21992	8653	616	7220	3669	4984	6119	0	1	0	0	0	0	0	0	0	0	0	0	0	0	0	0	0	0
EOG0912029L	642787	644214	19	nu	27132	0	5937	0	21195	7829	831	7716	3404	4425	5650	0	0	0	0	0	0	0	0	0	0	0	0	0	0	0	0	0	0
EOG0912029N	4578565	4580145	17	nu	26877	0	6492	0	20385	7942	945	7939	3624	4318	4504	0	0	0	0	0	0	0	0	0	0	0	0	0	0	0	0	0	0
EOG0912029P	6449374	6451146	19	nu	33687	0	4542	0	29145	10337	1274	10077	4644	5693	8731	0	0	0	0	0	0	0	0	0	0	0	0	0	0	0	0	0	0
EOG0912029R	2597905	2599416	12	nu	18144	0	2121	0	16023	6788	672	5049	2997	3791	4186	0	0	0	0	0	0	0	0	0	0	0	0	0	0	0	0	0	0
EOG0912029T	286660	288063	19	nu	26676	0	5319	0	21357	9014	877	6651	3959	5055	5692	0	0	0	0	0	0	0	0	0	0	0	0	0	0	0	0	0	0
EOG0912029W	5816194	5817408	16	nu	19440	0	5634	0	13806	5529	545	4556	2555	2974	3721	0	0	0	0	0	0	0	0	0	0	0	0	0	0	0	0	0	0
EOG0912029X	4839619	4841706	18	nu	37584	0	6855	0	30729	11815	1421	10341	5112	6703	8573	0	0	0	0	0	0	0	0	0	0	0	0	0	0	0	0	0	0
EOG0912029Y	4320394	4321743	18	nu	24300	0	4887	0	19413	7573	653	6042	3639	3934	5798	0	0	0	0	0	0	0	0	0	0	0	0	0	0	0	0	0	0
EOG091202A2	1520665	1521891	19	nu	23313	0	1941	0	21372	10041	606	6210	5174	4867	5121	0	0	0	0	0	0	0	0	0	0	0	0	0	0	0	0	0	0
EOG091202A6	3659212	3660993	13	nu	23166	0	9996	0	13170	5674	920	4073	2968	2706	3423	0	0	0	0	0	0	0	0	0	0	0	0	0	0	0	0	0	0
EOG091202A7	6212248	6213654	10	nu	14070	0	393	0	13677	7111	636	2580	3387	3724	3986	0	0	0	0	0	0	0	0	0	0	0	0	0	0	0	0	0	0
EOG091202A8	4976362	4977681	19	nu	25080	0	4608	2	20470	7687	756	6586	3777	3910	6197	0	2	0	0	0	0	0	0	0	0	0	0	0	0	0	0	0	0
EOG091202A9	5336338	5337606	19	nu	24111	0	2328	0	21783	8805	551	7496	3815	4990	5482	0	0	0	0	0	0	0	0	0	0	0	0	0	0	0	0	0	0
EOG091202AA	3391072	3392835	19	nu	33516	0	5208	0	28308	11656	1145	8099	5765	5891	8553	0	0	0	0	0	0	0	0	0	0	0	0	0	0	0	0	0	0
EOG091202AB	6096802	6098730	18	nu	34722	0	10620	0	24102	9562	1210	8940	4192	5370	5600	0	0	0	0	0	0	0	0	0	0	0	0	0	0	0	0	0	0
EOG091202AC	2114962	2116200	19	nu	23541	0	4656	0	18885	7603	558	5828	3284	4319	5454	0	0	0	0	0	0	0	0	0	0	0	0	0	0	0	0	0	0
EOG091202AG	2204815	2206029	17	nu	20655	0	1752	0	18903	7898	479	5973	3688	4210	5032	0	0	0	0	0	0	0	0	0	0	0	0	0	0	0	0	0	0
EOG091202AH	6353401	6354678	18	nu	23004	0	4494	0	18510	7725	595	6016	3554	4171	4769	0	0	0	0	0	0	0	0	0	0	0	0	0	0	0	0	0	0
EOG091202AI	239437	240831	16	nu	22320	0	5763	0	16557	6750	761	5531	3316	3434	4276	0	0	0	0	0	0	0	0	0	0	0	0	0	0	0	0	0	0
EOG091202AK	2663191	2664321	19	nu	21489	0	3933	0	17556	7502	469	5394	3406	4096	4660	0	0	0	0	0	0	0	0	0	0	0	0	0	0	0	0	0	0
EOG091202AL	1944400	1945830	16	nu	22896	0	1854	0	21042	8874	671	5216	4245	4629	6952	0	0	0	0	0	0	0	0	0	0	0	0	0	0	0	0	0	0
EOG091202AO	5188399	5189925	19	nu	29013	0	6861	0	22152	8624	683	8115	3761	4863	5413	0	0	0	0	0	0	0	0	0	0	0	0	0	0	0	0	0	0
EOG091202AP	92788	93960	19	nu	22287	0	3822	0	18465	8692	431	5646	4727	3965	4127	0	0	0	0	0	0	0	0	0	0	0	0	0	0	0	0	0	0
EOG091202AS	6141286	6142782	19	nu	28443	0	2886	0	25557	10089	773	8491	4047	6042	6977	0	0	0	0	0	0	0	0	0	0	0	0	0	0	0	0	0	0
EOG091202AT	86866	88257	16	nu	22272	0	10614	0	11658	4760	760	4184	2557	2203	2714	0	0	0	0	0	0	0	0	0	0	0	0	0	0	0	0	0	0
EOG091202AU	1504117	1505163	19	nu	19893	0	2268	0	17625	7027	408	5233	3207	3820	5365	0	0	0	0	0	0	0	0	0	0	0	0	0	0	0	0	0	0
EOG091202AY	66067	67416	15	nu	20250	0	8232	0	12018	5670	509	3426	2721	2949	2922	0	0	0	0	0	0	0	0	0	0	0	0	0	0	0	0	0	0
EOG091202B0	3394363	3395931	19	nu	29811	0	2961	0	26850	11874	1045	7915	4926	6948	7061	0	0	0	0	0	0	0	0	0	0	0	0	0	0	0	0	0	0
EOG091202B1	5818447	5819640	12	nu	14328	0	1974	0	12354	5688	463	3703	2730	2958	2963	0	0	0	0	0	0	0	0	0	0	0	0	0	0	0	0	0	0
EOG091202B6	3797767	3799110	19	nu	25536	0	5427	0	20109	7717	840	5401	3469	4248	6991	0	0	0	0	0	0	0	0	0	0	0	0	0	0	0	0	0	0
EOG091202B8	336181	338145	17	nu	33405	0	6795	0	26610	8860	1242	9995	3902	4958	7755	0	0	0	0	0	0	0	0	0	0	0	0	0	0	0	0	0	0
EOG091202BB	2729080	2730267	17	nu	20196	0	4251	0	15945	6328	534	4366	2943	3385	5251	0	0	0	0	0	0	0	0	0	0	0	0	0	0	0	0	0	0
EOG091202BC	5493616	5494989	18	nu	24732	0	6609	0	18123	8010	722	5332	3387	4623	4781	0	0	0	0	0	0	0	0	0	0	0	0	0	0	0	0	0	0
EOG091202BF	2165110	2166741	19	nu	31008	0	4341	0	26667	9989	977	9349	4330	5659	7329	0	0	0	0	0	0	0	0	0	0	0	0	0	0	0	0	0	0
EOG091202BK	2222485	2223765	17	nu	21777	0	2286	0	19491	7239	584	6568	3455	3784	5684	0	0	0	0	0	0	0	0	0	0	0	0	0	0	0	0	0	0
EOG091202BL	1078213	1079463	18	nu	22518	0	3975	0	18543	7891	791	5941	3875	4016	4711	0	0	0	0	0	0	0	0	0	0	0	0	0	0	0	0	0	0
EOG091202BN	5726092	5727531	16	nu	23040	0	4308	0	18732	7546	755	6068	3299	4247	5118	0	0	0	0	0	0	0	0	0	0	0	0	0	0	0	0	0	0
EOG091202BP	4425616	4427061	15	nu	21690	0	8364	0	13326	5748	700	3945	2918	2830	3633	0	0	0	0	0	0	0	0	0	0	0	0	0	0	0	0	0	0
EOG091202BR	978454	979860	19	nu	26733	0	4608	0	22125	8144	805	8199	3521	4623	5782	0	0	0	0	0	0	0	0	0	0	0	0	0	0	0	0	0	0
EOG091202BS	5673892	5675004	19	nu	21147	0	3417	0	17730	7551	464	5465	3418	4133	4714	0	0	0	0	0	0	0	0	0	0	0	0	0	0	0	0	0	0
EOG091202BU	5716459	5717532	17	nu	18258	0	1032	0	17226	6612	411	5663	2836	3776	4951	0	0	0	0	0	0	0	0	0	0	0	0	0	0	0	0	0	0
EOG091202BX	5868232	5869245	18	nu	18252	0	834	0	17418	8517	359	4490	3994	4523	4411	0	0	0	0	0	0	0	0	0	0	0	0	0	0	0	0	0	0
EOG091202BY	4830994	4832535	17	nu	26214	0	6018	1	20195	8978	690	6820	4553	4425	4397	0	1	0	0	0	0	0	0	0	0	0	0	0	0	0	0	0	0
EOG091202BZ	5345038	5347176	19	nu	40641	0	11553	0	29088	12138	1043	10226	5643	6495	6724	0	0	0	0	0	0	0	0	0	0	0	0	0	0	0	0	0	0
EOG091202C2	420229	421458	12	nu	14760	0	4284	0	10476	5389	480	2695	2750	2639	2392	0	0	0	0	0	0	0	0	0	0	0	0	0	0	0	0	0	0
EOG091202C6	1005262	1006446	19	nu	22515	0	3180	0	19335	7083	671	6485	3240	3843	5767	0	0	0	0	0	0	0	0	0	0	0	0	0	0	0	0	0	0
EOG091202C7	3026203	3027627	13	nu	18525	0	4137	0	14388	6306	647	3745	2929	3377	4337	0	0	0	0	0	0	0	0	0	0	0	0	0	0	0	0	0	0
EOG091202C8	825241	826983	17	nu	29631	0	8385	0	21246	10419	786	5869	5416	5003	4958	0	0	0	0	0	0	0	0	0	0	0	0	0	0	0	0	0	0
EOG091202CA	5452933	5454015	19	nu	20577	0	366	0	20211	9219	461	5794	4655	4564	5198	0	0	0	0	0	0	0	0	0	0	0	0	0	0	0	0	0	0
EOG091202CB	4390336	4391529	17	nu	20298	0	1461	0	18837	8058	584	5235	3897	4161	5544	0	0	0	0	0	0	0	0	0	0	0	0	0	0	0	0	0	0
EOG091202CE	3676300	3677421	19	nu	21318	0	2298	0	19020	8134	451	5959	3910	4224	4927	0	0	0	0	0	0	0	0	0	0	0	0	0	0	0	0	0	0
EOG091202CF	3759850	3761043	19	nu	22686	0	3534	0	19152	7690	594	6542	3415	4275	4920	0	0	0	0	0	0	0	0	0	0	0	0	0	0	0	0	0	0
EOG091202CH	6418705	6420228	18	nu	27432	0	2550	96	24786	10568	932	7258	4955	5613	6960	0	96	0	0	0	0	0	0	0	0	0	0	0	0	0	0	0	0
EOG091202CI	4048675	4050138	13	nu	19032	0	4479	1	14552	6732	668	4083	3331	3401	3737	0	1	0	0	0	0	0	0	0	0	0	0	0	0	0	0	0	0
EOG091202CP	5183761	5185278	19	nu	28842	0	6552	0	22290	10503	658	6372	5213	5290	5415	0	0	0	0	0	0	0	0	0	0	0	0	0	0	0	0	0	0
EOG091202CQ	1337125	1338840	19	nu	32604	0	10596	0	22008	7851	1010	7232	3766	4085	6925	0	0	0	0	0	0	0	0	0	0	0	0	0	0	0	0	0	0
EOG091202CS	5371492	5372886	18	nu	25110	0	3858	0	21252	9359	582	6767	4297	5062	5126	0	0	0	0	0	0	0	0	0	0	0	0	0	0	0	0	0	0
EOG091202CU	738631	740253	18	nu	29214	0	3588	0	25626	11252	733	7869	5758	5494	6505	0	0	0	0	0	0	0	0	0	0	0	0	0	0	0	0	0	0
EOG091202CV	4273282	4274628	12	nu	16164	0	3834	0	12330	5527	628	3562	2654	2873	3241	0	0	0	0	0	0	0	0	0	0	0	0	0	0	0	0	0	0
EOG091202CY	5248549	5250231	11	nu	18513	0	5055	0	13458	5636	782	3644	2530	3106	4178	0	0	0	0	0	0	0	0	0	0	0	0	0	0	0	0	0	0
EOG091202CZ	4164715	4165875	18	nu	20898	0	2475	0	18423	7123	477	6058	3050	4073	5242	0	0	0	0	0	0	0	0	0	0	0	0	0	0	0	0	0	0
EOG091202D1	5792134	5793852	19	nu	32661	0	8535	0	24126	11180	861	7338	5414	5766	5608	0	0	0	0	0	0	0	0	0	0	0	0	0	0	0	0	0	0
EOG091202D2	5891626	5892912	19	nu	24453	0	2025	0	22428	9632	726	6737	4672	4960	6059	0	0	0	0	0	0	0	0	0	0	0	0	0	0	0	0	0	0
EOG091202D7	3499321	3500865	18	nu	27810	0	4617	0	23193	9302	942	7686	4515	4787	6205	0	0	0	0	0	0	0	0	0	0	0	0	0	0	0	0	0	0
EOG091202D9	192829	194283	19	nu	27645	0	6576	0	21069	8323	747	6905	4049	4274	5841	0	0	0	0	0	0	0	0	0	0	0	0	0	0	0	0	0	0
EOG091202DA	6307738	6309996	15	nu	33885	0	13065	0	20820	9015	1202	7232	4573	4442	4573	0	0	0	0	0	0	0	0	0	0	0	0	0	0	0	0	0	0
EOG091202DB	2509735	2510898	19	nu	22116	0	309	0	21807	8617	558	6980	4024	4593	6210	0	0	0	0	0	0	0	0	0	0	0	0	0	0	0	0	0	0
EOG091202DC	4271065	4272249	19	nu	22515	0	2190	0	20325	7658	645	6880	3576	4082	5787	0	0	0	0	0	0	0	0	0	0	0	0	0	0	0	0	0	0
EOG091202DE	1952746	1954476	19	nu	32889	0	3927	0	28962	10751	1102	10170	4565	6186	8041	0	0	0	0	0	0	0	0	0	0	0	0	0	0	0	0	0	0
EOG091202DG	12529	13569	19	nu	19779	0	3522	1	16256	6954	394	5367	3353	3601	3935	0	1	0	0	0	0	0	0	0	0	0	0	0	0	0	0	0	0
EOG091202DH	4299499	4300893	19	nu	26505	0	2739	0	23766	9514	765	7654	4295	5219	6598	0	0	0	0	0	0	0	0	0	0	0	0	0	0	0	0	0	0
EOG091202DJ	145528	146973	17	nu	24582	0	2910	0	21672	9078	742	6623	4009	5069	5971	0	0	0	0	0	0	0	0	0	0	0	0	0	0	0	0	0	0
EOG091202DM	306007	307179	19	nu	22287	0	1752	0	20535	7453	550	6766	3454	3999	6316	0	0	0	0	0	0	0	0	0	0	0	0	0	0	0	0	0	0
EOG091202DN	5960428	5962164	19	nu	33003	0	8907	0	24096	10518	805	8285	4284	6234	5293	0	0	0	0	0	0	0	0	0	0	0	0	0	0	0	0	0	0
EOG091202DO	297568	298992	11	nu	15675	0	3672	0	12003	4998	585	3894	2453	2545	3111	0	0	0	0	0	0	0	0	0	0	0	0	0	0	0	0	0	0
EOG091202DP	5266924	5268378	18	nu	26190	0	2790	0	23400	9021	836	7716	4120	4901	6663	0	0	0	0	0	0	0	0	0	0	0	0	0	0	0	0	0	0
EOG091202DR	1705975	1707447	18	nu	26514	0	9090	0	17424	8483	700	5160	3931	4552	3781	0	0	0	0	0	0	0	0	0	0	0	0	0	0	0	0	0	0
EOG091202DS	4122925	4124100	18	nu	21168	0	3885	3	17280	7482	607	4869	3361	4121	4929	0	3	0	0	0	0	0	0	0	0	0	0	0	0	0	0	0	0
EOG091202DU	5895115	5896470	16	nu	21696	0	2376	0	19320	7526	691	6684	3318	4208	5110	0	0	0	0	0	0	0	0	0	0	0	0	0	0	0	0	0	0
EOG091202DZ	509824	510813	18	nu	17820	0	189	0	17631	7599	374	5147	3426	4173	4885	0	0	0	0	0	0	0	0	0	0	0	0	0	0	0	0	0	0
EOG091202E2	5822269	5823948	13	nu	21840	0	4680	0	17160	6260	883	5715	2995	3265	5185	0	0	0	0	0	0	0	0	0	0	0	0	0	0	0	0	0	0
EOG091202E6	4420441	4421838	16	nu	22368	0	2454	0	19914	7900	788	5840	3779	4121	6174	0	0	0	0	0	0	0	0	0	0	0	0	0	0	0	0	0	0
EOG091202E7	6378733	6380112	18	nu	24840	0	7410	0	17430	7092	733	6124	3230	3862	4214	0	0	0	0	0	0	0	0	0	0	0	0	0	0	0	0	0	0
EOG091202EB	2453605	2454843	19	nu	23541	0	2334	0	21207	8777	511	6897	4035	4742	5533	0	0	0	0	0	0	0	0	0	0	0	0	0	0	0	0	0	0
EOG091202EE	478342	479610	19	nu	24111	0	4044	0	20067	7338	651	6301	3142	4196	6428	0	0	0	0	0	0	0	0	0	0	0	0	0	0	0	0	0	0
EOG091202EI	1577824	1578888	17	nu	18105	0	936	0	17169	7062	409	5012	2933	4129	5095	0	0	0	0	0	0	0	0	0	0	0	0	0	0	0	0	0	0
EOG091202EJ	5959279	5960427	19	nu	21831	0	2001	0	19830	8835	453	6336	4236	4599	4659	0	0	0	0	0	0	0	0	0	0	0	0	0	0	0	0	0	0
EOG091202EK	861292	862491	18	nu	21600	0	6687	0	14913	6943	546	4992	3361	3582	2978	0	0	0	0	0	0	0	0	0	0	0	0	0	0	0	0	0	0
EOG091202EM	4561315	4562403	17	nu	18513	0	4176	0	14337	6356	343	4376	2987	3369	3605	0	0	0	0	0	0	0	0	0	0	0	0	0	0	0	0	0	0
EOG091202EN	2504905	2506452	11	nu	17028	0	4848	0	12180	5941	621	3339	3144	2797	2900	0	0	0	0	0	0	0	0	0	0	0	0	0	0	0	0	0	0
EOG091202ET	6001564	6003300	18	nu	31266	0	8460	0	22806	8102	1161	7652	3602	4500	7052	0	0	0	0	0	0	0	0	0	0	0	0	0	0	0	0	0	0
EOG091202EW	635056	636204	19	nu	21831	0	921	0	20910	7967	546	7005	3471	4496	5938	0	0	0	0	0	0	0	0	0	0	0	0	0	0	0	0	0	0
EOG091202EX	2768569	2769750	18	nu	21276	0	3774	0	17502	7600	513	5355	3579	4021	4547	0	0	0	0	0	0	0	0	0	0	0	0	0	0	0	0	0	0
EOG091202F1	1431886	1433160	19	nu	24225	0	3618	0	20607	8831	548	6167	4283	4548	5609	0	0	0	0	0	0	0	0	0	0	0	0	0	0	0	0	0	0
EOG091202F2	4240297	4241547	19	nu	23769	0	3468	0	20301	8463	591	6464	3770	4693	5374	0	0	0	0	0	0	0	0	0	0	0	0	0	0	0	0	0	0
EOG091202F5	5242810	5244297	18	nu	26784	0	8961	0	17823	7293	892	5551	3602	3691	4979	0	0	0	0	0	0	0	0	0	0	0	0	0	0	0	0	0	0
EOG091202FC	332899	334314	19	nu	26904	0	3354	0	23550	8515	802	8019	3744	4771	7016	0	0	0	0	0	0	0	0	0	0	0	0	0	0	0	0	0	0
EOG091202FJ	3775732	3778023	13	nu	29796	0	8463	0	21333	8587	1225	7628	3734	4853	5118	0	0	0	0	0	0	0	0	0	0	0	0	0	0	0	0	0	0
EOG091202FK	3651535	3652758	18	nu	22032	0	1299	1	20732	8480	451	6647	3551	4929	5605	0	1	0	0	0	0	0	0	0	0	0	0	0	0	0	0	0	0
EOG091202FM	1419859	1421046	19	nu	22572	0	2532	44	19996	7975	497	7597	3365	4610	4424	0	44	0	0	0	0	0	0	0	0	0	0	0	0	0	0	0	0
EOG091202FN	177334	178662	19	nu	25251	0	2898	0	22353	8794	626	8250	4148	4646	5309	0	0	0	0	0	0	0	0	0	0	0	0	0	0	0	0	0	0
EOG091202FP	2005831	2007144	19	nu	24966	0	5220	0	19746	7296	603	6689	3326	3970	5761	0	0	0	0	0	0	0	0	0	0	0	0	0	0	0	0	0	0
EOG091202FS	4310716	4312344	19	nu	30951	0	8007	0	22944	7836	1023	8184	3328	4508	6924	0	0	0	0	0	0	0	0	0	0	0	0	0	0	0	0	0	0
EOG091202FV	1382098	1384431	19	nu	44346	0	14637	2	29707	11586	1407	9808	5261	6325	8313	0	2	0	0	0	0	0	0	0	0	0	0	0	0	0	0	0	0
EOG091202FW	1201342	1203048	15	nu	25605	0	9537	0	16068	6418	872	5545	3204	3214	4105	0	0	0	0	0	0	0	0	0	0	0	0	0	0	0	0	0	0
EOG091202FY	6279325	6280728	19	nu	26676	0	4941	0	21735	8234	786	6926	3787	4447	6575	0	0	0	0	0	0	0	0	0	0	0	0	0	0	0	0	0	0
EOG091202FZ	3548773	3550326	19	nu	29526	0	4017	0	25509	10678	971	7799	4904	5774	7032	0	0	0	0	0	0	0	0	0	0	0	0	0	0	0	0	0	0
EOG091202G0	4378402	4380003	19	nu	30438	0	7800	0	22638	7895	947	7312	3815	4080	7431	0	0	0	0	0	0	0	0	0	0	0	0	0	0	0	0	0	0
EOG091202G1	3305782	3307038	18	nu	22626	0	8067	0	14559	6339	562	4141	3257	3082	4079	0	0	0	0	0	0	0	0	0	0	0	0	0	0	0	0	0	0
EOG091202G2	1084846	1085865	19	nu	19380	0	1266	0	18114	7545	432	5175	3180	4365	5394	0	0	0	0	0	0	0	0	0	0	0	0	0	0	0	0	0	0
EOG091202G4	1231717	1232901	19	nu	22515	0	708	0	21807	9084	512	6751	3965	5119	5972	0	0	0	0	0	0	0	0	0	0	0	0	0	0	0	0	0	0
EOG091202G7	2981143	2982291	19	nu	21831	0	4911	0	16920	7487	598	4881	3499	3988	4552	0	0	0	0	0	0	0	0	0	0	0	0	0	0	0	0	0	0
EOG091202G8	3502639	3504096	19	nu	27702	0	6051	0	21651	7833	959	7654	3439	4394	6164	0	0	0	0	0	0	0	0	0	0	0	0	0	0	0	0	0	0
EOG091202G9	2589253	2590704	19	nu	27588	0	1581	0	26007	10294	845	8579	4807	5487	7134	0	0	0	0	0	0	0	0	0	0	0	0	0	0	0	0	0	0
EOG091202GA	122362	123879	19	nu	28842	0	8031	3	20808	8089	925	6856	3997	4092	5863	0	3	0	0	0	0	0	0	0	0	0	0	0	0	0	0	0	0
EOG091202GB	2899372	2901261	19	nu	35910	0	12585	0	23325	10363	1171	7172	4910	5453	5790	0	0	0	0	0	0	0	0	0	0	0	0	0	0	0	0	0	0
EOG091202GF	6154843	6156738	17	nu	32232	0	3894	0	28338	11413	1229	9386	5225	6188	7539	0	0	0	0	0	0	0	0	0	0	0	0	0	0	0	0	0	0
EOG091202GH	3422929	3424053	18	nu	20250	0	4107	0	16143	7177	424	4616	3738	3439	4350	0	0	0	0	0	0	0	0	0	0	0	0	0	0	0	0	0	0
EOG091202GJ	39067	40206	17	nu	19380	0	3939	0	15441	7733	532	4100	3807	3926	3608	0	0	0	0	0	0	0	0	0	0	0	0	0	0	0	0	0	0
EOG091202GK	290017	291102	19	nu	20634	0	3576	0	17058	7506	406	5127	3370	4136	4425	0	0	0	0	0	0	0	0	0	0	0	0	0	0	0	0	0	0
EOG091202GL	2889808	2891019	11	nu	13332	0	3252	0	10080	4640	560	2953	2181	2459	2487	0	0	0	0	0	0	0	0	0	0	0	0	0	0	0	0	0	0
EOG091202GM	5138449	5139906	19	nu	27702	0	5391	0	22311	9425	698	6846	4188	5237	6040	0	0	0	0	0	0	0	0	0	0	0	0	0	0	0	0	0	0
EOG091202GO	2781757	2782980	19	nu	23256	0	4245	0	19011	7029	626	6265	2985	4044	5717	0	0	0	0	0	0	0	0	0	0	0	0	0	0	0	0	0	0
EOG091202GV	3050761	3052197	19	nu	27303	0	6513	0	20790	8362	795	6810	3367	4995	5618	0	0	0	0	0	0	0	0	0	0	0	0	0	0	0	0	0	0
EOG091202GX	1076905	1078212	19	nu	24852	0	2139	0	22713	8289	758	8214	3613	4676	6210	0	0	0	0	0	0	0	0	0	0	0	0	0	0	0	0	0	0
EOG091202GY	1829872	1831500	11	nu	17919	0	5142	0	12777	5421	861	3821	2513	2908	3535	0	0	0	0	0	0	0	0	0	0	0	0	0	0	0	0	0	0
EOG091202GZ	1893385	1894551	19	nu	22173	0	3555	0	18618	7601	544	5882	3789	3812	5135	0	0	0	0	0	0	0	0	0	0	0	0	0	0	0	0	0	0
EOG091202H0	798109	799296	19	nu	22572	0	4119	0	18453	6629	523	6224	2841	3788	5600	0	0	0	0	0	0	0	0	0	0	0	0	0	0	0	0	0	0
EOG091202H1	6110914	6112227	19	nu	24966	0	2286	0	22680	9862	713	6831	4709	5153	5987	0	0	0	0	0	0	0	0	0	0	0	0	0	0	0	0	0	0
EOG091202H5	219796	221151	18	nu	24408	0	3792	0	20616	7388	769	7161	3391	3997	6067	0	0	0	0	0	0	0	0	0	0	0	0	0	0	0	0	0	0
EOG091202HA	4312345	4313700	19	nu	25764	0	1980	0	23784	9473	799	6305	4285	5188	8006	0	0	0	0	0	0	0	0	0	0	0	0	0	0	0	0	0	0
EOG091202HB	5334931	5336337	18	nu	25326	0	4041	0	21285	8431	787	5784	3735	4696	7070	0	0	0	0	0	0	0	0	0	0	0	0	0	0	0	0	0	0
EOG091202HC	2676439	2678118	18	nu	30240	0	4761	0	25479	9710	1065	8770	4377	5333	6999	0	0	0	0	0	0	0	0	0	0	0	0	0	0	0	0	0	0
EOG091202HD	2714275	2715348	16	nu	17184	0	843	0	16341	6827	440	5604	2957	3870	3910	0	0	0	0	0	0	0	0	0	0	0	0	0	0	0	0	0	0
EOG091202HE	976309	977355	18	nu	18846	0	1398	0	17448	6646	441	6015	3040	3606	4787	0	0	0	0	0	0	0	0	0	0	0	0	0	0	0	0	0	0
EOG091202HF	2131699	2133042	19	nu	25536	0	5742	0	19794	7328	681	6377	3620	3708	6089	0	0	0	0	0	0	0	0	0	0	0	0	0	0	0	0	0	0
EOG091202HG	3067501	3069096	19	nu	30324	0	4182	0	26142	11709	895	8233	5192	6517	6200	0	0	0	0	0	0	0	0	0	0	0	0	0	0	0	0	0	0
EOG091202HJ	6339406	6340770	17	nu	23205	0	10929	0	12276	5557	537	3572	2915	2642	3147	0	0	0	0	0	0	0	0	0	0	0	0	0	0	0	0	0	0
EOG091202HK	2307379	2308848	12	nu	17640	0	2112	0	15528	6208	834	4749	3254	2954	4571	0	0	0	0	0	0	0	0	0	0	0	0	0	0	0	0	0	0
EOG091202HL	3584017	3585597	19	nu	30039	0	5229	0	24810	9000	985	8400	4030	4970	7410	0	0	0	0	0	0	0	0	0	0	0	0	0	0	0	0	0	0
EOG091202HN	5224375	5225703	19	nu	25251	0	3000	2	22249	10166	556	6512	5425	4741	5571	0	2	0	0	0	0	0	0	0	0	0	0	0	0	0	0	0	0
EOG091202HO	5420542	5421741	19	nu	22800	0	4455	0	18345	7086	588	5677	3373	3713	5582	0	0	0	0	0	0	0	0	0	0	0	0	0	0	0	0	0	0
EOG091202HP	390145	391353	19	nu	22971	0	4092	0	18879	7566	689	5505	3297	4269	5808	0	0	0	0	0	0	0	0	0	0	0	0	0	0	0	0	0	0
EOG091202HR	838960	840276	19	nu	25023	0	3645	0	21378	8455	577	7334	4254	4201	5589	0	0	0	0	0	0	0	0	0	0	0	0	0	0	0	0	0	0
EOG091202HS	4983457	4984818	17	nu	23154	0	3789	0	19365	8159	675	6444	3457	4702	4762	0	0	0	0	0	0	0	0	0	0	0	0	0	0	0	0	0	0
EOG091202HT	1584061	1585473	19	nu	26847	0	7785	0	19062	7354	702	5448	3346	4008	6260	0	0	0	0	0	0	0	0	0	0	0	0	0	0	0	0	0	0
EOG091202HW	6456256	6457815	18	nu	28080	0	8178	0	19902	7733	900	7180	3470	4263	4989	0	0	0	0	0	0	0	0	0	0	0	0	0	0	0	0	0	0
EOG091202HX	5187109	5188398	19	nu	24510	0	5076	0	19434	8656	505	5781	4009	4647	4997	0	0	0	0	0	0	0	0	0	0	0	0	0	0	0	0	0	0
EOG091202HY	241579	242946	19	nu	25992	0	3072	51	22869	8748	783	7789	3631	5117	6332	0	50	1	0	0	0	0	0	0	0	0	0	0	0	0	0	0	0
EOG091202HZ	843562	845076	18	nu	27270	0	9993	0	17277	6936	914	5528	3216	3720	4813	0	0	0	0	0	0	0	0	0	0	0	0	0	0	0	0	0	0
EOG091202I2	2812492	2814738	11	nu	24717	0	8757	0	15960	6029	946	5677	2948	3081	4254	0	0	0	0	0	0	0	0	0	0	0	0	0	0	0	0	0	0
EOG091202I3	652873	654717	18	nu	33210	0	4842	0	28368	9904	1241	9363	4463	5441	9101	0	0	0	0	0	0	0	0	0	0	0	0	0	0	0	0	0	0
EOG091202I4	4848910	4849626	9	nu	6453	0	315	0	6138	2903	283	1422	1370	1533	1813	0	0	0	0	0	0	0	0	0	0	0	0	0	0	0	0	0	0
EOG091202I6	4248835	4250544	18	nu	30780	0	6303	0	24477	8536	1016	9048	3908	4628	6893	0	0	0	0	0	0	0	0	0	0	0	0	0	0	0	0	0	0
EOG091202I8	2850880	2852091	18	nu	21816	0	2079	0	19737	8284	660	5750	3816	4468	5703	0	0	0	0	0	0	0	0	0	0	0	0	0	0	0	0	0	0
EOG091202I9	1600591	1601871	16	nu	20496	0	2640	0	17856	7307	619	5320	3121	4186	5229	0	0	0	0	0	0	0	0	0	0	0	0	0	0	0	0	0	0
EOG091202IA	894481	896082	19	nu	30438	0	9504	0	20934	8919	862	6831	4657	4262	5184	0	0	0	0	0	0	0	0	0	0	0	0	0	0	0	0	0	0
EOG091202IC	4064392	4065642	19	nu	23769	0	2118	0	21651	8399	649	6542	3942	4457	6710	0	0	0	0	0	0	0	0	0	0	0	0	0	0	0	0	0	0
EOG091202ID	6322405	6323700	13	nu	16848	0	2862	0	13986	6675	602	4141	3153	3522	3170	0	0	0	0	0	0	0	0	0	0	0	0	0	0	0	0	0	0
EOG091202IE	4216036	4217346	19	nu	24909	0	2295	0	22614	10167	720	6731	5103	5064	5716	0	0	0	0	0	0	0	0	0	0	0	0	0	0	0	0	0	0
EOG091202IF	2570608	2572152	19	nu	29355	0	3951	0	25404	9664	983	8759	4039	5625	6981	0	0	0	0	0	0	0	0	0	0	0	0	0	0	0	0	0	0
EOG091202IG	5004109	5005296	19	nu	22572	0	2049	0	20523	8076	511	7030	3644	4432	5417	0	0	0	0	0	0	0	0	0	0	0	0	0	0	0	0	0	0
EOG091202II	5490349	5491719	11	nu	15081	0	4851	0	10230	4667	577	3193	2466	2201	2370	0	0	0	0	0	0	0	0	0	0	0	0	0	0	0	0	0	0
EOG091202IJ	3889153	3890259	16	nu	17712	0	702	0	17010	6594	427	5592	2794	3800	4824	0	0	0	0	0	0	0	0	0	0	0	0	0	0	0	0	0	0
EOG091202IK	3369607	3370614	19	nu	19152	0	483	0	18669	7157	403	6114	3245	3912	5398	0	0	0	0	0	0	0	0	0	0	0	0	0	0	0	0	0	0
EOG091202IL	3692008	3693327	14	nu	18480	0	8133	0	10347	4750	511	2931	2265	2485	2666	0	0	0	0	0	0	0	0	0	0	0	0	0	0	0	0	0	0
EOG091202IN	495871	498036	16	nu	34656	0	9861	0	24795	10873	1079	7835	5308	5565	6087	0	0	0	0	0	0	0	0	0	0	0	0	0	0	0	0	0	0
EOG091202IO	4300894	4302462	19	nu	29811	0	7338	0	22473	9142	887	7653	4113	5029	5678	0	0	0	0	0	0	0	0	0	0	0	0	0	0	0	0	0	0
EOG091202IP	5208196	5209359	10	nu	11640	0	339	0	11301	5042	499	2811	2366	2676	3448	0	0	0	0	0	0	0	0	0	0	0	0	0	0	0	0	0	0
EOG091202IQ	5298124	5299314	19	nu	22629	0	1875	0	20754	9451	597	5898	4547	4904	5405	0	0	0	0	0	0	0	0	0	0	0	0	0	0	0	0	0	0
EOG091202IR	1748728	1749927	10	nu	12000	0	1353	0	10647	4955	424	3385	2263	2692	2307	0	0	0	0	0	0	0	0	0	0	0	0	0	0	0	0	0	0
EOG091202IS	5593795	5594997	19	nu	22857	0	3135	0	19722	7335	612	6341	3469	3866	6046	0	0	0	0	0	0	0	0	0	0	0	0	0	0	0	0	0	0
EOG091202IV	137530	138663	19	nu	21546	0	4074	0	17472	7055	532	5751	3157	3898	4666	0	0	0	0	0	0	0	0	0	0	0	0	0	0	0	0	0	0
EOG091202IY	1040164	1041417	16	nu	20064	0	642	0	19422	8187	633	6320	3379	4808	4915	0	0	0	0	0	0	0	0	0	0	0	0	0	0	0	0	0	0
EOG091202J4	1538035	1539864	19	nu	34770	0	8322	0	26448	10135	1197	8838	4946	5189	7475	0	0	0	0	0	0	0	0	0	0	0	0	0	0	0	0	0	0
EOG091202J6	5615584	5617161	16	nu	25248	0	4320	0	20928	8887	893	6452	4305	4582	5589	0	0	0	0	0	0	0	0	0	0	0	0	0	0	0	0	0	0
EOG091202J7	1148140	1149870	19	nu	32889	0	7812	0	25077	10812	983	8855	5966	4846	5410	0	0	0	0	0	0	0	0	0	0	0	0	0	0	0	0	0	0
EOG091202J8	1882462	1883511	19	nu	19950	0	2016	0	17934	7099	468	6189	2919	4180	4646	0	0	0	0	0	0	0	0	0	0	0	0	0	0	0	0	0	0
EOG091202J9	3210328	3211452	17	nu	19125	0	2895	0	16230	6105	570	4729	2719	3386	5396	0	0	0	0	0	0	0	0	0	0	0	0	0	0	0	0	0	0
EOG091202JA	4701142	4702899	16	nu	28128	0	7359	3	20766	9149	1045	6334	4248	4901	5283	0	3	0	0	0	0	0	0	0	0	0	0	0	0	0	0	0	0
EOG091202JB	694435	696507	15	nu	31095	0	13977	0	17118	7300	1083	5783	3724	3576	4035	0	0	0	0	0	0	0	0	0	0	0	0	0	0	0	0	0	0
EOG091202JC	1189411	1190703	7	nu	9051	0	963	0	8088	3557	492	2507	1707	1850	2024	0	0	0	0	0	0	0	0	0	0	0	0	0	0	0	0	0	0
EOG091202JD	2669284	2670114	19	nu	15789	0	2739	0	13050	5105	523	4165	2537	2568	3780	0	0	0	0	0	0	0	0	0	0	0	0	0	0	0	0	0	0
EOG091202JE	2822233	2823966	14	nu	24276	0	6360	0	17916	6927	1015	5619	3094	3833	5370	0	0	0	0	0	0	0	0	0	0	0	0	0	0	0	0	0	0
EOG091202JH	6311866	6312837	18	nu	17496	0	1836	0	15660	5841	479	4696	2516	3325	5123	0	0	0	0	0	0	0	0	0	0	0	0	0	0	0	0	0	0
EOG091202JJ	4469011	4469865	13	nu	11115	0	2592	0	8523	4119	363	2552	1978	2141	1852	0	0	0	0	0	0	0	0	0	0	0	0	0	0	0	0	0	0
EOG091202JL	4409404	4410618	16	nu	19440	0	987	0	18453	8096	602	5751	3894	4202	4606	0	0	0	0	0	0	0	0	0	0	0	0	0	0	0	0	0	0
EOG091202JM	5572645	5573991	19	nu	25593	0	4071	0	21522	7739	824	7202	3508	4231	6581	0	0	0	0	0	0	0	0	0	0	0	0	0	0	0	0	0	0
EOG091202JO	3320614	3322347	19	nu	32946	0	7083	0	25863	9867	994	9802	4051	5816	6194	0	0	0	0	0	0	0	0	0	0	0	0	0	0	0	0	0	0
EOG091202JQ	1979875	1981155	18	nu	23058	0	4167	1	18890	7571	740	5964	3419	4152	5355	0	1	0	0	0	0	0	0	0	0	0	0	0	0	0	0	0	0
EOG091202JS	813556	814992	19	nu	27303	0	4461	0	22842	8469	809	7281	4228	4241	7092	0	0	0	0	0	0	0	0	0	0	0	0	0	0	0	0	0	0
EOG091202JT	806857	808059	15	nu	18045	0	3000	0	15045	5677	623	4773	2670	3007	4595	0	0	0	0	0	0	0	0	0	0	0	0	0	0	0	0	0	0
EOG091202JU	4960744	4962426	13	nu	21879	0	6249	0	15630	6352	975	4875	3110	3242	4403	0	0	0	0	0	0	0	0	0	0	0	0	0	0	0	0	0	0
EOG091202JV	1190704	1191765	19	nu	20178	0	1086	0	19092	7535	466	5997	3262	4273	5560	0	0	0	0	0	0	0	0	0	0	0	0	0	0	0	0	0	0
EOG091202JW	4938985	4940235	16	nu	20016	0	6318	0	13698	5867	554	4323	2952	2915	3508	0	0	0	0	0	0	0	0	0	0	0	0	0	0	0	0	0	0
EOG091202K2	5469850	5471355	18	nu	27108	0	9300	0	17808	5942	897	6100	2570	3372	5766	0	0	0	0	0	0	0	0	0	0	0	0	0	0	0	0	0	0
EOG091202K4	5364886	5366286	19	nu	26619	0	4950	0	21669	8710	754	6691	3952	4758	6268	0	0	0	0	0	0	0	0	0	0	0	0	0	0	0	0	0	0
EOG091202K7	2135335	2136609	19	nu	24225	0	3390	0	20835	9055	694	6509	4020	5035	5271	0	0	0	0	0	0	0	0	0	0	0	0	0	0	0	0	0	0
EOG091202K9	3477001	3478395	19	nu	26505	0	2061	0	24444	10626	712	6196	5273	5353	7622	0	0	0	0	0	0	0	0	0	0	0	0	0	0	0	0	0	0
EOG091202KA	6301804	6303252	19	nu	27531	0	5562	0	21969	8137	854	7401	3798	4339	6431	0	0	0	0	0	0	0	0	0	0	0	0	0	0	0	0	0	0
EOG091202KB	4687510	4688925	18	nu	25488	0	6810	0	18678	6554	898	6476	2808	3746	5648	0	0	0	0	0	0	0	0	0	0	0	0	0	0	0	0	0	0
EOG091202KC	5082172	5083638	19	nu	27873	0	9150	0	18723	7687	828	5814	3759	3928	5222	0	0	0	0	0	0	0	0	0	0	0	0	0	0	0	0	0	0
EOG091202KD	454456	455670	19	nu	23085	0	2493	0	20592	7418	711	6871	3425	3993	6303	0	0	0	0	0	0	0	0	0	0	0	0	0	0	0	0	0	0
EOG091202KF	414598	416370	19	nu	33687	0	7719	0	25968	9931	1149	8554	4152	5779	7483	0	0	0	0	0	0	0	0	0	0	0	0	0	0	0	0	0	0
EOG091202KH	6275572	6276873	7	nu	9114	0	2199	1	6914	3448	389	1791	1734	1714	1675	0	1	0	0	0	0	0	0	0	0	0	0	0	0	0	0	0	0
EOG091202KI	3434122	3435693	19	nu	29868	0	6774	0	23094	9338	803	8028	4184	5154	5728	0	0	0	0	0	0	0	0	0	0	0	0	0	0	0	0	0	0
EOG091202KJ	966025	967074	19	nu	19950	0	948	0	19002	7608	463	6034	3243	4365	5360	0	0	0	0	0	0	0	0	0	0	0	0	0	0	0	0	0	0
EOG091202KM	3569662	3570750	17	nu	18513	0	2106	0	16407	6618	736	4971	3434	3184	4818	0	0	0	0	0	0	0	0	0	0	0	0	0	0	0	0	0	0
EOG091202KS	3969391	3971070	18	nu	30240	0	4206	0	26034	11281	842	8476	5926	5355	6277	0	0	0	0	0	0	0	0	0	0	0	0	0	0	0	0	0	0
EOG091202KV	1749928	1751373	19	nu	27474	0	3285	0	24189	11089	626	7377	5826	5263	5723	0	0	0	0	0	0	0	0	0	0	0	0	0	0	0	0	0	0
EOG091202KX	4228915	4229979	19	nu	20235	0	4620	32	15583	6174	481	4587	3016	3158	4822	0	32	0	0	0	0	0	0	0	0	0	0	0	0	0	0	0	0
EOG091202L1	486931	488133	18	nu	21654	0	2961	0	18693	7639	585	5464	3789	3850	5590	0	0	0	0	0	0	0	0	0	0	0	0	0	0	0	0	0	0
EOG091202L3	3670594	3671913	18	nu	23760	0	2112	0	21648	8973	667	7198	4216	4757	5477	0	0	0	0	0	0	0	0	0	0	0	0	0	0	0	0	0	0
EOG091202L4	6261778	6263451	19	nu	31806	0	12432	0	19374	7396	1006	7703	3268	4128	4275	0	0	0	0	0	0	0	0	0	0	0	0	0	0	0	0	0	0
EOG091202L6	4542274	4543260	19	nu	18753	0	4359	32	14362	6745	502	4691	3776	2969	2926	0	32	0	0	0	0	0	0	0	0	0	0	0	0	0	0	0	0
EOG091202L9	446200	447780	18	nu	28458	0	9549	0	18909	7114	935	6641	3060	4054	5154	0	0	0	0	0	0	0	0	0	0	0	0	0	0	0	0	0	0
EOG091202LA	3862369	3863523	19	nu	21945	0	2799	0	19146	7739	513	6162	3252	4487	5245	0	0	0	0	0	0	0	0	0	0	0	0	0	0	0	0	0	0
EOG091202LB	826984	828186	19	nu	22857	0	2568	0	20289	7523	606	5838	3326	4197	6928	0	0	0	0	0	0	0	0	0	0	0	0	0	0	0	0	0	0
EOG091202LD	1085866	1087134	19	nu	24111	0	1848	0	22263	8132	751	6540	3848	4284	7591	0	0	0	0	0	0	0	0	0	0	0	0	0	0	0	0	0	0
EOG091202LE	2045302	2046423	19	nu	21318	0	3315	0	18003	7304	424	6114	3351	3953	4585	0	0	0	0	0	0	0	0	0	0	0	0	0	0	0	0	0	0
EOG091202LF	4850494	4851801	19	nu	24852	0	4569	0	20283	7507	720	6978	3138	4369	5798	0	0	0	0	0	0	0	0	0	0	0	0	0	0	0	0	0	0
EOG091202LN	4690105	4691493	19	nu	26391	0	5139	0	21252	9969	625	5918	5104	4865	5365	0	0	0	0	0	0	0	0	0	0	0	0	0	0	0	0	0	0
EOG091202LT	338146	339822	19	nu	31863	0	6723	0	25140	12949	764	6829	7242	5707	5362	0	0	0	0	0	0	0	0	0	0	0	0	0	0	0	0	0	0
EOG091202LW	3881185	3882366	19	nu	22458	0	3462	0	18996	7158	603	6363	3083	4075	5475	0	0	0	0	0	0	0	0	0	0	0	0	0	0	0	0	0	0
EOG091202LZ	4043848	4045122	18	nu	22950	0	3810	0	19140	7410	605	6063	3535	3875	5667	0	0	0	0	0	0	0	0	0	0	0	0	0	0	0	0	0	0
EOG091202M5	4819894	4821297	18	nu	25272	0	2733	0	22539	8953	766	7486	4088	4865	6100	0	0	0	0	0	0	0	0	0	0	0	0	0	0	0	0	0	0
EOG091202M6	6127288	6129678	12	nu	28692	0	12180	0	16512	6364	1032	5416	3158	3206	4732	0	0	0	0	0	0	0	0	0	0	0	0	0	0	0	0	0	0
EOG091202M7	164905	166020	19	nu	21204	0	2631	0	18573	8244	461	4318	3942	4302	6011	0	0	0	0	0	0	0	0	0	0	0	0	0	0	0	0	0	0
EOG091202M9	4621531	4622802	11	nu	13992	0	2646	0	11346	4935	569	3904	2177	2758	2507	0	0	0	0	0	0	0	0	0	0	0	0	0	0	0	0	0	0
EOG091202MC	3371407	3372651	19	nu	23655	0	2892	0	20763	8987	522	7095	4355	4632	4681	0	0	0	0	0	0	0	0	0	0	0	0	0	0	0	0	0	0
EOG091202MD	728224	729732	18	nu	27162	0	4053	30	23079	10655	629	6495	5367	5288	5929	0	30	0	0	0	0	0	0	0	0	0	0	0	0	0	0	0	0
EOG091202MG	5945362	5947164	18	nu	32454	0	10926	0	21528	8283	998	7445	3740	4543	5800	0	0	0	0	0	0	0	0	0	0	0	0	0	0	0	0	0	0
EOG091202MI	1041418	1042410	19	nu	18867	0	3225	0	15642	6297	392	5082	3165	3132	4263	0	0	0	0	0	0	0	0	0	0	0	0	0	0	0	0	0	0
EOG091202MP	4833853	4835670	19	nu	34542	0	11757	0	22785	9046	1004	7792	4381	4665	5947	0	0	0	0	0	0	0	0	0	0	0	0	0	0	0	0	0	0
EOG091202MQ	5307982	5310087	19	nu	40014	0	12321	32	27661	10525	1324	11193	4699	5826	5943	0	32	0	0	0	0	0	0	0	0	0	0	0	0	0	0	0	0
EOG091202MU	6081577	6083508	14	nu	27048	0	8808	0	18240	6940	1076	7080	2905	4035	4220	0	0	0	0	0	0	0	0	0	0	0	0	0	0	0	0	0	0
EOG091202MW	4771480	4772637	19	nu	22002	0	2001	2	19999	7899	563	6537	3632	4267	5563	0	2	0	0	0	0	0	0	0	0	0	0	0	0	0	0	0	0
EOG091202MY	1564078	1565298	18	nu	21978	0	2730	0	19248	8145	675	5675	3771	4374	5428	0	0	0	0	0	0	0	0	0	0	0	0	0	0	0	0	0	0
EOG091202N2	626950	628488	19	nu	29241	0	8022	0	21219	10271	593	5188	4680	5591	5760	0	0	0	0	0	0	0	0	0	0	0	0	0	0	0	0	0	0
EOG091202N3	5032513	5033922	12	nu	16920	0	2532	0	14388	5856	866	4841	2799	3057	3691	0	0	0	0	0	0	0	0	0	0	0	0	0	0	0	0	0	0
EOG091202N5	2144089	2145150	17	nu	18054	0	2199	0	15855	6289	389	5148	2520	3769	4418	0	0	0	0	0	0	0	0	0	0	0	0	0	0	0	0	0	0
EOG091202N7	4725625	4726782	19	nu	22002	0	1704	0	20298	7705	475	6445	3584	4121	6148	0	0	0	0	0	0	0	0	0	0	0	0	0	0	0	0	0	0
EOG091202N8	5329618	5330754	19	nu	21603	0	1569	1	20033	8079	621	6198	3408	4671	5756	0	1	0	0	0	0	0	0	0	0	0	0	0	0	0	0	0	0
EOG091202N9	998515	999663	19	nu	21831	0	3636	0	18195	7028	587	5736	3352	3676	5431	0	0	0	0	0	0	0	0	0	0	0	0	0	0	0	0	0	0
EOG091202NA	2244112	2245314	16	nu	19248	0	5361	0	13887	6301	487	4099	3121	3180	3487	0	0	0	0	0	0	0	0	0	0	0	0	0	0	0	0	0	0
EOG091202NC	1646557	1648119	19	nu	29697	0	6486	0	23211	9645	946	8018	3937	5708	5548	0	0	0	0	0	0	0	0	0	0	0	0	0	0	0	0	0	0
EOG091202NH	6377638	6378732	12	nu	13140	0	1182	0	11958	5178	422	4454	2059	3119	2326	0	0	0	0	0	0	0	0	0	0	0	0	0	0	0	0	0	0
EOG091202NJ	1304785	1305954	19	nu	22230	0	3555	0	18675	7394	647	5916	3255	4139	5365	0	0	0	0	0	0	0	0	0	0	0	0	0	0	0	0	0	0
EOG091202NK	4805530	4806954	19	nu	27075	0	3942	0	23133	9801	864	7170	5148	4653	6162	0	0	0	0	0	0	0	0	0	0	0	0	0	0	0	0	0	0
EOG091202NR	4993486	4995897	9	nu	21708	0	6015	0	15693	6802	1163	4837	3362	3440	4054	0	0	0	0	0	0	0	0	0	0	0	0	0	0	0	0	0	0
EOG091202NV	2859607	2861112	19	nu	28614	0	5457	0	23157	8745	852	8057	3622	5123	6355	0	0	0	0	0	0	0	0	0	0	0	0	0	0	0	0	0	0
EOG091202NW	4935988	4938330	19	nu	44517	0	13305	0	31212	14447	1128	9620	7864	6583	7145	0	0	0	0	0	0	0	0	0	0	0	0	0	0	0	0	0	0
EOG091202NX	1352401	1353468	19	nu	20292	0	1647	0	18645	7205	474	6189	3252	3953	5251	0	0	0	0	0	0	0	0	0	0	0	0	0	0	0	0	0	0
EOG091202NY	5058130	5059218	19	nu	20691	0	1710	0	18981	8215	608	5588	3962	4253	5178	0	0	0	0	0	0	0	0	0	0	0	0	0	0	0	0	0	0
EOG091202O0	5504797	5506353	18	nu	28026	0	7212	0	20814	8582	821	6804	3762	4820	5428	0	0	0	0	0	0	0	0	0	0	0	0	0	0	0	0	0	0
EOG091202O1	3902521	3904149	12	nu	19548	0	4722	1	14825	6707	816	4672	3124	3583	3446	0	1	0	0	0	0	0	0	0	0	0	0	0	0	0	0	0	0
EOG091202O3	5517925	5519586	19	nu	31578	0	6189	1	25388	11561	769	8288	5677	5884	5539	0	1	0	0	0	0	0	0	0	0	0	0	0	0	0	0	0	0
EOG091202O4	6294949	6296808	19	nu	35340	0	8091	21	27228	10159	1053	9740	4328	5831	7329	0	21	0	0	0	0	0	0	0	0	0	0	0	0	0	0	0	0
EOG091202O5	1529743	1531041	18	nu	23382	0	2079	0	21303	8429	735	6455	3750	4679	6419	0	0	0	0	0	0	0	0	0	0	0	0	0	0	0	0	0	0
EOG091202O8	4117660	4119066	19	nu	26733	0	3972	0	22761	8626	891	7665	3728	4898	6470	0	0	0	0	0	0	0	0	0	0	0	0	0	0	0	0	0	0
EOG091202O9	5804197	5806212	13	nu	26208	0	8598	0	17610	7887	846	5731	4129	3758	3992	0	0	0	0	0	0	0	0	0	0	0	0	0	0	0	0	0	0
EOG091202OD	6216178	6217257	19	nu	20520	0	2619	0	17901	7129	604	5830	3112	4017	4942	0	0	0	0	0	0	0	0	0	0	0	0	0	0	0	0	0	0
EOG091202OE	4417273	4418433	16	nu	18576	0	6477	0	12099	5062	540	3958	2289	2773	3079	0	0	0	0	0	0	0	0	0	0	0	0	0	0	0	0	0	0
EOG091202OJ	1467367	1469415	16	nu	32784	0	9351	0	23433	9358	1187	7216	4261	5097	6859	0	0	0	0	0	0	0	0	0	0	0	0	0	0	0	0	0	0
EOG091202OL	3980224	3981276	19	nu	20007	0	2214	0	17793	7942	533	5067	3734	4208	4784	0	0	0	0	0	0	0	0	0	0	0	0	0	0	0	0	0	0
EOG091202OM	307735	309102	18	nu	24624	0	2418	0	22206	8614	783	6897	3849	4765	6695	0	0	0	0	0	0	0	0	0	0	0	0	0	0	0	0	0	0
EOG091202OO	4601842	4602927	17	nu	18462	0	5088	0	13374	5821	489	4117	2703	3118	3436	0	0	0	0	0	0	0	0	0	0	0	0	0	0	0	0	0	0
EOG091202OP	4179565	4180788	18	nu	22032	0	1266	0	20766	7808	638	7263	3177	4631	5695	0	0	0	0	0	0	0	0	0	0	0	0	0	0	0	0	0	0
EOG091202OQ	5738653	5739948	19	nu	24624	0	4581	0	20043	7458	776	6981	3232	4226	5604	0	0	0	0	0	0	0	0	0	0	0	0	0	0	0	0	0	0
EOG091202OR	4598209	4599741	13	nu	19929	0	2631	0	17298	6588	934	5646	3136	3452	5064	0	0	0	0	0	0	0	0	0	0	0	0	0	0	0	0	0	0
EOG091202OS	1257859	1259067	19	nu	22971	0	2382	0	20589	8605	635	6492	4087	4518	5492	0	0	0	0	0	0	0	0	0	0	0	0	0	0	0	0	0	0
EOG091202OU	3284719	3285984	19	nu	24054	0	1455	0	22599	8594	693	7617	3881	4713	6388	0	0	0	0	0	0	0	0	0	0	0	0	0	0	0	0	0	0
EOG091202OW	4569319	4570695	13	nu	17901	0	5106	0	12795	5072	672	5082	2212	2860	2641	0	0	0	0	0	0	0	0	0	0	0	0	0	0	0	0	0	0
EOG091202OX	2113459	2114961	17	nu	25551	0	4086	0	21465	8559	832	7267	3800	4759	5639	0	0	0	0	0	0	0	0	0	0	0	0	0	0	0	0	0	0
EOG091202OZ	3204286	3207315	19	nu	57570	0	23019	0	34551	15528	1681	11144	7742	7786	7879	0	0	0	0	0	0	0	0	0	0	0	0	0	0	0	0	0	0
EOG091202P3	4377025	4378401	19	nu	26163	0	2952	0	23211	10848	560	6900	4797	6051	5463	0	0	0	0	0	0	0	0	0	0	0	0	0	0	0	0	0	0
EOG091202P4	6267271	6268611	19	nu	25479	0	3549	59	21871	8173	679	7290	4062	4111	6408	0	59	0	0	0	0	0	0	0	0	0	0	0	0	0	0	0	0
EOG091202P5	667141	668622	19	nu	28158	0	3780	0	24378	9853	898	7613	4620	5233	6912	0	0	0	0	0	0	0	0	0	0	0	0	0	0	0	0	0	0
EOG091202P7	6054127	6055314	19	nu	22572	0	2616	0	19956	8217	681	6217	3788	4429	5522	0	0	0	0	0	0	0	0	0	0	0	0	0	0	0	0	0	0
EOG091202P9	733444	734370	17	nu	15759	0	714	0	15045	6156	341	4519	2661	3495	4370	0	0	0	0	0	0	0	0	0	0	0	0	0	0	0	0	0	0
EOG091202PD	5150611	5151624	19	nu	19266	0	636	0	18630	7766	447	5728	3739	4027	5136	0	0	0	0	0	0	0	0	0	0	0	0	0	0	0	0	0	0
EOG091202PG	2514244	2515344	19	nu	20919	0	1158	0	19761	9617	537	5543	4817	4800	4601	0	0	0	0	0	0	0	0	0	0	0	0	0	0	0	0	0	0
EOG091202PH	4874377	4875984	18	nu	28944	0	6633	0	22311	9151	957	7049	4226	4925	6111	0	0	0	0	0	0	0	0	0	0	0	0	0	0	0	0	0	0
EOG091202PI	218176	219795	19	nu	30780	0	11223	0	19557	7147	935	6994	3069	4078	5416	0	0	0	0	0	0	0	0	0	0	0	0	0	0	0	0	0	0
EOG091202PK	5758021	5759241	19	nu	23199	0	4269	0	18930	7130	717	6661	3482	3648	5139	0	0	0	0	0	0	0	0	0	0	0	0	0	0	0	0	0	0
EOG091202PM	5581315	5582838	19	nu	28956	0	3738	0	25218	9070	931	8217	4120	4950	7931	0	0	0	0	0	0	0	0	0	0	0	0	0	0	0	0	0	0
EOG091202PN	4217347	4218663	18	nu	23706	0	2481	0	21225	7896	782	7359	3361	4535	5970	0	0	0	0	0	0	0	0	0	0	0	0	0	0	0	0	0	0
EOG091202PR	6208954	6210099	19	nu	21774	0	3666	0	18108	7238	627	5070	3020	4218	5800	0	0	0	0	0	0	0	0	0	0	0	0	0	0	0	0	0	0
EOG091202PT	630940	632316	19	nu	26163	0	3933	0	22230	8728	795	6996	3650	5078	6506	0	0	0	0	0	0	0	0	0	0	0	0	0	0	0	0	0	0
EOG091202PU	6198550	6199773	15	nu	18360	0	5205	0	13155	5247	622	4336	2313	2934	3572	0	0	0	0	0	0	0	0	0	0	0	0	0	0	0	0	0	0
EOG091202PV	1088281	1089582	19	nu	24738	0	1653	0	23085	9320	693	7278	3786	5534	6487	0	0	0	0	0	0	0	0	0	0	0	0	0	0	0	0	0	0
EOG091202Q1	836017	837075	19	nu	20121	0	1530	0	18591	7223	439	6178	3434	3789	5190	0	0	0	0	0	0	0	0	0	0	0	0	0	0	0	0	0	0
EOG091202Q2	2713216	2714274	18	nu	19062	0	2679	0	16383	6442	459	5283	2618	3824	4658	0	0	0	0	0	0	0	0	0	0	0	0	0	0	0	0	0	0
EOG091202Q8	5251456	5252946	16	nu	23856	0	6657	3	17196	6226	985	5993	2926	3300	4977	0	3	0	0	0	0	0	0	0	0	0	0	0	0	0	0	0	0
EOG091202Q9	5940181	5941341	17	nu	19737	0	1989	0	17748	6776	669	4816	3198	3578	6156	0	0	0	0	0	0	0	0	0	0	0	0	0	0	0	0	0	0
EOG091202QB	1807825	1809453	19	nu	30951	0	4344	0	26607	11326	953	8030	4532	6794	7251	0	0	0	0	0	0	0	0	0	0	0	0	0	0	0	0	0	0
EOG091202QD	3112057	3113586	19	nu	29070	0	11982	0	17088	7199	864	5377	3583	3616	4512	0	0	0	0	0	0	0	0	0	0	0	0	0	0	0	0	0	0
EOG091202QF	6389149	6391113	10	nu	19650	0	2190	0	17460	7231	1047	5953	3421	3810	4276	0	0	0	0	0	0	0	0	0	0	0	0	0	0	0	0	0	0
EOG091202QG	1518847	1520664	19	nu	34542	0	10656	0	23886	9413	1177	7658	4302	5111	6815	0	0	0	0	0	0	0	0	0	0	0	0	0	0	0	0	0	0
EOG091202QL	6354679	6355806	19	nu	21432	0	948	0	20484	8071	511	7093	3459	4612	5320	0	0	0	0	0	0	0	0	0	0	0	0	0	0	0	0	0	0
EOG091202QP	1370884	1372737	17	nu	31518	0	11040	50	20428	8277	1018	7483	4184	4093	4668	0	50	0	0	0	0	0	0	0	0	0	0	0	0	0	0	0	0
EOG091202QQ	5337607	5338623	19	nu	19323	0	1458	0	17865	7207	388	5688	3245	3962	4970	0	0	0	0	0	0	0	0	0	0	0	0	0	0	0	0	0	0
EOG091202QR	2540605	2541699	19	nu	20805	0	1377	0	19428	7858	543	6038	3441	4417	5532	0	0	0	0	0	0	0	0	0	0	0	0	0	0	0	0	0	0
EOG091202QT	256429	258144	14	nu	24024	0	5004	0	19020	7828	1110	6165	3549	4279	5027	0	0	0	0	0	0	0	0	0	0	0	0	0	0	0	0	0	0
EOG091202QV	2674873	2675985	19	nu	21147	0	1908	1	19238	8173	608	6247	3762	4411	4818	0	1	0	0	0	0	0	0	0	0	0	0	0	0	0	0	0	0
EOG091202QW	5354077	5355369	13	nu	16809	0	2277	65	14467	5680	771	4635	2364	3316	4152	0	65	0	0	0	0	0	0	0	0	0	0	0	0	0	0	0	0
EOG091202QY	2308849	2310522	18	nu	30132	0	7074	0	23058	8397	1152	8272	3878	4519	6389	0	0	0	0	0	0	0	0	0	0	0	0	0	0	0	0	0	0
EOG091202R2	2413258	2414655	16	nu	22368	0	4440	0	17928	7663	934	6076	3430	4233	4189	0	0	0	0	0	0	0	0	0	0	0	0	0	0	0	0	0	0
EOG091202R7	1115719	1117098	18	nu	24840	0	4338	0	20502	9603	664	5752	4723	4880	5147	0	0	0	0	0	0	0	0	0	0	0	0	0	0	0	0	0	0
EOG091202R9	2731402	2732616	19	nu	23085	0	6543	0	16542	6558	658	5746	2848	3710	4238	0	0	0	0	0	0	0	0	0	0	0	0	0	0	0	0	0	0
EOG091202RA	3239665	3241887	19	nu	42237	0	11271	0	30966	11883	1426	10632	5370	6513	8451	0	0	0	0	0	0	0	0	0	0	0	0	0	0	0	0	0	0
EOG091202RB	3141514	3142629	13	nu	14508	0	3039	0	11469	5583	442	3114	2730	2853	2772	0	0	0	0	0	0	0	0	0	0	0	0	0	0	0	0	0	0
EOG091202RG	1146952	1148139	18	nu	21384	0	4773	0	16611	5738	732	5700	2420	3318	5173	0	0	0	0	0	0	0	0	0	0	0	0	0	0	0	0	0	0
EOG091202RI	1543576	1544688	19	nu	21147	0	1848	0	19299	8382	505	6076	3756	4626	4841	0	0	0	0	0	0	0	0	0	0	0	0	0	0	0	0	0	0
EOG091202RJ	5326885	5327967	16	nu	17328	0	3495	0	13833	6389	439	3918	3086	3303	3526	0	0	0	0	0	0	0	0	0	0	0	0	0	0	0	0	0	0
EOG091202RL	726919	728223	19	nu	24795	0	4329	0	20466	7696	706	5460	3418	4278	7310	0	0	0	0	0	0	0	0	0	0	0	0	0	0	0	0	0	0
EOG091202RQ	3450832	3451671	18	nu	15120	0	3753	0	11367	4057	507	3646	1816	2241	3664	0	0	0	0	0	0	0	0	0	0	0	0	0	0	0	0	0	0
EOG091202RR	25660	26871	19	nu	23028	0	1194	0	21834	9457	578	7451	4314	5143	4926	0	0	0	0	0	0	0	0	0	0	0	0	0	0	0	0	0	0
EOG091202RS	2400337	2401575	19	nu	23541	0	5037	0	18504	6844	751	5948	3222	3622	5712	0	0	0	0	0	0	0	0	0	0	0	0	0	0	0	0	0	0
EOG091202RU	3268063	3269109	14	nu	14658	0	1491	0	13167	5399	435	4028	2260	3139	3740	0	0	0	0	0	0	0	0	0	0	0	0	0	0	0	0	0	0
EOG091202RV	6162400	6163797	19	nu	26562	0	4908	0	21654	8060	853	5825	3785	4275	7769	0	0	0	0	0	0	0	0	0	0	0	0	0	0	0	0	0	0
EOG091202RW	2008888	2009982	19	nu	20805	0	5598	1	15206	5679	664	5707	2802	2877	3820	0	1	0	0	0	0	0	0	0	0	0	0	0	0	0	0	0	0
EOG091202RY	1660375	1661523	19	nu	21831	0	4311	0	17520	6380	670	6392	3296	3084	4748	0	0	0	0	0	0	0	0	0	0	0	0	0	0	0	0	0	0
EOG091202RZ	46597	47964	17	nu	23256	0	483	0	22773	8654	887	6177	4071	4583	7942	0	0	0	0	0	0	0	0	0	0	0	0	0	0	0	0	0	0
EOG091202S0	5174254	5176044	15	nu	26865	0	11175	0	15690	7002	879	5228	3505	3497	3460	0	0	0	0	0	0	0	0	0	0	0	0	0	0	0	0	0	0
EOG091202S3	877861	879141	16	nu	20496	0	1209	0	19287	7265	687	6653	3081	4184	5369	0	0	0	0	0	0	0	0	0	0	0	0	0	0	0	0	0	0
EOG091202S4	5313679	5314878	19	nu	22800	0	2295	0	20505	8868	617	6297	3828	5040	5340	0	0	0	0	0	0	0	0	0	0	0	0	0	0	0	0	0	0
EOG091202S5	3058138	3059178	15	nu	15615	0	2520	0	13095	5795	616	3737	2599	3196	3563	0	0	0	0	0	0	0	0	0	0	0	0	0	0	0	0	0	0
EOG091202S6	1911373	1912569	19	nu	22743	0	4167	0	18576	9187	485	5147	4740	4447	4242	0	0	0	0	0	0	0	0	0	0	0	0	0	0	0	0	0	0
EOG091202S7	1589944	1591143	18	nu	21600	0	3684	0	17916	7759	675	5760	4058	3701	4397	0	0	0	0	0	0	0	0	0	0	0	0	0	0	0	0	0	0
EOG091202S8	4563079	4564380	19	nu	24738	0	1896	1	22841	9992	718	6019	4786	5206	6830	0	1	0	0	0	0	0	0	0	0	0	0	0	0	0	0	0	0
EOG091202S9	670609	671925	14	nu	18438	0	2430	0	16008	8466	523	3959	4434	4032	3583	0	0	0	0	0	0	0	0	0	0	0	0	0	0	0	0	0	0
EOG091202SA	442255	443301	16	nu	16752	0	1611	0	15141	6344	488	4705	2707	3637	4092	0	0	0	0	0	0	0	0	0	0	0	0	0	0	0	0	0	0
EOG091202SC	68419	69576	14	nu	16212	0	2862	0	13350	6536	434	4155	3755	2781	2659	0	0	0	0	0	0	0	0	0	0	0	0	0	0	0	0	0	0
EOG091202SD	6028705	6029772	19	nu	20292	0	1389	0	18903	6970	562	6134	3182	3788	5799	0	0	0	0	0	0	0	0	0	0	0	0	0	0	0	0	0	0
EOG091202SI	5806213	5807844	19	nu	31008	0	3648	0	27360	10415	966	10210	4407	6008	6735	0	0	0	0	0	0	0	0	0	0	0	0	0	0	0	0	0	0
EOG091202SJ	3947017	3948066	18	nu	18900	0	795	0	18105	6943	471	6552	3318	3625	4610	0	0	0	0	0	0	0	0	0	0	0	0	0	0	0	0	0	0
EOG091202SK	4715404	4716372	19	nu	18411	0	2082	0	16329	6691	455	4534	3197	3494	5104	0	0	0	0	0	0	0	0	0	0	0	0	0	0	0	0	0	0
[truncated: 2,248 more rows]
