# Supplementary material for: Genome sequences identify three families of Coleoptera as morphologically derived click beetles (Elateridae)
Source: Sci Rep. 2018 Nov 20;8:17084. doi: 10.1038/s41598-018-35328-0 (PMC6244081; doi:10.1038/s41598-018-35328-0)
Supplement: Supplementary file 2 — Supplementary Dataset 1 [file 41598_2018_35328_MOESM2_ESM.zip › Supplementary_Data/Table5.xls]

## Sheet: Table5
FASconCAT INFO:
SUPERMATRIX FILE	P CODING CHARACTERS [%]	P MISSING DATA [?] [%]	P INDELS [%]	P AMBIGUITIES [%]	P PARSIMONY INFORMATIVE SITES [%]	P GC CONTENT [%]	PRINTED AS FASTA	PRINTED AS NEXUS	PRINTED AS PHYLIP
supermatrix	52.868	0	36.599	10.533	38.51	21.595	YES	NO	NO
FILE	START POSITION SUPERMATRIX	END POSITION SUPERMATRIX	N SEQUENCES	SEQUENCE TYPE	N CHARACTERS	N MISSING DATA [?]	N INDELS	N AMBIGUITIES	N PARSIMONY INFORMATIVE SITES	N GC CONTENT	N CODING CHARACTERS	A	C	G	T	U	N	Y	R	W	S	K	M	D	V	H	B	F	L	I	P	Q	E
EOG09120001	9368395	9395727	18	nu	491994	0	162657	0	329337	136440	9952	113622	65764	70676	79275	0	0	0	0	0	0	0	0	0	0	0	0	0	0	0	0	0	0
EOG09120002	1113676	1190529	7	nu	537978	0	342081	0	195897	78043	3613	76072	37736	40307	41782	0	0	0	0	0	0	0	0	0	0	0	0	0	0	0	0	0	0
EOG09120003	1477762	1503630	18	nu	465642	0	225858	0	239784	97581	8885	81662	46110	51471	60541	0	0	0	0	0	0	0	0	0	0	0	0	0	0	0	0	0	0
EOG09120006	6126700	6143619	19	nu	321480	0	112677	4	208799	89218	6535	63340	40815	48403	56241	0	4	0	0	0	0	0	0	0	0	0	0	0	0	0	0	0	0
EOG09120008	7851916	7867149	11	nu	167574	0	47991	0	119583	49684	6073	37660	22491	27193	32239	0	0	0	0	0	0	0	0	0	0	0	0	0	0	0	0	0	0
EOG0912000A	8045638	8059638	11	nu	154011	0	37569	0	116442	46056	5862	38004	20279	25777	32382	0	0	0	0	0	0	0	0	0	0	0	0	0	0	0	0	0	0
EOG0912000C	1409344	1424172	11	nu	163119	0	51378	0	111741	44654	5652	36261	19925	24729	30826	0	0	0	0	0	0	0	0	0	0	0	0	0	0	0	0	0	0
EOG0912000F	4346062	4363377	14	nu	242424	0	129852	0	112572	51663	4144	33292	25695	25968	27617	0	0	0	0	0	0	0	0	0	0	0	0	0	0	0	0	0	0
EOG0912000K	2193358	2207811	10	nu	144540	0	70614	0	73926	31951	3024	23136	14821	17130	18839	0	0	0	0	0	0	0	0	0	0	0	0	0	0	0	0	0	0
EOG0912000O	2130595	2146080	13	nu	201318	0	102423	0	98895	43322	4619	32515	20676	22646	23058	0	0	0	0	0	0	0	0	0	0	0	0	0	0	0	0	0	0
EOG0912000P	5954383	5967654	19	nu	252168	0	128661	0	123507	51973	5231	37726	25360	26613	33808	0	0	0	0	0	0	0	0	0	0	0	0	0	0	0	0	0	0
EOG0912000T	2632906	2642943	17	nu	170646	0	74364	0	96282	41918	3683	29530	19984	21934	24834	0	0	0	0	0	0	0	0	0	0	0	0	0	0	0	0	0	0
EOG0912000V	7770424	7784787	15	nu	215460	0	106359	0	109101	44288	4632	34472	21393	22895	30341	0	0	0	0	0	0	0	0	0	0	0	0	0	0	0	0	0	0
EOG0912000X	5773498	5783916	19	nu	197961	0	86778	0	111183	44983	4206	34284	21143	23840	31916	0	0	0	0	0	0	0	0	0	0	0	0	0	0	0	0	0	0
EOG09120010	1738081	1751901	19	nu	262599	0	148041	0	114558	48661	6039	33957	22190	26471	31940	0	0	0	0	0	0	0	0	0	0	0	0	0	0	0	0	0	0
EOG09120013	6687169	6695631	17	nu	143871	0	57003	0	86868	33019	3179	27718	15765	17254	26131	0	0	0	0	0	0	0	0	0	0	0	0	0	0	0	0	0	0
EOG09120016	7916704	7926738	17	nu	170595	0	70356	2	100237	43580	4428	29130	21033	22547	27527	0	2	0	0	0	0	0	0	0	0	0	0	0	0	0	0	0	0
EOG09120017	3395065	3402585	19	nu	142899	0	40815	1	102083	42460	2807	34793	18929	23531	24830	0	1	0	0	0	0	0	0	0	0	0	0	0	0	0	0	0	0
EOG09120019	2760724	2770599	15	nu	148140	0	63567	2	84571	41401	3183	25547	22051	19350	17623	0	2	0	0	0	0	0	0	0	0	0	0	0	0	0	0	0	0
EOG0912001B	5242075	5257944	17	nu	269790	0	174390	2	95398	40702	3998	29402	19724	20978	25294	0	2	0	0	0	0	0	0	0	0	0	0	0	0	0	0	0	0
EOG0912001D	8504536	8514198	14	nu	135282	0	49653	0	85629	35024	3756	27657	17239	17785	22948	0	0	0	0	0	0	0	0	0	0	0	0	0	0	0	0	0	0
EOG0912001G	5346964	5357091	13	nu	131664	0	83721	0	47943	19222	2231	15168	9955	9267	13553	0	0	0	0	0	0	0	0	0	0	0	0	0	0	0	0	0	0
EOG0912001H	3202015	3209412	16	nu	118368	0	56538	0	61830	26914	1874	19383	12729	14185	15533	0	0	0	0	0	0	0	0	0	0	0	0	0	0	0	0	0	0
EOG0912001I	2738839	2751111	11	nu	135003	0	63726	0	71277	28633	4014	23633	14335	14298	19011	0	0	0	0	0	0	0	0	0	0	0	0	0	0	0	0	0	0
EOG0912001J	7643401	7651056	19	nu	145464	0	32136	0	113328	50301	3983	33751	24008	26293	29276	0	0	0	0	0	0	0	0	0	0	0	0	0	0	0	0	0	0
EOG0912001L	3981322	3989808	19	nu	161253	0	49656	3	111594	44536	4374	40282	21884	22652	26776	0	3	0	0	0	0	0	0	0	0	0	0	0	0	0	0	0	0
EOG0912001M	1648360	1657569	15	nu	138150	0	69405	3	68742	30418	3477	20668	14722	15696	17656	0	3	0	0	0	0	0	0	0	0	0	0	0	0	0	0	0	0
EOG0912001N	6623929	6634281	19	nu	196707	0	108570	0	88137	32606	5131	28492	16072	16534	27039	0	0	0	0	0	0	0	0	0	0	0	0	0	0	0	0	0	0
EOG0912001O	8554048	8562816	19	nu	166611	0	55671	10	110930	47724	3504	34119	22345	25379	29087	0	10	0	0	0	0	0	0	0	0	0	0	0	0	0	0	0	0
EOG0912001Q	1902481	1910031	19	nu	143469	0	45408	0	98061	39338	3308	30086	17991	21347	28637	0	0	0	0	0	0	0	0	0	0	0	0	0	0	0	0	0	0
EOG0912001S	8074528	8084709	19	nu	193458	0	116100	0	77358	33799	3522	23184	16105	17694	20375	0	0	0	0	0	0	0	0	0	0	0	0	0	0	0	0	0	0
EOG0912001U	8146336	8153109	19	nu	128706	0	41043	0	87663	35245	3212	27524	16517	18728	24894	0	0	0	0	0	0	0	0	0	0	0	0	0	0	0	0	0	0
EOG0912001V	4152844	4160310	16	nu	119472	0	57906	0	61566	28100	2470	17864	13289	14811	15602	0	0	0	0	0	0	0	0	0	0	0	0	0	0	0	0	0	0
EOG0912001Y	2982712	2994858	16	nu	194352	0	130911	0	63441	22656	4031	21455	10554	12102	19330	0	0	0	0	0	0	0	0	0	0	0	0	0	0	0	0	0	0
EOG0912001Z	4240462	4254522	18	nu	253098	0	168000	0	85098	35972	4137	28769	18004	17968	20357	0	0	0	0	0	0	0	0	0	0	0	0	0	0	0	0	0	0
EOG09120021	36370	45783	15	nu	141210	0	81750	3	59457	22893	3521	20301	11571	11322	16263	0	3	0	0	0	0	0	0	0	0	0	0	0	0	0	0	0	0
EOG09120022	6898516	6905271	17	nu	114852	0	40482	0	74370	31888	2834	22454	14944	16944	20028	0	0	0	0	0	0	0	0	0	0	0	0	0	0	0	0	0	0
EOG09120025	5542042	5556831	17	nu	251430	0	140538	1	110891	46904	4519	37926	22954	23950	26061	0	1	0	0	0	0	0	0	0	0	0	0	0	0	0	0	0	0
EOG09120026	471643	482316	19	nu	202806	0	106842	0	95964	42610	4199	30590	22185	20425	22764	0	0	0	0	0	0	0	0	0	0	0	0	0	0	0	0	0	0
EOG09120027	4631686	4646910	11	nu	167475	0	90348	1	77126	32765	3979	26946	16574	16191	17415	0	1	0	0	0	0	0	0	0	0	0	0	0	0	0	0	0	0
EOG0912002C	4913128	4919892	19	nu	128535	0	56505	0	72030	30483	2058	23006	14870	15613	18541	0	0	0	0	0	0	0	0	0	0	0	0	0	0	0	0	0	0
EOG0912002F	5296987	5303271	19	nu	119415	0	37590	0	81825	33215	2698	24679	15729	17486	23931	0	0	0	0	0	0	0	0	0	0	0	0	0	0	0	0	0	0
EOG0912002H	9165130	9171879	16	nu	108000	0	32091	0	75909	33034	2746	23782	16482	16552	19093	0	0	0	0	0	0	0	0	0	0	0	0	0	0	0	0	0	0
EOG0912002I	3336799	3344643	14	nu	109830	0	55920	0	53910	21708	2927	16921	10761	10947	15281	0	0	0	0	0	0	0	0	0	0	0	0	0	0	0	0	0	0
EOG0912002J	9116461	9122376	10	nu	59160	0	18921	0	40239	16786	2014	12281	8135	8651	11172	0	0	0	0	0	0	0	0	0	0	0	0	0	0	0	0	0	0
EOG0912002L	4450048	4456806	17	nu	114903	0	59985	0	54918	21720	2670	17835	9933	11787	15363	0	0	0	0	0	0	0	0	0	0	0	0	0	0	0	0	0	0
EOG0912002R	1086040	1095783	8	nu	77952	0	39582	0	38370	17642	1498	10987	8265	9377	9741	0	0	0	0	0	0	0	0	0	0	0	0	0	0	0	0	0	0
EOG0912002S	3551794	3558237	11	nu	70884	0	7857	0	63027	24699	3331	21390	11799	12900	16938	0	0	0	0	0	0	0	0	0	0	0	0	0	0	0	0	0	0
EOG0912002T	4792753	4800639	14	nu	110418	0	50349	0	60069	23888	2431	19396	11358	12530	16785	0	0	0	0	0	0	0	0	0	0	0	0	0	0	0	0	0	0
EOG0912002V	8702044	8710968	18	nu	160650	0	65340	0	95310	41020	4297	32366	19708	21312	21924	0	0	0	0	0	0	0	0	0	0	0	0	0	0	0	0	0	0
EOG0912002Y	3242371	3250797	18	nu	151686	0	82713	0	68973	26315	3465	22673	12193	14122	19985	0	0	0	0	0	0	0	0	0	0	0	0	0	0	0	0	0	0
EOG0912002Z	8086273	8093580	18	nu	131544	0	62400	0	69144	27161	3134	22616	12590	14571	19367	0	0	0	0	0	0	0	0	0	0	0	0	0	0	0	0	0	0
EOG09120030	227395	233400	11	nu	66066	0	16305	0	49761	23489	2164	14789	11414	12075	11483	0	0	0	0	0	0	0	0	0	0	0	0	0	0	0	0	0	0
EOG09120031	1796455	1801626	19	nu	98268	0	18306	0	79962	34218	2015	24295	16384	17834	21449	0	0	0	0	0	0	0	0	0	0	0	0	0	0	0	0	0	0
EOG09120033	5499826	5506557	12	nu	80784	0	20298	0	60486	24669	3511	18809	11585	13084	17008	0	0	0	0	0	0	0	0	0	0	0	0	0	0	0	0	0	0
EOG09120034	3452116	3462405	18	nu	185220	0	119859	0	65361	28816	3610	20664	13325	15491	15881	0	0	0	0	0	0	0	0	0	0	0	0	0	0	0	0	0	0
EOG09120036	2044642	2053032	10	nu	83910	0	39561	50	44299	20563	1439	13280	9529	11034	10456	0	50	0	0	0	0	0	0	0	0	0	0	0	0	0	0	0	0
EOG09120039	5611831	5618343	16	nu	104208	0	49017	0	55191	24131	2421	17811	11485	12646	13249	0	0	0	0	0	0	0	0	0	0	0	0	0	0	0	0	0	0
EOG0912003D	5440303	5445384	7	nu	35574	0	8760	0	26814	11113	1145	8448	5194	5919	7253	0	0	0	0	0	0	0	0	0	0	0	0	0	0	0	0	0	0
EOG0912003E	3362914	3373458	19	nu	200355	0	118818	0	81537	33114	2867	28136	15376	17738	20287	0	0	0	0	0	0	0	0	0	0	0	0	0	0	0	0	0	0
EOG0912003H	3951856	3958311	15	nu	96840	0	24618	0	72222	30174	3071	23164	13450	16724	18884	0	0	0	0	0	0	0	0	0	0	0	0	0	0	0	0	0	0
EOG0912003I	1067590	1073973	15	nu	95760	0	45039	3	50718	19602	2935	16126	8606	10996	14990	0	3	0	0	0	0	0	0	0	0	0	0	0	0	0	0	0	0
EOG0912003M	6698224	6712737	19	nu	275766	0	191937	535	83294	37584	2976	29733	19408	18176	15977	0	535	0	0	0	0	0	0	0	0	0	0	0	0	0	0	0	0
EOG0912003N	7019815	7027176	19	nu	139878	0	51324	0	88554	36112	3982	33076	16344	19768	19366	0	0	0	0	0	0	0	0	0	0	0	0	0	0	0	0	0	0
EOG0912003O	3077899	3085698	19	nu	148200	0	77313	0	70887	29448	3149	20719	13532	15916	20720	0	0	0	0	0	0	0	0	0	0	0	0	0	0	0	0	0	0
EOG0912003R	2464954	2481180	19	nu	308313	0	198747	15	109551	46554	5382	40569	22220	24334	22428	0	15	0	0	0	0	0	0	0	0	0	0	0	0	0	0	0	0
EOG0912003S	7421206	7426617	17	nu	92004	0	43044	0	48960	19400	2353	16063	8449	10951	13497	0	0	0	0	0	0	0	0	0	0	0	0	0	0	0	0	0	0
EOG0912003U	4971121	4976274	19	nu	97926	0	24072	0	73854	28272	2296	23096	13799	14473	22486	0	0	0	0	0	0	0	0	0	0	0	0	0	0	0	0	0	0
EOG0912003V	5601844	5607300	14	nu	76398	0	43965	0	32433	14391	1086	10218	6732	7659	7824	0	0	0	0	0	0	0	0	0	0	0	0	0	0	0	0	0	0
EOG0912003W	8021485	8026680	19	nu	98724	0	24813	0	73911	31619	2247	21907	14860	16759	20385	0	0	0	0	0	0	0	0	0	0	0	0	0	0	0	0	0	0
EOG0912003X	4076080	4086567	18	nu	188784	0	118824	0	69960	26879	3575	23294	12828	14051	19787	0	0	0	0	0	0	0	0	0	0	0	0	0	0	0	0	0	0
EOG09120040	359302	366720	19	nu	140961	0	68607	0	72354	33794	2814	20432	16972	16822	18128	0	0	0	0	0	0	0	0	0	0	0	0	0	0	0	0	0	0
EOG09120041	4321426	4327296	15	nu	88065	0	30156	0	57909	22780	2845	18688	10605	12175	16441	0	0	0	0	0	0	0	0	0	0	0	0	0	0	0	0	0	0
EOG09120043	5876347	5882565	19	nu	118161	0	45795	0	72366	28978	3392	22428	14137	14841	20960	0	0	0	0	0	0	0	0	0	0	0	0	0	0	0	0	0	0
EOG09120044	6017113	6030282	12	nu	158040	0	98946	32	59062	25585	2568	17757	12322	13263	15720	0	32	0	0	0	0	0	0	0	0	0	0	0	0	0	0	0	0
EOG09120046	7343644	7352883	12	nu	110880	0	63858	1	47021	19200	2724	15198	9351	9849	12623	0	1	0	0	0	0	0	0	0	0	0	0	0	0	0	0	0	0
EOG09120047	6078550	6083955	10	nu	54060	0	18675	0	35385	15551	1510	10328	7690	7861	9506	0	0	0	0	0	0	0	0	0	0	0	0	0	0	0	0	0	0
EOG09120048	6508522	6515283	14	nu	94668	0	35013	0	59655	22959	2794	20328	10720	12239	16368	0	0	0	0	0	0	0	0	0	0	0	0	0	0	0	0	0	0
EOG0912004A	6997858	7003881	18	nu	108432	0	21831	0	86601	36175	2437	31561	15576	20599	18865	0	0	0	0	0	0	0	0	0	0	0	0	0	0	0	0	0	0
EOG0912004C	3267703	3276804	18	nu	163836	0	87405	0	76431	27787	4551	25945	12862	14925	22699	0	0	0	0	0	0	0	0	0	0	0	0	0	0	0	0	0	0
EOG0912004E	4125532	4135110	18	nu	172422	0	101187	0	71235	31653	3488	23656	15625	16028	15926	0	0	0	0	0	0	0	0	0	0	0	0	0	0	0	0	0	0
EOG0912004J	7519264	7524123	13	nu	63180	0	28110	0	35070	14802	1489	11081	7014	7788	9187	0	0	0	0	0	0	0	0	0	0	0	0	0	0	0	0	0	0
EOG0912004M	1589119	1593729	15	nu	69165	0	18882	0	50283	21862	1969	14745	10483	11379	13676	0	0	0	0	0	0	0	0	0	0	0	0	0	0	0	0	0	0
EOG0912004V	6818815	6825321	17	nu	110619	0	53832	0	56787	23292	2178	17766	11271	12021	15729	0	0	0	0	0	0	0	0	0	0	0	0	0	0	0	0	0	0
EOG0912004W	6548557	6554853	18	nu	113346	0	54216	0	59130	24189	2643	22727	11026	13163	12214	0	0	0	0	0	0	0	0	0	0	0	0	0	0	0	0	0	0
EOG0912004Y	5133277	5140458	19	nu	136458	0	51474	0	84984	30751	3864	28275	14838	15913	25958	0	0	0	0	0	0	0	0	0	0	0	0	0	0	0	0	0	0
EOG0912004Z	3773983	3778032	19	nu	76950	0	17211	0	59739	22302	1478	19780	10042	12260	17657	0	0	0	0	0	0	0	0	0	0	0	0	0	0	0	0	0	0
EOG09120051	8436778	8442291	12	nu	66168	0	26226	0	39942	18372	1558	11389	8772	9600	10181	0	0	0	0	0	0	0	0	0	0	0	0	0	0	0	0	0	0
EOG09120052	9259225	9265485	7	nu	43827	0	17676	0	26151	12254	922	7468	6102	6152	6429	0	0	0	0	0	0	0	0	0	0	0	0	0	0	0	0	0	0
EOG09120053	4404982	4415148	18	nu	183006	0	114864	0	68142	27109	3267	21665	13299	13810	19368	0	0	0	0	0	0	0	0	0	0	0	0	0	0	0	0	0	0
EOG09120054	6861850	6867507	17	nu	96186	0	29133	3	67050	25539	2795	24425	11754	13785	17086	0	3	0	0	0	0	0	0	0	0	0	0	0	0	0	0	0	0
EOG09120055	7378474	7383840	19	nu	101973	0	43746	0	58227	24566	2117	18565	10784	13782	15096	0	0	0	0	0	0	0	0	0	0	0	0	0	0	0	0	0	0
EOG09120058	1683481	1689282	19	nu	110238	0	40302	0	69936	30681	1594	21612	14202	16479	17643	0	0	0	0	0	0	0	0	0	0	0	0	0	0	0	0	0	0
EOG09120059	4456807	4463517	11	nu	73821	0	44358	0	29463	12047	1338	8714	5605	6442	8702	0	0	0	0	0	0	0	0	0	0	0	0	0	0	0	0	0	0
EOG0912005C	6988657	6995376	15	nu	100800	0	48174	0	52626	20760	1859	17478	9367	11393	14388	0	0	0	0	0	0	0	0	0	0	0	0	0	0	0	0	0	0
EOG0912005D	9101920	9107715	19	nu	110124	0	27273	0	82851	34945	2447	27564	15512	19433	20342	0	0	0	0	0	0	0	0	0	0	0	0	0	0	0	0	0	0
EOG0912005E	928393	934752	19	nu	120840	0	52980	0	67860	28390	2468	19972	13836	14554	19498	0	0	0	0	0	0	0	0	0	0	0	0	0	0	0	0	0	0
EOG0912005G	2162902	2172132	14	nu	129234	0	60600	3	68631	32088	3106	21015	15927	16161	15528	0	3	0	0	0	0	0	0	0	0	0	0	0	0	0	0	0	0
EOG0912005J	6105571	6112476	19	nu	131214	0	66804	8	64402	28043	2376	18798	13770	14273	17561	0	8	0	0	0	0	0	0	0	0	0	0	0	0	0	0	0	0
EOG0912005L	7545424	7551318	19	nu	112005	0	57357	0	54648	21275	3176	17020	10589	10686	16353	0	0	0	0	0	0	0	0	0	0	0	0	0	0	0	0	0	0
EOG0912005N	7805320	7809999	19	nu	88920	0	28662	0	60258	24422	2264	17936	11659	12763	17900	0	0	0	0	0	0	0	0	0	0	0	0	0	0	0	0	0	0
EOG0912005P	7664641	7672518	18	nu	141804	0	76290	0	65514	25974	2082	19929	12044	13930	19611	0	0	0	0	0	0	0	0	0	0	0	0	0	0	0	0	0	0
EOG0912005S	5804098	5808384	19	nu	81453	0	23640	0	57813	22614	1974	17996	10450	12164	17203	0	0	0	0	0	0	0	0	0	0	0	0	0	0	0	0	0	0
EOG0912005U	1966393	1972257	19	nu	111435	0	46878	50	64507	25232	3172	21090	12402	12830	18185	0	50	0	0	0	0	0	0	0	0	0	0	0	0	0	0	0	0
EOG0912005W	2949619	2956560	15	nu	104130	0	54867	0	49263	20496	2557	14919	9507	10989	13848	0	0	0	0	0	0	0	0	0	0	0	0	0	0	0	0	0	0
EOG0912005X	263587	267801	17	nu	71655	0	33171	0	38484	15725	1250	12454	7115	8610	10305	0	0	0	0	0	0	0	0	0	0	0	0	0	0	0	0	0	0
EOG0912005Y	209824	213795	15	nu	59580	0	9999	0	49581	22118	1751	14217	11168	10950	13246	0	0	0	0	0	0	0	0	0	0	0	0	0	0	0	0	0	0
EOG09120060	595837	601989	16	nu	98448	0	39597	0	58851	23773	2255	20310	10067	13706	14768	0	0	0	0	0	0	0	0	0	0	0	0	0	0	0	0	0	0
EOG09120061	1983205	1987683	19	nu	85101	0	23442	0	61659	25945	1305	18924	11738	14207	16790	0	0	0	0	0	0	0	0	0	0	0	0	0	0	0	0	0	0
EOG09120062	1196773	1203153	19	nu	121239	0	60150	0	61089	24393	2942	18650	11933	12460	18046	0	0	0	0	0	0	0	0	0	0	0	0	0	0	0	0	0	0
EOG09120063	5618344	5623632	19	nu	100491	0	28317	0	72174	31121	2114	21073	16210	14911	19980	0	0	0	0	0	0	0	0	0	0	0	0	0	0	0	0	0	0
EOG09120065	3432019	3438777	10	nu	67590	0	37425	50	30115	13307	1259	11467	5768	7539	5341	0	50	0	0	0	0	0	0	0	0	0	0	0	0	0	0	0	0
EOG09120067	1575643	1581582	18	nu	106920	0	44112	0	62808	24199	3702	20056	11292	12907	18553	0	0	0	0	0	0	0	0	0	0	0	0	0	0	0	0	0	0
EOG09120069	6332155	6337827	19	nu	107787	0	41760	0	66027	25865	3008	21093	11792	14073	19069	0	0	0	0	0	0	0	0	0	0	0	0	0	0	0	0	0	0
EOG0912006D	8298649	8302500	19	nu	73188	0	14508	0	58680	23193	1619	18527	10666	12527	16960	0	0	0	0	0	0	0	0	0	0	0	0	0	0	0	0	0	0
EOG0912006F	5847658	5853663	19	nu	114114	0	48579	0	65535	25814	2574	21494	11576	14238	18227	0	0	0	0	0	0	0	0	0	0	0	0	0	0	0	0	0	0
EOG0912006G	73675	80223	14	nu	91686	0	37860	3	53823	20110	3077	20106	8989	11121	13607	0	3	0	0	0	0	0	0	0	0	0	0	0	0	0	0	0	0
EOG0912006I	7483477	7489509	17	nu	102561	0	63075	81	39405	15827	2150	12664	6864	8963	10914	0	81	0	0	0	0	0	0	0	0	0	0	0	0	0	0	0	0
EOG0912006J	8676688	8680554	10	nu	38670	0	17043	0	21627	10424	921	5842	5294	5130	5361	0	0	0	0	0	0	0	0	0	0	0	0	0	0	0	0	0	0
EOG0912006K	5863585	5868750	19	nu	98154	0	45105	1	53048	22367	1761	16847	10638	11729	13834	0	1	0	0	0	0	0	0	0	0	0	0	0	0	0	0	0	0
EOG0912006L	7034263	7041051	17	nu	115413	0	37500	0	77913	30019	3509	25773	14284	15735	22121	0	0	0	0	0	0	0	0	0	0	0	0	0	0	0	0	0	0
EOG0912006O	9055774	9064941	17	nu	155856	0	91494	0	64362	27911	2758	21983	12605	15306	14468	0	0	0	0	0	0	0	0	0	0	0	0	0	0	0	0	0	0
EOG0912006P	7181101	7187649	19	nu	124431	0	59580	50	64801	24197	2938	21837	11314	12883	18767	0	50	0	0	0	0	0	0	0	0	0	0	0	0	0	0	0	0
EOG0912006Q	2416063	2422143	19	nu	115539	0	53775	4	61760	23761	2394	21526	10685	13076	16473	0	4	0	0	0	0	0	0	0	0	0	0	0	0	0	0	0	0
EOG0912006R	9351832	9355566	19	nu	70965	0	10743	0	60222	23765	1776	18882	11106	12659	17575	0	0	0	0	0	0	0	0	0	0	0	0	0	0	0	0	0	0
EOG0912006S	5971408	5975265	18	nu	69444	0	6999	0	62445	25110	1960	20661	11812	13298	16674	0	0	0	0	0	0	0	0	0	0	0	0	0	0	0	0	0	0
EOG0912006T	1504336	1508916	19	nu	87039	0	33090	0	53949	24357	1955	16174	12115	12242	13418	0	0	0	0	0	0	0	0	0	0	0	0	0	0	0	0	0	0
EOG0912006U	8641693	8645682	17	nu	67830	0	4167	1	63662	28760	1962	17703	14306	14454	17199	0	1	0	0	0	0	0	0	0	0	0	0	0	0	0	0	0	0
EOG0912006W	89179	93054	19	nu	73644	0	8340	0	65304	24927	1894	20446	12197	12730	19931	0	0	0	0	0	0	0	0	0	0	0	0	0	0	0	0	0	0
EOG0912006Z	9274837	9278793	19	nu	75183	0	21501	0	53682	20710	1529	16889	9679	11031	16083	0	0	0	0	0	0	0	0	0	0	0	0	0	0	0	0	0	0
EOG09120070	4963621	4968144	17	nu	76908	0	23670	0	53238	22676	1844	15261	9927	12749	15301	0	0	0	0	0	0	0	0	0	0	0	0	0	0	0	0	0	0
EOG09120072	8602825	8610924	18	nu	145800	0	81057	0	64743	29380	2420	19989	15204	14176	15374	0	0	0	0	0	0	0	0	0	0	0	0	0	0	0	0	0	0
EOG09120073	5400289	5406369	18	nu	109458	0	50088	0	59370	24854	2176	17714	11705	13149	16802	0	0	0	0	0	0	0	0	0	0	0	0	0	0	0	0	0	0
EOG09120076	8688181	8693985	19	nu	110295	0	42066	1	68228	27068	2599	21554	12760	14308	19606	0	1	0	0	0	0	0	0	0	0	0	0	0	0	0	0	0	0
EOG09120078	4363378	4366866	19	nu	66291	0	6363	0	59928	25825	1344	18160	12408	13417	15943	0	0	0	0	0	0	0	0	0	0	0	0	0	0	0	0	0	0
EOG0912007B	3722647	3726960	19	nu	81966	0	18792	38	63136	25042	1728	20549	11220	13822	17545	0	38	0	0	0	0	0	0	0	0	0	0	0	0	0	0	0	0
EOG0912007C	420334	424623	18	nu	77220	0	10863	0	66357	29835	2193	19093	15667	14168	17429	0	0	0	0	0	0	0	0	0	0	0	0	0	0	0	0	0	0
EOG0912007D	5037349	5045202	19	nu	149226	0	92370	3	56853	22340	2509	19169	10673	11667	15344	0	3	0	0	0	0	0	0	0	0	0	0	0	0	0	0	0	0
EOG0912007E	8813710	8818662	13	nu	64389	0	23181	0	41208	16204	2063	13128	7248	8956	11876	0	0	0	0	0	0	0	0	0	0	0	0	0	0	0	0	0	0
EOG0912007G	9038506	9042963	19	nu	84702	0	29145	0	55557	23974	1629	16540	11267	12707	15043	0	0	0	0	0	0	0	0	0	0	0	0	0	0	0	0	0	0
EOG0912007I	4854916	4858644	19	nu	70851	0	16587	0	54264	22609	1299	16326	10513	12096	15329	0	0	0	0	0	0	0	0	0	0	0	0	0	0	0	0	0	0
EOG0912007J	9007465	9014220	15	nu	101340	0	65037	0	36303	14418	1882	11738	6429	7989	10147	0	0	0	0	0	0	0	0	0	0	0	0	0	0	0	0	0	0
EOG0912007K	8017144	8021484	19	nu	82479	0	34263	3	48213	18232	1947	16147	8250	9982	13834	0	3	0	0	0	0	0	0	0	0	0	0	0	0	0	0	0	0
EOG0912007M	1361116	1365873	19	nu	90402	0	41856	0	48546	19487	2068	15092	9351	10136	13967	0	0	0	0	0	0	0	0	0	0	0	0	0	0	0	0	0	0
EOG0912007O	2906149	2915214	14	nu	126924	0	83421	3	43500	18400	1239	14191	8578	9822	10909	0	3	0	0	0	0	0	0	0	0	0	0	0	0	0	0	0	0
EOG0912007Q	3947749	3951855	8	nu	32856	0	15486	0	17370	7506	536	5509	3643	3863	4355	0	0	0	0	0	0	0	0	0	0	0	0	0	0	0	0	0	0
EOG0912007R	5723641	5728050	19	nu	83790	0	18357	0	65433	24971	1798	24540	10754	14217	15922	0	0	0	0	0	0	0	0	0	0	0	0	0	0	0	0	0	0
EOG0912007S	8137687	8142777	19	nu	96729	0	26949	0	69780	28465	2591	21298	13308	15157	20017	0	0	0	0	0	0	0	0	0	0	0	0	0	0	0	0	0	0
EOG0912007U	826414	830070	18	nu	65826	0	6816	0	59010	21996	1553	22394	9122	12874	14620	0	0	0	0	0	0	0	0	0	0	0	0	0	0	0	0	0	0
EOG0912007V	5682226	5688282	17	nu	102969	0	44190	0	58779	23680	2537	18659	10952	12728	16440	0	0	0	0	0	0	0	0	0	0	0	0	0	0	0	0	0	0
EOG0912007W	1246063	1250571	19	nu	85671	0	32448	0	53223	21501	2051	16133	9223	12278	15589	0	0	0	0	0	0	0	0	0	0	0	0	0	0	0	0	0	0
EOG0912007X	1344286	1348419	19	nu	78546	0	29940	0	48606	20446	1840	15078	9453	10993	13082	0	0	0	0	0	0	0	0	0	0	0	0	0	0	0	0	0	0
EOG0912007Y	6588568	6593376	17	nu	81753	0	20739	0	61014	24732	2254	19809	10923	13809	16473	0	0	0	0	0	0	0	0	0	0	0	0	0	0	0	0	0	0
EOG09120080	7633795	7640487	13	nu	87009	0	49329	0	37680	15698	1558	11692	7531	8167	10290	0	0	0	0	0	0	0	0	0	0	0	0	0	0	0	0	0	0
EOG09120081	5337511	5342568	18	nu	91044	0	46941	0	44103	19297	1579	14188	10129	9168	10618	0	0	0	0	0	0	0	0	0	0	0	0	0	0	0	0	0	0
EOG09120086	7064539	7069830	19	nu	100548	0	37131	0	63417	25557	2577	22466	11151	14406	15394	0	0	0	0	0	0	0	0	0	0	0	0	0	0	0	0	0	0
EOG0912008A	1704094	1707396	19	nu	62757	0	8865	1	53891	21504	1370	16971	10136	11368	15416	0	1	0	0	0	0	0	0	0	0	0	0	0	0	0	0	0	0
EOG0912008D	7155745	7161513	18	nu	103842	0	37032	0	66810	26494	2659	22323	13033	13461	17993	0	0	0	0	0	0	0	0	0	0	0	0	0	0	0	0	0	0
EOG0912008E	2811454	2815341	19	nu	73872	0	22011	0	51861	20622	1491	16264	9115	11507	14975	0	0	0	0	0	0	0	0	0	0	0	0	0	0	0	0	0	0
EOG0912008G	8650957	8655993	18	nu	90666	0	46002	0	44664	18584	1756	13254	8057	10527	12826	0	0	0	0	0	0	0	0	0	0	0	0	0	0	0	0	0	0
EOG0912008H	3898546	3905061	17	nu	110772	0	45063	0	65709	24327	3053	27822	10384	13943	13560	0	0	0	0	0	0	0	0	0	0	0	0	0	0	0	0	0	0
EOG0912008I	5186533	5193876	19	nu	139536	0	83757	0	55779	22468	2322	20702	9971	12497	12609	0	0	0	0	0	0	0	0	0	0	0	0	0	0	0	0	0	0
EOG0912008J	156943	161115	19	nu	79287	0	15381	6	63900	26556	2038	19507	11202	15354	17837	0	6	0	0	0	0	0	0	0	0	0	0	0	0	0	0	0	0
EOG0912008K	1615954	1621740	17	nu	98379	0	23157	0	75222	29058	2493	27703	12574	16484	18461	0	0	0	0	0	0	0	0	0	0	0	0	0	0	0	0	0	0
EOG0912008L	3128602	3135495	11	nu	75834	0	46476	0	29358	11992	874	9589	5592	6400	7777	0	0	0	0	0	0	0	0	0	0	0	0	0	0	0	0	0	0
EOG0912008N	8369164	8374746	19	nu	106077	0	59019	0	47058	20037	1510	15375	9960	10077	11646	0	0	0	0	0	0	0	0	0	0	0	0	0	0	0	0	0	0
EOG0912008P	4179460	4183800	18	nu	78138	0	18162	0	59976	25767	2251	18314	12283	13484	15895	0	0	0	0	0	0	0	0	0	0	0	0	0	0	0	0	0	0
EOG0912008R	5607301	5611830	16	nu	72480	0	20826	31	51623	24153	1623	15106	11870	12283	12364	0	31	0	0	0	0	0	0	0	0	0	0	0	0	0	0	0	0
EOG0912008T	1678231	1682031	19	nu	72219	0	22932	50	49237	21111	1008	14481	9920	11191	13645	0	50	0	0	0	0	0	0	0	0	0	0	0	0	0	0	0	0
EOG0912008W	4090852	4097157	11	nu	69366	0	28071	0	41295	19590	2256	11399	9336	10254	10306	0	0	0	0	0	0	0	0	0	0	0	0	0	0	0	0	0	0
EOG09120090	6776599	6782364	17	nu	98022	0	50427	0	47595	20154	2180	16291	9531	10623	11150	0	0	0	0	0	0	0	0	0	0	0	0	0	0	0	0	0	0
EOG09120093	3668719	3673266	17	nu	77316	0	42039	0	35277	15556	1596	11412	7311	8245	8309	0	0	0	0	0	0	0	0	0	0	0	0	0	0	0	0	0	0
EOG09120094	6165886	6170475	18	nu	82620	0	39828	0	42792	16206	2002	14088	7234	8972	12498	0	0	0	0	0	0	0	0	0	0	0	0	0	0	0	0	0	0
EOG09120096	9304705	9307977	19	nu	62187	0	8142	0	54045	21501	1489	16164	9470	12031	16380	0	0	0	0	0	0	0	0	0	0	0	0	0	0	0	0	0	0
EOG09120097	388096	392292	13	nu	54561	0	20001	3	34557	15623	1104	10006	7701	7922	8928	0	3	0	0	0	0	0	0	0	0	0	0	0	0	0	0	0	0
EOG09120098	996262	1000728	19	nu	84873	0	35445	0	49428	19226	1564	16310	8718	10508	13892	0	0	0	0	0	0	0	0	0	0	0	0	0	0	0	0	0	0
EOG0912009A	100258	103752	19	nu	66405	0	13554	0	52851	22045	1560	16420	10178	11867	14386	0	0	0	0	0	0	0	0	0	0	0	0	0	0	0	0	0	0
EOG0912009B	4560940	4564833	19	nu	73986	0	18003	0	55983	21610	2149	18182	9845	11765	16191	0	0	0	0	0	0	0	0	0	0	0	0	0	0	0	0	0	0
EOG0912009C	7601389	7607043	13	nu	73515	0	25602	0	47913	20161	1780	16423	9022	11139	11329	0	0	0	0	0	0	0	0	0	0	0	0	0	0	0	0	0	0
EOG0912009D	8932279	8936556	12	nu	51336	0	11871	0	39465	17720	1626	12083	7653	10067	9662	0	0	0	0	0	0	0	0	0	0	0	0	0	0	0	0	0	0
EOG0912009G	122932	126888	19	nu	75183	0	20850	65	54268	21866	1841	17054	9997	11869	15348	0	65	0	0	0	0	0	0	0	0	0	0	0	0	0	0	0	0
EOG0912009I	4955698	4959888	18	nu	75438	0	31860	0	43578	18331	1772	13868	8644	9687	11379	0	0	0	0	0	0	0	0	0	0	0	0	0	0	0	0	0	0
EOG0912009J	6634282	6639639	19	nu	101802	0	40329	0	61473	25080	2043	19843	11674	13406	16550	0	0	0	0	0	0	0	0	0	0	0	0	0	0	0	0	0	0
EOG0912009Q	7931893	7935744	19	nu	73188	0	30450	1	42737	18124	1496	12794	8693	9431	11819	0	1	0	0	0	0	0	0	0	0	0	0	0	0	0	0	0	0
EOG0912009R	9122377	9127911	18	nu	99630	0	49599	0	50031	21543	2594	17066	11260	10283	11422	0	0	0	0	0	0	0	0	0	0	0	0	0	0	0	0	0	0
EOG0912009S	2331988	2343762	19	nu	223725	0	124944	0	98781	35099	5399	41245	14889	20210	22437	0	0	0	0	0	0	0	0	0	0	0	0	0	0	0	0	0	0
EOG0912009T	5572357	5575272	18	nu	52488	0	6030	0	46458	19075	1178	14466	8683	10392	12917	0	0	0	0	0	0	0	0	0	0	0	0	0	0	0	0	0	0
EOG0912009U	4102567	4105956	19	nu	64410	0	16227	0	48183	21270	1448	14256	9636	11634	12657	0	0	0	0	0	0	0	0	0	0	0	0	0	0	0	0	0	0
EOG0912009Y	7121062	7124946	14	nu	54390	0	15756	1	38633	18070	1590	10833	8603	9467	9730	0	1	0	0	0	0	0	0	0	0	0	0	0	0	0	0	0	0
EOG091200A0	7091035	7094685	17	nu	62067	0	10860	0	51207	20621	1570	16097	9454	11167	14489	0	0	0	0	0	0	0	0	0	0	0	0	0	0	0	0	0	0
EOG091200A2	7905091	7908462	19	nu	64068	0	2811	0	61257	25279	1636	18785	11368	13911	17193	0	0	0	0	0	0	0	0	0	0	0	0	0	0	0	0	0	0
EOG091200A4	3787945	3794706	18	nu	121716	0	72666	0	49050	22208	2176	15235	10832	11376	11607	0	0	0	0	0	0	0	0	0	0	0	0	0	0	0	0	0	0
EOG091200A5	5391949	5396142	19	nu	79686	0	18525	0	61161	23402	2409	21005	10619	12783	16754	0	0	0	0	0	0	0	0	0	0	0	0	0	0	0	0	0	0
EOG091200A6	8327026	8331102	19	nu	77463	0	31812	0	45651	20038	2077	13337	9536	10502	12276	0	0	0	0	0	0	0	0	0	0	0	0	0	0	0	0	0	0
EOG091200A7	5908567	5913300	19	nu	89946	0	45873	102	43971	18634	1655	13379	8788	9846	11958	0	102	0	0	0	0	0	0	0	0	0	0	0	0	0	0	0	0
EOG091200A8	7692628	7695936	19	nu	62871	0	10455	0	52416	21521	1489	16199	10161	11360	14696	0	0	0	0	0	0	0	0	0	0	0	0	0	0	0	0	0	0
EOG091200A9	7113949	7118574	19	nu	87894	0	28698	44	59152	23872	2233	18274	11208	12664	17006	0	44	0	0	0	0	0	0	0	0	0	0	0	0	0	0	0	0
EOG091200AA	5371660	5377053	18	nu	97092	0	43800	0	53292	21193	2736	19046	10943	10250	13053	0	0	0	0	0	0	0	0	0	0	0	0	0	0	0	0	0	0
EOG091200AB	1004377	1007205	19	nu	53751	0	3141	0	50610	19336	1131	16628	9122	10214	14646	0	0	0	0	0	0	0	0	0	0	0	0	0	0	0	0	0	0
EOG091200AC	8321500	8324589	19	nu	58710	0	4155	2	54553	24541	1178	14737	11926	12615	15275	0	2	0	0	0	0	0	0	0	0	0	0	0	0	0	0	0	0
EOG091200AD	8617318	8626686	18	nu	168642	0	100995	0	67647	26104	3122	25006	12461	13643	16537	0	0	0	0	0	0	0	0	0	0	0	0	0	0	0	0	0	0
EOG091200AE	9338785	9342576	18	nu	68256	0	25146	0	43110	17384	1341	14520	7636	9748	11206	0	0	0	0	0	0	0	0	0	0	0	0	0	0	0	0	0	0
EOG091200AF	3595873	3600885	18	nu	90234	0	43977	0	46257	19520	1665	14652	9547	9973	12085	0	0	0	0	0	0	0	0	0	0	0	0	0	0	0	0	0	0
EOG091200AG	4802623	4807470	19	nu	92112	0	35853	0	56259	23107	2018	17799	10878	12229	15353	0	0	0	0	0	0	0	0	0	0	0	0	0	0	0	0	0	0
EOG091200AH	4944076	4949721	19	nu	107274	0	55608	0	51666	20068	1783	17921	8804	11264	13677	0	0	0	0	0	0	0	0	0	0	0	0	0	0	0	0	0	0
EOG091200AO	8514199	8518662	19	nu	84816	0	38808	0	46008	19687	1811	14303	9675	10012	12018	0	0	0	0	0	0	0	0	0	0	0	0	0	0	0	0	0	0
EOG091200AQ	197623	201003	13	nu	43953	0	11766	2	32185	13640	1183	9586	6411	7229	8959	0	2	0	0	0	0	0	0	0	0	0	0	0	0	0	0	0	0
EOG091200AR	7792264	7795992	18	nu	67122	0	27708	0	39414	15034	1111	13222	6800	8234	11158	0	0	0	0	0	0	0	0	0	0	0	0	0	0	0	0	0	0
EOG091200AS	3800812	3805824	18	nu	90234	0	43038	3	47193	19640	1693	16120	9585	10055	11433	0	3	0	0	0	0	0	0	0	0	0	0	0	0	0	0	0	0
EOG091200AV	1302838	1307094	19	nu	80883	0	37389	3	43491	17608	2095	12654	8488	9120	13229	0	3	0	0	0	0	0	0	0	0	0	0	0	0	0	0	0	0
EOG091200AX	4004620	4008105	10	nu	34860	0	15438	0	19422	8964	771	5514	4427	4537	4944	0	0	0	0	0	0	0	0	0	0	0	0	0	0	0	0	0	0
EOG091200B1	6006169	6010839	18	nu	84078	0	36525	0	47553	18336	1674	15442	8252	10084	13775	0	0	0	0	0	0	0	0	0	0	0	0	0	0	0	0	0	0
EOG091200B4	1897693	1901142	19	nu	65550	0	17919	0	47631	18695	1444	15009	8511	10184	13927	0	0	0	0	0	0	0	0	0	0	0	0	0	0	0	0	0	0
EOG091200B5	9456433	9459744	19	nu	62928	0	6684	0	56244	26071	1577	15671	12762	13309	14502	0	0	0	0	0	0	0	0	0	0	0	0	0	0	0	0	0	0
EOG091200B8	325465	330609	18	nu	92610	0	45015	0	47595	19650	1530	15523	9222	10428	12422	0	0	0	0	0	0	0	0	0	0	0	0	0	0	0	0	0	0
EOG091200B9	3578104	3582744	19	nu	88179	0	43173	0	45006	17036	1803	15090	7991	9045	12880	0	0	0	0	0	0	0	0	0	0	0	0	0	0	0	0	0	0
EOG091200BB	1056586	1060530	10	nu	39450	0	10449	0	29001	11900	1402	9042	5671	6229	8059	0	0	0	0	0	0	0	0	0	0	0	0	0	0	0	0	0	0
EOG091200BD	3110230	3113895	15	nu	54990	0	12816	0	42174	17028	1574	12658	7687	9341	12488	0	0	0	0	0	0	0	0	0	0	0	0	0	0	0	0	0	0
EOG091200BE	3783628	3786960	19	nu	63327	0	19089	0	44238	17314	1483	14361	7417	9897	12563	0	0	0	0	0	0	0	0	0	0	0	0	0	0	0	0	0	0
EOG091200BF	7270219	7274706	18	nu	80784	0	24699	0	56085	23280	2197	16366	11246	12034	16439	0	0	0	0	0	0	0	0	0	0	0	0	0	0	0	0	0	0
EOG091200BH	8304823	8308362	15	nu	53100	0	17019	0	36081	14944	1596	11481	7339	7605	9656	0	0	0	0	0	0	0	0	0	0	0	0	0	0	0	0	0	0
EOG091200BI	5308501	5311476	19	nu	56544	0	8556	0	47988	21469	1385	14093	10169	11300	12426	0	0	0	0	0	0	0	0	0	0	0	0	0	0	0	0	0	0
EOG091200BJ	4024201	4028256	16	nu	64896	0	35694	0	29202	12951	1261	8893	6291	6660	7358	0	0	0	0	0	0	0	0	0	0	0	0	0	0	0	0	0	0
EOG091200BL	3068824	3075942	19	nu	135261	0	69726	0	65535	24100	2223	23505	10770	13330	17930	0	0	0	0	0	0	0	0	0	0	0	0	0	0	0	0	0	0
EOG091200BN	3637807	3642591	17	nu	81345	0	33006	0	48339	18526	2184	15145	8621	9905	14668	0	0	0	0	0	0	0	0	0	0	0	0	0	0	0	0	0	0
EOG091200BO	3348952	3352413	13	nu	45006	0	8448	9	36549	15292	1346	10500	7014	8278	10757	0	9	0	0	0	0	0	0	0	0	0	0	0	0	0	0	0	0
EOG091200BS	5826880	5831046	10	nu	41670	0	20940	0	20730	9439	804	6273	4412	5027	5018	0	0	0	0	0	0	0	0	0	0	0	0	0	0	0	0	0	0
EOG091200BT	8764732	8768070	19	nu	63441	0	18354	0	45087	17322	1671	14959	7887	9435	12806	0	0	0	0	0	0	0	0	0	0	0	0	0	0	0	0	0	0
EOG091200BU	1273924	1277313	19	nu	64410	0	23688	0	40722	16218	1318	14109	7189	9029	10395	0	0	0	0	0	0	0	0	0	0	0	0	0	0	0	0	0	0
EOG091200BV	2796085	2799684	7	nu	25200	0	10533	0	14667	6846	522	4058	3140	3706	3763	0	0	0	0	0	0	0	0	0	0	0	0	0	0	0	0	0	0
EOG091200BW	4717981	4720965	8	nu	23880	0	9885	0	13995	6520	411	4053	3158	3362	3422	0	0	0	0	0	0	0	0	0	0	0	0	0	0	0	0	0	0
EOG091200BX	6491230	6496236	19	nu	95133	0	44499	0	50634	21247	1595	15891	9790	11457	13496	0	0	0	0	0	0	0	0	0	0	0	0	0	0	0	0	0	0
EOG091200BY	7317814	7323558	16	nu	91920	0	37662	0	54258	18965	3425	17822	8685	10280	17471	0	0	0	0	0	0	0	0	0	0	0	0	0	0	0	0	0	0
EOG091200C0	1468663	1473444	18	nu	86076	0	37221	0	48855	23550	1961	14426	13366	10184	10879	0	0	0	0	0	0	0	0	0	0	0	0	0	0	0	0	0	0
EOG091200C1	1624588	1629846	14	nu	73626	0	40281	0	33345	13591	1401	10504	6442	7149	9250	0	0	0	0	0	0	0	0	0	0	0	0	0	0	0	0	0	0
EOG091200C3	5154955	5158473	19	nu	66861	0	15900	0	50961	20308	1732	17188	9307	11001	13465	0	0	0	0	0	0	0	0	0	0	0	0	0	0	0	0	0	0
EOG091200C7	163027	173412	18	nu	186948	0	125772	9	61167	24578	2871	22183	11785	12793	14406	0	9	0	0	0	0	0	0	0	0	0	0	0	0	0	0	0	0
EOG091200C8	3726961	3729912	19	nu	56088	0	16320	0	39768	16669	968	11963	7355	9314	11136	0	0	0	0	0	0	0	0	0	0	0	0	0	0	0	0	0	0
EOG091200C9	3299770	3304611	19	nu	91998	0	46149	0	45849	19663	1611	14870	8977	10686	11316	0	0	0	0	0	0	0	0	0	0	0	0	0	0	0	0	0	0
EOG091200CA	1929649	1932768	18	nu	56160	0	8217	0	47943	19315	1318	16571	8581	10734	12057	0	0	0	0	0	0	0	0	0	0	0	0	0	0	0	0	0	0
EOG091200CC	6214915	6218373	18	nu	62262	0	15570	3	46689	17788	2034	14435	8379	9409	14466	0	3	0	0	0	0	0	0	0	0	0	0	0	0	0	0	0	0
EOG091200CD	279490	283518	19	nu	76551	0	24060	1	52490	22760	1887	15351	9925	12835	14379	0	1	0	0	0	0	0	0	0	0	0	0	0	0	0	0	0	0
EOG091200CE	8798023	8801943	19	nu	74499	0	19266	1	55232	21763	1769	19004	9784	11979	14465	0	1	0	0	0	0	0	0	0	0	0	0	0	0	0	0	0	0
EOG091200CJ	3849463	3853419	18	nu	71226	0	18126	0	53100	23075	1939	15254	9757	13318	14771	0	0	0	0	0	0	0	0	0	0	0	0	0	0	0	0	0	0
EOG091200CL	2733634	2738838	18	nu	93690	0	37863	0	55827	21761	2601	16882	10249	11512	17184	0	0	0	0	0	0	0	0	0	0	0	0	0	0	0	0	0	0
EOG091200CP	56941	60177	7	nu	22659	0	4302	0	18357	7353	904	5850	3588	3765	5154	0	0	0	0	0	0	0	0	0	0	0	0	0	0	0	0	0	0
EOG091200CQ	3006280	3011418	15	nu	77085	0	31218	0	45867	18713	2228	15037	8716	9997	12117	0	0	0	0	0	0	0	0	0	0	0	0	0	0	0	0	0	0
EOG091200CS	8719942	8725860	19	nu	112461	0	59910	0	52551	22155	1654	15993	10037	12118	14403	0	0	0	0	0	0	0	0	0	0	0	0	0	0	0	0	0	0
EOG091200CT	1662022	1667220	19	nu	98781	0	44562	0	54219	19889	2056	18707	9241	10648	15623	0	0	0	0	0	0	0	0	0	0	0	0	0	0	0	0	0	0
EOG091200CV	9035260	9038505	14	nu	45444	0	12252	0	33192	13122	1383	10413	5924	7198	9657	0	0	0	0	0	0	0	0	0	0	0	0	0	0	0	0	0	0
EOG091200CX	7014547	7019814	19	nu	100092	0	32334	50	67708	28221	2168	21075	14140	14081	18412	0	50	0	0	0	0	0	0	0	0	0	0	0	0	0	0	0	0
EOG091200CY	8142778	8146335	19	nu	67602	0	32598	0	35004	14928	1593	11042	7210	7718	9034	0	0	0	0	0	0	0	0	0	0	0	0	0	0	0	0	0	0
EOG091200CZ	7528492	7531809	16	nu	53088	0	21024	0	32064	14435	1212	10101	6717	7718	7528	0	0	0	0	0	0	0	0	0	0	0	0	0	0	0	0	0	0
EOG091200D0	9223216	9228144	17	nu	83793	0	45354	0	38439	17749	1755	11479	8232	9517	9211	0	0	0	0	0	0	0	0	0	0	0	0	0	0	0	0	0	0
EOG091200D2	1993273	1998621	15	nu	80235	0	39147	0	41088	18395	1726	12511	9227	9168	10182	0	0	0	0	0	0	0	0	0	0	0	0	0	0	0	0	0	0
EOG091200D3	8541805	8546493	16	nu	75024	0	23829	0	51195	18974	2482	17612	8548	10426	14609	0	0	0	0	0	0	0	0	0	0	0	0	0	0	0	0	0	0
EOG091200D4	2452759	2455815	16	nu	48912	0	10530	0	38382	17037	1288	12072	7610	9427	9273	0	0	0	0	0	0	0	0	0	0	0	0	0	0	0	0	0	0
EOG091200D5	1758076	1762128	19	nu	77007	0	32028	0	44979	17078	2092	15275	7828	9250	12626	0	0	0	0	0	0	0	0	0	0	0	0	0	0	0	0	0	0
EOG091200D6	8808901	8812815	17	nu	66555	0	32478	0	34077	15364	1183	9987	7049	8315	8726	0	0	0	0	0	0	0	0	0	0	0	0	0	0	0	0	0	0
EOG091200D7	9419152	9422601	17	nu	58650	0	16539	0	42111	18472	1444	12850	7971	10501	10789	0	0	0	0	0	0	0	0	0	0	0	0	0	0	0	0	0	0
EOG091200D8	3154285	3162177	19	nu	149967	0	88191	0	61776	27426	2282	18739	14311	13115	15611	0	0	0	0	0	0	0	0	0	0	0	0	0	0	0	0	0	0
EOG091200DA	3137161	3142179	19	nu	95361	0	40764	0	54597	21310	1981	17823	10252	11058	15464	0	0	0	0	0	0	0	0	0	0	0	0	0	0	0	0	0	0
EOG091200DB	7784788	7790496	18	nu	102762	0	57384	0	45378	18649	2174	14825	8525	10124	11904	0	0	0	0	0	0	0	0	0	0	0	0	0	0	0	0	0	0
EOG091200DD	5021980	5024913	19	nu	55746	0	7866	0	47880	18979	1334	14977	8985	9994	13924	0	0	0	0	0	0	0	0	0	0	0	0	0	0	0	0	0	0
EOG091200DE	1695712	1699476	19	nu	71535	0	19071	0	52464	21773	1908	16258	10921	10852	14433	0	0	0	0	0	0	0	0	0	0	0	0	0	0	0	0	0	0
EOG091200DF	2873410	2882496	19	nu	172653	0	122427	0	50226	21441	1944	16472	10373	11068	12313	0	0	0	0	0	0	0	0	0	0	0	0	0	0	0	0	0	0
EOG091200DH	6441007	6444543	19	nu	67203	0	20061	0	47142	18849	1745	15482	9188	9661	12811	0	0	0	0	0	0	0	0	0	0	0	0	0	0	0	0	0	0
EOG091200DJ	1230895	1233750	19	nu	54264	0	11640	0	42624	18312	1162	12665	8162	10150	11647	0	0	0	0	0	0	0	0	0	0	0	0	0	0	0	0	0	0
EOG091200DL	8610925	8614578	19	nu	69426	0	12573	0	56853	22381	1626	19948	10068	12313	14524	0	0	0	0	0	0	0	0	0	0	0	0	0	0	0	0	0	0
EOG091200DM	6222286	6229428	19	nu	135717	0	72624	7	63086	27253	2286	20142	12430	14823	15691	0	7	0	0	0	0	0	0	0	0	0	0	0	0	0	0	0	0
EOG091200DN	8390278	8394090	18	nu	68634	0	17715	0	50919	23032	1469	15771	11749	11283	12116	0	0	0	0	0	0	0	0	0	0	0	0	0	0	0	0	0	0
EOG091200DO	5116753	5120448	19	nu	70224	0	23772	0	46452	18303	1987	14267	8119	10184	13882	0	0	0	0	0	0	0	0	0	0	0	0	0	0	0	0	0	0
EOG091200DP	5429014	5437341	19	nu	158232	0	95445	0	62787	30542	2304	17753	16216	14326	14492	0	0	0	0	0	0	0	0	0	0	0	0	0	0	0	0	0	0
EOG091200DQ	8846947	8851677	17	nu	80427	0	37644	0	42783	17824	1352	14191	8553	9271	10768	0	0	0	0	0	0	0	0	0	0	0	0	0	0	0	0	0	0
EOG091200DR	2705788	2710050	17	nu	72471	0	28932	0	43539	17186	1918	13722	8229	8957	12631	0	0	0	0	0	0	0	0	0	0	0	0	0	0	0	0	0	0
EOG091200DS	5422195	5429013	18	nu	122742	0	69123	0	53619	23918	1982	16937	13200	10718	12764	0	0	0	0	0	0	0	0	0	0	0	0	0	0	0	0	0	0
EOG091200DT	746062	752775	13	nu	87282	0	46839	0	40443	17503	2421	13025	8161	9342	9915	0	0	0	0	0	0	0	0	0	0	0	0	0	0	0	0	0	0
EOG091200DW	910420	919086	19	nu	164673	0	95061	1	69611	33141	2946	21049	15944	17197	15421	0	1	0	0	0	0	0	0	0	0	0	0	0	0	0	0	0	0
EOG091200DY	1191910	1194960	19	nu	57969	0	13230	0	44739	20135	1129	13221	9553	10582	11383	0	0	0	0	0	0	0	0	0	0	0	0	0	0	0	0	0	0
EOG091200DZ	6975208	6987069	19	nu	225378	0	178143	0	47235	20467	2196	16474	10474	9993	10294	0	0	0	0	0	0	0	0	0	0	0	0	0	0	0	0	0	0
EOG091200E0	6444544	6448038	19	nu	66405	0	13887	0	52518	23970	1434	15708	10434	13536	12840	0	0	0	0	0	0	0	0	0	0	0	0	0	0	0	0	0	0
EOG091200E4	2293744	2296611	18	nu	51624	0	11160	50	40414	16669	1389	11792	7806	8863	11953	0	50	0	0	0	0	0	0	0	0	0	0	0	0	0	0	0	0
EOG091200E6	2998885	3002919	12	nu	48420	0	20391	0	28029	12719	1247	7614	6705	6014	7696	0	0	0	0	0	0	0	0	0	0	0	0	0	0	0	0	0	0
EOG091200E7	6874819	6888219	16	nu	214416	0	154251	100	60065	24278	2000	20756	11192	13086	15031	0	100	0	0	0	0	0	0	0	0	0	0	0	0	0	0	0	0
EOG091200E8	8308363	8315700	13	nu	95394	0	61524	0	33870	13769	1126	10510	6200	7569	9591	0	0	0	0	0	0	0	0	0	0	0	0	0	0	0	0	0	0
EOG091200EA	8346058	8350917	14	nu	68040	0	35373	0	32667	14410	1252	9840	7010	7400	8417	0	0	0	0	0	0	0	0	0	0	0	0	0	0	0	0	0	0
EOG091200ED	3681274	3685737	19	nu	84816	0	43065	0	41751	17139	1464	13351	8303	8836	11261	0	0	0	0	0	0	0	0	0	0	0	0	0	0	0	0	0	0
EOG091200EH	1042279	1045368	17	nu	52530	0	9018	0	43512	17655	1449	14515	8110	9545	11342	0	0	0	0	0	0	0	0	0	0	0	0	0	0	0	0	0	0
EOG091200EL	2846533	2850570	19	nu	76722	0	24384	2	52336	22668	1622	15562	9753	12915	14106	0	2	0	0	0	0	0	0	0	0	0	0	0	0	0	0	0	0
EOG091200EM	4688044	4691745	18	nu	66636	0	17940	0	48696	17758	2356	16451	8215	9543	14487	0	0	0	0	0	0	0	0	0	0	0	0	0	0	0	0	0	0
EOG091200EN	5890570	5895102	14	nu	63462	0	27963	0	35499	12972	2132	11474	6366	6606	11053	0	0	0	0	0	0	0	0	0	0	0	0	0	0	0	0	0	0
EOG091200EO	6030283	6033141	18	nu	51462	0	5367	0	46095	18955	1586	15462	8409	10546	11678	0	0	0	0	0	0	0	0	0	0	0	0	0	0	0	0	0	0
EOG091200EQ	755089	758592	17	nu	59568	0	25803	3	33762	15367	1458	10209	7254	8113	8186	0	3	0	0	0	0	0	0	0	0	0	0	0	0	0	0	0	0
EOG091200ER	4279057	4282476	18	nu	61560	0	21885	32	39643	14243	1758	13538	6302	7941	11862	0	32	0	0	0	0	0	0	0	0	0	0	0	0	0	0	0	0
EOG091200ES	2093293	2096115	19	nu	53637	0	9282	0	44355	19383	1156	13152	9410	9973	11820	0	0	0	0	0	0	0	0	0	0	0	0	0	0	0	0	0	0
EOG091200ET	6479227	6486153	19	nu	131613	0	84591	0	47022	19066	1550	16338	9171	9895	11618	0	0	0	0	0	0	0	0	0	0	0	0	0	0	0	0	0	0
EOG091200EV	9312124	9320775	15	nu	129780	0	84024	0	45756	18118	2197	15588	8293	9825	12050	0	0	0	0	0	0	0	0	0	0	0	0	0	0	0	0	0	0
EOG091200EX	2560795	2564097	19	nu	62757	0	20427	0	42330	18128	1160	13813	7871	10257	10389	0	0	0	0	0	0	0	0	0	0	0	0	0	0	0	0	0	0
EOG091200F2	5728582	5731890	19	nu	62871	0	13437	0	49434	19143	1798	15916	8627	10516	14375	0	0	0	0	0	0	0	0	0	0	0	0	0	0	0	0	0	0
EOG091200F4	24655	29937	19	nu	100377	0	39438	0	60939	22022	3279	20189	10198	11824	18728	0	0	0	0	0	0	0	0	0	0	0	0	0	0	0	0	0	0
EOG091200F5	4521295	4524447	18	nu	56754	0	15747	0	41007	16973	1308	12368	8007	8966	11666	0	0	0	0	0	0	0	0	0	0	0	0	0	0	0	0	0	0
EOG091200F7	6889882	6895248	19	nu	101973	0	50994	30	50949	22117	2037	15099	10462	11655	13733	0	30	0	0	0	0	0	0	0	0	0	0	0	0	0	0	0	0
EOG091200FC	1607350	1612698	18	nu	96282	0	47511	59	48712	18568	1666	16128	8415	10153	14016	0	59	0	0	0	0	0	0	0	0	0	0	0	0	0	0	0	0
EOG091200FE	1212775	1224618	19	nu	225036	0	153420	6	71610	31042	3803	24102	15085	15957	16466	0	6	0	0	0	0	0	0	0	0	0	0	0	0	0	0	0	0
EOG091200FF	2670940	2675814	19	nu	92625	0	48855	0	43770	20651	1505	13907	10812	9839	9212	0	0	0	0	0	0	0	0	0	0	0	0	0	0	0	0	0	0
EOG091200FG	4314190	4319418	17	nu	88893	0	45129	0	43764	18924	1658	13855	9172	9752	10985	0	0	0	0	0	0	0	0	0	0	0	0	0	0	0	0	0	0
EOG091200FH	6585670	6588567	16	nu	46368	0	18522	0	27846	12494	1085	8236	6198	6296	7116	0	0	0	0	0	0	0	0	0	0	0	0	0	0	0	0	0	0
EOG091200FL	6470707	6475785	19	nu	96501	0	41211	3	55287	22904	2439	19013	10394	12510	13370	0	3	0	0	0	0	0	0	0	0	0	0	0	0	0	0	0	0
EOG091200FM	8728873	8735511	16	nu	106224	0	62733	0	43491	17724	2131	15707	8696	9028	10060	0	0	0	0	0	0	0	0	0	0	0	0	0	0	0	0	0	0
EOG091200FN	9020395	9023361	19	nu	56373	0	14250	0	42123	19206	1339	12343	9202	10004	10574	0	0	0	0	0	0	0	0	0	0	0	0	0	0	0	0	0	0
EOG091200FP	1012603	1016922	18	nu	77760	0	33096	0	44664	16574	2475	15294	7519	9055	12796	0	0	0	0	0	0	0	0	0	0	0	0	0	0	0	0	0	0
EOG091200FR	215311	219036	18	nu	67068	0	22950	0	44118	17408	2279	14174	8385	9023	12536	0	0	0	0	0	0	0	0	0	0	0	0	0	0	0	0	0	0
EOG091200FT	8126626	8129517	14	nu	40488	0	10158	0	30330	11936	1664	8915	5498	6438	9479	0	0	0	0	0	0	0	0	0	0	0	0	0	0	0	0	0	0
EOG091200FU	1450834	1454031	19	nu	60762	0	13872	0	46890	17989	1336	16018	8276	9713	12883	0	0	0	0	0	0	0	0	0	0	0	0	0	0	0	0	0	0
EOG091200FV	923926	927792	13	nu	50271	0	19131	0	31140	14331	1411	9511	6830	7501	7298	0	0	0	0	0	0	0	0	0	0	0	0	0	0	0	0	0	0
EOG091200FW	4828888	4831668	19	nu	52839	0	3024	50	49765	20499	1321	14963	8893	11606	14303	0	50	0	0	0	0	0	0	0	0	0	0	0	0	0	0	0	0
EOG091200FY	5692774	5700267	19	nu	142386	0	95694	0	46692	19628	1840	15635	9289	10339	11429	0	0	0	0	0	0	0	0	0	0	0	0	0	0	0	0	0	0
EOG091200FZ	8587411	8591145	10	nu	37350	0	8127	0	29223	13294	1459	8363	6698	6596	7566	0	0	0	0	0	0	0	0	0	0	0	0	0	0	0	0	0	0
EOG091200G0	1707397	1710840	19	nu	65436	0	20265	0	45171	16831	1638	15268	7332	9499	13072	0	0	0	0	0	0	0	0	0	0	0	0	0	0	0	0	0	0
EOG091200G5	3925594	3929886	18	nu	77274	0	39762	0	37512	14713	1356	12232	6908	7805	10567	0	0	0	0	0	0	0	0	0	0	0	0	0	0	0	0	0	0
EOG091200G6	2315044	2319321	15	nu	64170	0	30282	0	33888	14306	1636	10705	6857	7449	8877	0	0	0	0	0	0	0	0	0	0	0	0	0	0	0	0	0	0
EOG091200G7	4725844	4729536	11	nu	40623	0	20199	0	20424	8668	936	6135	4016	4652	5621	0	0	0	0	0	0	0	0	0	0	0	0	0	0	0	0	0	0
EOG091200G8	7659394	7664640	17	nu	89199	0	48363	0	40836	19468	1660	12336	10673	8795	9032	0	0	0	0	0	0	0	0	0	0	0	0	0	0	0	0	0	0
EOG091200G9	2575438	2579730	19	nu	81567	0	35460	0	46107	19751	1368	14199	9567	10184	12157	0	0	0	0	0	0	0	0	0	0	0	0	0	0	0	0	0	0
EOG091200GE	3614800	3618933	19	nu	78546	0	37458	0	41088	17096	1553	12824	8190	8906	11168	0	0	0	0	0	0	0	0	0	0	0	0	0	0	0	0	0	0
EOG091200GG	3905062	3909831	18	nu	85860	0	50073	0	35787	16839	1732	10892	9439	7400	8056	0	0	0	0	0	0	0	0	0	0	0	0	0	0	0	0	0	0
EOG091200GI	4335619	4343049	19	nu	141189	0	82056	0	59133	24608	2615	19841	12082	12526	14684	0	0	0	0	0	0	0	0	0	0	0	0	0	0	0	0	0	0
EOG091200GO	4002124	4004619	9	nu	22464	0	4188	0	18276	7993	786	5333	3946	4047	4950	0	0	0	0	0	0	0	0	0	0	0	0	0	0	0	0	0	0
EOG091200GR	6955882	6961485	18	nu	100872	0	58641	4	42227	18804	2219	13847	8835	9969	9576	0	4	0	0	0	0	0	0	0	0	0	0	0	0	0	0	0	0
EOG091200GS	3304612	3311112	10	nu	65010	0	28785	0	36225	16601	1874	10877	8672	7929	8747	0	0	0	0	0	0	0	0	0	0	0	0	0	0	0	0	0	0
EOG091200GT	6295822	6299154	19	nu	63327	0	18354	0	44973	18440	1153	16259	8012	10428	10274	0	0	0	0	0	0	0	0	0	0	0	0	0	0	0	0	0	0
EOG091200GU	66094	69162	11	nu	33759	0	13851	0	19908	8562	879	6207	4041	4521	5139	0	0	0	0	0	0	0	0	0	0	0	0	0	0	0	0	0	0
EOG091200GV	2802361	2807187	15	nu	72405	0	36615	0	35790	14593	2000	11799	7252	7341	9398	0	0	0	0	0	0	0	0	0	0	0	0	0	0	0	0	0	0
EOG091200GY	557089	560328	19	nu	61560	0	16578	0	44982	16852	1532	14890	7741	9111	13240	0	0	0	0	0	0	0	0	0	0	0	0	0	0	0	0	0	0
EOG091200GZ	6098185	6101811	18	nu	65286	0	20589	1	44696	17854	1167	13926	8004	9850	12916	0	1	0	0	0	0	0	0	0	0	0	0	0	0	0	0	0	0
EOG091200H2	5460271	5465184	18	nu	88452	0	43236	0	45216	19236	1089	14249	9054	10182	11731	0	0	0	0	0	0	0	0	0	0	0	0	0	0	0	0	0	0
EOG091200H4	2966974	2970096	19	nu	59337	0	20334	0	39003	16337	1215	12289	7493	8844	10377	0	0	0	0	0	0	0	0	0	0	0	0	0	0	0	0	0	0
EOG091200H5	3488233	3492696	19	nu	84816	0	46698	0	38118	15303	1671	13213	7713	7590	9602	0	0	0	0	0	0	0	0	0	0	0	0	0	0	0	0	0	0
EOG091200H7	7455163	7458831	19	nu	69711	0	27723	0	41988	15481	1983	14497	7332	8149	12010	0	0	0	0	0	0	0	0	0	0	0	0	0	0	0	0	0	0
EOG091200HA	6243163	6246699	18	nu	63666	0	19299	0	44367	16839	2049	14298	7961	8878	13230	0	0	0	0	0	0	0	0	0	0	0	0	0	0	0	0	0	0
EOG091200HC	2537623	2540313	12	nu	32292	0	13500	1	18791	8700	805	5366	3936	4764	4725	0	1	0	0	0	0	0	0	0	0	0	0	0	0	0	0	0	0
EOG091200HD	6581584	6585669	19	nu	77634	0	28497	0	49137	20119	2056	15453	9629	10490	13565	0	0	0	0	0	0	0	0	0	0	0	0	0	0	0	0	0	0
EOG091200HH	4811335	4814472	19	nu	59622	0	13644	0	45978	18866	1301	14821	8929	9937	12291	0	0	0	0	0	0	0	0	0	0	0	0	0	0	0	0	0	0
EOG091200HI	1549375	1554852	19	nu	104082	0	52800	0	51282	21206	1801	15280	10497	10709	14796	0	0	0	0	0	0	0	0	0	0	0	0	0	0	0	0	0	0
EOG091200HL	2504287	2508006	11	nu	40920	0	14769	0	26151	11579	1565	8457	6219	5360	6115	0	0	0	0	0	0	0	0	0	0	0	0	0	0	0	0	0	0
EOG091200HN	3930472	3933435	19	nu	56316	0	14343	0	41973	16681	1409	13547	7054	9627	11745	0	0	0	0	0	0	0	0	0	0	0	0	0	0	0	0	0	0
EOG091200HO	7192051	7195461	19	nu	64809	0	12033	0	52776	19791	1660	19969	8941	10850	13016	0	0	0	0	0	0	0	0	0	0	0	0	0	0	0	0	0	0
EOG091200HP	1722199	1727829	16	nu	90096	0	50214	0	39882	16467	2364	13817	8302	8165	9598	0	0	0	0	0	0	0	0	0	0	0	0	0	0	0	0	0	0
EOG091200HR	2483785	2487693	19	nu	74271	0	27684	0	46587	19172	1569	14912	9667	9505	12503	0	0	0	0	0	0	0	0	0	0	0	0	0	0	0	0	0	0
EOG091200HS	9245749	9250404	19	nu	88464	0	41934	0	46530	18513	1547	15450	8794	9719	12567	0	0	0	0	0	0	0	0	0	0	0	0	0	0	0	0	0	0
EOG091200HT	1912828	1916259	17	nu	58344	0	17811	0	40533	17993	1134	11919	8246	9747	10621	0	0	0	0	0	0	0	0	0	0	0	0	0	0	0	0	0	0
EOG091200HU	6177136	6180393	19	nu	61902	0	12846	0	49056	18878	1831	15891	9076	9802	14287	0	0	0	0	0	0	0	0	0	0	0	0	0	0	0	0	0	0
EOG091200HW	5816578	5820024	18	nu	62046	0	24063	3	37980	15294	1480	12150	6880	8414	10536	0	3	0	0	0	0	0	0	0	0	0	0	0	0	0	0	0	0
EOG091200HX	4951819	4955697	19	nu	73701	0	31488	0	42213	17219	1782	13214	8852	8367	11780	0	0	0	0	0	0	0	0	0	0	0	0	0	0	0	0	0	0
EOG091200I3	5822656	5825232	18	nu	46386	0	8355	0	38031	15630	1133	11367	8016	7614	11034	0	0	0	0	0	0	0	0	0	0	0	0	0	0	0	0	0	0
EOG091200I6	4087426	4090851	15	nu	51390	0	17700	0	33690	14664	1261	10952	7575	7089	8074	0	0	0	0	0	0	0	0	0	0	0	0	0	0	0	0	0	0
EOG091200I8	2007727	2011038	18	nu	59616	0	21486	0	38130	14429	1752	12535	7331	7098	11166	0	0	0	0	0	0	0	0	0	0	0	0	0	0	0	0	0	0
EOG091200IB	8984179	8989173	19	nu	94905	0	39315	0	55590	27139	1891	16090	13875	13264	12361	0	0	0	0	0	0	0	0	0	0	0	0	0	0	0	0	0	0
EOG091200IC	6413896	6416607	18	nu	48816	0	9045	0	39771	15834	1496	12521	7461	8373	11416	0	0	0	0	0	0	0	0	0	0	0	0	0	0	0	0	0	0
EOG091200IG	2792020	2796084	19	nu	77235	0	31782	0	45453	17250	1885	14100	8197	9053	14103	0	0	0	0	0	0	0	0	0	0	0	0	0	0	0	0	0	0
EOG091200II	4224544	4227438	13	nu	37635	0	8208	0	29427	14896	1230	7156	7263	7633	7375	0	0	0	0	0	0	0	0	0	0	0	0	0	0	0	0	0	0
EOG091200IK	495037	497658	19	nu	49818	0	10872	0	38946	15413	1027	12994	6508	8905	10539	0	0	0	0	0	0	0	0	0	0	0	0	0	0	0	0	0	0
EOG091200IL	5791198	5794167	19	nu	56430	0	14856	0	41574	15925	1379	13992	7139	8786	11657	0	0	0	0	0	0	0	0	0	0	0	0	0	0	0	0	0	0
EOG091200IN	2832193	2837181	19	nu	94791	0	53496	0	41295	16909	1374	12852	7779	9130	11534	0	0	0	0	0	0	0	0	0	0	0	0	0	0	0	0	0	0
EOG091200IP	8362906	8367243	18	nu	78084	0	26193	0	51891	20691	2324	17116	9487	11204	14084	0	0	0	0	0	0	0	0	0	0	0	0	0	0	0	0	0	0
EOG091200J2	6643429	6645879	19	nu	46569	0	11820	0	34749	14100	1169	10875	6760	7340	9774	0	0	0	0	0	0	0	0	0	0	0	0	0	0	0	0	0	0
EOG091200J3	3100747	3103935	18	nu	57402	0	22782	0	34620	12993	997	11237	5737	7256	10390	0	0	0	0	0	0	0	0	0	0	0	0	0	0	0	0	0	0
EOG091200J4	5222704	5227521	18	nu	86724	0	47481	0	39243	14671	2066	13726	6773	7898	10846	0	0	0	0	0	0	0	0	0	0	0	0	0	0	0	0	0	0
EOG091200J6	3890242	3894879	13	nu	60294	0	23640	15	36639	15942	1763	10648	8155	7787	10049	0	15	0	0	0	0	0	0	0	0	0	0	0	0	0	0	0	0
EOG091200J7	1365874	1371504	18	nu	101358	0	61395	0	39963	15256	1604	13228	7119	8137	11479	0	0	0	0	0	0	0	0	0	0	0	0	0	0	0	0	0	0
EOG091200JC	6234883	6238917	19	nu	76665	0	39753	0	36912	16065	1483	11174	7833	8232	9673	0	0	0	0	0	0	0	0	0	0	0	0	0	0	0	0	0	0
EOG091200JD	203224	207369	18	nu	74628	0	22149	0	52479	20368	2153	17013	10742	9626	15098	0	0	0	0	0	0	0	0	0	0	0	0	0	0	0	0	0	0
EOG091200JE	8485270	8488833	19	nu	67716	0	25476	0	42240	17138	1438	13558	8235	8903	11544	0	0	0	0	0	0	0	0	0	0	0	0	0	0	0	0	0	0
EOG091200JG	6502876	6506577	19	nu	70338	0	21339	0	48999	21112	1681	15361	9884	11228	12526	0	0	0	0	0	0	0	0	0	0	0	0	0	0	0	0	0	0
EOG091200JH	2682184	2688042	16	nu	93744	0	54279	3	39462	13722	3259	13143	6384	7338	12597	0	3	0	0	0	0	0	0	0	0	0	0	0	0	0	0	0	0
EOG091200JJ	3664216	3668718	17	nu	76551	0	42027	0	34524	15053	1126	10585	7111	7942	8886	0	0	0	0	0	0	0	0	0	0	0	0	0	0	0	0	0	0
EOG091200JQ	2070112	2074395	14	nu	59976	0	25443	0	34533	13615	1652	11466	6349	7266	9452	0	0	0	0	0	0	0	0	0	0	0	0	0	0	0	0	0	0
EOG091200JS	2148379	2152383	18	nu	72090	0	35448	0	36642	14741	1486	11962	6942	7799	9939	0	0	0	0	0	0	0	0	0	0	0	0	0	0	0	0	0	0
EOG091200JU	173413	176127	18	nu	48870	0	13446	0	35424	14278	1236	11293	6561	7717	9853	0	0	0	0	0	0	0	0	0	0	0	0	0	0	0	0	0	0
EOG091200JW	9398041	9402615	14	nu	64050	0	39150	0	24900	12148	936	7429	6480	5668	5323	0	0	0	0	0	0	0	0	0	0	0	0	0	0	0	0	0	0
EOG091200JX	3746014	3748401	19	nu	45372	0	7809	0	37563	13970	954	13121	6191	7779	10472	0	0	0	0	0	0	0	0	0	0	0	0	0	0	0	0	0	0
EOG091200JY	4427554	4430478	9	nu	26325	0	5988	0	20337	9151	822	6237	4491	4660	4949	0	0	0	0	0	0	0	0	0	0	0	0	0	0	0	0	0	0
EOG091200K0	6317746	6325896	16	nu	130416	0	85110	0	45306	21047	2290	13554	10878	10169	10705	0	0	0	0	0	0	0	0	0	0	0	0	0	0	0	0	0	0
EOG091200K2	1101043	1103880	17	nu	48246	0	14907	0	33339	13995	1214	10424	6832	7163	8920	0	0	0	0	0	0	0	0	0	0	0	0	0	0	0	0	0	0
EOG091200K4	333064	336150	16	nu	49392	0	16794	3	32595	13021	1227	10499	6167	6854	9075	0	3	0	0	0	0	0	0	0	0	0	0	0	0	0	0	0	0
EOG091200K5	4986799	4989021	19	nu	42237	0	6357	0	35880	14722	835	11247	7090	7632	9911	0	0	0	0	0	0	0	0	0	0	0	0	0	0	0	0	0	0
EOG091200K8	233401	238131	17	nu	80427	0	39690	0	40737	17761	1852	12960	9250	8511	10016	0	0	0	0	0	0	0	0	0	0	0	0	0	0	0	0	0	0
EOG091200KA	259216	261930	18	nu	48870	0	14760	0	34110	13695	978	10550	6170	7525	9865	0	0	0	0	0	0	0	0	0	0	0	0	0	0	0	0	0	0
EOG091200KC	4910086	4913127	12	nu	36504	0	19950	0	16554	7953	702	4509	4008	3945	4092	0	0	0	0	0	0	0	0	0	0	0	0	0	0	0	0	0	0
EOG091200KD	8394091	8396769	19	nu	50901	0	11898	0	39003	14660	983	13142	6560	8100	11201	0	0	0	0	0	0	0	0	0	0	0	0	0	0	0	0	0	0
EOG091200KF	7084567	7091034	17	nu	109956	0	65499	0	44457	18167	1872	15043	8358	9809	11247	0	0	0	0	0	0	0	0	0	0	0	0	0	0	0	0	0	0
EOG091200KH	1458448	1464084	19	nu	107103	0	54603	0	52500	20449	1831	16838	9463	10986	15213	0	0	0	0	0	0	0	0	0	0	0	0	0	0	0	0	0	0
EOG091200KI	3966331	3969639	17	nu	56253	0	15036	0	41217	18602	1397	12357	8435	10167	10258	0	0	0	0	0	0	0	0	0	0	0	0	0	0	0	0	0	0
EOG091200KK	2443816	2446677	19	nu	54378	0	11727	1	42650	19267	1471	13204	8763	10504	10179	0	1	0	0	0	0	0	0	0	0	0	0	0	0	0	0	0	0
EOG091200KM	8752618	8755362	18	nu	49410	0	8469	0	40941	17745	1193	11607	8190	9555	11589	0	0	0	0	0	0	0	0	0	0	0	0	0	0	0	0	0	0
EOG091200KO	2701297	2704398	19	nu	58938	0	15318	0	43620	18168	1528	13672	7953	10215	11780	0	0	0	0	0	0	0	0	0	0	0	0	0	0	0	0	0	0
EOG091200KP	1338922	1344285	18	nu	96552	0	55116	0	41436	16856	1400	13429	8464	8392	11151	0	0	0	0	0	0	0	0	0	0	0	0	0	0	0	0	0	0
EOG091200KR	2915215	2918919	18	nu	66690	0	24717	1	41972	16912	1637	13799	8578	8334	11261	0	1	0	0	0	0	0	0	0	0	0	0	0	0	0	0	0	0
EOG091200KS	6448525	6455016	19	nu	123348	0	66438	0	56910	23355	2323	19255	10952	12403	14300	0	0	0	0	0	0	0	0	0	0	0	0	0	0	0	0	0	0
EOG091200KU	3940867	3943425	19	nu	48621	0	6243	0	42378	17151	1234	13391	7650	9501	11836	0	0	0	0	0	0	0	0	0	0	0	0	0	0	0	0	0	0
EOG091200KW	8820490	8826567	18	nu	109404	0	71325	0	38079	15415	1276	12836	7009	8406	9828	0	0	0	0	0	0	0	0	0	0	0	0	0	0	0	0	0	0
EOG091200KY	6607240	6609807	19	nu	48792	0	11730	0	37062	14308	899	12720	6204	8104	10034	0	0	0	0	0	0	0	0	0	0	0	0	0	0	0	0	0	0
EOG091200KZ	577684	580191	13	nu	32604	0	6672	0	25932	12911	1049	6703	6236	6675	6318	0	0	0	0	0	0	0	0	0	0	0	0	0	0	0	0	0	0
EOG091200L1	7711057	7716219	18	nu	92934	0	44724	0	48210	20844	1950	14688	9355	11489	12678	0	0	0	0	0	0	0	0	0	0	0	0	0	0	0	0	0	0
EOG091200L3	2352862	2355831	13	nu	38610	0	16452	0	22158	9743	923	6790	4858	4885	5625	0	0	0	0	0	0	0	0	0	0	0	0	0	0	0	0	0	0
EOG091200L4	3545140	3547596	19	nu	46683	0	9849	0	36834	15131	1198	11842	6521	8610	9861	0	0	0	0	0	0	0	0	0	0	0	0	0	0	0	0	0	0
EOG091200L8	142444	146349	13	nu	50778	0	28956	0	21822	9319	918	6112	4487	4832	6391	0	0	0	0	0	0	0	0	0	0	0	0	0	0	0	0	0	0
EOG091200LA	8413507	8417274	17	nu	64056	0	24534	0	39522	17660	1580	12042	9422	8238	9820	0	0	0	0	0	0	0	0	0	0	0	0	0	0	0	0	0	0
EOG091200LD	8228287	8231241	18	nu	53190	0	13653	130	39407	16356	1173	11977	7174	9182	11074	0	130	0	0	0	0	0	0	0	0	0	0	0	0	0	0	0	0
EOG091200LE	2253982	2257464	17	nu	59211	0	26622	0	32589	12050	1482	9756	5774	6276	10783	0	0	0	0	0	0	0	0	0	0	0	0	0	0	0	0	0	0
EOG091200LF	6854434	6859182	19	nu	90231	0	37887	0	52344	22295	1846	15945	11659	10636	14104	0	0	0	0	0	0	0	0	0	0	0	0	0	0	0	0	0	0
EOG091200LI	3325864	3330573	18	nu	84780	0	38511	0	46269	17175	1520	15665	7855	9320	13429	0	0	0	0	0	0	0	0	0	0	0	0	0	0	0	0	0	0
EOG091200LJ	8680555	8686347	19	nu	110067	0	60225	0	49842	19139	2799	19952	8423	10716	10751	0	0	0	0	0	0	0	0	0	0	0	0	0	0	0	0	0	0
EOG091200LL	9361360	9364755	18	nu	61128	0	15366	0	45762	18685	1585	14258	8318	10367	12819	0	0	0	0	0	0	0	0	0	0	0	0	0	0	0	0	0	0
EOG091200LM	3440269	3443793	19	nu	66975	0	23907	0	43068	18993	1518	13914	8785	10208	10161	0	0	0	0	0	0	0	0	0	0	0	0	0	0	0	0	0	0
EOG091200LN	3281203	3285693	19	nu	85329	0	38973	0	46356	17478	2448	16805	7648	9830	12073	0	0	0	0	0	0	0	0	0	0	0	0	0	0	0	0	0	0
EOG091200LO	6872095	6874818	18	nu	49032	0	17592	0	31440	12759	1102	10073	5843	6916	8608	0	0	0	0	0	0	0	0	0	0	0	0	0	0	0	0	0	0
EOG091200LP	3418750	3422217	10	nu	34680	0	12690	0	21990	8682	1104	7130	4148	4534	6178	0	0	0	0	0	0	0	0	0	0	0	0	0	0	0	0	0	0
EOG091200LQ	5843851	5847657	15	nu	57105	0	23766	0	33339	14245	1333	10242	6325	7920	8852	0	0	0	0	0	0	0	0	0	0	0	0	0	0	0	0	0	0
EOG091200LS	7248478	7254225	19	nu	109212	0	56199	0	53013	21136	2722	18628	10216	10920	13249	0	0	0	0	0	0	0	0	0	0	0	0	0	0	0	0	0	0
EOG091200LY	3214063	3219789	19	nu	108813	0	67512	0	41301	17789	2042	12917	9234	8555	10595	0	0	0	0	0	0	0	0	0	0	0	0	0	0	0	0	0	0
EOG091200M0	3658429	3662523	19	nu	77805	0	31452	0	46353	16247	2295	15996	7690	8557	14110	0	0	0	0	0	0	0	0	0	0	0	0	0	0	0	0	0	0
EOG091200M1	537979	540582	19	nu	49476	0	9744	0	39732	15416	1321	12672	6687	8729	11644	0	0	0	0	0	0	0	0	0	0	0	0	0	0	0	0	0	0
EOG091200M3	5751796	5754540	19	nu	52155	0	10719	9	41427	17711	1186	12846	8267	9444	10870	0	9	0	0	0	0	0	0	0	0	0	0	0	0	0	0	0	0
EOG091200M4	69163	73674	19	nu	85728	0	37878	0	47850	18628	2164	15916	8119	10509	13306	0	0	0	0	0	0	0	0	0	0	0	0	0	0	0	0	0	0
EOG091200M7	3295288	3298191	10	nu	29040	0	4938	0	24102	10129	1196	7375	4683	5446	6598	0	0	0	0	0	0	0	0	0	0	0	0	0	0	0	0	0	0
EOG091200M8	8904166	8907204	19	nu	57741	0	9222	0	48519	20155	1748	14964	8220	11935	13400	0	0	0	0	0	0	0	0	0	0	0	0	0	0	0	0	0	0
EOG091200M9	5770015	5773497	19	nu	66177	0	19680	1	46496	20297	1325	14732	9534	10763	11467	0	1	0	0	0	0	0	0	0	0	0	0	0	0	0	0	0	0
EOG091200MB	5749201	5751795	19	nu	49305	0	13110	0	36195	13864	1146	12803	6783	7081	9528	0	0	0	0	0	0	0	0	0	0	0	0	0	0	0	0	0	0
EOG091200MC	382084	386634	19	nu	86469	0	43779	0	42690	15349	1654	13980	7087	8262	13361	0	0	0	0	0	0	0	0	0	0	0	0	0	0	0	0	0	0
EOG091200MD	1960165	1964016	12	nu	46224	0	18627	0	27597	11311	1663	9851	5028	6283	6435	0	0	0	0	0	0	0	0	0	0	0	0	0	0	0	0	0	0
EOG091200ME	5671126	5673960	19	nu	53865	0	10188	0	43677	16532	1162	14452	7279	9253	12693	0	0	0	0	0	0	0	0	0	0	0	0	0	0	0	0	0	0
EOG091200MH	2515486	2517651	18	nu	38988	0	6180	1	32807	12979	841	9003	5898	7081	10825	0	1	0	0	0	0	0	0	0	0	0	0	0	0	0	0	0	0
EOG091200MI	580192	586314	19	nu	116337	0	72123	3	44211	17265	1513	13933	7890	9375	13013	0	3	0	0	0	0	0	0	0	0	0	0	0	0	0	0	0	0
EOG091200ML	2978884	2981589	18	nu	48708	0	9705	0	39003	15442	1282	12336	7141	8301	11225	0	0	0	0	0	0	0	0	0	0	0	0	0	0	0	0	0	0
EOG091200MM	769537	773520	19	nu	75696	0	19326	0	56370	20354	2915	22529	8929	11425	13487	0	0	0	0	0	0	0	0	0	0	0	0	0	0	0	0	0	0
EOG091200MN	9235393	9238410	18	nu	54324	0	11226	0	43098	18510	1374	12843	8607	9903	11745	0	0	0	0	0	0	0	0	0	0	0	0	0	0	0	0	0	0
EOG091200MP	3264022	3266487	19	nu	46854	0	6987	0	39867	17044	1094	11659	7723	9321	11164	0	0	0	0	0	0	0	0	0	0	0	0	0	0	0	0	0	0
EOG091200MQ	3805825	3809817	19	nu	75867	0	19404	0	56463	25645	1801	16942	13036	12609	13876	0	0	0	0	0	0	0	0	0	0	0	0	0	0	0	0	0	0
EOG091200MR	5673961	5676981	18	nu	54378	0	17643	0	36735	15546	1395	11071	7587	7959	10118	0	0	0	0	0	0	0	0	0	0	0	0	0	0	0	0	0	0
EOG091200MT	6604240	6607239	19	nu	57000	0	12351	0	44649	16619	1764	14303	7837	8782	13727	0	0	0	0	0	0	0	0	0	0	0	0	0	0	0	0	0	0
EOG091200MZ	9345328	9351831	17	nu	110568	0	66228	0	44340	19359	1705	12878	9155	10204	12103	0	0	0	0	0	0	0	0	0	0	0	0	0	0	0	0	0	0
EOG091200N0	6913342	6916620	19	nu	62301	0	31509	1	30791	15393	979	9296	8355	7038	6102	0	1	0	0	0	0	0	0	0	0	0	0	0	0	0	0	0	0
EOG091200N1	3388930	3391044	14	nu	29610	0	9699	0	19911	8503	727	6261	4157	4346	5147	0	0	0	0	0	0	0	0	0	0	0	0	0	0	0	0	0	0
EOG091200N2	2602087	2608404	19	nu	120042	0	80778	0	39264	16374	1178	12321	7849	8525	10569	0	0	0	0	0	0	0	0	0	0	0	0	0	0	0	0	0	0
EOG091200N3	2000170	2002392	19	nu	42237	0	11793	0	30444	12886	932	9696	5843	7043	7862	0	0	0	0	0	0	0	0	0	0	0	0	0	0	0	0	0	0
EOG091200N9	5209684	5215686	19	nu	114057	0	67548	0	46509	19168	2960	14697	9746	9422	12644	0	0	0	0	0	0	0	0	0	0	0	0	0	0	0	0	0	0
EOG091200NA	6497719	6501555	17	nu	65229	0	33147	0	32082	11583	2045	10771	5235	6348	9728	0	0	0	0	0	0	0	0	0	0	0	0	0	0	0	0	0	0
EOG091200NB	7094686	7101624	19	nu	131841	0	66660	0	65181	26565	2952	23974	12128	14437	14642	0	0	0	0	0	0	0	0	0	0	0	0	0	0	0	0	0	0
EOG091200NC	4744237	4749549	19	nu	100947	0	54876	0	46071	20051	2032	15133	9638	10413	10887	0	0	0	0	0	0	0	0	0	0	0	0	0	0	0	0	0	0
EOG091200ND	5319796	5322771	18	nu	53568	0	14565	3	39000	15084	1455	12427	7312	7772	11489	0	3	0	0	0	0	0	0	0	0	0	0	0	0	0	0	0	0
EOG091200NE	8530096	8533548	17	nu	58701	0	26982	0	31719	14405	1026	9533	6727	7678	7781	0	0	0	0	0	0	0	0	0	0	0	0	0	0	0	0	0	0
EOG091200NF	20437	24654	19	nu	80142	0	43230	0	36912	16272	1609	12038	7800	8472	8602	0	0	0	0	0	0	0	0	0	0	0	0	0	0	0	0	0	0
EOG091200NI	1846114	1848555	19	nu	46398	0	6405	0	39993	16474	1139	12884	7605	8869	10635	0	0	0	0	0	0	0	0	0	0	0	0	0	0	0	0	0	0
EOG091200NJ	5446822	5451978	19	nu	97983	0	53274	0	44709	19632	1896	14631	9950	9682	10446	0	0	0	0	0	0	0	0	0	0	0	0	0	0	0	0	0	0
EOG091200NL	9428515	9431436	19	nu	55518	0	11268	0	44250	18384	1224	14825	8168	10216	11041	0	0	0	0	0	0	0	0	0	0	0	0	0	0	0	0	0	0
EOG091200NM	109375	114039	17	nu	79305	0	38517	0	40788	15293	2398	14256	7001	8292	11239	0	0	0	0	0	0	0	0	0	0	0	0	0	0	0	0	0	0
EOG091200NQ	1545667	1548369	19	nu	51357	0	24198	1	27158	12377	1103	7765	5236	7141	7016	0	1	0	0	0	0	0	0	0	0	0	0	0	0	0	0	0	0
EOG091200NU	812020	817794	15	nu	86625	0	47250	1	39374	17725	1980	12211	9000	8725	9438	0	1	0	0	0	0	0	0	0	0	0	0	0	0	0	0	0	0
EOG091200NX	5033836	5037348	18	nu	63234	0	31152	0	32082	14217	1012	10201	6744	7473	7664	0	0	0	0	0	0	0	0	0	0	0	0	0	0	0	0	0	0
EOG091200NY	8715004	8718273	16	nu	52320	0	13311	0	39009	13957	1846	13920	5979	7978	11132	0	0	0	0	0	0	0	0	0	0	0	0	0	0	0	0	0	0
EOG091200O1	8562817	8569497	18	nu	120258	0	72000	0	48258	19114	2612	18143	8388	10726	11001	0	0	0	0	0	0	0	0	0	0	0	0	0	0	0	0	0	0
EOG091200O2	6416608	6419571	19	nu	56316	0	14481	0	41835	15411	1673	13454	7343	8068	12970	0	0	0	0	0	0	0	0	0	0	0	0	0	0	0	0	0	0
EOG091200O3	3381112	3383733	18	nu	47196	0	14454	0	32742	13778	1125	10363	6458	7320	8601	0	0	0	0	0	0	0	0	0	0	0	0	0	0	0	0	0	0
EOG091200O4	8862295	8870229	19	nu	150765	0	103839	0	46926	21049	1275	13343	9894	11155	12534	0	0	0	0	0	0	0	0	0	0	0	0	0	0	0	0	0	0
EOG091200O5	6112477	6115641	19	nu	60135	0	21861	0	38274	15961	1228	12190	7495	8466	10123	0	0	0	0	0	0	0	0	0	0	0	0	0	0	0	0	0	0
EOG091200O6	6467431	6470706	19	nu	62244	0	21114	0	41130	15902	1420	13524	7575	8327	11704	0	0	0	0	0	0	0	0	0	0	0	0	0	0	0	0	0	0
EOG091200O8	9295228	9299451	18	nu	76032	0	24786	0	51246	21978	1988	15428	10164	11814	13840	0	0	0	0	0	0	0	0	0	0	0	0	0	0	0	0	0	0
EOG091200OA	7226323	7229541	19	nu	61161	0	26889	0	34272	13347	1370	10796	6388	6959	10129	0	0	0	0	0	0	0	0	0	0	0	0	0	0	0	0	0	0
EOG091200OD	7187650	7190223	18	nu	46332	0	11094	0	35238	14017	1123	10616	6199	7818	10605	0	0	0	0	0	0	0	0	0	0	0	0	0	0	0	0	0	0
EOG091200OE	9078325	9081255	17	nu	49827	0	17175	32	32620	13802	1155	10319	6358	7444	8499	0	32	0	0	0	0	0	0	0	0	0	0	0	0	0	0	0	0
EOG091200OF	7767523	7770423	18	nu	52218	0	22212	70	29936	11664	1530	9858	5198	6466	8414	0	70	0	0	0	0	0	0	0	0	0	0	0	0	0	0	0	0
EOG091200OG	8178781	8183874	18	nu	91692	0	47961	0	43731	18290	1890	12889	8570	9720	12552	0	0	0	0	0	0	0	0	0	0	0	0	0	0	0	0	0	0
EOG091200OK	5457442	5460270	13	nu	36777	0	10770	0	26007	11886	1115	8310	6735	5151	5811	0	0	0	0	0	0	0	0	0	0	0	0	0	0	0	0	0	0
EOG091200OL	8855689	8859033	19	nu	63555	0	20811	0	42744	18501	1375	10647	8461	10040	13596	0	0	0	0	0	0	0	0	0	0	0	0	0	0	0	0	0	0
EOG091200OO	1727830	1732002	18	nu	75114	0	28185	0	46929	18493	1618	15752	8965	9528	12684	0	0	0	0	0	0	0	0	0	0	0	0	0	0	0	0	0	0
EOG091200OP	2422144	2426424	18	nu	77058	0	29748	0	47310	17999	1985	16184	7782	10217	13127	0	0	0	0	0	0	0	0	0	0	0	0	0	0	0	0	0	0
EOG091200OQ	3002920	3006279	19	nu	63840	0	21444	0	42396	17606	1369	14991	7302	10304	9799	0	0	0	0	0	0	0	0	0	0	0	0	0	0	0	0	0	0
EOG091200OS	1916260	1918791	19	nu	48108	0	9174	1	38933	17277	975	10319	7662	9615	11337	0	1	0	0	0	0	0	0	0	0	0	0	0	0	0	0	0	0
EOG091200OT	8945716	8948670	19	nu	56145	0	17706	0	38439	14645	1602	11405	6883	7762	12389	0	0	0	0	0	0	0	0	0	0	0	0	0	0	0	0	0	0
EOG091200OW	2306584	2311524	18	nu	88938	0	43821	0	45117	19680	2100	14530	9798	9882	10907	0	0	0	0	0	0	0	0	0	0	0	0	0	0	0	0	0	0
EOG091200OY	3700489	3704070	19	nu	68058	0	24936	0	43122	16452	1835	14643	7635	8817	12027	0	0	0	0	0	0	0	0	0	0	0	0	0	0	0	0	0	0
EOG091200P0	2276950	2279160	19	nu	42009	0	3945	100	37964	16067	1176	11440	6973	9094	10457	0	100	0	0	0	0	0	0	0	0	0	0	0	0	0	0	0	0
EOG091200P1	2964199	2966973	19	nu	52725	0	10959	0	41766	15247	1169	14774	6909	8338	11745	0	0	0	0	0	0	0	0	0	0	0	0	0	0	0	0	0	0
EOG091200P5	6733111	6737490	19	nu	83220	0	32880	0	50340	21731	2045	15558	11493	10238	13051	0	0	0	0	0	0	0	0	0	0	0	0	0	0	0	0	0	0
EOG091200P6	5717914	5721786	19	nu	73587	0	29757	0	43830	17624	1724	15168	9069	8555	11038	0	0	0	0	0	0	0	0	0	0	0	0	0	0	0	0	0	0
EOG091200P8	9250405	9253395	19	nu	56829	0	13368	0	43461	18175	1572	13623	9737	8438	11663	0	0	0	0	0	0	0	0	0	0	0	0	0	0	0	0	0	0
EOG091200P9	5201284	5203881	8	nu	20784	0	7293	0	13491	5381	633	4361	2541	2840	3749	0	0	0	0	0	0	0	0	0	0	0	0	0	0	0	0	0	0
EOG091200PD	5511502	5515077	12	nu	42912	0	19446	0	23466	9472	1123	7682	4561	4911	6312	0	0	0	0	0	0	0	0	0	0	0	0	0	0	0	0	0	0
EOG091200PF	7239838	7243782	19	nu	74955	0	21861	0	53094	22893	1774	18227	9805	13088	11974	0	0	0	0	0	0	0	0	0	0	0	0	0	0	0	0	0	0
EOG091200PI	5947906	5950998	18	nu	55674	0	23991	0	31683	12741	1364	9903	5630	7111	9039	0	0	0	0	0	0	0	0	0	0	0	0	0	0	0	0	0	0
EOG091200PJ	2024209	2027412	19	nu	60876	0	15405	0	45471	17819	1707	15096	8199	9620	12556	0	0	0	0	0	0	0	0	0	0	0	0	0	0	0	0	0	0
EOG091200PP	3049009	3052056	14	nu	42672	0	7386	0	35286	16702	1317	9551	8416	8286	9033	0	0	0	0	0	0	0	0	0	0	0	0	0	0	0	0	0	0
EOG091200PR	301051	303534	18	nu	44712	0	18951	0	25761	10932	792	8101	5120	5812	6728	0	0	0	0	0	0	0	0	0	0	0	0	0	0	0	0	0	0
EOG091200PS	5406370	5409789	16	nu	54720	0	23814	0	30906	12372	1336	9307	5835	6537	9227	0	0	0	0	0	0	0	0	0	0	0	0	0	0	0	0	0	0
EOG091200PT	1560664	1563180	19	nu	47823	0	13626	50	34147	14049	1156	10268	6264	7785	9830	0	50	0	0	0	0	0	0	0	0	0	0	0	0	0	0	0	0
EOG091200PV	3162178	3165417	17	nu	55080	0	22680	0	32400	13756	1232	10108	6880	6876	8536	0	0	0	0	0	0	0	0	0	0	0	0	0	0	0	0	0	0
EOG091200PW	3738862	3742806	18	nu	71010	0	34524	0	36486	13092	1600	12772	6347	6745	10622	0	0	0	0	0	0	0	0	0	0	0	0	0	0	0	0	0	0
EOG091200PX	4049206	4052178	16	nu	47568	0	10575	0	36993	13979	1493	11549	6368	7611	11465	0	0	0	0	0	0	0	0	0	0	0	0	0	0	0	0	0	0
EOG091200Q2	1829476	1832094	18	nu	47142	0	16458	0	30684	12232	1244	10153	6067	6165	8299	0	0	0	0	0	0	0	0	0	0	0	0	0	0	0	0	0	0
EOG091200Q4	6012817	6015846	19	nu	57570	0	11307	0	46263	17552	1594	17033	7624	9928	11678	0	0	0	0	0	0	0	0	0	0	0	0	0	0	0	0	0	0
EOG091200Q5	5582944	5587062	19	nu	78261	0	43260	0	35001	14522	1422	11500	6727	7795	8979	0	0	0	0	0	0	0	0	0	0	0	0	0	0	0	0	0	0
EOG091200Q6	252637	256869	18	nu	76194	0	31956	0	44238	16734	2154	17052	7179	9555	10452	0	0	0	0	0	0	0	0	0	0	0	0	0	0	0	0	0	0
EOG091200Q8	9414325	9417972	17	nu	62016	0	34314	0	27702	13538	1192	7929	6292	7246	6235	0	0	0	0	0	0	0	0	0	0	0	0	0	0	0	0	0	0
EOG091200QA	7581250	7584087	17	nu	48246	0	16590	0	31656	12012	927	10613	5706	6306	9031	0	0	0	0	0	0	0	0	0	0	0	0	0	0	0	0	0	0
EOG091200QB	2651869	2654448	16	nu	41280	0	9258	0	32022	13708	1036	10158	6180	7528	8156	0	0	0	0	0	0	0	0	0	0	0	0	0	0	0	0	0	0
EOG091200QH	8219443	8221995	15	nu	38295	0	8811	0	29484	12089	1210	9531	5472	6617	7864	0	0	0	0	0	0	0	0	0	0	0	0	0	0	0	0	0	0
EOG091200QI	1814053	1819392	19	nu	101460	0	60300	0	41160	15264	1617	14991	6610	8654	10905	0	0	0	0	0	0	0	0	0	0	0	0	0	0	0	0	0	0
EOG091200QK	2783539	2785917	18	nu	42822	0	18444	0	24378	10217	782	7832	4707	5510	6329	0	0	0	0	0	0	0	0	0	0	0	0	0	0	0	0	0	0
EOG091200QL	4144579	4151754	19	nu	136344	0	68283	0	68061	29326	2626	22088	13461	15865	16647	0	0	0	0	0	0	0	0	0	0	0	0	0	0	0	0	0	0
EOG091200QO	7030399	7034262	18	nu	69552	0	37698	0	31854	12566	1281	10411	5774	6792	8877	0	0	0	0	0	0	0	0	0	0	0	0	0	0	0	0	0	0
EOG091200QQ	9087295	9089967	19	nu	50787	0	16521	0	34266	15018	967	9836	6529	8489	9412	0	0	0	0	0	0	0	0	0	0	0	0	0	0	0	0	0	0
EOG091200QR	3742807	3745110	19	nu	43776	0	8061	75	35640	14378	1122	11645	6212	8166	9617	0	75	0	0	0	0	0	0	0	0	0	0	0	0	0	0	0	0
EOG091200QT	5051776	5057214	19	nu	103341	0	62928	0	40413	16035	1292	12786	7347	8688	11592	0	0	0	0	0	0	0	0	0	0	0	0	0	0	0	0	0	0
EOG091200QV	2122453	2128404	18	nu	107136	0	62805	0	44331	17654	2114	16425	8075	9579	10252	0	0	0	0	0	0	0	0	0	0	0	0	0	0	0	0	0	0
EOG091200QX	790309	795600	16	nu	84672	0	43671	0	41001	15279	1811	13611	7015	8264	12111	0	0	0	0	0	0	0	0	0	0	0	0	0	0	0	0	0	0
EOG091200QY	5486635	5492115	19	nu	104139	0	66117	0	38022	16098	1727	12275	7770	8328	9649	0	0	0	0	0	0	0	0	0	0	0	0	0	0	0	0	0	0
EOG091200QZ	8786464	8788866	19	nu	45657	0	7851	0	37806	15087	1251	12465	6824	8263	10254	0	0	0	0	0	0	0	0	0	0	0	0	0	0	0	0	0	0
EOG091200R0	8212525	8215377	19	nu	54207	0	14793	0	39414	15468	1275	12899	7048	8420	11047	0	0	0	0	0	0	0	0	0	0	0	0	0	0	0	0	0	0
EOG091200R2	6800725	6805971	19	nu	99693	0	62478	4	37211	13236	2153	12764	6065	7171	11211	0	4	0	0	0	0	0	0	0	0	0	0	0	0	0	0	0	0
EOG091200R4	699193	704409	19	nu	99123	0	62619	0	36504	14914	2043	13858	7368	7546	7732	0	0	0	0	0	0	0	0	0	0	0	0	0	0	0	0	0	0
EOG091200R7	6695632	6698223	18	nu	46656	0	16209	0	30447	12895	953	9252	6487	6408	8300	0	0	0	0	0	0	0	0	0	0	0	0	0	0	0	0	0	0
EOG091200RB	907885	910419	19	nu	48165	0	14205	0	33960	15237	887	10175	7090	8147	8548	0	0	0	0	0	0	0	0	0	0	0	0	0	0	0	0	0	0
EOG091200RC	2084155	2087232	19	nu	58482	0	18033	0	40449	16809	1186	12528	8055	8754	11112	0	0	0	0	0	0	0	0	0	0	0	0	0	0	0	0	0	0
EOG091200RD	2105617	2107914	19	nu	43662	0	11055	0	32607	13278	1107	10560	6577	6701	8769	0	0	0	0	0	0	0	0	0	0	0	0	0	0	0	0	0	0
EOG091200RF	3958312	3961878	18	nu	64206	0	27633	3	36570	14222	1447	12305	6791	7431	10043	0	3	0	0	0	0	0	0	0	0	0	0	0	0	0	0	0	0
EOG091200RG	4227439	4230996	19	nu	67602	0	28302	0	39300	17050	1370	12826	8595	8455	9424	0	0	0	0	0	0	0	0	0	0	0	0	0	0	0	0	0	0
EOG091200RH	6366943	6370101	19	nu	60021	0	19374	0	40647	15098	1622	15222	6648	8450	10327	0	0	0	0	0	0	0	0	0	0	0	0	0	0	0	0	0	0
EOG091200RI	6269713	6272517	19	nu	53295	0	12624	0	40671	17265	1096	12977	7083	10182	10429	0	0	0	0	0	0	0	0	0	0	0	0	0	0	0	0	0	0
EOG091200RJ	5477032	5479479	16	nu	39168	0	12306	0	26862	10862	1125	8756	4949	5913	7244	0	0	0	0	0	0	0	0	0	0	0	0	0	0	0	0	0	0
EOG091200RK	1026037	1028484	19	nu	46512	0	8598	0	37914	16150	1283	11674	7471	8679	10090	0	0	0	0	0	0	0	0	0	0	0	0	0	0	0	0	0	0
EOG091200RL	780826	786456	16	nu	90096	0	49536	0	40560	17716	1789	12244	7945	9771	10600	0	0	0	0	0	0	0	0	0	0	0	0	0	0	0	0	0	0
EOG091200RM	2110333	2112669	19	nu	44403	0	9123	274	35006	13510	929	12428	5643	7867	9068	0	274	0	0	0	0	0	0	0	0	0	0	0	0	0	0	0	0
EOG091200RN	8725861	8728872	19	nu	57228	0	16698	0	40530	15762	1433	12902	7188	8574	11866	0	0	0	0	0	0	0	0	0	0	0	0	0	0	0	0	0	0
EOG091200RO	6117328	6119823	19	nu	47424	0	15198	0	32226	12524	1089	10328	5600	6924	9374	0	0	0	0	0	0	0	0	0	0	0	0	0	0	0	0	0	0
EOG091200RP	5919523	5923233	19	nu	70509	0	33078	0	37431	14233	1562	12370	6547	7686	10828	0	0	0	0	0	0	0	0	0	0	0	0	0	0	0	0	0	0
EOG091200RQ	7045897	7048647	19	nu	52269	0	17079	0	35190	14191	1296	11728	6458	7733	9271	0	0	0	0	0	0	0	0	0	0	0	0	0	0	0	0	0	0
EOG091200RS	5002582	5006121	18	nu	63720	0	28656	0	35064	13862	1491	11412	6153	7709	9790	0	0	0	0	0	0	0	0	0	0	0	0	0	0	0	0	0	0
EOG091200RU	8473630	8479860	19	nu	118389	0	69942	0	48447	21574	2081	16207	10467	11107	10666	0	0	0	0	0	0	0	0	0	0	0	0	0	0	0	0	0	0
EOG091200RV	7727875	7730286	19	nu	45828	0	7656	50	38122	15271	1133	10790	6814	8457	12061	0	50	0	0	0	0	0	0	0	0	0	0	0	0	0	0	0	0
EOG091200S0	3605644	3608607	19	nu	56316	0	18072	0	38244	14481	1625	10982	6522	7959	12781	0	0	0	0	0	0	0	0	0	0	0	0	0	0	0	0	0	0
EOG091200S1	190606	192957	19	nu	44688	0	11349	0	33339	11930	1285	11255	5217	6713	10154	0	0	0	0	0	0	0	0	0	0	0	0	0	0	0	0	0	0
EOG091200S2	3642592	3645609	17	nu	51306	0	15867	0	35439	15599	1434	11166	7134	8465	8674	0	0	0	0	0	0	0	0	0	0	0	0	0	0	0	0	0	0
EOG091200S4	5072422	5076546	19	nu	78375	0	43884	0	34491	13646	1362	11294	6226	7420	9551	0	0	0	0	0	0	0	0	0	0	0	0	0	0	0	0	0	0
EOG091200S6	3391045	3393663	19	nu	49761	0	13698	2	36061	13301	1253	12341	5741	7560	10419	0	2	0	0	0	0	0	0	0	0	0	0	0	0	0	0	0	0
EOG091200SA	2932345	2937387	13	nu	65559	0	36336	0	29223	12616	1778	10235	7181	5435	6372	0	0	0	0	0	0	0	0	0	0	0	0	0	0	0	0	0	0
EOG091200SB	5744857	5747094	19	nu	42522	0	8493	0	34029	12454	1039	11579	5776	6678	9996	0	0	0	0	0	0	0	0	0	0	0	0	0	0	0	0	0	0
EOG091200SC	2099143	2101893	19	nu	52269	0	15972	0	36297	16189	1030	11321	7704	8485	8787	0	0	0	0	0	0	0	0	0	0	0	0	0	0	0	0	0	0
EOG091200SD	9067672	9069909	19	nu	42522	0	6360	0	36162	13662	1037	12364	5744	7918	10136	0	0	0	0	0	0	0	0	0	0	0	0	0	0	0	0	0	0
EOG091200SF	3165904	3168258	19	nu	44745	0	7788	0	36957	15142	995	12000	6799	8343	9815	0	0	0	0	0	0	0	0	0	0	0	0	0	0	0	0	0	0
EOG091200SG	983380	988116	19	nu	90003	0	40503	0	49500	23902	1732	14735	12894	11008	10863	0	0	0	0	0	0	0	0	0	0	0	0	0	0	0	0	0	0
EOG091200SI	1034269	1036623	15	nu	35325	0	9669	0	25656	11479	743	7716	5599	5880	6461	0	0	0	0	0	0	0	0	0	0	0	0	0	0	0	0	0	0
EOG091200SJ	9137245	9142992	18	nu	103464	0	73344	0	30120	13155	725	9574	6668	6487	7391	0	0	0	0	0	0	0	0	0	0	0	0	0	0	0	0	0	0
EOG091200SK	9308818	9312123	17	nu	56202	0	26157	0	30045	12380	962	9526	5503	6877	8139	0	0	0	0	0	0	0	0	0	0	0	0	0	0	0	0	0	0
EOG091200SL	2624599	2626737	19	nu	40641	0	4305	0	36336	15120	1061	10690	6621	8499	10526	0	0	0	0	0	0	0	0	0	0	0	0	0	0	0	0	0	0
EOG091200SN	7364734	7367748	17	nu	51255	0	19620	0	31635	14991	976	9279	7815	7176	7365	0	0	0	0	0	0	0	0	0	0	0	0	0	0	0	0	0	0
EOG091200SO	680593	683763	19	nu	60249	0	24750	0	35499	14288	1274	11177	6612	7676	10034	0	0	0	0	0	0	0	0	0	0	0	0	0	0	0	0	0	0
EOG091200SP	6381751	6385584	17	nu	65178	0	35313	0	29865	11970	1141	8605	5534	6436	9290	0	0	0	0	0	0	0	0	0	0	0	0	0	0	0	0	0	0
EOG091200SR	4817626	4821009	19	nu	64296	0	28860	0	35436	12753	1195	11785	5767	6986	10898	0	0	0	0	0	0	0	0	0	0	0	0	0	0	0	0	0	0
EOG091200SS	1766137	1770261	19	nu	78375	0	33333	0	45042	17304	1928	17251	7840	9464	10487	0	0	0	0	0	0	0	0	0	0	0	0	0	0	0	0	0	0
EOG091200SU	5524552	5526855	17	nu	39168	0	13149	0	26019	10599	1206	8273	5110	5489	7147	0	0	0	0	0	0	0	0	0	0	0	0	0	0	0	0	0	0
EOG091200SX	7512406	7514844	19	nu	46341	0	14187	0	32154	11619	1052	11339	5385	6234	9196	0	0	0	0	0	0	0	0	0	0	0	0	0	0	0	0	0	0
EOG091200SY	7387279	7390032	17	nu	46818	0	12660	1	34157	15391	1202	9276	7258	8133	9490	0	1	0	0	0	0	0	0	0	0	0	0	0	0	0	0	0	0
EOG091200T0	4703791	4706409	18	nu	47142	0	18609	0	28533	11303	851	9324	5480	5823	7906	0	0	0	0	0	0	0	0	0	0	0	0	0	0	0	0	0	0
EOG091200T1	8768071	8772063	19	nu	75867	0	41169	0	34698	15430	1957	10779	7168	8262	8489	0	0	0	0	0	0	0	0	0	0	0	0	0	0	0	0	0	0
EOG091200T2	3107764	3110229	18	nu	44388	0	14121	0	30267	12327	996	9658	5229	7098	8282	0	0	0	0	0	0	0	0	0	0	0	0	0	0	0	0	0	0
EOG091200T4	5121004	5126343	14	nu	74760	0	46656	0	28104	11551	1021	7349	5374	6177	9204	0	0	0	0	0	0	0	0	0	0	0	0	0	0	0	0	0	0
EOG091200T5	6002047	6006168	19	nu	78318	0	43014	0	35304	13456	1641	12281	6497	6959	9567	0	0	0	0	0	0	0	0	0	0	0	0	0	0	0	0	0	0
EOG091200T7	8262991	8265825	18	nu	51030	0	16362	0	34668	13695	1313	10906	5800	7895	10067	0	0	0	0	0	0	0	0	0	0	0	0	0	0	0	0	0	0
EOG091200TA	3846271	3849462	19	nu	60648	0	18540	0	42108	18107	1456	13308	9197	8910	10693	0	0	0	0	0	0	0	0	0	0	0	0	0	0	0	0	0	0
EOG091200TB	1853167	1859307	17	nu	104397	0	71382	0	33015	13874	1112	10860	6819	7055	8281	0	0	0	0	0	0	0	0	0	0	0	0	0	0	0	0	0	0
EOG091200TC	7800907	7805319	19	nu	83847	0	46968	0	36879	14305	2041	14140	7078	7227	8434	0	0	0	0	0	0	0	0	0	0	0	0	0	0	0	0	0	0
EOG091200TE	2861479	2867292	19	nu	110466	0	64359	0	46107	15418	1908	16027	7271	8147	14662	0	0	0	0	0	0	0	0	0	0	0	0	0	0	0	0	0	0
EOG091200TF	5322772	5325261	12	nu	29880	0	6516	0	23364	9999	1005	7384	4479	5520	5981	0	0	0	0	0	0	0	0	0	0	0	0	0	0	0	0	0	0
EOG091200TG	4663366	4666332	19	nu	56373	0	22350	0	34023	14082	1312	10068	6919	7163	9873	0	0	0	0	0	0	0	0	0	0	0	0	0	0	0	0	0	0
EOG091200TK	601990	603891	18	nu	34236	0	5991	2	28243	13304	681	7810	5303	8001	7129	0	2	0	0	0	0	0	0	0	0	0	0	0	0	0	0	0	0
EOG091200TN	8183875	8185911	17	nu	34629	0	5067	2	29560	12680	922	8876	5763	6917	8004	0	2	0	0	0	0	0	0	0	0	0	0	0	0	0	0	0	0
EOG091200TP	1105453	1108944	11	nu	38412	0	16437	0	21975	9577	1156	6873	4145	5432	5525	0	0	0	0	0	0	0	0	0	0	0	0	0	0	0	0	0	0
EOG091200TQ	1668814	1671006	17	nu	37281	0	10752	0	26529	10579	983	7917	5218	5361	8033	0	0	0	0	0	0	0	0	0	0	0	0	0	0	0	0	0	0
EOG091200TR	2360533	2364606	19	nu	77406	0	42804	0	34602	15310	988	10507	7447	7863	8785	0	0	0	0	0	0	0	0	0	0	0	0	0	0	0	0	0	0
EOG091200TV	80224	83151	15	nu	43920	0	8583	0	35337	14535	1655	11139	6799	7736	9663	0	0	0	0	0	0	0	0	0	0	0	0	0	0	0	0	0	0
EOG091200U0	5227522	5231568	19	nu	76893	0	38085	0	38808	16061	1866	13307	7314	8747	9440	0	0	0	0	0	0	0	0	0	0	0	0	0	0	0	0	0	0
EOG091200U2	1397026	1399431	12	nu	28872	0	8052	0	20820	8144	884	6817	3521	4623	5859	0	0	0	0	0	0	0	0	0	0	0	0	0	0	0	0	0	0
EOG091200U4	1083049	1085199	19	nu	40869	0	4965	0	35904	14817	962	11262	6881	7936	9825	0	0	0	0	0	0	0	0	0	0	0	0	0	0	0	0	0	0
EOG091200U5	6917923	6921957	19	nu	76665	0	36933	27	39705	16078	1167	12703	7507	8571	10924	0	27	0	0	0	0	0	0	0	0	0	0	0	0	0	0	0	0
EOG091200U7	6302299	6305343	12	nu	36540	0	13833	0	22707	9686	989	7448	5061	4625	5573	0	0	0	0	0	0	0	0	0	0	0	0	0	0	0	0	0	0
EOG091200U9	8331103	8334207	11	nu	34155	0	9015	0	25140	11590	1293	7297	5911	5679	6253	0	0	0	0	0	0	0	0	0	0	0	0	0	0	0	0	0	0
EOG091200UB	6738805	6741174	11	nu	26070	0	9705	0	16365	7334	754	4810	3373	3961	4221	0	0	0	0	0	0	0	0	0	0	0	0	0	0	0	0	0	0
EOG091200UC	7577917	7580151	15	nu	33525	0	3642	0	29883	11454	1186	10068	5346	6108	8361	0	0	0	0	0	0	0	0	0	0	0	0	0	0	0	0	0	0
EOG091200UF	3839059	3842172	18	nu	56052	0	29139	0	26913	12139	1191	8466	6058	6081	6308	0	0	0	0	0	0	0	0	0	0	0	0	0	0	0	0	0	0
EOG091200UG	4397518	4400061	18	nu	45792	0	8826	0	36966	15052	1348	11653	7187	7865	10261	0	0	0	0	0	0	0	0	0	0	0	0	0	0	0	0	0	0
EOG091200UH	1473940	1476411	19	nu	46968	0	12267	0	34701	15087	947	10355	7522	7565	9259	0	0	0	0	0	0	0	0	0	0	0	0	0	0	0	0	0	0
EOG091200UJ	964039	967107	18	nu	55242	0	22359	0	32883	11866	1651	11332	5413	6453	9685	0	0	0	0	0	0	0	0	0	0	0	0	0	0	0	0	0	0
EOG091200UK	2727148	2731701	19	nu	86526	0	47613	0	38913	13743	1526	13769	6494	7249	11401	0	0	0	0	0	0	0	0	0	0	0	0	0	0	0	0	0	0
EOG091200UL	7458832	7461132	19	nu	43719	0	9219	0	34500	14949	961	10785	6684	8265	8766	0	0	0	0	0	0	0	0	0	0	0	0	0	0	0	0	0	0
EOG091200UM	7738150	7740669	19	nu	47880	0	19746	0	28134	11138	1132	7734	5300	5838	9262	0	0	0	0	0	0	0	0	0	0	0	0	0	0	0	0	0	0
EOG091200UP	7368886	7371459	19	nu	48906	0	14268	0	34638	14329	1178	9118	6618	7711	11191	0	0	0	0	0	0	0	0	0	0	0	0	0	0	0	0	0	0
EOG091200UR	6532381	6534633	18	nu	40554	0	3579	0	36975	14643	1289	11882	7083	7560	10450	0	0	0	0	0	0	0	0	0	0	0	0	0	0	0	0	0	0
EOG091200UU	8170744	8173455	17	nu	46104	0	10263	0	35841	14768	1425	10999	7060	7708	10074	0	0	0	0	0	0	0	0	0	0	0	0	0	0	0	0	0	0
EOG091200UV	3853420	3855591	18	nu	39096	0	8766	0	30330	12028	939	10216	5368	6660	8086	0	0	0	0	0	0	0	0	0	0	0	0	0	0	0	0	0	0
EOG091200UX	6210442	6212838	15	nu	35955	0	3678	0	32277	13750	1207	10622	6413	7337	7905	0	0	0	0	0	0	0	0	0	0	0	0	0	0	0	0	0	0
EOG091200UY	2021230	2024208	17	nu	50643	0	13707	0	36936	14720	1486	10484	6792	7928	11732	0	0	0	0	0	0	0	0	0	0	0	0	0	0	0	0	0	0
EOG091200UZ	6103693	6105570	19	nu	35682	0	6255	0	29427	12833	674	8417	5409	7424	8177	0	0	0	0	0	0	0	0	0	0	0	0	0	0	0	0	0	0
EOG091200V1	3767818	3769617	17	nu	30600	0	2331	0	28269	11169	721	8966	4899	6270	8134	0	0	0	0	0	0	0	0	0	0	0	0	0	0	0	0	0	0
EOG091200V3	9111385	9114702	18	nu	59724	0	24858	71	34795	15619	1453	10642	7113	8506	8534	0	71	0	0	0	0	0	0	0	0	0	0	0	0	0	0	0	0
EOG091200V4	7060819	7064538	16	nu	59520	0	22128	0	37392	16425	1564	12754	8542	7883	8213	0	0	0	0	0	0	0	0	0	0	0	0	0	0	0	0	0	0
EOG091200V5	2055541	2061759	18	nu	111942	0	79743	50	32149	13727	1554	10079	6734	6993	8343	0	50	0	0	0	0	0	0	0	0	0	0	0	0	0	0	0	0
EOG091200V6	5261776	5264451	19	nu	50844	0	19419	0	31425	13384	1049	11222	6212	7172	6819	0	0	0	0	0	0	0	0	0	0	0	0	0	0	0	0	0	0
EOG091200V9	737689	740184	12	nu	29952	0	8718	0	21234	9974	881	6121	5409	4565	5139	0	0	0	0	0	0	0	0	0	0	0	0	0	0	0	0	0	0
EOG091200VC	2829958	2832192	19	nu	42465	0	4962	0	37503	15650	850	12916	7266	8384	8937	0	0	0	0	0	0	0	0	0	0	0	0	0	0	0	0	0	0
EOG091200VD	8519992	8522358	19	nu	44973	0	7122	0	37851	17608	946	10678	8491	9117	9565	0	0	0	0	0	0	0	0	0	0	0	0	0	0	0	0	0	0
EOG091200VE	3943426	3947748	13	nu	56199	0	26943	0	29256	13293	1699	8757	6719	6574	7206	0	0	0	0	0	0	0	0	0	0	0	0	0	0	0	0	0	0
EOG091200VG	4118497	4120518	18	nu	36396	0	11847	0	24549	9553	837	7640	4604	4949	7356	0	0	0	0	0	0	0	0	0	0	0	0	0	0	0	0	0	0
EOG091200VH	1942102	1944384	17	nu	38811	0	5112	0	33699	12934	1143	11237	5547	7387	9528	0	0	0	0	0	0	0	0	0	0	0	0	0	0	0	0	0	0
EOG091200VI	4586863	4591041	17	nu	71043	0	36762	99	34182	15077	1306	10500	7843	7234	8605	0	99	0	0	0	0	0	0	0	0	0	0	0	0	0	0	0	0
EOG091200VK	7958353	7966245	17	nu	134181	0	99162	0	35019	14079	998	11235	6201	7878	9705	0	0	0	0	0	0	0	0	0	0	0	0	0	0	0	0	0	0
EOG091200VL	7073563	7076088	18	nu	45468	0	16929	0	28539	13564	985	8313	6936	6628	6662	0	0	0	0	0	0	0	0	0	0	0	0	0	0	0	0	0	0
EOG091200VN	6609808	6611754	17	nu	33099	0	6729	0	26370	11145	902	7328	4937	6208	7897	0	0	0	0	0	0	0	0	0	0	0	0	0	0	0	0	0	0
EOG091200VO	1527073	1530411	12	nu	40068	0	11373	0	28695	12973	1657	8339	6158	6815	7383	0	0	0	0	0	0	0	0	0	0	0	0	0	0	0	0	0	0
EOG091200VT	1277968	1280643	19	nu	50844	0	15126	0	35718	14197	1046	11739	6445	7752	9782	0	0	0	0	0	0	0	0	0	0	0	0	0	0	0	0	0	0
EOG091200VV	8257015	8261124	17	nu	69870	0	33717	0	36153	15853	1296	9610	7795	8058	10690	0	0	0	0	0	0	0	0	0	0	0	0	0	0	0	0	0	0
EOG091200VY	1233751	1235736	19	nu	37734	0	7512	0	30222	13401	776	9226	6319	7082	7595	0	0	0	0	0	0	0	0	0	0	0	0	0	0	0	0	0	0
EOG091200W0	3881635	3883710	14	nu	29064	0	6030	0	23034	9466	768	6160	4311	5155	7408	0	0	0	0	0	0	0	0	0	0	0	0	0	0	0	0	0	0
EOG091200W2	2284873	2287194	19	nu	44118	0	11802	0	32316	14502	1009	10046	7099	7403	7768	0	0	0	0	0	0	0	0	0	0	0	0	0	0	0	0	0	0
EOG091200W3	3549175	3551793	18	nu	47142	0	14226	0	32916	12558	1286	11184	5309	7249	9174	0	0	0	0	0	0	0	0	0	0	0	0	0	0	0	0	0	0
EOG091200W4	6325897	6332154	19	nu	118902	0	79485	0	39417	17822	1839	13093	10371	7451	8502	0	0	0	0	0	0	0	0	0	0	0	0	0	0	0	0	0	0
EOG091200W6	3648781	3650895	17	nu	35955	0	9819	0	26136	10833	871	8165	4872	5961	7138	0	0	0	0	0	0	0	0	0	0	0	0	0	0	0	0	0	0
EOG091200W8	5147224	5149146	18	nu	34614	0	1326	0	33288	14752	1009	9771	6582	8170	8765	0	0	0	0	0	0	0	0	0	0	0	0	0	0	0	0	0	0
EOG091200W9	5628682	5630916	18	nu	40230	0	7581	0	32649	13786	1078	9851	6362	7424	9012	0	0	0	0	0	0	0	0	0	0	0	0	0	0	0	0	0	0
EOG091200WB	3524140	3526698	19	nu	48621	0	17664	0	30957	12390	1055	9845	6201	6189	8722	0	0	0	0	0	0	0	0	0	0	0	0	0	0	0	0	0	0
EOG091200WC	8119093	8121192	19	nu	39900	0	7947	0	31953	11474	971	11111	5098	6376	9368	0	0	0	0	0	0	0	0	0	0	0	0	0	0	0	0	0	0
EOG091200WG	8106694	8111724	19	nu	95589	0	53457	0	42132	17240	1648	14444	7673	9567	10448	0	0	0	0	0	0	0	0	0	0	0	0	0	0	0	0	0	0
EOG091200WI	7003882	7006617	16	nu	43776	0	15627	0	28149	13002	994	8107	6479	6523	7040	0	0	0	0	0	0	0	0	0	0	0	0	0	0	0	0	0	0
EOG091200WJ	2487694	2490627	19	nu	55746	0	17628	0	38118	14914	1379	10258	6775	8139	12946	0	0	0	0	0	0	0	0	0	0	0	0	0	0	0	0	0	0
EOG091200WK	511558	517128	19	nu	105849	0	55014	0	50835	21527	2294	17475	9877	11650	11833	0	0	0	0	0	0	0	0	0	0	0	0	0	0	0	0	0	0
EOG091200WL	530425	532554	19	nu	40470	0	9786	0	30684	11818	970	9549	5519	6299	9317	0	0	0	0	0	0	0	0	0	0	0	0	0	0	0	0	0	0
EOG091200WM	4375069	4378146	19	nu	58482	0	16065	0	42417	15873	1572	13993	7302	8571	12551	0	0	0	0	0	0	0	0	0	0	0	0	0	0	0	0	0	0
EOG091200WN	2499019	2501157	17	nu	36363	0	9933	0	26430	11075	936	8066	5187	5888	7289	0	0	0	0	0	0	0	0	0	0	0	0	0	0	0	0	0	0
EOG091200WR	5108215	5110548	19	nu	44346	0	14472	0	29874	11592	1456	9431	5399	6193	8851	0	0	0	0	0	0	0	0	0	0	0	0	0	0	0	0	0	0
EOG091200WT	716347	719688	13	nu	43446	0	16176	0	27270	11645	952	8339	5200	6445	7286	0	0	0	0	0	0	0	0	0	0	0	0	0	0	0	0	0	0
EOG091200WX	4789636	4792215	19	nu	49020	0	13944	0	35076	17820	909	8698	8972	8848	8558	0	0	0	0	0	0	0	0	0	0	0	0	0	0	0	0	0	0
EOG091200WY	7983538	7987500	14	nu	55482	0	24438	0	31044	14198	1202	10034	6502	7696	6812	0	0	0	0	0	0	0	0	0	0	0	0	0	0	0	0	0	0
EOG091200WZ	6143620	6146049	19	nu	46170	0	10089	32	36049	13644	1135	13641	5972	7672	8764	0	32	0	0	0	0	0	0	0	0	0	0	0	0	0	0	0	0
EOG091200X0	4512637	4515366	19	nu	51870	0	13971	0	37899	14825	1217	12229	6795	8030	10845	0	0	0	0	0	0	0	0	0	0	0	0	0	0	0	0	0	0
EOG091200X3	6206047	6210441	19	nu	83505	0	32304	0	51201	18779	2489	17046	8464	10315	15376	0	0	0	0	0	0	0	0	0	0	0	0	0	0	0	0	0	0
EOG091200X4	4366867	4370877	17	nu	68187	0	22446	0	45741	20879	1391	13784	11216	9663	11078	0	0	0	0	0	0	0	0	0	0	0	0	0	0	0	0	0	0
EOG091200X8	4658950	4661748	18	nu	50382	0	13032	0	37350	13356	1786	13035	5722	7634	10959	0	0	0	0	0	0	0	0	0	0	0	0	0	0	0	0	0	0
EOG091200X9	6182032	6185766	19	nu	70965	0	34017	0	36948	16907	1024	10972	8818	8089	9069	0	0	0	0	0	0	0	0	0	0	0	0	0	0	0	0	0	0
EOG091200XA	6403381	6407322	17	nu	67014	0	30999	0	36015	14028	1337	12085	6282	7746	9902	0	0	0	0	0	0	0	0	0	0	0	0	0	0	0	0	0	0
EOG091200XC	2128405	2130594	7	nu	15330	0	2655	105	12570	5757	654	3802	2729	3028	3011	0	105	0	0	0	0	0	0	0	0	0	0	0	0	0	0	0	0
EOG091200XE	6229429	6232566	13	nu	40794	0	14748	0	26046	10766	1213	8520	5022	5744	6760	0	0	0	0	0	0	0	0	0	0	0	0	0	0	0	0	0	0
EOG091200XF	967108	969723	19	nu	49704	0	14982	0	34722	12715	1307	11662	5701	7014	10345	0	0	0	0	0	0	0	0	0	0	0	0	0	0	0	0	0	0
EOG091200XK	1810978	1813494	19	nu	47823	0	10545	0	37278	14069	1510	12209	5920	8149	11000	0	0	0	0	0	0	0	0	0	0	0	0	0	0	0	0	0	0
EOG091200XN	5216968	5219886	18	nu	52542	0	20457	0	32085	12087	1282	10952	5807	6280	9046	0	0	0	0	0	0	0	0	0	0	0	0	0	0	0	0	0	0
EOG091200XO	6537841	6539649	19	nu	34371	0	3615	0	30756	12577	868	9518	5524	7053	8661	0	0	0	0	0	0	0	0	0	0	0	0	0	0	0	0	0	0
EOG091200XQ	2435149	2437164	19	nu	38304	0	8895	1	29408	11574	882	9241	5336	6238	8593	0	1	0	0	0	0	0	0	0	0	0	0	0	0	0	0	0	0
EOG091200XV	662833	668880	13	nu	78624	0	58647	0	19977	8288	638	6162	3789	4499	5527	0	0	0	0	0	0	0	0	0	0	0	0	0	0	0	0	0	0
EOG091200XX	7503442	7507641	17	nu	71400	0	36153	0	35247	14492	1432	11452	7242	7250	9303	0	0	0	0	0	0	0	0	0	0	0	0	0	0	0	0	0	0
EOG091200XY	3822223	3828156	18	nu	106812	0	70017	0	36795	15826	1875	12814	8366	7460	8155	0	0	0	0	0	0	0	0	0	0	0	0	0	0	0	0	0	0
EOG091200XZ	2266903	2269617	19	nu	51585	0	12333	1	39251	14820	1490	12817	6640	8180	11614	0	1	0	0	0	0	0	0	0	0	0	0	0	0	0	0	0	0
EOG091200Y0	3569053	3573210	19	nu	79002	0	33264	0	45738	17394	1962	14664	8016	9378	13680	0	0	0	0	0	0	0	0	0	0	0	0	0	0	0	0	0	0
EOG091200Y3	3182812	3185301	18	nu	44820	0	17784	0	27036	10692	1016	8747	4919	5773	7597	0	0	0	0	0	0	0	0	0	0	0	0	0	0	0	0	0	0
EOG091200Y6	606997	611802	19	nu	91314	0	34347	1	56966	22072	2239	18119	9773	12299	16775	0	1	0	0	0	0	0	0	0	0	0	0	0	0	0	0	0	0
EOG091200YB	5278366	5280882	19	nu	47823	0	10623	0	37200	14009	1400	13055	6402	7607	10136	0	0	0	0	0	0	0	0	0	0	0	0	0	0	0	0	0	0
EOG091200YG	9441838	9445020	19	nu	60477	0	28071	0	32406	12713	1242	10151	5936	6777	9542	0	0	0	0	0	0	0	0	0	0	0	0	0	0	0	0	0	0
EOG091200YH	5557024	5560053	16	nu	48480	0	25722	3	22755	10176	906	6935	4919	5257	5644	0	3	0	0	0	0	0	0	0	0	0	0	0	0	0	0	0	0
EOG091200YI	8894797	8897835	18	nu	54702	0	16785	0	37917	14837	1633	11886	7055	7782	11194	0	0	0	0	0	0	0	0	0	0	0	0	0	0	0	0	0	0
EOG091200YK	4199743	4202127	19	nu	45315	0	6135	0	39180	15266	1448	12728	6444	8822	11186	0	0	0	0	0	0	0	0	0	0	0	0	0	0	0	0	0	0
EOG091200YM	3089380	3094458	19	nu	96501	0	61083	0	35418	16228	1935	11798	7844	8384	7392	0	0	0	0	0	0	0	0	0	0	0	0	0	0	0	0	0	0
EOG091200YN	7628785	7632516	8	nu	29856	0	11217	0	18639	7647	992	5885	3468	4179	5107	0	0	0	0	0	0	0	0	0	0	0	0	0	0	0	0	0	0
EOG091200YP	3022732	3026751	19	nu	76380	0	38076	0	38304	17124	1387	10837	7947	9177	10343	0	0	0	0	0	0	0	0	0	0	0	0	0	0	0	0	0	0
EOG091200YR	2324983	2327922	19	nu	55860	0	16146	0	39714	14993	1463	14048	6642	8351	10673	0	0	0	0	0	0	0	0	0	0	0	0	0	0	0	0	0	0
EOG091200YS	629482	633423	19	nu	74898	0	26853	0	48045	17906	2113	15214	8635	9271	14925	0	0	0	0	0	0	0	0	0	0	0	0	0	0	0	0	0	0
EOG091200YT	678586	680592	18	nu	36126	0	6402	0	29724	11149	1004	11008	4995	6154	7567	0	0	0	0	0	0	0	0	0	0	0	0	0	0	0	0	0	0
EOG091200YU	3463354	3470679	17	nu	124542	0	73035	0	51507	23086	2435	17001	12664	10422	11420	0	0	0	0	0	0	0	0	0	0	0	0	0	0	0	0	0	0
EOG091200YW	4192762	4195278	18	nu	45306	0	18897	0	26409	11261	1135	7961	5459	5802	7187	0	0	0	0	0	0	0	0	0	0	0	0	0	0	0	0	0	0
EOG091200YX	588535	591408	18	nu	51732	0	21510	0	30222	10430	1642	10168	4964	5466	9624	0	0	0	0	0	0	0	0	0	0	0	0	0	0	0	0	0	0
EOG091200Z0	3677833	3680124	18	nu	41256	0	5478	1	35777	14433	903	12342	6359	8074	9002	0	1	0	0	0	0	0	0	0	0	0	0	0	0	0	0	0	0
EOG091200Z1	3285694	3288192	19	nu	47481	0	17409	0	30072	13780	956	8192	6567	7213	8100	0	0	0	0	0	0	0	0	0	0	0	0	0	0	0	0	0	0
EOG091200Z2	2923351	2925867	19	nu	47823	0	14481	0	33342	13230	826	11116	5754	7476	8996	0	0	0	0	0	0	0	0	0	0	0	0	0	0	0	0	0	0
EOG091200Z5	6122878	6125730	19	nu	54207	0	23574	0	30633	13130	726	9030	6175	6955	8473	0	0	0	0	0	0	0	0	0	0	0	0	0	0	0	0	0	0
EOG091200Z9	2799685	2802360	19	nu	50844	0	16692	0	34152	13355	1037	11011	6108	7247	9786	0	0	0	0	0	0	0	0	0	0	0	0	0	0	0	0	0	0
EOG091200ZA	3126073	3128601	19	nu	48051	0	12159	0	35892	14243	1324	11116	7127	7116	10533	0	0	0	0	0	0	0	0	0	0	0	0	0	0	0	0	0	0
EOG091200ZB	8969329	8971899	19	nu	48849	0	22773	0	26076	12798	1002	6933	6584	6214	6345	0	0	0	0	0	0	0	0	0	0	0	0	0	0	0	0	0	0
EOG091200ZF	591754	594915	19	nu	60078	0	27303	0	32775	14675	1228	10351	6741	7934	7749	0	0	0	0	0	0	0	0	0	0	0	0	0	0	0	0	0	0
EOG091200ZH	9195865	9199275	19	nu	64809	0	23895	1	40913	19352	1578	12268	10697	8655	9293	0	1	0	0	0	0	0	0	0	0	0	0	0	0	0	0	0	0
EOG091200ZI	9026728	9030075	18	nu	60264	0	36717	0	23547	8730	1281	9208	4263	4467	5609	0	0	0	0	0	0	0	0	0	0	0	0	0	0	0	0	0	0
EOG091200ZK	4165531	4168794	19	nu	62016	0	25044	0	36972	13442	1994	14027	5840	7602	9503	0	0	0	0	0	0	0	0	0	0	0	0	0	0	0	0	0	0
EOG091200ZL	8890978	8893293	19	nu	44004	0	7293	0	36711	13930	1267	12322	6122	7808	10459	0	0	0	0	0	0	0	0	0	0	0	0	0	0	0	0	0	0
EOG091200ZM	635308	638436	11	nu	34419	0	15756	99	18564	8389	899	5651	4346	4043	4524	0	99	0	0	0	0	0	0	0	0	0	0	0	0	0	0	0	0
EOG091200ZO	5176996	5178990	18	nu	35910	0	6750	0	29160	11523	841	9374	5153	6370	8263	0	0	0	0	0	0	0	0	0	0	0	0	0	0	0	0	0	0
EOG091200ZS	2115634	2118342	19	nu	51471	0	17898	0	33573	14198	1347	10194	6775	7423	9181	0	0	0	0	0	0	0	0	0	0	0	0	0	0	0	0	0	0
EOG091200ZU	1751902	1756533	18	nu	83376	0	42708	0	40668	15716	2268	13382	7337	8379	11570	0	0	0	0	0	0	0	0	0	0	0	0	0	0	0	0	0	0
EOG091200ZV	9445021	9447828	12	nu	33696	0	4920	0	28776	11829	1472	8605	5683	6146	8342	0	0	0	0	0	0	0	0	0	0	0	0	0	0	0	0	0	0
EOG091200ZX	9107716	9111384	17	nu	62373	0	21603	0	40770	16017	1635	15557	6344	9673	9196	0	0	0	0	0	0	0	0	0	0	0	0	0	0	0	0	0	0
EOG091200ZY	1466425	1468662	16	nu	35808	0	17289	0	18519	7406	908	6175	3453	3953	4938	0	0	0	0	0	0	0	0	0	0	0	0	0	0	0	0	0	0
EOG09120101	5049160	5051775	10	nu	26160	0	11256	0	14904	7118	589	4278	3623	3495	3508	0	0	0	0	0	0	0	0	0	0	0	0	0	0	0	0	0	0
EOG09120102	8888395	8890476	18	nu	37476	0	6798	0	30678	12103	962	10019	5476	6627	8556	0	0	0	0	0	0	0	0	0	0	0	0	0	0	0	0	0	0
EOG09120103	2459977	2461884	19	nu	36252	0	6450	0	29802	10981	1084	9751	5070	5911	9070	0	0	0	0	0	0	0	0	0	0	0	0	0	0	0	0	0	0
EOG09120106	4202128	4207743	19	nu	106704	0	68715	1	37988	15854	1649	12234	7356	8498	9900	0	1	0	0	0	0	0	0	0	0	0	0	0	0	0	0	0	0
EOG09120108	7563121	7565775	19	nu	50445	0	7968	1	42476	17320	1335	13957	8331	8989	11199	0	1	0	0	0	0	0	0	0	0	0	0	0	0	0	0	0	0
EOG0912010A	3289648	3291861	19	nu	42066	0	10770	0	31296	11876	1069	9559	5540	6336	9861	0	0	0	0	0	0	0	0	0	0	0	0	0	0	0	0	0	0
EOG0912010B	5411356	5415609	15	nu	63810	0	32274	0	31536	14447	1298	9741	6827	7620	7348	0	0	0	0	0	0	0	0	0	0	0	0	0	0	0	0	0	0
EOG0912010D	9082675	9084624	18	nu	35100	0	7599	0	27501	10639	817	8736	5030	5609	8126	0	0	0	0	0	0	0	0	0	0	0	0	0	0	0	0	0	0
EOG0912010F	6256441	6259215	19	nu	52725	0	18651	0	34074	13021	1319	10925	6767	6254	10128	0	0	0	0	0	0	0	0	0	0	0	0	0	0	0	0	0	0
EOG0912010H	1514362	1517220	16	nu	45744	0	17631	0	28113	9764	1392	10184	4617	5147	8165	0	0	0	0	0	0	0	0	0	0	0	0	0	0	0	0	0	0
EOG0912010L	1762129	1766136	19	nu	76152	0	48357	0	27795	10971	1522	9890	4976	5995	6934	0	0	0	0	0	0	0	0	0	0	0	0	0	0	0	0	0	0
EOG0912010M	4233034	4234773	19	nu	33060	0	2295	0	30765	12653	716	8177	5775	6878	9935	0	0	0	0	0	0	0	0	0	0	0	0	0	0	0	0	0	0
EOG0912010N	6805972	6809421	18	nu	62100	0	33204	0	28896	11997	668	9530	5428	6569	7369	0	0	0	0	0	0	0	0	0	0	0	0	0	0	0	0	0	0
EOG0912010P	2271196	2272911	19	nu	32604	0	2604	0	30000	13726	736	8924	6965	6761	7350	0	0	0	0	0	0	0	0	0	0	0	0	0	0	0	0	0	0
EOG0912010Q	2225392	2228406	14	nu	42210	0	14265	1	27944	10719	1491	9802	4707	6012	7423	0	1	0	0	0	0	0	0	0	0	0	0	0	0	0	0	0	0
EOG0912010R	7208920	7211463	9	nu	22896	0	8229	0	14667	6513	648	4601	2969	3544	3553	0	0	0	0	0	0	0	0	0	0	0	0	0	0	0	0	0	0
EOG0912010T	903964	907362	12	nu	40788	0	18147	0	22641	10326	906	6575	4812	5514	5740	0	0	0	0	0	0	0	0	0	0	0	0	0	0	0	0	0	0
EOG0912010U	178567	182919	18	nu	78354	0	41730	3	36621	14817	1636	11467	7667	7150	10337	0	3	0	0	0	0	0	0	0	0	0	0	0	0	0	0	0	0
EOG0912010V	6035917	6041550	15	nu	84510	0	57990	0	26520	10368	755	8966	4855	5513	7186	0	0	0	0	0	0	0	0	0	0	0	0	0	0	0	0	0	0
EOG09120110	4714135	4717086	18	nu	53136	0	25077	0	28059	11488	948	8993	5420	6068	7578	0	0	0	0	0	0	0	0	0	0	0	0	0	0	0	0	0	0
EOG09120112	3778033	3779973	19	nu	36879	0	6729	0	30150	11880	863	9571	5075	6805	8699	0	0	0	0	0	0	0	0	0	0	0	0	0	0	0	0	0	0
EOG09120115	1944931	1947807	11	nu	31647	0	11097	0	20550	7922	1177	6667	3593	4329	5961	0	0	0	0	0	0	0	0	0	0	0	0	0	0	0	0	0	0
EOG09120116	788341	790308	19	nu	37392	0	7506	0	29886	11381	724	9861	5053	6328	8644	0	0	0	0	0	0	0	0	0	0	0	0	0	0	0	0	0	0
EOG09120117	5152579	5154954	14	nu	33264	0	12699	0	20565	9316	904	5348	4668	4648	5901	0	0	0	0	0	0	0	0	0	0	0	0	0	0	0	0	0	0
EOG09120119	6554854	6565242	17	nu	176613	0	118362	56	58195	20378	3951	23868	8937	11441	13949	0	56	0	0	0	0	0	0	0	0	0	0	0	0	0	0	0	0
EOG0912011A	2034625	2036607	18	nu	35694	0	1176	0	34518	14157	1054	10556	6233	7924	9805	0	0	0	0	0	0	0	0	0	0	0	0	0	0	0	0	0	0
EOG0912011C	5015032	5018295	19	nu	62016	0	29127	0	32889	13082	1673	11363	6582	6500	8444	0	0	0	0	0	0	0	0	0	0	0	0	0	0	0	0	0	0
EOG0912011D	5810443	5813838	17	nu	57732	0	29301	1	28430	12508	1201	8811	6524	5984	7111	0	1	0	0	0	0	0	0	0	0	0	0	0	0	0	0	0	0
EOG0912011E	3731581	3734922	17	nu	56814	0	25401	0	31413	12938	1743	10102	6316	6622	8373	0	0	0	0	0	0	0	0	0	0	0	0	0	0	0	0	0	0
EOG0912011I	8013064	8017143	19	nu	77520	0	36333	0	41187	15773	2405	14471	7100	8673	10943	0	0	0	0	0	0	0	0	0	0	0	0	0	0	0	0	0	0
EOG0912011J	4878883	4883094	17	nu	71604	0	32925	0	38679	14731	2246	12154	7255	7476	11794	0	0	0	0	0	0	0	0	0	0	0	0	0	0	0	0	0	0
EOG0912011L	4993030	4996908	15	nu	58185	0	36693	3	21489	8772	783	7264	3861	4911	5453	0	3	0	0	0	0	0	0	0	0	0	0	0	0	0	0	0	0
EOG0912011M	4174633	4179459	19	nu	91713	0	58536	0	33177	13891	1015	10047	6401	7490	9239	0	0	0	0	0	0	0	0	0	0	0	0	0	0	0	0	0	0
EOG0912011Q	6232978	6234882	19	nu	36195	0	4104	0	32091	13759	857	9665	6384	7375	8667	0	0	0	0	0	0	0	0	0	0	0	0	0	0	0	0	0	0
EOG0912011R	6390880	6393732	15	nu	42795	0	21393	0	21402	9236	1004	6298	4558	4678	5868	0	0	0	0	0	0	0	0	0	0	0	0	0	0	0	0	0	0
EOG0912011T	5783917	5785947	19	nu	38589	0	6915	0	31674	12547	995	8431	5178	7369	10696	0	0	0	0	0	0	0	0	0	0	0	0	0	0	0	0	0	0
EOG0912011V	6948259	6950562	13	nu	29952	0	8802	0	21150	7692	1171	7201	3934	3758	6257	0	0	0	0	0	0	0	0	0	0	0	0	0	0	0	0	0	0
EOG0912011W	3315487	3318537	14	nu	42714	0	5550	0	37164	14180	1883	12424	6906	7274	10560	0	0	0	0	0	0	0	0	0	0	0	0	0	0	0	0	0	0
EOG0912011Z	2154745	2157006	17	nu	38454	0	14019	0	24435	9315	1203	7931	4206	5109	7189	0	0	0	0	0	0	0	0	0	0	0	0	0	0	0	0	0	0
EOG09120120	603892	606996	17	nu	52785	0	22668	0	30117	13027	1183	9340	6360	6667	7750	0	0	0	0	0	0	0	0	0	0	0	0	0	0	0	0	0	0
EOG09120121	3603640	3605643	15	nu	30060	0	2085	0	27975	12268	857	9047	5630	6638	6660	0	0	0	0	0	0	0	0	0	0	0	0	0	0	0	0	0	0
EOG09120124	8129518	8131488	17	nu	33507	0	2706	0	30801	13727	1183	9025	6146	7581	8049	0	0	0	0	0	0	0	0	0	0	0	0	0	0	0	0	0	0
EOG09120125	5840725	5843850	19	nu	59394	0	14469	0	44925	19538	1352	14184	9729	9809	11203	0	0	0	0	0	0	0	0	0	0	0	0	0	0	0	0	0	0
EOG09120128	3501448	3506055	18	nu	82944	0	43704	32	39208	15141	1776	13259	6976	8165	10808	0	32	0	0	0	0	0	0	0	0	0	0	0	0	0	0	0	0
EOG09120129	7274707	7277163	19	nu	46683	0	20406	0	26277	11785	883	7487	5834	5951	7005	0	0	0	0	0	0	0	0	0	0	0	0	0	0	0	0	0	0
EOG0912012A	4490947	4493106	19	nu	41040	0	9312	0	31728	12702	1049	10317	6345	6357	8709	0	0	0	0	0	0	0	0	0	0	0	0	0	0	0	0	0	0
EOG0912012B	5178991	5182344	18	nu	60372	0	28107	0	32265	12709	1281	10431	5991	6718	9125	0	0	0	0	0	0	0	0	0	0	0	0	0	0	0	0	0	0
EOG0912012D	8772064	8775690	13	nu	47151	0	28287	0	18864	9102	773	5816	4739	4363	3946	0	0	0	0	0	0	0	0	0	0	0	0	0	0	0	0	0	0
EOG0912012E	834547	851652	19	nu	325014	0	232230	5	92779	35750	4676	37020	16102	19648	20009	0	5	0	0	0	0	0	0	0	0	0	0	0	0	0	0	0	0
EOG0912012F	3526699	3530484	16	nu	60576	0	34548	0	26028	11067	638	8446	4844	6223	6515	0	0	0	0	0	0	0	0	0	0	0	0	0	0	0	0	0	0
EOG0912012J	2815342	2818071	14	nu	38220	0	7800	0	30420	12718	1170	9126	5922	6796	8576	0	0	0	0	0	0	0	0	0	0	0	0	0	0	0	0	0	0
EOG0912012K	2973646	2976321	19	nu	50844	0	16110	31	34703	15019	1056	10736	7392	7627	8948	0	31	0	0	0	0	0	0	0	0	0	0	0	0	0	0	0	0
EOG0912012L	2572249	2575437	18	nu	57402	0	25893	0	31509	12936	763	10253	6032	6904	8320	0	0	0	0	0	0	0	0	0	0	0	0	0	0	0	0	0	0
EOG0912012N	8881702	8885448	18	nu	67446	0	31827	0	35619	14216	1772	13127	6553	7663	8276	0	0	0	0	0	0	0	0	0	0	0	0	0	0	0	0	0	0
EOG0912012O	6782365	6784515	19	nu	40869	0	12396	0	28473	10851	1195	9543	5361	5490	8079	0	0	0	0	0	0	0	0	0	0	0	0	0	0	0	0	0	0
EOG0912012R	7168618	7170651	12	nu	24408	0	2220	0	22188	8546	883	6771	4004	4542	6871	0	0	0	0	0	0	0	0	0	0	0	0	0	0	0	0	0	0
EOG0912012S	342421	345732	16	nu	52992	0	28278	0	24714	9541	1465	8292	4309	5232	6881	0	0	0	0	0	0	0	0	0	0	0	0	0	0	0	0	0	0
EOG0912012V	6172630	6174660	19	nu	38589	0	7929	0	30660	11334	903	10568	5254	6080	8758	0	0	0	0	0	0	0	0	0	0	0	0	0	0	0	0	0	0
EOG0912012Z	1447132	1449762	18	nu	47358	0	12447	0	34911	14875	1359	10594	7232	7643	9442	0	0	0	0	0	0	0	0	0	0	0	0	0	0	0	0	0	0
EOG09120130	8494426	8496402	19	nu	37563	0	3216	0	34347	16370	904	8974	8131	8239	9003	0	0	0	0	0	0	0	0	0	0	0	0	0	0	0	0	0	0
EOG09120131	8859034	8862294	18	nu	58698	0	22425	0	36273	12892	1523	13301	6001	6891	10080	0	0	0	0	0	0	0	0	0	0	0	0	0	0	0	0	0	0
EOG09120134	4019383	4021557	18	nu	39150	0	9789	0	29361	11487	993	9501	5525	5962	8373	0	0	0	0	0	0	0	0	0	0	0	0	0	0	0	0	0	0
EOG09120135	5418772	5421243	19	nu	46968	0	10941	1	36026	13242	1334	11459	6367	6875	11325	0	1	0	0	0	0	0	0	0	0	0	0	0	0	0	0	0	0
EOG09120136	4463518	4469571	17	nu	102918	0	59709	0	43209	18007	1599	14131	8162	9845	11071	0	0	0	0	0	0	0	0	0	0	0	0	0	0	0	0	0	0
EOG09120137	5437342	5440302	18	nu	53298	0	17343	0	35955	14333	1678	11252	6467	7866	10370	0	0	0	0	0	0	0	0	0	0	0	0	0	0	0	0	0	0
EOG09120138	5064076	5068434	19	nu	82821	0	44901	0	37920	16333	1313	11339	7546	8787	10248	0	0	0	0	0	0	0	0	0	0	0	0	0	0	0	0	0	0
EOG09120139	3147946	3152733	15	nu	71820	0	39999	0	31821	12157	1806	10829	5708	6449	8835	0	0	0	0	0	0	0	0	0	0	0	0	0	0	0	0	0	0
EOG0912013A	2258884	2262396	16	nu	56208	0	29784	0	26424	11460	694	7959	5740	5720	7005	0	0	0	0	0	0	0	0	0	0	0	0	0	0	0	0	0	0
EOG0912013B	2776282	2778582	18	nu	41418	0	10386	0	31032	12134	1039	9227	5947	6187	9671	0	0	0	0	0	0	0	0	0	0	0	0	0	0	0	0	0	0
EOG0912013C	3935587	3939873	19	nu	81453	0	49464	0	31989	11821	1122	10847	5556	6265	9321	0	0	0	0	0	0	0	0	0	0	0	0	0	0	0	0	0	0
EOG0912013D	8060740	8063004	19	nu	43035	0	12075	0	30960	11856	883	8758	5357	6499	10346	0	0	0	0	0	0	0	0	0	0	0	0	0	0	0	0	0	0
EOG0912013E	9468244	9470952	18	nu	48762	0	19197	0	29565	12343	1354	7742	5857	6486	9480	0	0	0	0	0	0	0	0	0	0	0	0	0	0	0	0	0	0
EOG0912013G	7531810	7535049	15	nu	48600	0	26982	0	21618	8527	1208	6625	4000	4527	6466	0	0	0	0	0	0	0	0	0	0	0	0	0	0	0	0	0	0
EOG0912013H	2118343	2120685	19	nu	44517	0	21063	0	23454	8979	982	7459	4247	4732	7016	0	0	0	0	0	0	0	0	0	0	0	0	0	0	0	0	0	0
EOG0912013J	687310	689604	19	nu	43605	0	6249	0	37356	14723	1104	12532	6562	8161	10101	0	0	0	0	0	0	0	0	0	0	0	0	0	0	0	0	0	0
EOG0912013L	2925868	2928729	19	nu	54378	0	20622	3	33753	13841	1336	11187	6959	6882	8725	0	3	0	0	0	0	0	0	0	0	0	0	0	0	0	0	0	0
EOG0912013M	9142993	9145479	19	nu	47253	0	11742	0	35511	14506	1295	12180	6299	8207	8825	0	0	0	0	0	0	0	0	0	0	0	0	0	0	0	0	0	0
EOG0912013O	2613010	2614914	18	nu	34290	0	6912	0	27378	11489	829	7926	4910	6579	7963	0	0	0	0	0	0	0	0	0	0	0	0	0	0	0	0	0	0
EOG0912013Q	5238562	5241474	19	nu	55347	0	14835	0	40512	16421	1304	14134	7787	8634	9957	0	0	0	0	0	0	0	0	0	0	0	0	0	0	0	0	0	0
EOG0912013R	5981440	5984616	19	nu	60363	0	26226	0	34137	14549	1126	10030	6479	8070	9558	0	0	0	0	0	0	0	0	0	0	0	0	0	0	0	0	0	0
EOG0912013S	8387050	8390277	16	nu	51648	0	19140	0	32508	16101	1015	8978	8827	7274	7429	0	0	0	0	0	0	0	0	0	0	0	0	0	0	0	0	0	0
EOG0912013V	3012268	3017505	14	nu	73332	0	44229	0	29103	12860	1426	9552	6629	6231	6691	0	0	0	0	0	0	0	0	0	0	0	0	0	0	0	0	0	0
EOG0912013W	7211464	7213464	19	nu	38019	0	7698	0	30321	13028	913	9368	6132	6896	7925	0	0	0	0	0	0	0	0	0	0	0	0	0	0	0	0	0	0
EOG0912013X	221377	224466	17	nu	52530	0	15933	3	36594	15646	1623	12092	8043	7603	8856	0	3	0	0	0	0	0	0	0	0	0	0	0	0	0	0	0	0
EOG0912013Y	8153110	8155197	19	nu	39672	0	4737	0	34935	14367	945	10707	6870	7497	9861	0	0	0	0	0	0	0	0	0	0	0	0	0	0	0	0	0	0
EOG09120142	4619227	4621446	19	nu	42180	0	12708	0	29472	11037	952	10031	5020	6017	8404	0	0	0	0	0	0	0	0	0	0	0	0	0	0	0	0	0	0
EOG09120143	943864	946503	11	nu	29040	0	11493	0	17547	7147	942	5544	3243	3904	4856	0	0	0	0	0	0	0	0	0	0	0	0	0	0	0	0	0	0
EOG09120147	6341929	6345225	19	nu	62643	0	20220	0	42423	18566	1423	13237	8976	9590	10620	0	0	0	0	0	0	0	0	0	0	0	0	0	0	0	0	0	0
EOG0912014A	6385585	6388761	18	nu	57186	0	17304	0	39882	14166	1747	14045	6548	7618	11671	0	0	0	0	0	0	0	0	0	0	0	0	0	0	0	0	0	0
EOG0912014B	8841745	8844114	19	nu	45030	0	7548	0	37482	15862	1085	12612	7690	8172	9008	0	0	0	0	0	0	0	0	0	0	0	0	0	0	0	0	0	0
EOG0912014D	7686199	7691010	18	nu	86616	0	46371	0	40245	17530	1853	12507	8787	8743	10208	0	0	0	0	0	0	0	0	0	0	0	0	0	0	0	0	0	0
EOG0912014E	4183801	4187193	19	nu	64467	0	33402	0	31065	13873	1083	9464	6365	7508	7728	0	0	0	0	0	0	0	0	0	0	0	0	0	0	0	0	0	0
EOG0912014F	5832715	5837175	19	nu	84759	0	47514	50	37195	15035	1342	12079	7164	7871	10081	0	50	0	0	0	0	0	0	0	0	0	0	0	0	0	0	0	0
EOG0912014G	2616304	2619591	17	nu	55896	0	24711	0	31185	12675	1411	9668	5871	6804	8842	0	0	0	0	0	0	0	0	0	0	0	0	0	0	0	0	0	0
EOG0912014H	5475064	5477031	18	nu	35424	0	9183	0	26241	11534	754	7929	5438	6096	6778	0	0	0	0	0	0	0	0	0	0	0	0	0	0	0	0	0	0
EOG0912014I	3695989	3698553	19	nu	48735	0	12129	0	36606	13849	1583	12100	6145	7704	10657	0	0	0	0	0	0	0	0	0	0	0	0	0	0	0	0	0	0
EOG0912014K	2850571	2854524	18	nu	71172	0	36732	0	34440	14959	1358	11053	7250	7709	8428	0	0	0	0	0	0	0	0	0	0	0	0	0	0	0	0	0	0
EOG0912014L	7491370	7497138	18	nu	103842	0	60492	0	43350	20255	1960	13675	10398	9857	9420	0	0	0	0	0	0	0	0	0	0	0	0	0	0	0	0	0	0
EOG0912014M	6370102	6373287	13	nu	41418	0	23076	0	18342	8442	761	5118	3946	4496	4782	0	0	0	0	0	0	0	0	0	0	0	0	0	0	0	0	0	0
EOG0912014N	1534828	1537044	19	nu	42123	0	9990	0	32133	11778	1147	11184	5256	6522	9171	0	0	0	0	0	0	0	0	0	0	0	0	0	0	0	0	0	0
EOG0912014S	8551888	8554047	18	nu	38880	0	14097	0	24783	9543	1030	8015	4484	5059	7225	0	0	0	0	0	0	0	0	0	0	0	0	0	0	0	0	0	0
EOG0912014T	1287229	1290831	15	nu	54045	0	20205	0	33840	15047	1364	10703	7674	7373	8090	0	0	0	0	0	0	0	0	0	0	0	0	0	0	0	0	0	0
EOG0912014U	4862713	4869066	14	nu	88956	0	57468	0	31488	13457	1253	9637	6053	7404	8394	0	0	0	0	0	0	0	0	0	0	0	0	0	0	0	0	0	0
EOG0912014V	2439778	2443815	19	nu	76722	0	29592	0	47130	17989	2166	15396	8729	9260	13745	0	0	0	0	0	0	0	0	0	0	0	0	0	0	0	0	0	0
EOG0912014W	4297462	4301670	19	nu	79971	0	47784	0	32187	13514	1183	9577	6032	7482	9096	0	0	0	0	0	0	0	0	0	0	0	0	0	0	0	0	0	0
EOG0912014Y	3496807	3499797	19	nu	56829	0	15147	0	41682	17057	1429	14594	7702	9355	10031	0	0	0	0	0	0	0	0	0	0	0	0	0	0	0	0	0	0
EOG0912014Z	3770920	3773982	19	nu	58197	0	29142	0	29055	13511	1358	8605	6663	6848	6939	0	0	0	0	0	0	0	0	0	0	0	0	0	0	0	0	0	0
EOG09120151	6455017	6457380	10	nu	23640	0	7119	3	16518	6948	817	5446	3224	3724	4124	0	3	0	0	0	0	0	0	0	0	0	0	0	0	0	0	0	0
EOG09120154	2548579	2551074	18	nu	44928	0	14130	0	30798	12785	1181	9456	5932	6853	8557	0	0	0	0	0	0	0	0	0	0	0	0	0	0	0	0	0	0
EOG09120155	8907205	8913828	18	nu	119232	0	89400	0	29832	13468	1192	9481	6694	6774	6883	0	0	0	0	0	0	0	0	0	0	0	0	0	0	0	0	0	0
EOG09120156	8973331	8975178	19	nu	35112	0	6693	0	28419	11151	957	9142	5145	6006	8126	0	0	0	0	0	0	0	0	0	0	0	0	0	0	0	0	0	0
EOG09120159	60178	64164	12	nu	47844	0	27864	0	19980	8393	784	6477	3865	4528	5110	0	0	0	0	0	0	0	0	0	0	0	0	0	0	0	0	0	0
EOG0912015C	3870685	3874242	17	nu	60486	0	22503	0	37983	15017	1720	12386	6897	8120	10580	0	0	0	0	0	0	0	0	0	0	0	0	0	0	0	0	0	0
EOG0912015D	5086420	5088189	18	nu	31860	0	3933	0	27927	11352	793	8523	5335	6017	8052	0	0	0	0	0	0	0	0	0	0	0	0	0	0	0	0	0	0
EOG0912015E	450682	456225	19	nu	105336	0	65391	0	39945	17716	1243	12078	8931	8785	10151	0	0	0	0	0	0	0	0	0	0	0	0	0	0	0	0	0	0
EOG0912015F	9050644	9054465	19	nu	72618	0	40614	0	32004	12170	994	10543	5370	6800	9291	0	0	0	0	0	0	0	0	0	0	0	0	0	0	0	0	0	0
EOG0912015J	4667224	4669236	19	nu	38247	0	4422	0	33825	12973	921	11817	5874	7099	9035	0	0	0	0	0	0	0	0	0	0	0	0	0	0	0	0	0	0
EOG0912015N	8003305	8005233	16	nu	30864	0	4503	0	26361	11463	865	7310	4837	6626	7588	0	0	0	0	0	0	0	0	0	0	0	0	0	0	0	0	0	0
EOG0912015O	2976322	2978883	19	nu	48678	0	19203	0	29475	10904	1264	10717	4750	6154	7854	0	0	0	0	0	0	0	0	0	0	0	0	0	0	0	0	0	0
EOG0912015P	2724004	2727147	18	nu	56592	0	27774	0	28818	11414	881	9151	4849	6565	8253	0	0	0	0	0	0	0	0	0	0	0	0	0	0	0	0	0	0
EOG0912015Q	7684303	7686198	18	nu	34128	0	6072	0	28056	10695	864	9054	4827	5868	8307	0	0	0	0	0	0	0	0	0	0	0	0	0	0	0	0	0	0
EOG0912015S	4443310	4447449	19	nu	78660	0	43692	50	34918	13802	1426	11882	6344	7458	9234	0	50	0	0	0	0	0	0	0	0	0	0	0	0	0	0	0	0
EOG0912015U	2391136	2393268	19	nu	40527	0	10782	0	29745	13127	1042	9364	5953	7174	7254	0	0	0	0	0	0	0	0	0	0	0	0	0	0	0	0	0	0
EOG0912015W	1691608	1695711	17	nu	69768	0	38547	0	31221	12676	1405	10099	6040	6636	8446	0	0	0	0	0	0	0	0	0	0	0	0	0	0	0	0	0	0
EOG0912015Y	2234116	2238741	19	nu	87894	0	57606	0	30288	13759	1235	8837	5801	7958	7692	0	0	0	0	0	0	0	0	0	0	0	0	0	0	0	0	0	0
EOG0912015Z	5267227	5269248	19	nu	38418	0	12627	0	25791	12858	830	6800	6324	6534	6133	0	0	0	0	0	0	0	0	0	0	0	0	0	0	0	0	0	0
EOG09120163	4052179	4054878	19	nu	51300	0	23868	0	27432	11550	875	8906	5622	5928	6976	0	0	0	0	0	0	0	0	0	0	0	0	0	0	0	0	0	0
EOG09120164	8465905	8467788	18	nu	33912	0	4101	0	29811	11590	798	10426	4881	6709	7795	0	0	0	0	0	0	0	0	0	0	0	0	0	0	0	0	0	0
EOG09120165	7337746	7343643	19	nu	112062	0	75585	0	36477	14582	1281	11325	6944	7638	10570	0	0	0	0	0	0	0	0	0	0	0	0	0	0	0	0	0	0
EOG09120167	2654449	2657778	19	nu	63270	0	32136	0	31134	14015	833	9442	7209	6806	7677	0	0	0	0	0	0	0	0	0	0	0	0	0	0	0	0	0	0
EOG09120168	817795	819942	17	nu	36516	0	4653	0	31863	12573	1190	10080	5719	6854	9210	0	0	0	0	0	0	0	0	0	0	0	0	0	0	0	0	0	0
EOG0912016A	8294578	8297817	17	nu	55080	0	25398	0	29682	11181	943	9797	5315	5866	8704	0	0	0	0	0	0	0	0	0	0	0	0	0	0	0	0	0	0
EOG0912016D	5636404	5638284	19	nu	35739	0	6441	0	29298	12380	802	9235	5981	6399	7683	0	0	0	0	0	0	0	0	0	0	0	0	0	0	0	0	0	0
EOG0912016E	4527034	4529499	19	nu	46854	0	17736	0	29118	12475	1105	8929	6084	6391	7714	0	0	0	0	0	0	0	0	0	0	0	0	0	0	0	0	0	0
EOG0912016G	9355963	9357678	17	nu	29172	0	5502	0	23670	11405	617	5972	5710	5695	6293	0	0	0	0	0	0	0	0	0	0	0	0	0	0	0	0	0	0
EOG0912016H	7587775	7592037	19	nu	80997	0	48066	0	32931	13058	1417	10844	6190	6868	9029	0	0	0	0	0	0	0	0	0	0	0	0	0	0	0	0	0	0
EOG0912016I	8794612	8798022	19	nu	64809	0	32487	0	32322	12704	714	10462	5753	6951	9156	0	0	0	0	0	0	0	0	0	0	0	0	0	0	0	0	0	0
EOG0912016L	7409011	7411863	19	nu	54207	0	21123	0	33084	12618	1492	11007	5820	6798	9459	0	0	0	0	0	0	0	0	0	0	0	0	0	0	0	0	0	0
EOG0912016O	345733	348078	19	nu	44574	0	9861	0	34713	13897	1254	10569	6259	7638	10247	0	0	0	0	0	0	0	0	0	0	0	0	0	0	0	0	0	0
EOG0912016Q	7432648	7434981	17	nu	39678	0	14340	0	25338	11006	797	7605	4642	6364	6727	0	0	0	0	0	0	0	0	0	0	0	0	0	0	0	0	0	0
EOG0912016S	2209618	2211999	14	nu	33348	0	16461	0	16887	7962	623	4494	3523	4439	4431	0	0	0	0	0	0	0	0	0	0	0	0	0	0	0	0	0	0
EOG0912016T	7594060	7596036	19	nu	37563	0	8253	0	29310	12361	819	8975	5735	6626	7974	0	0	0	0	0	0	0	0	0	0	0	0	0	0	0	0	0	0
EOG0912016U	6600112	6602532	16	nu	38736	0	9339	0	29397	11702	1166	9106	5389	6313	8589	0	0	0	0	0	0	0	0	0	0	0	0	0	0	0	0	0	0
EOG0912016V	3260014	3264021	8	nu	32064	0	15405	0	16659	6432	802	5693	3053	3379	4534	0	0	0	0	0	0	0	0	0	0	0	0	0	0	0	0	0	0
EOG0912016X	9459745	9462162	18	nu	43524	0	13224	0	30300	11726	1333	9319	5541	6185	9255	0	0	0	0	0	0	0	0	0	0	0	0	0	0	0	0	0	0
EOG0912016Y	5722105	5723640	17	nu	26112	0	2715	0	23397	10578	582	6630	4896	5682	6189	0	0	0	0	0	0	0	0	0	0	0	0	0	0	0	0	0	0
EOG09120173	7331506	7333848	19	nu	44517	0	11232	0	33285	12284	1428	11301	5571	6713	9700	0	0	0	0	0	0	0	0	0	0	0	0	0	0	0	0	0	0
EOG09120177	8591956	8595522	18	nu	64206	0	31395	0	32811	12837	1693	12540	6111	6726	7434	0	0	0	0	0	0	0	0	0	0	0	0	0	0	0	0	0	0
EOG09120178	1537045	1542234	19	nu	98610	0	59826	1	38783	14597	2008	15524	6445	8152	8662	0	1	0	0	0	0	0	0	0	0	0	0	0	0	0	0	0	0
EOG0912017C	6254059	6256440	18	nu	42876	0	8298	0	34578	12845	1258	11314	5660	7185	10419	0	0	0	0	0	0	0	0	0	0	0	0	0	0	0	0	0	0
EOG0912017D	7998298	8001744	16	nu	55152	0	21243	0	33909	15124	1315	10487	7226	7898	8298	0	0	0	0	0	0	0	0	0	0	0	0	0	0	0	0	0	0
EOG0912017E	5083045	5086419	12	nu	40500	0	22632	0	17868	7916	839	5238	3707	4209	4714	0	0	0	0	0	0	0	0	0	0	0	0	0	0	0	0	0	0
EOG0912017F	6186343	6189186	19	nu	54036	0	19416	0	34620	13165	1438	11088	6013	7152	10367	0	0	0	0	0	0	0	0	0	0	0	0	0	0	0	0	0	0
EOG0912017G	978637	980445	19	nu	34371	0	12762	0	21609	10438	680	6033	5600	4838	5138	0	0	0	0	0	0	0	0	0	0	0	0	0	0	0	0	0	0
EOG0912017L	3781246	3783627	19	nu	45258	0	18351	0	26907	11288	598	8231	4573	6715	7388	0	0	0	0	0	0	0	0	0	0	0	0	0	0	0	0	0	0
EOG0912017N	5796361	5804097	18	nu	139266	0	95199	0	44067	18986	1160	14457	10387	8599	10624	0	0	0	0	0	0	0	0	0	0	0	0	0	0	0	0	0	0
EOG0912017P	889294	891927	17	nu	44778	0	14376	0	30402	11380	1301	10126	5295	6085	8896	0	0	0	0	0	0	0	0	0	0	0	0	0	0	0	0	0	0
EOG0912017Q	6052570	6054897	17	nu	39576	0	14046	0	25530	11931	888	7242	6364	5567	6357	0	0	0	0	0	0	0	0	0	0	0	0	0	0	0	0	0	0
EOG0912017S	5259622	5261775	19	nu	40926	0	10764	0	30162	12802	765	9034	5742	7060	8326	0	0	0	0	0	0	0	0	0	0	0	0	0	0	0	0	0	0
EOG0912017T	1424173	1427700	19	nu	67032	0	26985	0	40047	16367	1653	12079	7907	8460	11601	0	0	0	0	0	0	0	0	0	0	0	0	0	0	0	0	0	0
EOG0912017V	4807471	4811334	19	nu	73416	0	34098	0	39318	15437	1367	14204	6826	8611	9677	0	0	0	0	0	0	0	0	0	0	0	0	0	0	0	0	0	0
EOG0912017X	3673267	3676620	13	nu	43602	0	21633	0	21969	9718	1145	6558	4765	4953	5693	0	0	0	0	0	0	0	0	0	0	0	0	0	0	0	0	0	0
EOG09120180	2553526	2555997	18	nu	44496	0	18324	0	26172	10914	870	7618	5165	5749	7640	0	0	0	0	0	0	0	0	0	0	0	0	0	0	0	0	0	0
EOG09120181	295957	301050	15	nu	76410	0	52689	0	23721	9493	1320	7789	4555	4938	6439	0	0	0	0	0	0	0	0	0	0	0	0	0	0	0	0	0	0
EOG09120184	644752	647448	18	nu	48546	0	17046	0	31500	11263	1516	11354	5063	6200	8883	0	0	0	0	0	0	0	0	0	0	0	0	0	0	0	0	0	0
EOG09120186	6658087	6660321	19	nu	42465	0	17820	0	24645	10914	1216	7608	5079	5835	6123	0	0	0	0	0	0	0	0	0	0	0	0	0	0	0	0	0	0
EOG09120189	6676567	6679377	19	nu	53409	0	19779	0	33630	12642	850	12057	5587	7055	8931	0	0	0	0	0	0	0	0	0	0	0	0	0	0	0	0	0	0
EOG0912018A	9326476	9328503	19	nu	38532	0	5937	34	32561	14117	839	11513	6632	7485	6931	0	34	0	0	0	0	0	0	0	0	0	0	0	0	0	0	0	0
EOG0912018D	8873392	8876784	17	nu	57681	0	20184	0	37497	14523	1781	12475	6756	7767	10499	0	0	0	0	0	0	0	0	0	0	0	0	0	0	0	0	0	0
EOG0912018E	1630336	1632864	19	nu	48051	0	16233	1	31817	14965	1049	9675	6613	8352	7177	0	1	0	0	0	0	0	0	0	0	0	0	0	0	0	0	0	0
EOG0912018F	2287195	2289636	19	nu	46398	0	18891	0	27507	11961	1182	8236	5838	6123	7310	0	0	0	0	0	0	0	0	0	0	0	0	0	0	0	0	0	0
EOG0912018K	9217567	9221649	16	nu	65328	0	34119	0	31209	13018	1283	9107	6609	6409	9084	0	0	0	0	0	0	0	0	0	0	0	0	0	0	0	0	0	0
EOG0912018M	5785948	5787987	13	nu	26520	0	5232	0	21288	8988	978	6558	4009	4979	5742	0	0	0	0	0	0	0	0	0	0	0	0	0	0	0	0	0	0
EOG0912018O	5203882	5207088	19	nu	60933	0	25191	0	35742	13323	1582	12580	5819	7504	9839	0	0	0	0	0	0	0	0	0	0	0	0	0	0	0	0	0	0
EOG0912018Q	5763004	5765238	11	nu	24585	0	10581	0	14004	6159	563	3596	2823	3336	4249	0	0	0	0	0	0	0	0	0	0	0	0	0	0	0	0	0	0
EOG0912018U	87136	89178	19	nu	38817	0	6270	0	32547	12644	1039	11468	5493	7151	8435	0	0	0	0	0	0	0	0	0	0	0	0	0	0	0	0	0	0
EOG0912018V	1350775	1352892	19	nu	40242	0	6438	1	33803	13101	1206	10810	6107	6994	9892	0	1	0	0	0	0	0	0	0	0	0	0	0	0	0	0	0	0
EOG0912018W	8356792	8359689	19	nu	55062	0	23514	0	31548	12155	1326	10068	5933	6222	9325	0	0	0	0	0	0	0	0	0	0	0	0	0	0	0	0	0	0
EOG0912018Z	6712738	6716286	19	nu	67431	0	32844	0	34587	13346	1367	11248	5924	7422	9993	0	0	0	0	0	0	0	0	0	0	0	0	0	0	0	0	0	0
EOG09120190	4400062	4403001	13	nu	38220	0	19773	0	18447	6740	866	5934	3131	3609	5773	0	0	0	0	0	0	0	0	0	0	0	0	0	0	0	0	0	0
EOG09120191	3748840	3751998	13	nu	41067	0	17952	0	23115	11248	1002	6593	5570	5678	5274	0	0	0	0	0	0	0	0	0	0	0	0	0	0	0	0	0	0
EOG09120192	6149341	6152754	18	nu	61452	0	28899	0	32553	13202	1064	9279	6161	7041	10072	0	0	0	0	0	0	0	0	0	0	0	0	0	0	0	0	0	0
EOG09120193	2229841	2234115	19	nu	81225	0	46905	0	34320	14480	1156	11219	6649	7831	8621	0	0	0	0	0	0	0	0	0	0	0	0	0	0	0	0	0	0
EOG09120195	1972258	1974309	19	nu	38988	0	8976	0	30012	11469	1021	9642	5341	6128	8901	0	0	0	0	0	0	0	0	0	0	0	0	0	0	0	0	0	0
EOG09120196	4333390	4335618	19	nu	42351	0	8058	0	34293	13754	1258	10900	6069	7685	9639	0	0	0	0	0	0	0	0	0	0	0	0	0	0	0	0	0	0
EOG09120198	1225813	1229283	17	nu	59007	0	26682	0	32325	11195	2095	11710	5534	5661	9420	0	0	0	0	0	0	0	0	0	0	0	0	0	0	0	0	0	0
EOG0912019A	5661922	5663658	17	nu	29529	0	6861	0	22668	9703	715	6803	4727	4976	6162	0	0	0	0	0	0	0	0	0	0	0	0	0	0	0	0	0	0
EOG0912019C	3235852	3238368	14	nu	35238	0	15546	0	19692	8607	945	6035	4194	4413	5050	0	0	0	0	0	0	0	0	0	0	0	0	0	0	0	0	0	0
EOG0912019D	8942755	8945715	19	nu	56259	0	18132	3	38124	17167	1413	11053	8322	8845	9904	0	3	0	0	0	0	0	0	0	0	0	0	0	0	0	0	0	0
EOG0912019E	8953204	8954925	19	nu	32718	0	3240	11	29467	12488	750	9424	5336	7152	7555	0	11	0	0	0	0	0	0	0	0	0	0	0	0	0	0	0	0
EOG0912019F	2818072	2820138	18	nu	37206	0	8172	0	29034	11238	1203	9418	4810	6428	8378	0	0	0	0	0	0	0	0	0	0	0	0	0	0	0	0	0	0
EOG0912019G	7245589	7248477	18	nu	52002	0	18288	0	33714	12302	1944	11261	5592	6710	10151	0	0	0	0	0	0	0	0	0	0	0	0	0	0	0	0	0	0
EOG0912019I	9447829	9449715	19	nu	35853	0	7083	0	28770	12846	707	8547	5864	6982	7377	0	0	0	0	0	0	0	0	0	0	0	0	0	0	0	0	0	0
EOG0912019J	1872952	1875630	17	nu	45543	0	18966	0	26577	9542	1253	8312	4394	5148	8723	0	0	0	0	0	0	0	0	0	0	0	0	0	0	0	0	0	0
EOG0912019K	4097158	4099929	19	nu	52668	0	21852	0	30816	12405	875	10248	5671	6734	8163	0	0	0	0	0	0	0	0	0	0	0	0	0	0	0	0	0	0
EOG0912019M	7398484	7401231	12	nu	32976	0	11934	0	21042	8536	1075	6430	3858	4678	6076	0	0	0	0	0	0	0	0	0	0	0	0	0	0	0	0	0	0
EOG0912019N	7928029	7931553	11	nu	38775	0	15699	0	23076	9945	1340	6872	4568	5377	6259	0	0	0	0	0	0	0	0	0	0	0	0	0	0	0	0	0	0
EOG0912019Q	7396603	7398483	18	nu	33858	0	9000	0	24858	10398	551	7685	4769	5629	6775	0	0	0	0	0	0	0	0	0	0	0	0	0	0	0	0	0	0
EOG0912019R	293455	295956	12	nu	30024	0	13503	1	16520	6747	746	5226	3331	3416	4547	0	1	0	0	0	0	0	0	0	0	0	0	0	0	0	0	0	0
EOG0912019S	4646911	4649880	18	nu	53460	0	21483	0	31977	15302	910	8793	6909	8393	7882	0	0	0	0	0	0	0	0	0	0	0	0	0	0	0	0	0	0
EOG0912019X	6506578	6508521	19	nu	36936	0	5826	0	31110	12871	1039	9730	5656	7215	8509	0	0	0	0	0	0	0	0	0	0	0	0	0	0	0	0	0	0
EOG0912019Z	5257945	5259621	19	nu	31863	0	1329	0	30534	12565	723	9674	5367	7198	8295	0	0	0	0	0	0	0	0	0	0	0	0	0	0	0	0	0	0
EOG091201A1	7413328	7416045	10	nu	27180	0	8520	0	18660	8429	924	5572	4097	4332	4659	0	0	0	0	0	0	0	0	0	0	0	0	0	0	0	0	0	0
EOG091201A2	357004	359301	19	nu	43662	0	15417	0	28245	11367	1177	9671	5418	5949	7207	0	0	0	0	0	0	0	0	0	0	0	0	0	0	0	0	0	0
EOG091201A4	3481537	3483552	18	nu	36288	0	4719	0	31569	13188	777	10509	5728	7460	7872	0	0	0	0	0	0	0	0	0	0	0	0	0	0	0	0	0	0
EOG091201A5	7898713	7901376	16	nu	42624	0	21408	0	21216	8149	803	6718	3568	4581	6349	0	0	0	0	0	0	0	0	0	0	0	0	0	0	0	0	0	0
EOG091201A6	6828265	6830580	19	nu	44004	0	10590	0	33414	12440	1229	11706	5629	6811	9268	0	0	0	0	0	0	0	0	0	0	0	0	0	0	0	0	0	0
EOG091201AC	4327297	4330743	19	nu	65493	0	28626	0	36867	13833	1688	13033	7016	6817	10001	0	0	0	0	0	0	0	0	0	0	0	0	0	0	0	0	0	0
EOG091201AD	3759055	3761088	18	nu	36612	0	7263	0	29349	12282	937	9144	5194	7088	7923	0	0	0	0	0	0	0	0	0	0	0	0	0	0	0	0	0	0
EOG091201AE	8992261	8995407	19	nu	59793	0	30999	0	28794	11911	934	9019	5524	6387	7864	0	0	0	0	0	0	0	0	0	0	0	0	0	0	0	0	0	0
EOG091201AG	6812422	6818814	17	nu	108681	0	25839	0	82842	41443	3374	23067	15629	25814	18332	0	0	0	0	0	0	0	0	0	0	0	0	0	0	0	0	0	0
EOG091201AH	4030765	4034508	18	nu	67392	0	42705	0	24687	10212	1418	8073	4756	5456	6402	0	0	0	0	0	0	0	0	0	0	0	0	0	0	0	0	0	0
EOG091201AK	4775665	4778730	17	nu	52122	0	25581	0	26541	11294	1320	8508	5199	6095	6739	0	0	0	0	0	0	0	0	0	0	0	0	0	0	0	0	0	0
EOG091201AL	8407525	8409786	8	nu	18096	0	6450	0	11646	4986	604	3611	2328	2658	3049	0	0	0	0	0	0	0	0	0	0	0	0	0	0	0	0	0	0
EOG091201AN	895012	896964	19	nu	37107	0	5649	0	31458	11793	1006	9975	5614	6179	9690	0	0	0	0	0	0	0	0	0	0	0	0	0	0	0	0	0	0
EOG091201AO	1331899	1333599	19	nu	32319	0	4185	0	28134	11207	783	9093	4905	6302	7834	0	0	0	0	0	0	0	0	0	0	0	0	0	0	0	0	0	0
EOG091201AP	1979842	1983204	17	nu	57171	0	25512	0	31659	14029	935	10260	6365	7664	7370	0	0	0	0	0	0	0	0	0	0	0	0	0	0	0	0	0	0
EOG091201AQ	5078470	5083044	19	nu	86925	0	52026	0	34899	13723	1569	12145	6191	7532	9031	0	0	0	0	0	0	0	0	0	0	0	0	0	0	0	0	0	0
EOG091201AS	1399432	1401777	18	nu	42228	0	19455	0	22773	9252	680	7362	4487	4765	6159	0	0	0	0	0	0	0	0	0	0	0	0	0	0	0	0	0	0
EOG091201AT	4042711	4046031	17	nu	56457	0	32451	0	24006	10054	930	8203	4615	5439	5749	0	0	0	0	0	0	0	0	0	0	0	0	0	0	0	0	0	0
EOG091201AV	865306	867375	18	nu	37260	0	8613	0	28647	12217	845	8966	5420	6797	7464	0	0	0	0	0	0	0	0	0	0	0	0	0	0	0	0	0	0
EOG091201AW	5061163	5063559	12	nu	28764	0	9087	0	19677	8158	779	6179	3376	4782	5340	0	0	0	0	0	0	0	0	0	0	0	0	0	0	0	0	0	0
EOG091201AZ	7575070	7577916	19	nu	54093	0	18783	183	35127	14001	1343	11578	7081	6920	9548	0	183	0	0	0	0	0	0	0	0	0	0	0	0	0	0	0	0
EOG091201B2	8805034	8807607	19	nu	48906	0	17955	0	30951	13058	828	9022	5522	7536	8871	0	0	0	0	0	0	0	0	0	0	0	0	0	0	0	0	0	0
EOG091201B6	8777884	8779917	18	nu	36612	0	9681	0	26931	10083	1015	9003	4416	5667	7845	0	0	0	0	0	0	0	0	0	0	0	0	0	0	0	0	0	0
EOG091201B8	7427794	7429725	19	nu	36708	0	7926	0	28782	12386	698	8623	5958	6428	7773	0	0	0	0	0	0	0	0	0	0	0	0	0	0	0	0	0	0
EOG091201B9	8338144	8341623	19	nu	66120	0	24771	5	41344	19346	1353	13065	10690	8656	8933	0	5	0	0	0	0	0	0	0	0	0	0	0	0	0	0	0	0
EOG091201BA	674929	677910	19	nu	56658	0	25446	0	31212	14821	1212	9808	7266	7555	6583	0	0	0	0	0	0	0	0	0	0	0	0	0	0	0	0	0	0
EOG091201BB	1324021	1327518	14	nu	48972	0	20829	0	28143	11058	1572	11271	4649	6409	5814	0	0	0	0	0	0	0	0	0	0	0	0	0	0	0	0	0	0
EOG091201BC	741799	745521	16	nu	59568	0	22605	0	36963	14080	1795	12497	6737	7343	10386	0	0	0	0	0	0	0	0	0	0	0	0	0	0	0	0	0	0
EOG091201BF	6765307	6767571	17	nu	38505	0	13395	0	25110	9352	1252	8150	4241	5111	7608	0	0	0	0	0	0	0	0	0	0	0	0	0	0	0	0	0	0
EOG091201BI	2532436	2534553	11	nu	23298	0	4725	0	18573	7736	1066	5782	3580	4156	5055	0	0	0	0	0	0	0	0	0	0	0	0	0	0	0	0	0	0
EOG091201BJ	8444575	8446584	19	nu	38190	0	8031	32	30127	11840	812	9478	5572	6268	8809	0	32	0	0	0	0	0	0	0	0	0	0	0	0	0	0	0	0
EOG091201BN	7262428	7266543	19	nu	78204	0	43095	0	35109	12358	2555	12029	5671	6687	10722	0	0	0	0	0	0	0	0	0	0	0	0	0	0	0	0	0	0
EOG091201BT	8266810	8269578	11	nu	30459	0	10893	0	19566	8838	1060	5682	4571	4267	5046	0	0	0	0	0	0	0	0	0	0	0	0	0	0	0	0	0	0
EOG091201BU	6641629	6643428	17	nu	30600	0	7062	0	23538	8886	789	7557	4136	4750	7095	0	0	0	0	0	0	0	0	0	0	0	0	0	0	0	0	0	0
EOG091201BV	7453063	7455162	19	nu	39900	0	8943	0	30957	11643	1009	10450	5246	6397	8864	0	0	0	0	0	0	0	0	0	0	0	0	0	0	0	0	0	0
EOG091201BW	2666932	2669409	13	nu	32214	0	10305	0	21909	9807	917	7262	4627	5180	4840	0	0	0	0	0	0	0	0	0	0	0	0	0	0	0	0	0	0
EOG091201BY	5305366	5307699	19	nu	44346	0	13017	0	31329	14407	988	8393	7054	7353	8529	0	0	0	0	0	0	0	0	0	0	0	0	0	0	0	0	0	0
EOG091201C1	4766260	4769748	19	nu	66291	0	33174	0	33117	12852	1994	10456	6096	6756	9809	0	0	0	0	0	0	0	0	0	0	0	0	0	0	0	0	0	0
EOG091201C2	3862279	3863724	19	nu	27474	0	1434	0	26040	11079	528	6776	5240	5839	8185	0	0	0	0	0	0	0	0	0	0	0	0	0	0	0	0	0	0
EOG091201C5	4569250	4572936	18	nu	66366	0	31545	0	34821	14968	1059	10973	7006	7962	8880	0	0	0	0	0	0	0	0	0	0	0	0	0	0	0	0	0	0
EOG091201C6	2160868	2162901	18	nu	36612	0	7032	0	29580	11305	1165	9959	5057	6248	8316	0	0	0	0	0	0	0	0	0	0	0	0	0	0	0	0	0	0
EOG091201C7	9364756	9367014	18	nu	40662	0	11634	0	29028	12008	1085	9531	5240	6768	7489	0	0	0	0	0	0	0	0	0	0	0	0	0	0	0	0	0	0
EOG091201CA	1064770	1066527	17	nu	29886	0	2715	0	27171	10423	798	8763	5137	5286	7985	0	0	0	0	0	0	0	0	0	0	0	0	0	0	0	0	0	0
EOG091201CE	8041270	8045637	16	nu	69888	0	31392	0	38496	14878	2190	13420	6423	8455	10198	0	0	0	0	0	0	0	0	0	0	0	0	0	0	0	0	0	0
EOG091201CF	6519142	6523464	14	nu	60522	0	29631	0	30891	14013	1455	10781	7999	6014	6097	0	0	0	0	0	0	0	0	0	0	0	0	0	0	0	0	0	0
EOG091201CH	8261125	8262990	19	nu	35454	0	7005	0	28449	11635	948	8749	5503	6132	8065	0	0	0	0	0	0	0	0	0	0	0	0	0	0	0	0	0	0
EOG091201CJ	3650896	3653574	14	nu	37506	0	14418	0	23088	9680	1118	7360	4330	5350	6048	0	0	0	0	0	0	0	0	0	0	0	0	0	0	0	0	0	0
EOG091201CK	3410404	3412704	13	nu	29913	0	7077	0	22836	10619	726	6349	5276	5343	5868	0	0	0	0	0	0	0	0	0	0	0	0	0	0	0	0	0	0
EOG091201CL	724096	727410	19	nu	62985	0	30597	0	32388	14854	1173	9920	7847	7007	7614	0	0	0	0	0	0	0	0	0	0	0	0	0	0	0	0	0	0
EOG091201CN	7584088	7587774	19	nu	70053	0	32115	0	37938	15102	1785	12643	7466	7636	10193	0	0	0	0	0	0	0	0	0	0	0	0	0	0	0	0	0	0
EOG091201CP	6246700	6249216	18	nu	45306	0	20841	0	24465	10984	1110	7273	5128	5856	6208	0	0	0	0	0	0	0	0	0	0	0	0	0	0	0	0	0	0
EOG091201CQ	4305238	4307190	8	nu	15624	0	6123	0	9501	4372	316	2625	2105	2267	2504	0	0	0	0	0	0	0	0	0	0	0	0	0	0	0	0	0	0
EOG091201CV	9280222	9282255	19	nu	38646	0	4560	0	34086	13885	1039	8972	6523	7362	11229	0	0	0	0	0	0	0	0	0	0	0	0	0	0	0	0	0	0
EOG091201CW	3029218	3031812	19	nu	49305	0	17604	0	31701	11559	1236	10542	5540	6019	9600	0	0	0	0	0	0	0	0	0	0	0	0	0	0	0	0	0	0
EOG091201CX	6398596	6401448	19	nu	54207	0	23742	0	30465	11780	792	10419	5066	6714	8266	0	0	0	0	0	0	0	0	0	0	0	0	0	0	0	0	0	0
EOG091201D1	2281558	2284872	18	nu	59670	0	24549	0	35121	13486	1730	11672	6586	6900	9963	0	0	0	0	0	0	0	0	0	0	0	0	0	0	0	0	0	0
EOG091201D4	6619162	6621195	19	nu	38646	0	8523	0	30123	11024	1015	10407	5255	5769	8692	0	0	0	0	0	0	0	0	0	0	0	0	0	0	0	0	0	0
EOG091201D6	9302410	9304704	10	nu	22950	0	5727	0	17223	8355	662	4566	4407	3948	4302	0	0	0	0	0	0	0	0	0	0	0	0	0	0	0	0	0	0
EOG091201D7	1947808	1950840	10	nu	30330	0	14358	1	15971	7218	947	4961	3659	3559	3792	0	1	0	0	0	0	0	0	0	0	0	0	0	0	0	0	0	0
EOG091201D8	6930472	6932301	19	nu	34770	0	5862	0	28908	11923	954	8977	5004	6919	8008	0	0	0	0	0	0	0	0	0	0	0	0	0	0	0	0	0	0
EOG091201DA	807601	810852	19	nu	61788	0	26331	0	35457	13793	1326	11060	6267	7526	10604	0	0	0	0	0	0	0	0	0	0	0	0	0	0	0	0	0	0
EOG091201DB	7722976	7724583	19	nu	30552	0	2433	2	28117	11547	719	8961	4725	6822	7609	0	2	0	0	0	0	0	0	0	0	0	0	0	0	0	0	0	0
EOG091201DC	5855728	5857530	19	nu	34257	0	10326	0	23931	10106	687	7453	4917	5189	6372	0	0	0	0	0	0	0	0	0	0	0	0	0	0	0	0	0	0
EOG091201DD	5738224	5739996	19	nu	33687	0	5538	0	28149	10197	917	9716	4704	5493	8236	0	0	0	0	0	0	0	0	0	0	0	0	0	0	0	0	0	0
EOG091201DE	8284018	8287962	19	nu	74955	0	38586	0	36369	14069	1375	12357	6639	7430	9943	0	0	0	0	0	0	0	0	0	0	0	0	0	0	0	0	0	0
EOG091201DF	7107121	7113948	19	nu	129732	0	91947	0	37785	15840	1158	12440	7699	8141	9505	0	0	0	0	0	0	0	0	0	0	0	0	0	0	0	0	0	0
EOG091201DG	8165152	8167329	19	nu	41382	0	6582	0	34800	12986	1185	11685	5934	7052	10129	0	0	0	0	0	0	0	0	0	0	0	0	0	0	0	0	0	0
EOG091201DI	3843199	3846270	19	nu	58368	0	28605	0	29763	11963	855	9277	5656	6307	8523	0	0	0	0	0	0	0	0	0	0	0	0	0	0	0	0	0	0
EOG091201DK	1882384	1885809	18	nu	61668	0	31035	0	30633	12413	1270	10557	6274	6139	7663	0	0	0	0	0	0	0	0	0	0	0	0	0	0	0	0	0	0
EOG091201DN	3573211	3575223	18	nu	36234	0	9648	0	26586	11757	890	7649	5473	6284	7180	0	0	0	0	0	0	0	0	0	0	0	0	0	0	0	0	0	0
EOG091201DO	2031205	2033685	19	nu	47139	0	13254	0	33885	12242	1315	11962	5884	6358	9681	0	0	0	0	0	0	0	0	0	0	0	0	0	0	0	0	0	0
EOG091201DR	8595523	8598642	13	nu	40560	0	18321	0	22239	8990	1197	7559	4425	4565	5690	0	0	0	0	0	0	0	0	0	0	0	0	0	0	0	0	0	0
EOG091201DU	5312638	5314302	18	nu	29970	0	7692	0	22278	8010	727	7592	3719	4291	6676	0	0	0	0	0	0	0	0	0	0	0	0	0	0	0	0	0	0
EOG091201DX	6238918	6240681	18	nu	31752	0	7956	0	23796	9519	596	7553	3920	5599	6724	0	0	0	0	0	0	0	0	0	0	0	0	0	0	0	0	0	0
EOG091201DZ	6851746	6854433	19	nu	51072	0	13680	0	37392	13831	1401	14818	5472	8359	8743	0	0	0	0	0	0	0	0	0	0	0	0	0	0	0	0	0	0
EOG091201E0	8663809	8667663	19	nu	73245	0	40704	0	32541	15019	1299	10146	7634	7385	7376	0	0	0	0	0	0	0	0	0	0	0	0	0	0	0	0	0	0
EOG091201E6	960655	962400	19	nu	33174	0	5523	0	27651	10498	649	8923	4737	5761	8230	0	0	0	0	0	0	0	0	0	0	0	0	0	0	0	0	0	0
EOG091201E8	8636221	8639022	17	nu	47634	0	23400	0	24234	9470	624	8195	4344	5126	6569	0	0	0	0	0	0	0	0	0	0	0	0	0	0	0	0	0	0
EOG091201E9	4059223	4061595	19	nu	45087	0	12885	0	32202	12167	1245	10957	5547	6620	9078	0	0	0	0	0	0	0	0	0	0	0	0	0	0	0	0	0	0
EOG091201EA	485476	487425	18	nu	35100	0	7821	0	27279	11220	737	8849	5521	5699	7210	0	0	0	0	0	0	0	0	0	0	0	0	0	0	0	0	0	0
EOG091201EB	877765	881802	18	nu	72684	0	46428	0	26256	10329	897	8269	4816	5513	7658	0	0	0	0	0	0	0	0	0	0	0	0	0	0	0	0	0	0
EOG091201ED	1077667	1080006	19	nu	44460	0	9207	1	35252	13465	1143	12296	5968	7497	9491	0	1	0	0	0	0	0	0	0	0	0	0	0	0	0	0	0	0
EOG091201EG	624028	627849	19	nu	72618	0	37338	0	35280	14672	1572	12037	7209	7463	8571	0	0	0	0	0	0	0	0	0	0	0	0	0	0	0	0	0	0
EOG091201EI	2567779	2571210	18	nu	61776	0	32454	0	29322	13181	1437	8603	6619	6562	7538	0	0	0	0	0	0	0	0	0	0	0	0	0	0	0	0	0	0
EOG091201EJ	6968182	6972537	17	nu	74052	0	45051	0	29001	10533	1222	10060	4877	5656	8408	0	0	0	0	0	0	0	0	0	0	0	0	0	0	0	0	0	0
EOG091201EK	4591042	4594785	13	nu	48672	0	26529	0	22143	9560	1139	8238	4211	5349	4345	0	0	0	0	0	0	0	0	0	0	0	0	0	0	0	0	0	0
EOG091201EN	7991203	7993104	19	nu	36138	0	11616	0	24522	10763	744	7824	5007	5756	5935	0	0	0	0	0	0	0	0	0	0	0	0	0	0	0	0	0	0
EOG091201EU	4903843	4908258	18	nu	79488	0	53667	3	25818	11412	860	8098	5747	5665	6308	0	3	0	0	0	0	0	0	0	0	0	0	0	0	0	0	0	0
EOG091201EV	8844115	8846946	17	nu	48144	0	20376	0	27768	10997	974	9579	5247	5750	7192	0	0	0	0	0	0	0	0	0	0	0	0	0	0	0	0	0	0
EOG091201EX	2524150	2526564	18	nu	43470	0	14457	0	29013	12569	1022	9465	6542	6027	6979	0	0	0	0	0	0	0	0	0	0	0	0	0	0	0	0	0	0
EOG091201EY	3087430	3088998	19	nu	29811	0	3753	97	25961	12060	658	7444	5594	6466	6457	0	97	0	0	0	0	0	0	0	0	0	0	0	0	0	0	0	0
EOG091201EZ	3046075	3049008	12	nu	35208	0	17415	0	17793	7725	899	5741	3552	4173	4327	0	0	0	0	0	0	0	0	0	0	0	0	0	0	0	0	0	0
EOG091201F1	4212097	4215600	19	nu	66576	0	30480	0	36096	13775	1495	13518	6065	7710	8803	0	0	0	0	0	0	0	0	0	0	0	0	0	0	0	0	0	0
EOG091201F3	3977113	3979578	12	nu	29592	0	6228	0	23364	8760	1302	7864	4054	4706	6740	0	0	0	0	0	0	0	0	0	0	0	0	0	0	0	0	0	0
EOG091201F4	4535359	4538859	19	nu	66519	0	26001	0	40518	17201	1858	13359	8297	8904	9958	0	0	0	0	0	0	0	0	0	0	0	0	0	0	0	0	0	0
EOG091201F5	4282477	4284285	19	nu	34371	0	4152	0	30219	12114	1038	8639	5525	6589	9466	0	0	0	0	0	0	0	0	0	0	0	0	0	0	0	0	0	0
EOG091201F6	5325262	5328405	19	nu	59736	0	27540	0	32196	12800	1045	10654	5886	6914	8742	0	0	0	0	0	0	0	0	0	0	0	0	0	0	0	0	0	0
EOG091201F7	2279161	2281557	18	nu	43146	0	17925	0	25221	10297	1061	8284	4511	5786	6640	0	0	0	0	0	0	0	0	0	0	0	0	0	0	0	0	0	0
EOG091201F9	3817111	3820614	19	nu	66576	0	31200	0	35376	13188	1711	13035	5798	7390	9153	0	0	0	0	0	0	0	0	0	0	0	0	0	0	0	0	0	0
EOG091201FC	2432311	2433924	19	nu	30666	0	7290	0	23376	9492	692	7209	4395	5097	6675	0	0	0	0	0	0	0	0	0	0	0	0	0	0	0	0	0	0
EOG091201FE	3829426	3832221	19	nu	53124	0	17823	0	35301	16696	922	10409	8851	7845	8196	0	0	0	0	0	0	0	0	0	0	0	0	0	0	0	0	0	0
EOG091201FG	1598974	1601145	15	nu	32580	0	10446	0	22134	8528	942	7065	3744	4784	6541	0	0	0	0	0	0	0	0	0	0	0	0	0	0	0	0	0	0
EOG091201FJ	2518471	2520840	19	nu	45030	0	10713	0	34317	13211	1419	12860	5757	7454	8246	0	0	0	0	0	0	0	0	0	0	0	0	0	0	0	0	0	0
EOG091201FK	5700268	5702541	14	nu	31836	0	10806	0	21030	9814	977	6170	5250	4564	5046	0	0	0	0	0	0	0	0	0	0	0	0	0	0	0	0	0	0
EOG091201FL	5357092	5362596	12	nu	66060	0	46527	0	19533	9076	781	6082	4783	4293	4375	0	0	0	0	0	0	0	0	0	0	0	0	0	0	0	0	0	0
EOG091201FM	540583	542709	16	nu	34032	0	15006	0	19026	8775	756	4971	4126	4649	5280	0	0	0	0	0	0	0	0	0	0	0	0	0	0	0	0	0	0
EOG091201FN	482317	484596	19	nu	43320	0	9024	0	34296	12770	1122	12807	5948	6822	8719	0	0	0	0	0	0	0	0	0	0	0	0	0	0	0	0	0	0
EOG091201FO	1	3084	19	nu	58596	0	25191	0	33405	15020	1167	10040	6989	8031	8345	0	0	0	0	0	0	0	0	0	0	0	0	0	0	0	0	0	0
EOG091201FQ	2448193	2449908	12	nu	20592	0	5499	0	15093	6185	490	4520	2943	3242	4388	0	0	0	0	0	0	0	0	0	0	0	0	0	0	0	0	0	0
EOG091201FR	752776	755088	19	nu	43947	0	18795	0	25152	9054	649	8844	3900	5154	7254	0	0	0	0	0	0	0	0	0	0	0	0	0	0	0	0	0	0
EOG091201FS	4564834	4566489	19	nu	31464	0	4413	0	27051	11234	693	8657	5472	5762	7160	0	0	0	0	0	0	0	0	0	0	0	0	0	0	0	0	0	0
EOG091201FU	4566490	4568268	19	nu	33801	0	9456	0	24345	9621	693	7923	4232	5389	6801	0	0	0	0	0	0	0	0	0	0	0	0	0	0	0	0	0	0
EOG091201FV	9238411	9240651	19	nu	42579	0	17589	0	24990	10759	813	7853	5318	5441	6378	0	0	0	0	0	0	0	0	0	0	0	0	0	0	0	0	0	0
EOG091201FX	3814447	3817110	19	nu	50616	0	15189	0	35427	13933	1292	11403	6493	7440	10091	0	0	0	0	0	0	0	0	0	0	0	0	0	0	0	0	0	0
EOG091201FY	4778731	4782585	18	nu	69390	0	42867	0	26523	9549	1352	8976	4410	5139	7998	0	0	0	0	0	0	0	0	0	0	0	0	0	0	0	0	0	0
EOG091201FZ	8500054	8503656	17	nu	61251	0	23673	3	37575	14280	1740	12654	6695	7585	10641	0	3	0	0	0	0	0	0	0	0	0	0	0	0	0	0	0	0
EOG091201G0	134296	136803	19	nu	47652	0	12786	0	34866	13540	1095	12855	5638	7902	8471	0	0	0	0	0	0	0	0	0	0	0	0	0	0	0	0	0	0
EOG091201G4	8599468	8601312	19	nu	35055	0	5823	1	29231	12515	708	9277	5235	7280	7439	0	1	0	0	0	0	0	0	0	0	0	0	0	0	0	0	0	0
EOG091201G7	8064115	8065932	17	nu	30906	0	4128	0	26778	10967	887	8269	4765	6202	7542	0	0	0	0	0	0	0	0	0	0	0	0	0	0	0	0	0	0
EOG091201G8	1292497	1294770	12	nu	27288	0	10293	0	16995	7729	816	4054	3755	3974	5212	0	0	0	0	0	0	0	0	0	0	0	0	0	0	0	0	0	0
EOG091201GD	1522630	1524933	11	nu	25344	0	6966	0	18378	7825	865	5944	3763	4062	4609	0	0	0	0	0	0	0	0	0	0	0	0	0	0	0	0	0	0
EOG091201GE	3710533	3712059	19	nu	29013	0	2979	3	26031	10846	570	8614	4257	6589	6571	0	3	0	0	0	0	0	0	0	0	0	0	0	0	0	0	0	0
EOG091201GF	6745801	6748677	19	nu	54663	0	22506	0	32157	13195	747	10223	5642	7553	8739	0	0	0	0	0	0	0	0	0	0	0	0	0	0	0	0	0	0
EOG091201GI	4105957	4109784	19	nu	72732	0	28116	0	44616	17145	1462	17855	6888	10257	9616	0	0	0	0	0	0	0	0	0	0	0	0	0	0	0	0	0	0
EOG091201GK	7935745	7937397	19	nu	31407	0	8625	0	22782	9300	743	6871	4354	4946	6611	0	0	0	0	0	0	0	0	0	0	0	0	0	0	0	0	0	0
EOG091201GL	2772079	2774379	13	nu	29913	0	10692	0	19221	8013	934	5157	3557	4456	6051	0	0	0	0	0	0	0	0	0	0	0	0	0	0	0	0	0	0
EOG091201GM	9358909	9361359	18	nu	44118	0	14574	0	29544	10251	1256	10401	4646	5605	8892	0	0	0	0	0	0	0	0	0	0	0	0	0	0	0	0	0	0
EOG091201GN	2630059	2632905	19	nu	54093	0	30927	0	23166	9007	1242	8000	4146	4861	6159	0	0	0	0	0	0	0	0	0	0	0	0	0	0	0	0	0	0
EOG091201GO	315817	321084	19	nu	100092	0	74283	0	25809	11139	585	7951	5475	5664	6719	0	0	0	0	0	0	0	0	0	0	0	0	0	0	0	0	0	0
EOG091201GP	7327603	7331256	19	nu	69426	0	30198	0	39228	16055	1540	13369	7803	8252	9804	0	0	0	0	0	0	0	0	0	0	0	0	0	0	0	0	0	0
EOG091201GR	8471530	8473629	12	nu	25200	0	6219	1	18980	8127	1007	5642	3634	4493	5211	0	1	0	0	0	0	0	0	0	0	0	0	0	0	0	0	0	0
EOG091201GS	1786543	1788393	16	nu	29616	0	5586	0	24030	8990	893	7804	4273	4717	7236	0	0	0	0	0	0	0	0	0	0	0	0	0	0	0	0	0	0
EOG091201GT	1784590	1786542	19	nu	37107	0	12636	0	24471	9954	677	7983	4661	5293	6534	0	0	0	0	0	0	0	0	0	0	0	0	0	0	0	0	0	0
EOG091201GX	8189128	8191236	16	nu	33744	0	9486	0	24258	10564	738	7314	4644	5920	6380	0	0	0	0	0	0	0	0	0	0	0	0	0	0	0	0	0	0
EOG091201GY	7041052	7042848	17	nu	30549	0	9795	0	20754	8980	704	6247	4588	4392	5527	0	0	0	0	0	0	0	0	0	0	0	0	0	0	0	0	0	0
EOG091201H0	9064942	9067671	19	nu	51870	0	26451	0	25419	10654	1119	8786	4591	6063	5979	0	0	0	0	0	0	0	0	0	0	0	0	0	0	0	0	0	0
EOG091201H4	1284691	1287228	19	nu	48222	0	20592	0	27630	10507	1388	8832	4904	5603	8291	0	0	0	0	0	0	0	0	0	0	0	0	0	0	0	0	0	0
EOG091201H7	8756182	8759769	14	nu	50232	0	25116	0	25116	10592	1127	8201	5378	5214	6323	0	0	0	0	0	0	0	0	0	0	0	0	0	0	0	0	0	0
EOG091201H8	6294142	6295821	19	nu	31920	0	4311	0	27609	11613	795	8673	5010	6603	7323	0	0	0	0	0	0	0	0	0	0	0	0	0	0	0	0	0	0
EOG091201H9	6288550	6291699	19	nu	59850	0	25704	0	34146	12302	1369	12077	5647	6655	9767	0	0	0	0	0	0	0	0	0	0	0	0	0	0	0	0	0	0
EOG091201HE	1270498	1273923	19	nu	65094	0	34125	0	30969	12923	1005	9913	5915	7008	8133	0	0	0	0	0	0	0	0	0	0	0	0	0	0	0	0	0	0
EOG091201HG	3232543	3234570	18	nu	36504	0	8073	0	28431	11787	902	9105	5198	6589	7539	0	0	0	0	0	0	0	0	0	0	0	0	0	0	0	0	0	0
EOG091201HI	4218229	4220352	12	nu	25488	0	8298	0	17190	8156	626	4771	4063	4093	4263	0	0	0	0	0	0	0	0	0	0	0	0	0	0	0	0	0	0
EOG091201HJ	875293	877764	19	nu	46968	0	9684	0	37284	14086	1458	12238	6112	7974	10960	0	0	0	0	0	0	0	0	0	0	0	0	0	0	0	0	0	0
EOG091201HK	6010840	6012816	19	nu	37563	0	10971	0	26592	11384	874	7781	5301	6083	7427	0	0	0	0	0	0	0	0	0	0	0	0	0	0	0	0	0	0
EOG091201HL	348079	353142	19	nu	96216	0	65085	0	31131	13039	1287	10651	6939	6100	7441	0	0	0	0	0	0	0	0	0	0	0	0	0	0	0	0	0	0
EOG091201HN	1238803	1240791	12	nu	23868	0	7536	0	16332	8187	736	4642	4437	3750	3503	0	0	0	0	0	0	0	0	0	0	0	0	0	0	0	0	0	0
EOG091201HP	6431881	6433959	18	nu	37422	0	8466	0	28956	10699	1109	10484	4848	5851	7773	0	0	0	0	0	0	0	0	0	0	0	0	0	0	0	0	0	0
EOG091201HU	2015677	2017425	19	nu	33231	0	3393	0	29838	13172	761	10112	5833	7339	6554	0	0	0	0	0	0	0	0	0	0	0	0	0	0	0	0	0	0
EOG091201HW	7748401	7751655	14	nu	45570	0	27852	0	17718	8023	868	5383	3957	4066	4312	0	0	0	0	0	0	0	0	0	0	0	0	0	0	0	0	0	0
EOG091201HY	4722856	4724613	19	nu	33402	0	2406	0	30996	13982	964	8466	6812	7170	8548	0	0	0	0	0	0	0	0	0	0	0	0	0	0	0	0	0	0
EOG091201HZ	6656176	6658086	19	nu	36309	0	5346	0	30963	12705	1118	9774	5958	6747	8484	0	0	0	0	0	0	0	0	0	0	0	0	0	0	0	0	0	0
EOG091201I6	5379385	5381088	18	nu	30672	0	5037	0	25635	9599	847	9124	4520	5079	6912	0	0	0	0	0	0	0	0	0	0	0	0	0	0	0	0	0	0
EOG091201I9	4272439	4275483	19	nu	57855	0	27762	0	30093	11507	1116	8994	5319	6188	9592	0	0	0	0	0	0	0	0	0	0	0	0	0	0	0	0	0	0
EOG091201IA	4309828	4312152	18	nu	41850	0	16416	50	25384	9428	961	7184	4426	5002	8772	0	50	0	0	0	0	0	0	0	0	0	0	0	0	0	0	0	0
EOG091201IC	9453205	9455430	19	nu	42294	0	15624	0	26670	9955	911	9303	4498	5457	7412	0	0	0	0	0	0	0	0	0	0	0	0	0	0	0	0	0	0
EOG091201ID	6193492	6195858	18	nu	42606	0	17499	0	25107	10076	1208	7189	5137	4939	7842	0	0	0	0	0	0	0	0	0	0	0	0	0	0	0	0	0	0
EOG091201IF	5968705	5971407	17	nu	45951	0	20325	0	25626	9804	953	7661	4413	5391	8161	0	0	0	0	0	0	0	0	0	0	0	0	0	0	0	0	0	0
EOG091201II	6616291	6618447	19	nu	40983	0	8103	0	32880	13381	893	10941	5928	7453	8558	0	0	0	0	0	0	0	0	0	0	0	0	0	0	0	0	0	0
EOG091201IM	6419572	6423135	12	nu	42768	0	18672	0	24096	10457	1276	7818	5489	4968	5821	0	0	0	0	0	0	0	0	0	0	0	0	0	0	0	0	0	0
EOG091201IN	462577	465972	19	nu	64524	0	32958	0	31566	12573	740	9794	6036	6537	9199	0	0	0	0	0	0	0	0	0	0	0	0	0	0	0	0	0	0
EOG091201IO	5680153	5682225	19	nu	39387	0	13383	0	26004	10619	802	7944	5417	5202	7441	0	0	0	0	0	0	0	0	0	0	0	0	0	0	0	0	0	0
EOG091201IP	4209058	4212096	18	nu	54702	0	27204	0	27498	11610	953	8980	5471	6139	6908	0	0	0	0	0	0	0	0	0	0	0	0	0	0	0	0	0	0
EOG091201IQ	2152384	2154744	16	nu	37776	0	15498	0	22278	7727	1280	7619	3358	4369	6932	0	0	0	0	0	0	0	0	0	0	0	0	0	0	0	0	0	0
EOG091201IR	6160324	6161928	19	nu	30495	0	2112	0	28383	13226	678	8210	6740	6486	6947	0	0	0	0	0	0	0	0	0	0	0	0	0	0	0	0	0	0
EOG091201IS	896965	899238	19	nu	43206	0	10629	0	32577	12400	1087	12398	5247	7153	7779	0	0	0	0	0	0	0	0	0	0	0	0	0	0	0	0	0	0
EOG091201IT	5018296	5020761	19	nu	46854	0	13497	3	33354	13524	1035	11351	6654	6870	8479	0	3	0	0	0	0	0	0	0	0	0	0	0	0	0	0	0	0
EOG091201IU	4123252	4124856	19	nu	30495	0	3318	0	27177	11428	693	8362	5250	6178	7387	0	0	0	0	0	0	0	0	0	0	0	0	0	0	0	0	0	0
EOG091201IW	7153147	7155744	11	nu	28578	0	11061	0	17517	7628	797	5403	3536	4092	4486	0	0	0	0	0	0	0	0	0	0	0	0	0	0	0	0	0	0
EOG091201IX	3912508	3914658	18	nu	38718	0	10092	0	28626	10547	1132	8290	4831	5716	9789	0	0	0	0	0	0	0	0	0	0	0	0	0	0	0	0	0	0
EOG091201IY	1701529	1703151	19	nu	30837	0	4683	0	26154	9903	787	9001	4243	5660	7250	0	0	0	0	0	0	0	0	0	0	0	0	0	0	0	0	0	0
EOG091201IZ	8427994	8431332	18	nu	60102	0	13740	0	46362	16956	2158	13690	8113	8843	15716	0	0	0	0	0	0	0	0	0	0	0	0	0	0	0	0	0	0
EOG091201J4	5342569	5344119	19	nu	29469	0	7266	0	22203	8494	676	7272	4411	4083	6437	0	0	0	0	0	0	0	0	0	0	0	0	0	0	0	0	0	0
EOG091201J5	936583	940014	19	nu	65208	0	28059	0	37149	16682	1443	12395	8158	8524	8072	0	0	0	0	0	0	0	0	0	0	0	0	0	0	0	0	0	0
EOG091201J8	2788948	2792019	18	nu	55296	0	22821	0	32475	12674	1653	10374	5786	6888	9427	0	0	0	0	0	0	0	0	0	0	0	0	0	0	0	0	0	0
EOG091201J9	6197161	6199191	18	nu	36558	0	4635	0	31923	12620	1081	10333	5771	6849	8970	0	0	0	0	0	0	0	0	0	0	0	0	0	0	0	0	0	0
EOG091201JA	2240047	2242407	19	nu	44859	0	10875	0	33984	13614	1110	10756	5709	7905	9614	0	0	0	0	0	0	0	0	0	0	0	0	0	0	0	0	0	0
EOG091201JC	8961568	8963412	17	nu	31365	0	5763	0	25602	9434	1153	8610	4572	4862	7558	0	0	0	0	0	0	0	0	0	0	0	0	0	0	0	0	0	0
EOG091201JE	1734061	1735560	19	nu	28500	0	1458	0	27042	10618	648	9338	4304	6314	7086	0	0	0	0	0	0	0	0	0	0	0	0	0	0	0	0	0	0
EOG091201JF	2960347	2962104	19	nu	33402	0	8994	0	24408	10304	870	7745	4722	5582	6359	0	0	0	0	0	0	0	0	0	0	0	0	0	0	0	0	0	0
EOG091201JG	2938402	2941083	19	nu	50958	0	24804	0	26154	11492	770	8275	6066	5426	6387	0	0	0	0	0	0	0	0	0	0	0	0	0	0	0	0	0	0
EOG091201JJ	9130303	9133452	11	nu	34650	0	15105	0	19545	7946	1089	6609	3811	4135	4990	0	0	0	0	0	0	0	0	0	0	0	0	0	0	0	0	0	0
EOG091201JK	6265420	6269712	19	nu	81567	0	41058	0	40509	17691	1891	13058	9349	8342	9760	0	0	0	0	0	0	0	0	0	0	0	0	0	0	0	0	0	0
EOG091201JL	1395319	1397025	19	nu	32433	0	5046	0	27387	11420	693	9228	5381	6039	6739	0	0	0	0	0	0	0	0	0	0	0	0	0	0	0	0	0	0
EOG091201JN	7199671	7204350	19	nu	88920	0	47700	50	41170	18101	1459	13524	8600	9501	9545	0	50	0	0	0	0	0	0	0	0	0	0	0	0	0	0	0	0
EOG091201JO	2371612	2375298	18	nu	66366	0	30039	3	36324	14529	2038	11706	6786	7743	10089	0	3	0	0	0	0	0	0	0	0	0	0	0	0	0	0	0	0
EOG091201JQ	2382802	2385414	16	nu	41808	0	18258	0	23550	8848	1173	6818	4274	4574	7884	0	0	0	0	0	0	0	0	0	0	0	0	0	0	0	0	0	0
EOG091201JU	8336830	8338143	19	nu	24966	0	1482	0	23484	9250	472	7506	4147	5103	6728	0	0	0	0	0	0	0	0	0	0	0	0	0	0	0	0	0	0
EOG091201JX	8479861	8482551	11	nu	29601	0	7419	1	22181	9307	1098	7925	4088	5219	4949	0	1	0	0	0	0	0	0	0	0	0	0	0	0	0	0	0	0
EOG091201JZ	4380328	4382817	19	nu	47310	0	20793	0	26517	11716	824	8454	5974	5742	6347	0	0	0	0	0	0	0	0	0	0	0	0	0	0	0	0	0	0
EOG091201K0	3142180	3143913	18	nu	31212	0	5535	1	25676	10861	624	9178	4871	5990	5637	0	1	0	0	0	0	0	0	0	0	0	0	0	0	0	0	0	0
EOG091201K2	1432870	1437840	19	nu	94449	0	58536	0	35913	13300	1536	12140	6063	7237	10473	0	0	0	0	0	0	0	0	0	0	0	0	0	0	0	0	0	0
EOG091201K3	3067201	3068823	19	nu	30837	0	2193	0	28644	13477	668	7699	6435	7042	7468	0	0	0	0	0	0	0	0	0	0	0	0	0	0	0	0	0	0
EOG091201K4	4262869	4264521	19	nu	31407	0	3189	1	28217	11975	740	8915	5364	6611	7327	0	1	0	0	0	0	0	0	0	0	0	0	0	0	0	0	0	0
EOG091201K5	616372	620004	11	nu	39963	0	12849	0	27114	10544	1611	10771	4398	6146	5799	0	0	0	0	0	0	0	0	0	0	0	0	0	0	0	0	0	0
EOG091201K6	9179179	9182220	17	nu	51714	0	25908	0	25806	11493	1054	7193	5810	5683	7120	0	0	0	0	0	0	0	0	0	0	0	0	0	0	0	0	0	0
EOG091201K7	545695	549078	17	nu	57528	0	29769	0	27759	13021	1122	9225	6463	6558	5513	0	0	0	0	0	0	0	0	0	0	0	0	0	0	0	0	0	0
EOG091201K9	5280883	5283261	19	nu	45201	0	16143	0	29058	11568	972	9201	5629	5939	8289	0	0	0	0	0	0	0	0	0	0	0	0	0	0	0	0	0	0
EOG091201KC	8352835	8356791	17	nu	67269	0	40368	0	26901	10240	1327	9570	4582	5658	7091	0	0	0	0	0	0	0	0	0	0	0	0	0	0	0	0	0	0
EOG091201KF	366721	371706	19	nu	94734	0	57582	0	37152	13676	1681	12923	6125	7551	10553	0	0	0	0	0	0	0	0	0	0	0	0	0	0	0	0	0	0
EOG091201KI	2528632	2530608	18	nu	35586	0	6732	0	28854	11607	1099	8912	5409	6198	8335	0	0	0	0	0	0	0	0	0	0	0	0	0	0	0	0	0	0
EOG091201KK	4677586	4679454	19	nu	35511	0	7590	0	27921	9823	1112	10122	4579	5244	7976	0	0	0	0	0	0	0	0	0	0	0	0	0	0	0	0	0	0
EOG091201KL	416980	420333	16	nu	53664	0	31974	0	21690	9786	1180	6198	5070	4716	5706	0	0	0	0	0	0	0	0	0	0	0	0	0	0	0	0	0	0
EOG091201KN	4582468	4585413	19	nu	55974	0	21621	0	34353	13518	1395	11807	6115	7403	9028	0	0	0	0	0	0	0	0	0	0	0	0	0	0	0	0	0	0
EOG091201KQ	4301671	4303689	19	nu	38361	0	8868	0	29493	13105	710	8900	6530	6575	7488	0	0	0	0	0	0	0	0	0	0	0	0	0	0	0	0	0	0
EOG091201KR	8269579	8271213	19	nu	31065	0	8061	3	23001	9642	767	7006	4293	5349	6353	0	3	0	0	0	0	0	0	0	0	0	0	0	0	0	0	0	0
EOG091201KS	9069910	9072945	19	nu	57684	0	23955	0	33729	14682	1360	11749	6195	8487	7298	0	0	0	0	0	0	0	0	0	0	0	0	0	0	0	0	0	0
EOG091201KV	9449716	9451620	19	nu	36195	0	9642	0	26553	10195	1007	9204	4283	5912	7154	0	0	0	0	0	0	0	0	0	0	0	0	0	0	0	0	0	0
EOG091201KW	5233144	5235717	14	nu	36036	0	17658	0	18378	7316	903	5330	3526	3790	5732	0	0	0	0	0	0	0	0	0	0	0	0	0	0	0	0	0	0
EOG091201KX	6046429	6048975	17	nu	43299	0	21582	0	21717	10650	759	5543	4784	5866	5524	0	0	0	0	0	0	0	0	0	0	0	0	0	0	0	0	0	0
EOG091201KZ	4415149	4417758	17	nu	44370	0	15702	0	28668	10597	1083	9775	4622	5975	8296	0	0	0	0	0	0	0	0	0	0	0	0	0	0	0	0	0	0
EOG091201L0	8672404	8675973	12	nu	42840	0	25029	0	17811	8430	891	5991	4315	4115	3390	0	0	0	0	0	0	0	0	0	0	0	0	0	0	0	0	0	0
EOG091201L2	3539053	3542232	17	nu	54060	0	26853	0	27207	12176	1212	8306	6248	5928	6725	0	0	0	0	0	0	0	0	0	0	0	0	0	0	0	0	0	0
EOG091201L5	9160012	9161481	19	nu	27930	0	2196	0	25734	11007	649	7683	4568	6439	7044	0	0	0	0	0	0	0	0	0	0	0	0	0	0	0	0	0	0
EOG091201L7	6670747	6672738	17	nu	33864	0	6756	0	27108	10080	1046	9241	4384	5696	7787	0	0	0	0	0	0	0	0	0	0	0	0	0	0	0	0	0	0
EOG091201L8	5659402	5660862	19	nu	27759	0	3306	0	24453	10771	636	7087	5328	5443	6595	0	0	0	0	0	0	0	0	0	0	0	0	0	0	0	0	0	0
EOG091201L9	3583570	3586539	19	nu	56430	0	27900	0	28530	11467	824	9393	4954	6513	7670	0	0	0	0	0	0	0	0	0	0	0	0	0	0	0	0	0	0
EOG091201LB	639688	643683	19	nu	75924	0	41487	0	34437	13071	1468	10958	5992	7079	10408	0	0	0	0	0	0	0	0	0	0	0	0	0	0	0	0	0	0
EOG091201LC	5207089	5209683	19	nu	49305	0	26079	0	23226	9156	1053	7246	4056	5100	6824	0	0	0	0	0	0	0	0	0	0	0	0	0	0	0	0	0	0
EOG091201LD	3085699	3087429	19	nu	32889	0	6255	0	26634	11251	750	8306	5163	6088	7077	0	0	0	0	0	0	0	0	0	0	0	0	0	0	0	0	0	0
EOG091201LF	3837343	3839058	18	nu	30888	0	8412	0	22476	10153	530	6738	4781	5372	5585	0	0	0	0	0	0	0	0	0	0	0	0	0	0	0	0	0	0
EOG091201LG	7871092	7873512	18	nu	43578	0	23418	0	20160	9052	554	5558	3953	5099	5550	0	0	0	0	0	0	0	0	0	0	0	0	0	0	0	0	0	0
EOG091201LH	5094940	5097516	11	nu	28347	0	5604	0	22743	9668	1214	6681	4595	5073	6394	0	0	0	0	0	0	0	0	0	0	0	0	0	0	0	0	0	0
EOG091201LI	6461740	6463515	19	nu	33744	0	13488	0	20256	8716	538	6537	4031	4685	5003	0	0	0	0	0	0	0	0	0	0	0	0	0	0	0	0	0	0
EOG091201LJ	3860617	3862278	18	nu	29916	0	5796	0	24120	9005	648	8404	3986	5019	6711	0	0	0	0	0	0	0	0	0	0	0	0	0	0	0	0	0	0
EOG091201LM	2112670	2114757	19	nu	39672	0	16581	0	23091	9848	604	7029	4372	5476	6214	0	0	0	0	0	0	0	0	0	0	0	0	0	0	0	0	0	0
EOG091201LN	1989013	1993272	15	nu	63900	0	41112	3	22785	9236	1198	7881	4139	5097	5668	0	3	0	0	0	0	0	0	0	0	0	0	0	0	0	0	0	0
EOG091201LO	9267106	9273645	15	nu	98100	0	63705	0	34395	12673	2078	12359	6293	6380	9363	0	0	0	0	0	0	0	0	0	0	0	0	0	0	0	0	0	0
EOG091201LZ	6353710	6358500	10	nu	47910	0	20970	54	26886	12095	1483	9040	6304	5791	5751	0	54	0	0	0	0	0	0	0	0	0	0	0	0	0	0	0	0
EOG091201M1	7680598	7684302	15	nu	55575	0	31371	0	24204	12555	931	7225	6650	5905	4424	0	0	0	0	0	0	0	0	0	0	0	0	0	0	0	0	0	0
EOG091201M3	395668	400239	19	nu	86868	0	46992	0	39876	14047	2666	14555	5932	8115	11274	0	0	0	0	0	0	0	0	0	0	0	0	0	0	0	0	0	0
EOG091201M4	1464628	1466424	18	nu	32346	0	5715	0	26631	10196	911	8648	4642	5554	7787	0	0	0	0	0	0	0	0	0	0	0	0	0	0	0	0	0	0
EOG091201M5	9091012	9093360	12	nu	28188	0	8862	0	19326	8071	870	7197	3741	4330	4058	0	0	0	0	0	0	0	0	0	0	0	0	0	0	0	0	0	0
EOG091201M8	5902729	5905236	19	nu	47652	0	19755	0	27897	11661	785	8826	5399	6262	7410	0	0	0	0	0	0	0	0	0	0	0	0	0	0	0	0	0	0
EOG091201M9	7444741	7448103	18	nu	60534	0	33786	0	26748	10029	1105	9695	4633	5396	7024	0	0	0	0	0	0	0	0	0	0	0	0	0	0	0	0	0	0
EOG091201MA	8760514	8764731	19	nu	80142	0	46218	0	33924	12137	1428	11605	5619	6518	10182	0	0	0	0	0	0	0	0	0	0	0	0	0	0	0	0	0	0
EOG091201MB	5820025	5822655	12	nu	31572	0	14736	0	16836	7258	460	5067	3263	3995	4511	0	0	0	0	0	0	0	0	0	0	0	0	0	0	0	0	0	0
EOG091201MC	2718475	2720094	19	nu	30780	0	5121	0	25659	10041	732	8412	4116	5925	7206	0	0	0	0	0	0	0	0	0	0	0	0	0	0	0	0	0	0
EOG091201MD	4869067	4870608	19	nu	29298	0	6108	0	23190	9134	491	7727	4144	4990	6329	0	0	0	0	0	0	0	0	0	0	0	0	0	0	0	0	0	0
EOG091201ME	9451621	9453204	13	nu	20592	0	4593	4	15995	6256	782	5605	3022	3234	4134	0	4	0	0	0	0	0	0	0	0	0	0	0	0	0	0	0	0
EOG091201MH	6437872	6441006	15	nu	47025	0	20907	0	26118	10811	1242	8267	5343	5468	7040	0	0	0	0	0	0	0	0	0	0	0	0	0	0	0	0	0	0
EOG091201MI	3239593	3242370	18	nu	50004	0	23835	0	26169	10302	1153	8623	5072	5230	7244	0	0	0	0	0	0	0	0	0	0	0	0	0	0	0	0	0	0
EOG091201MJ	9171880	9173811	18	nu	34776	0	10089	0	24687	8927	1123	8212	4100	4827	7548	0	0	0	0	0	0	0	0	0	0	0	0	0	0	0	0	0	0
EOG091201ML	3105697	3107175	19	nu	28101	0	2103	50	25948	10436	567	8453	4286	6150	7059	0	50	0	0	0	0	0	0	0	0	0	0	0	0	0	0	0	0
EOG091201MN	6768907	6770988	18	nu	37476	0	12018	0	25458	8444	1317	9194	3909	4535	7820	0	0	0	0	0	0	0	0	0	0	0	0	0	0	0	0	0	0
EOG091201MQ	7043353	7045896	16	nu	40704	0	18654	0	22050	8841	955	7007	4211	4630	6202	0	0	0	0	0	0	0	0	0	0	0	0	0	0	0	0	0	0
EOG091201MR	8522359	8524719	19	nu	44859	0	17373	0	27486	11289	989	8642	5195	6094	7555	0	0	0	0	0	0	0	0	0	0	0	0	0	0	0	0	0	0
EOG091201MS	549862	551412	17	nu	26367	0	4905	0	21462	8515	584	7475	3654	4861	5472	0	0	0	0	0	0	0	0	0	0	0	0	0	0	0	0	0	0
EOG091201MT	8315701	8317689	17	nu	33813	0	10329	0	23484	10545	760	7164	5440	5105	5775	0	0	0	0	0	0	0	0	0	0	0	0	0	0	0	0	0	0
EOG091201MU	1024198	1026036	19	nu	34941	0	6195	0	28746	12055	677	9809	6023	6032	6882	0	0	0	0	0	0	0	0	0	0	0	0	0	0	0	0	0	0
EOG091201MV	3113896	3116325	18	nu	43740	0	7392	0	36348	15863	1486	11279	8139	7724	9206	0	0	0	0	0	0	0	0	0	0	0	0	0	0	0	0	0	0
EOG091201MZ	2074396	2076048	19	nu	31407	0	5181	0	26226	10354	797	8004	4727	5627	7868	0	0	0	0	0	0	0	0	0	0	0	0	0	0	0	0	0	0
EOG091201N0	8343652	8346057	11	nu	26466	0	10068	0	16398	7691	698	4939	3978	3713	3768	0	0	0	0	0	0	0	0	0	0	0	0	0	0	0	0	0	0
EOG091201N3	9291802	9295227	19	nu	65094	0	36633	0	28461	11638	1313	8461	5410	6228	8362	0	0	0	0	0	0	0	0	0	0	0	0	0	0	0	0	0	0
EOG091201N4	704410	706092	17	nu	28611	0	6222	0	22389	9138	858	5913	4295	4843	7338	0	0	0	0	0	0	0	0	0	0	0	0	0	0	0	0	0	0
EOG091201N5	2942359	2944590	19	nu	42408	0	12381	0	30027	11959	1225	10368	4928	7031	7700	0	0	0	0	0	0	0	0	0	0	0	0	0	0	0	0	0	0
EOG091201N6	2437165	2439777	18	nu	47034	0	23328	0	23706	9595	1173	6689	4661	4934	7422	0	0	0	0	0	0	0	0	0	0	0	0	0	0	0	0	0	0
EOG091201N7	7233859	7236318	19	nu	46740	0	24183	0	22557	9543	739	7110	4488	5055	5904	0	0	0	0	0	0	0	0	0	0	0	0	0	0	0	0	0	0
EOG091201NA	5648851	5655171	18	nu	113778	0	81789	0	31989	13475	1226	9642	6446	7029	8872	0	0	0	0	0	0	0	0	0	0	0	0	0	0	0	0	0	0
EOG091201NB	5370232	5371659	19	nu	27132	0	3600	0	23532	9417	636	7315	4264	5153	6800	0	0	0	0	0	0	0	0	0	0	0	0	0	0	0	0	0	0
EOG091201NC	1207837	1209288	19	nu	27588	0	2178	0	25410	10860	673	7435	4793	6067	7115	0	0	0	0	0	0	0	0	0	0	0	0	0	0	0	0	0	0
EOG091201ND	7254226	7256766	15	nu	38115	0	14532	0	23583	9566	998	7609	4391	5175	6408	0	0	0	0	0	0	0	0	0	0	0	0	0	0	0	0	0	0
EOG091201NF	3608608	3611979	19	nu	64068	0	37431	0	26637	11528	751	8251	5032	6496	6858	0	0	0	0	0	0	0	0	0	0	0	0	0	0	0	0	0	0
EOG091201NG	5915884	5917914	19	nu	38589	0	6441	0	32148	11639	1267	11425	5341	6298	9084	0	0	0	0	0	0	0	0	0	0	0	0	0	0	0	0	0	0
EOG091201NJ	8534545	8536269	19	nu	32775	0	5994	0	26781	10261	978	9201	4684	5577	7319	0	0	0	0	0	0	0	0	0	0	0	0	0	0	0	0	0	0
EOG091201NK	1595923	1598973	18	nu	54918	0	30891	0	24027	9564	1214	8205	4447	5117	6258	0	0	0	0	0	0	0	0	0	0	0	0	0	0	0	0	0	0
EOG091201NO	4783987	4789635	18	nu	101682	0	60756	0	40926	16840	1666	12851	7861	8979	11235	0	0	0	0	0	0	0	0	0	0	0	0	0	0	0	0	0	0
EOG091201NP	2522584	2524149	19	nu	29754	0	3474	0	26280	9739	807	9708	4395	5344	6833	0	0	0	0	0	0	0	0	0	0	0	0	0	0	0	0	0	0
EOG091201NS	1879816	1882383	19	nu	48792	0	17055	0	31737	12528	1484	11151	5866	6662	8058	0	0	0	0	0	0	0	0	0	0	0	0	0	0	0	0	0	0
EOG091201NU	151096	155409	19	nu	81966	0	43290	5	38671	16991	2256	11705	9045	7946	9975	0	5	0	0	0	0	0	0	0	0	0	0	0	0	0	0	0	0
EOG091201NY	6203593	6206046	18	nu	44172	0	14094	0	30078	11967	1344	9631	5546	6421	8480	0	0	0	0	0	0	0	0	0	0	0	0	0	0	0	0	0	0
EOG091201O1	104503	106578	19	nu	39444	0	11493	0	27951	10722	851	9556	4704	6018	7673	0	0	0	0	0	0	0	0	0	0	0	0	0	0	0	0	0	0
EOG091201O7	7691011	7692627	18	nu	29106	0	4320	3	24783	9080	950	8251	4117	4963	7452	0	3	0	0	0	0	0	0	0	0	0	0	0	0	0	0	0	0
EOG091201O8	2720095	2722764	19	nu	50730	0	15789	0	34941	14437	1019	12460	6342	8095	8044	0	0	0	0	0	0	0	0	0	0	0	0	0	0	0	0	0	0
EOG091201OA	1374607	1378179	19	nu	67887	0	30333	0	37554	15455	1893	12305	7558	7897	9794	0	0	0	0	0	0	0	0	0	0	0	0	0	0	0	0	0	0
EOG091201OB	45784	47562	18	nu	32022	0	6579	0	25443	9967	654	8763	4422	5545	6713	0	0	0	0	0	0	0	0	0	0	0	0	0	0	0	0	0	0
EOG091201OC	543949	545694	9	nu	15714	0	4128	0	11586	4989	556	3500	2397	2592	3097	0	0	0	0	0	0	0	0	0	0	0	0	0	0	0	0	0	0
EOG091201OD	4435684	4437855	19	nu	41268	0	12078	0	29190	10632	1202	9661	4654	5978	8897	0	0	0	0	0	0	0	0	0	0	0	0	0	0	0	0	0	0
EOG091201OE	6433960	6435738	12	nu	21348	0	6762	0	14586	7761	401	3293	4067	3694	3532	0	0	0	0	0	0	0	0	0	0	0	0	0	0	0	0	0	0
EOG091201OG	3085	5985	10	nu	29010	0	11688	0	17322	7222	884	5825	3241	3981	4275	0	0	0	0	0	0	0	0	0	0	0	0	0	0	0	0	0	0
EOG091201OJ	981664	983379	12	nu	20592	0	7074	0	13518	5891	644	3649	2899	2992	3978	0	0	0	0	0	0	0	0	0	0	0	0	0	0	0	0	0	0
EOG091201OL	3445852	3447558	19	nu	32433	0	5601	0	26832	10368	752	9144	4456	5912	7320	0	0	0	0	0	0	0	0	0	0	0	0	0	0	0	0	0	0
EOG091201ON	8655994	8658630	19	nu	50103	0	22983	0	27120	11396	1044	9285	5566	5830	6439	0	0	0	0	0	0	0	0	0	0	0	0	0	0	0	0	0	0
EOG091201OP	5495374	5499825	19	nu	84588	0	52806	3	31779	12799	1645	10200	6229	6570	8780	0	3	0	0	0	0	0	0	0	0	0	0	0	0	0	0	0	0
EOG091201OR	8900884	8902599	19	nu	32604	0	3321	0	29283	10465	851	10657	4759	5706	8161	0	0	0	0	0	0	0	0	0	0	0	0	0	0	0	0	0	0
EOG091201OT	2619592	2623248	17	nu	62169	0	35646	0	26523	11507	1583	8820	5746	5761	6196	0	0	0	0	0	0	0	0	0	0	0	0	0	0	0	0	0	0
EOG091201OU	7651816	7653441	14	nu	22764	0	7656	0	15108	6574	647	4006	3092	3482	4528	0	0	0	0	0	0	0	0	0	0	0	0	0	0	0	0	0	0
EOG091201OY	6832402	6835575	19	nu	60306	0	30582	0	29724	11518	1944	9450	5302	6216	8756	0	0	0	0	0	0	0	0	0	0	0	0	0	0	0	0	0	0
EOG091201OZ	4757491	4758912	19	nu	27018	0	3606	0	23412	9493	533	7805	4536	4957	6114	0	0	0	0	0	0	0	0	0	0	0	0	0	0	0	0	0	0
EOG091201P2	951748	954684	19	nu	55803	0	16443	0	39360	16886	1755	11991	7814	9072	10483	0	0	0	0	0	0	0	0	0	0	0	0	0	0	0	0	0	0
EOG091201P3	3311113	3313038	18	nu	34668	0	6768	0	27900	10494	889	9322	4566	5928	8084	0	0	0	0	0	0	0	0	0	0	0	0	0	0	0	0	0	0
EOG091201P4	1314799	1316679	19	nu	35739	0	5880	1	29858	11241	889	10311	4934	6307	8306	0	1	0	0	0	0	0	0	0	0	0	0	0	0	0	0	0	0
EOG091201P5	3565603	3569052	19	nu	65550	0	32577	0	32973	13985	1262	10295	6714	7271	8693	0	0	0	0	0	0	0	0	0	0	0	0	0	0	0	0	0	0
EOG091201P7	9422602	9424920	11	nu	25509	0	5274	0	20235	8588	1138	6319	3891	4697	5328	0	0	0	0	0	0	0	0	0	0	0	0	0	0	0	0	0	0
EOG091201P8	4596994	4602144	18	nu	92718	0	60831	0	31887	13135	1356	10152	6301	6834	8600	0	0	0	0	0	0	0	0	0	0	0	0	0	0	0	0	0	0
EOG091201PD	2311525	2313273	14	nu	24486	0	7227	0	17259	6630	762	5594	2976	3654	5035	0	0	0	0	0	0	0	0	0	0	0	0	0	0	0	0	0	0
EOG091201PE	1889548	1892292	19	nu	52155	0	15792	0	36363	13784	1587	11610	6121	7663	10969	0	0	0	0	0	0	0	0	0	0	0	0	0	0	0	0	0	0
EOG091201PF	1021915	1024197	13	nu	29679	0	7977	0	21702	8429	1221	7416	3764	4665	5857	0	0	0	0	0	0	0	0	0	0	0	0	0	0	0	0	0	0
EOG091201PH	337477	339471	13	nu	25935	0	7176	1	18758	7595	986	6237	3451	4144	4926	0	1	0	0	0	0	0	0	0	0	0	0	0	0	0	0	0	0
EOG091201PI	4312153	4314189	19	nu	38703	0	7857	0	30846	12065	1037	9497	5968	6097	9284	0	0	0	0	0	0	0	0	0	0	0	0	0	0	0	0	0	0
EOG091201PK	989269	991158	19	nu	35910	0	5736	0	30174	12892	808	10124	5717	7175	7158	0	0	0	0	0	0	0	0	0	0	0	0	0	0	0	0	0	0
EOG091201PL	3407368	3409305	17	nu	32946	0	9300	0	23646	9325	794	7940	4343	4982	6381	0	0	0	0	0	0	0	0	0	0	0	0	0	0	0	0	0	0
EOG091201PM	6154510	6156093	19	nu	30096	0	4818	0	25278	10222	842	7134	4626	5596	7922	0	0	0	0	0	0	0	0	0	0	0	0	0	0	0	0	0	0
EOG091201PP	4372252	4373607	19	nu	25764	0	2565	0	23199	9877	541	6799	4464	5413	6523	0	0	0	0	0	0	0	0	0	0	0	0	0	0	0	0	0	0
EOG091201PR	9434257	9436563	12	nu	27684	0	5559	0	22125	9328	956	7163	4143	5185	5634	0	0	0	0	0	0	0	0	0	0	0	0	0	0	0	0	0	0
EOG091201PT	6300106	6302298	19	nu	41667	0	18000	0	23667	9057	1021	7660	4384	4673	6950	0	0	0	0	0	0	0	0	0	0	0	0	0	0	0	0	0	0
EOG091201PU	4447450	4449219	19	nu	33630	0	11469	0	22161	10011	609	6921	4852	5159	5229	0	0	0	0	0	0	0	0	0	0	0	0	0	0	0	0	0	0
EOG091201PV	8191237	8192781	19	nu	29355	0	3435	0	25920	9943	732	9110	3992	5951	6867	0	0	0	0	0	0	0	0	0	0	0	0	0	0	0	0	0	0
EOG091201PY	518503	523200	19	nu	89262	0	59217	0	30045	12485	1217	9846	6045	6440	7714	0	0	0	0	0	0	0	0	0	0	0	0	0	0	0	0	0	0
EOG091201PZ	4215601	4217154	14	nu	21756	0	1434	3	20319	8813	767	5967	3798	5015	5539	0	3	0	0	0	0	0	0	0	0	0	0	0	0	0	0	0	0
EOG091201Q3	7465858	7468407	9	nu	22950	0	5112	0	17838	7257	1107	5705	3508	3749	4876	0	0	0	0	0	0	0	0	0	0	0	0	0	0	0	0	0	0
EOG091201Q4	238132	240015	17	nu	32028	0	8772	0	23256	11470	829	6774	5855	5615	5012	0	0	0	0	0	0	0	0	0	0	0	0	0	0	0	0	0	0
EOG091201Q8	2449909	2451735	19	nu	34713	0	8991	0	25722	10360	914	7406	4295	6065	7956	0	0	0	0	0	0	0	0	0	0	0	0	0	0	0	0	0	0
EOG091201Q9	6544159	6546876	19	nu	51642	0	23946	0	27696	9928	886	9174	4509	5419	8594	0	0	0	0	0	0	0	0	0	0	0	0	0	0	0	0	0	0
EOG091201QA	469483	471642	18	nu	38880	0	14352	0	24528	8584	1177	8491	3935	4649	7453	0	0	0	0	0	0	0	0	0	0	0	0	0	0	0	0	0	0
EOG091201QB	8011249	8013063	19	nu	34485	0	3873	0	30612	10804	967	9435	4843	5961	10373	0	0	0	0	0	0	0	0	0	0	0	0	0	0	0	0	0	0
EOG091201QC	1919803	1922481	19	nu	50901	0	18480	3	32418	14642	1247	9784	7954	6688	7992	0	3	0	0	0	0	0	0	0	0	0	0	0	0	0	0	0	0
EOG091201QE	7625878	7627323	9	nu	13014	0	3276	0	9738	4222	408	2850	2005	2217	2666	0	0	0	0	0	0	0	0	0	0	0	0	0	0	0	0	0	0
EOG091201QF	51808	55077	19	nu	62130	0	25209	2	36919	15392	1461	12537	6839	8553	8990	0	2	0	0	0	0	0	0	0	0	0	0	0	0	0	0	0	0
EOG091201QJ	7901377	7903374	19	nu	37962	0	13572	0	24390	9717	1015	7625	4569	5148	7048	0	0	0	0	0	0	0	0	0	0	0	0	0	0	0	0	0	0
EOG091201QL	6938953	6943452	18	nu	81000	0	51651	0	29349	11740	1443	10665	5769	5971	6944	0	0	0	0	0	0	0	0	0	0	0	0	0	0	0	0	0	0
EOG091201QM	7843441	7844994	19	nu	29526	0	3300	0	26226	10117	645	8654	4813	5304	7455	0	0	0	0	0	0	0	0	0	0	0	0	0	0	0	0	0	0
EOG091201QN	8788867	8794611	19	nu	109155	0	67059	0	42096	18249	1483	13595	9413	8836	10252	0	0	0	0	0	0	0	0	0	0	0	0	0	0	0	0	0	0
EOG091201QQ	4980505	4982961	18	nu	44226	0	20172	3	24051	9787	563	8022	4081	5706	6242	0	3	0	0	0	0	0	0	0	0	0	0	0	0	0	0	0	0
EOG091201QR	7761808	7765473	19	nu	69654	0	39783	0	29871	11595	1129	9635	5445	6150	8641	0	0	0	0	0	0	0	0	0	0	0	0	0	0	0	0	0	0
EOG091201QT	9081256	9082674	19	nu	26961	0	3282	0	23679	9880	609	7564	4594	5286	6235	0	0	0	0	0	0	0	0	0	0	0	0	0	0	0	0	0	0
EOG091201QU	5131183	5133276	19	nu	39786	0	8244	0	31542	11244	1255	10905	4747	6497	9393	0	0	0	0	0	0	0	0	0	0	0	0	0	0	0	0	0	0
EOG091201QV	6846586	6849516	11	nu	32241	0	5250	0	26991	11261	1669	10029	4798	6463	5701	0	0	0	0	0	0	0	0	0	0	0	0	0	0	0	0	0	0
EOG091201QX	4518418	4521000	18	nu	46494	0	15096	0	31398	11538	1403	10417	5256	6282	9443	0	0	0	0	0	0	0	0	0	0	0	0	0	0	0	0	0	0
EOG091201QZ	6092725	6096006	19	nu	62358	0	31605	0	30753	12073	1438	11437	5643	6430	7243	0	0	0	0	0	0	0	0	0	0	0	0	0	0	0	0	0	0
EOG091201R0	5184733	5186532	19	nu	34200	0	5214	0	28986	11171	1022	8739	5574	5597	9076	0	0	0	0	0	0	0	0	0	0	0	0	0	0	0	0	0	0
EOG091201RB	1776295	1780086	17	nu	64464	0	35145	0	29319	12055	1071	9649	6026	6029	7615	0	0	0	0	0	0	0	0	0	0	0	0	0	0	0	0	0	0
EOG091201RF	5387947	5391948	12	nu	48024	0	23037	0	24987	10410	1144	8747	4685	5725	5830	0	0	0	0	0	0	0	0	0	0	0	0	0	0	0	0	0	0
EOG091201RH	4736896	4739628	19	nu	51927	0	18861	0	33066	11957	1560	11755	5146	6811	9354	0	0	0	0	0	0	0	0	0	0	0	0	0	0	0	0	0	0
EOG091201RI	4694311	4697616	19	nu	62814	0	37956	3	24855	9963	879	8531	4778	5185	6361	0	3	0	0	0	0	0	0	0	0	0	0	0	0	0	0	0	0
EOG091201RL	8996218	8999220	11	nu	33033	0	15999	0	17034	6544	814	5642	3095	3449	4848	0	0	0	0	0	0	0	0	0	0	0	0	0	0	0	0	0	0
EOG091201RN	8571133	8575047	19	nu	74385	0	39624	70	34691	13468	1701	11113	6181	7287	10110	0	70	0	0	0	0	0	0	0	0	0	0	0	0	0	0	0	0
EOG091201RO	3915124	3917052	19	nu	36651	0	8241	0	28410	11733	866	7624	5402	6331	9053	0	0	0	0	0	0	0	0	0	0	0	0	0	0	0	0	0	0
EOG091201RR	8255368	8257014	19	nu	31293	0	10485	0	20808	8353	743	6395	4037	4316	6060	0	0	0	0	0	0	0	0	0	0	0	0	0	0	0	0	0	0
EOG091201RU	2377348	2379015	19	nu	31692	0	4956	0	26736	9536	816	9879	4209	5327	7321	0	0	0	0	0	0	0	0	0	0	0	0	0	0	0	0	0	0
EOG091201RV	5057215	5059017	15	nu	27045	0	7773	0	19272	8379	691	5909	4168	4211	4984	0	0	0	0	0	0	0	0	0	0	0	0	0	0	0	0	0	0
EOG091201RW	241390	244275	10	nu	28860	0	16488	0	12372	5923	433	3386	2924	2999	3063	0	0	0	0	0	0	0	0	0	0	0	0	0	0	0	0	0	0
EOG091201RX	3989809	3994401	17	nu	78081	0	47232	3	30846	12319	1039	9565	5693	6626	8962	0	3	0	0	0	0	0	0	0	0	0	0	0	0	0	0	0	0
EOG091201RY	7280167	7282863	19	nu	51243	0	27138	0	24105	9907	1035	8241	4837	5070	5957	0	0	0	0	0	0	0	0	0	0	0	0	0	0	0	0	0	0
EOG091201RZ	7535794	7538472	19	nu	50901	0	21348	0	29553	11046	1410	10350	5166	5880	8157	0	0	0	0	0	0	0	0	0	0	0	0	0	0	0	0	0	0
EOG091201S1	8693986	8697576	19	nu	68229	0	43236	0	24993	10675	1204	8404	5061	5614	5914	0	0	0	0	0	0	0	0	0	0	0	0	0	0	0	0	0	0
EOG091201S3	3495325	3496806	17	nu	25194	0	3744	0	21450	8277	632	7074	3771	4506	6099	0	0	0	0	0	0	0	0	0	0	0	0	0	0	0	0	0	0
EOG091201S4	5158474	5161305	17	nu	48144	0	25791	0	22353	8504	1034	7818	3573	4931	6031	0	0	0	0	0	0	0	0	0	0	0	0	0	0	0	0	0	0
EOG091201S8	3422218	3425448	13	nu	42003	0	24444	0	17559	8406	683	5031	4285	4121	4122	0	0	0	0	0	0	0	0	0	0	0	0	0	0	0	0	0	0
EOG091201S9	5344120	5346963	18	nu	51192	0	26697	50	24445	10878	1208	8089	5489	5389	5478	0	50	0	0	0	0	0	0	0	0	0	0	0	0	0	0	0	0
EOG091201SB	6250459	6251739	19	nu	24339	0	744	0	23595	8787	476	8065	3887	4900	6743	0	0	0	0	0	0	0	0	0	0	0	0	0	0	0	0	0	0
EOG091201SE	2610223	2611554	19	nu	25308	0	2424	0	22884	9232	500	6944	4079	5153	6708	0	0	0	0	0	0	0	0	0	0	0	0	0	0	0	0	0	0
EOG091201SG	6488071	6491229	19	nu	60021	0	30675	1	29345	12315	1213	9200	6359	5956	7830	0	1	0	0	0	0	0	0	0	0	0	0	0	0	0	0	0	0
EOG091201SI	8899030	8900883	15	nu	27810	0	8421	0	19389	8105	515	5810	3719	4386	5474	0	0	0	0	0	0	0	0	0	0	0	0	0	0	0	0	0	0
EOG091201SK	2217631	2219220	16	nu	25440	0	1743	0	23697	9869	830	7213	4509	5360	6615	0	0	0	0	0	0	0	0	0	0	0	0	0	0	0	0	0	0
EOG091201SL	6525592	6527781	18	nu	39420	0	7464	0	31956	11900	1245	11839	5344	6556	8217	0	0	0	0	0	0	0	0	0	0	0	0	0	0	0	0	0	0
EOG091201SM	3516004	3517569	18	nu	28188	0	2514	1	25673	11298	777	7740	5223	6075	6635	0	1	0	0	0	0	0	0	0	0	0	0	0	0	0	0	0	0
EOG091201SN	962401	964038	16	nu	26208	0	3549	0	22659	9949	811	6685	4684	5265	6025	0	0	0	0	0	0	0	0	0	0	0	0	0	0	0	0	0	0
EOG091201SO	6358501	6366942	18	nu	151956	0	115710	50	36196	14094	1327	12754	6532	7562	9348	0	50	0	0	0	0	0	0	0	0	0	0	0	0	0	0	0	0
EOG091201SQ	5642023	5646222	18	nu	75600	0	45294	0	30306	11532	2129	9905	5529	6003	8869	0	0	0	0	0	0	0	0	0	0	0	0	0	0	0	0	0	0
EOG091201SR	6896593	6898515	18	nu	34614	0	11580	0	23034	9328	689	7582	4358	4970	6124	0	0	0	0	0	0	0	0	0	0	0	0	0	0	0	0	0	0
EOG091201SY	2386429	2389404	16	nu	47616	0	24375	0	23241	9766	733	6185	4315	5451	7290	0	0	0	0	0	0	0	0	0	0	0	0	0	0	0	0	0	0
EOG091201T0	6251740	6254058	19	nu	44061	0	16230	0	27831	13464	1017	7343	7081	6383	7024	0	0	0	0	0	0	0	0	0	0	0	0	0	0	0	0	0	0
EOG091201T1	5271700	5275197	19	nu	66462	0	32535	0	33927	14129	1492	10677	6437	7692	9121	0	0	0	0	0	0	0	0	0	0	0	0	0	0	0	0	0	0
EOG091201T6	2176927	2182806	14	nu	82320	0	47931	2	34387	14863	1988	11129	7875	6988	8395	0	2	0	0	0	0	0	0	0	0	0	0	0	0	0	0	0	0
EOG091201T8	2644681	2647272	16	nu	41472	0	16845	0	24627	10985	782	7608	5191	5794	6034	0	0	0	0	0	0	0	0	0	0	0	0	0	0	0	0	0	0
EOG091201T9	7701919	7705797	19	nu	73701	0	43419	0	30282	11747	1004	10240	4866	6881	8295	0	0	0	0	0	0	0	0	0	0	0	0	0	0	0	0	0	0
EOG091201TA	244276	249945	19	nu	107730	0	68196	0	39534	14699	2164	15493	6622	8077	9342	0	0	0	0	0	0	0	0	0	0	0	0	0	0	0	0	0	0
EOG091201TB	1378180	1379934	19	nu	33345	0	5517	3	27825	11776	955	8323	5370	6406	7726	0	3	0	0	0	0	0	0	0	0	0	0	0	0	0	0	0	0
EOG091201TC	5935153	5937723	17	nu	43707	0	18168	0	25539	9529	1060	8588	4236	5293	7422	0	0	0	0	0	0	0	0	0	0	0	0	0	0	0	0	0	0
EOG091201TD	7137235	7140093	18	nu	51462	0	29199	0	22263	9279	1137	7141	4439	4840	5843	0	0	0	0	0	0	0	0	0	0	0	0	0	0	0	0	0	0
EOG091201TE	5638285	5640120	18	nu	33048	0	8571	1	24476	9876	792	7916	4537	5339	6684	0	1	0	0	0	0	0	0	0	0	0	0	0	0	0	0	0	0
EOG091201TF	4022692	4024200	19	nu	28671	0	2946	0	25725	9583	833	8755	4092	5491	7387	0	0	0	0	0	0	0	0	0	0	0	0	0	0	0	0	0	0
EOG091201TH	6189799	6192885	15	nu	46305	0	29280	0	17025	8375	873	4834	4315	4060	3816	0	0	0	0	0	0	0	0	0	0	0	0	0	0	0	0	0	0
EOG091201TN	5756458	5761509	19	nu	95988	0	59892	0	36096	15928	1416	12642	7300	8628	7526	0	0	0	0	0	0	0	0	0	0	0	0	0	0	0	0	0	0
EOG091201TO	4268200	4269699	19	nu	28500	0	6609	0	21891	9570	597	6134	4276	5294	6187	0	0	0	0	0	0	0	0	0	0	0	0	0	0	0	0	0	0
EOG091201TS	532555	535677	17	nu	53091	0	20721	34	32336	12936	1302	11944	6432	6504	7456	0	34	0	0	0	0	0	0	0	0	0	0	0	0	0	0	0	0
EOG091201TT	1587070	1589118	19	nu	38931	0	13572	0	25359	10759	756	7745	4646	6113	6855	0	0	0	0	0	0	0	0	0	0	0	0	0	0	0	0	0	0
EOG091201TU	3313930	3315486	19	nu	29583	0	4887	0	24696	10555	631	7936	5332	5223	6205	0	0	0	0	0	0	0	0	0	0	0	0	0	0	0	0	0	0
EOG091201TV	6275737	6278544	18	nu	50544	0	23952	0	26592	11432	622	8471	5441	5991	6689	0	0	0	0	0	0	0	0	0	0	0	0	0	0	0	0	0	0
EOG091201TW	7790497	7792263	19	nu	33573	0	12567	0	21006	8417	722	6240	3655	4762	6349	0	0	0	0	0	0	0	0	0	0	0	0	0	0	0	0	0	0
EOG091201TY	7551835	7553805	19	nu	37449	0	8988	0	28461	9984	1144	10044	4438	5546	8433	0	0	0	0	0	0	0	0	0	0	0	0	0	0	0	0	0	0
EOG091201TZ	611803	615027	17	nu	54825	0	34407	0	20418	9176	857	6139	4748	4428	5103	0	0	0	0	0	0	0	0	0	0	0	0	0	0	0	0	0	0
EOG091201U1	3558238	3560061	19	nu	34656	0	8238	0	26418	9651	1122	8778	4427	5224	7989	0	0	0	0	0	0	0	0	0	0	0	0	0	0	0	0	0	0
EOG091201U3	7008064	7013403	15	nu	80100	0	55125	0	24975	11238	1321	8247	5493	5745	5490	0	0	0	0	0	0	0	0	0	0	0	0	0	0	0	0	0	0
EOG091201U4	4873078	4874733	18	nu	29808	0	7068	1	22739	10333	716	6428	5261	5072	5978	0	1	0	0	0	0	0	0	0	0	0	0	0	0	0	0	0	0
EOG091201U6	2897506	2898885	18	nu	24840	0	2007	0	22833	9137	497	7876	3811	5326	5820	0	0	0	0	0	0	0	0	0	0	0	0	0	0	0	0	0	0
EOG091201U7	5115178	5116752	19	nu	29925	0	7185	0	22740	8608	702	6566	4061	4547	7566	0	0	0	0	0	0	0	0	0	0	0	0	0	0	0	0	0	0
EOG091201U8	8549056	8551887	17	nu	48144	0	18321	0	29823	11684	1468	10318	5496	6188	7821	0	0	0	0	0	0	0	0	0	0	0	0	0	0	0	0	0	0
EOG091201U9	2228407	2229840	19	nu	27246	0	2964	0	24282	9801	695	7799	4157	5644	6682	0	0	0	0	0	0	0	0	0	0	0	0	0	0	0	0	0	0
EOG091201UA	633424	635307	14	nu	26376	0	4746	0	21630	8140	1105	7188	3605	4535	6302	0	0	0	0	0	0	0	0	0	0	0	0	0	0	0	0	0	0
EOG091201UD	1987684	1989012	19	nu	25251	0	2907	0	22344	8318	529	7004	3762	4556	7022	0	0	0	0	0	0	0	0	0	0	0	0	0	0	0	0	0	0
EOG091201UE	4541617	4546251	17	nu	78795	0	56574	0	22221	8962	856	7017	4278	4684	6242	0	0	0	0	0	0	0	0	0	0	0	0	0	0	0	0	0	0
EOG091201UF	8409787	8411400	18	nu	29052	0	5844	0	23208	10187	799	6833	4657	5530	6188	0	0	0	0	0	0	0	0	0	0	0	0	0	0	0	0	0	0
EOG091201UI	7470046	7472313	18	nu	40824	0	17076	0	23748	10070	626	7168	4123	5947	6510	0	0	0	0	0	0	0	0	0	0	0	0	0	0	0	0	0	0
EOG091201UJ	7657654	7659393	18	nu	31320	0	7590	1	23729	8589	764	7638	4226	4363	7502	0	1	0	0	0	0	0	0	0	0	0	0	0	0	0	0	0	0
EOG091201UN	4559248	4560939	19	nu	32148	0	5643	0	26505	9848	734	8975	4538	5310	7682	0	0	0	0	0	0	0	0	0	0	0	0	0	0	0	0	0	0
EOG091201UO	8276377	8278143	16	nu	28272	0	9462	0	18810	7265	793	6180	3191	4074	5365	0	0	0	0	0	0	0	0	0	0	0	0	0	0	0	0	0	0
EOG091201UQ	1922482	1925250	18	nu	49842	0	23853	1	25988	10840	816	8768	4863	5977	6380	0	1	0	0	0	0	0	0	0	0	0	0	0	0	0	0	0	0
EOG091201UT	8989174	8990820	18	nu	29646	0	8121	0	21525	8459	507	6703	3621	4838	6363	0	0	0	0	0	0	0	0	0	0	0	0	0	0	0	0	0	0
EOG091201UU	2839219	2841276	18	nu	37044	0	11958	0	25086	9912	681	8841	4427	5485	6333	0	0	0	0	0	0	0	0	0	0	0	0	0	0	0	0	0	0
EOG091201UW	7970197	7971603	19	nu	26733	0	3015	0	23718	9236	477	8116	3893	5343	6366	0	0	0	0	0	0	0	0	0	0	0	0	0	0	0	0	0	0
EOG091201UX	5000914	5002581	19	nu	31692	0	6606	0	25086	9433	786	8300	4316	5117	7353	0	0	0	0	0	0	0	0	0	0	0	0	0	0	0	0	0	0
EOG091201UY	1518409	1521414	19	nu	57114	0	26295	0	30819	12094	937	10472	6109	5985	8253	0	0	0	0	0	0	0	0	0	0	0	0	0	0	0	0	0	0
EOG091201V1	3425449	3427656	19	nu	41952	0	16362	0	25590	11126	768	8322	4956	6170	6142	0	0	0	0	0	0	0	0	0	0	0	0	0	0	0	0	0	0
EOG091201V3	2320816	2323224	19	nu	45771	0	18363	0	27408	10269	1020	9373	4515	5754	7766	0	0	0	0	0	0	0	0	0	0	0	0	0	0	0	0	0	0
EOG091201V4	7735399	7738149	18	nu	49518	0	20940	0	28578	11540	988	10220	5281	6259	6818	0	0	0	0	0	0	0	0	0	0	0	0	0	0	0	0	0	0
EOG091201V5	1877209	1879815	19	nu	49533	0	15012	3	34518	14066	1454	12193	6648	7418	8259	0	3	0	0	0	0	0	0	0	0	0	0	0	0	0	0	0	0
EOG091201VB	6621196	6623928	15	nu	40995	0	15516	0	25479	9865	1326	7800	4625	5240	7814	0	0	0	0	0	0	0	0	0	0	0	0	0	0	0	0	0	0
EOG091201VC	2555998	2559162	18	nu	56970	0	20790	0	36180	15399	1302	12264	7338	8061	8517	0	0	0	0	0	0	0	0	0	0	0	0	0	0	0	0	0	0
EOG091201VE	428797	430191	19	nu	26505	0	1107	0	25398	10205	639	8569	4763	5442	6624	0	0	0	0	0	0	0	0	0	0	0	0	0	0	0	0	0	0
EOG091201VF	5580856	5582943	19	nu	39672	0	7212	0	32460	13393	995	10406	6500	6893	8661	0	0	0	0	0	0	0	0	0	0	0	0	0	0	0	0	0	0
EOG091201VG	5526856	5530995	11	nu	45540	0	25581	0	19959	8253	1121	6380	3852	4401	5326	0	0	0	0	0	0	0	0	0	0	0	0	0	0	0	0	0	0
EOG091201VI	8469682	8471529	19	nu	35112	0	5391	0	29721	11956	979	9821	5776	6180	7944	0	0	0	0	0	0	0	0	0	0	0	0	0	0	0	0	0	0
EOG091201VJ	1062517	1064769	19	nu	42807	0	14082	0	28725	10705	936	9191	4781	5924	8829	0	0	0	0	0	0	0	0	0	0	0	0	0	0	0	0	0	0
EOG091201VK	3116326	3118053	19	nu	32832	0	10092	0	22740	9980	627	6995	5016	4964	5765	0	0	0	0	0	0	0	0	0	0	0	0	0	0	0	0	0	0
EOG091201VM	1808809	1810419	14	nu	22554	0	4113	0	18441	7087	670	6155	3235	3852	5199	0	0	0	0	0	0	0	0	0	0	0	0	0	0	0	0	0	0
EOG091201VP	4674904	4676859	16	nu	31296	0	10797	0	20499	9186	784	5304	4234	4952	6009	0	0	0	0	0	0	0	0	0	0	0	0	0	0	0	0	0	0
EOG091201VQ	3152734	3154284	18	nu	27918	0	6192	0	21726	9299	704	6739	4193	5106	5688	0	0	0	0	0	0	0	0	0	0	0	0	0	0	0	0	0	0
EOG091201VU	4712557	4714134	19	nu	29982	0	4620	54	25308	10830	889	6788	5023	5807	7690	0	54	0	0	0	0	0	0	0	0	0	0	0	0	0	0	0	0
EOG091201VV	7463719	7465857	19	nu	40641	0	12990	0	27651	10476	1113	9728	4671	5805	7447	0	0	0	0	0	0	0	0	0	0	0	0	0	0	0	0	0	0
EOG091201VX	1036624	1040898	16	nu	68400	0	38763	0	29637	13106	1763	9641	6848	6258	6890	0	0	0	0	0	0	0	0	0	0	0	0	0	0	0	0	0	0
EOG091201VY	7195462	7199181	15	nu	55800	0	29412	0	26388	9912	1364	9015	4477	5435	7461	0	0	0	0	0	0	0	0	0	0	0	0	0	0	0	0	0	0
EOG091201W0	5303272	5304939	8	nu	13344	0	888	0	12456	5258	671	4453	2411	2847	2745	0	0	0	0	0	0	0	0	0	0	0	0	0	0	0	0	0	0
EOG091201W1	821797	826413	19	nu	87723	0	51315	0	36408	16226	1013	12040	8101	8125	8142	0	0	0	0	0	0	0	0	0	0	0	0	0	0	0	0	0	0
EOG091201W3	7569601	7571073	16	nu	23568	0	3324	0	20244	8393	522	6485	4035	4358	5366	0	0	0	0	0	0	0	0	0	0	0	0	0	0	0	0	0	0
EOG091201W5	5946418	5947905	19	nu	28272	0	4650	0	23622	9327	763	7786	4143	5184	6509	0	0	0	0	0	0	0	0	0	0	0	0	0	0	0	0	0	0
EOG091201W9	207370	209823	19	nu	46626	0	16443	0	30183	11996	1091	10096	5701	6295	8091	0	0	0	0	0	0	0	0	0	0	0	0	0	0	0	0	0	0
EOG091201WA	8272228	8273640	18	nu	25434	0	2889	0	22545	8644	659	7144	3850	4794	6757	0	0	0	0	0	0	0	0	0	0	0	0	0	0	0	0	0	0
EOG091201WE	6762727	6764211	18	nu	26730	0	3906	0	22824	9097	777	7653	4450	4647	6074	0	0	0	0	0	0	0	0	0	0	0	0	0	0	0	0	0	0
EOG091201WI	7147804	7150521	13	nu	35334	0	17427	0	17907	7287	1284	4920	3674	3613	5700	0	0	0	0	0	0	0	0	0	0	0	0	0	0	0	0	0	0
EOG091201WJ	8930002	8932278	19	nu	43263	0	18189	0	25074	10364	487	8036	4468	5896	6674	0	0	0	0	0	0	0	0	0	0	0	0	0	0	0	0	0	0
EOG091201WL	2945965	2948385	19	nu	45999	0	19857	0	26142	11784	748	7585	5592	6192	6773	0	0	0	0	0	0	0	0	0	0	0	0	0	0	0	0	0	0
EOG091201WM	2860003	2861478	19	nu	28044	0	1698	0	26346	10110	799	8984	4454	5656	7252	0	0	0	0	0	0	0	0	0	0	0	0	0	0	0	0	0	0
EOG091201WN	6305344	6309606	17	nu	72471	0	44793	0	27678	11540	1268	9335	5530	6010	6803	0	0	0	0	0	0	0	0	0	0	0	0	0	0	0	0	0	0
EOG091201WO	4392085	4394745	12	nu	31932	0	15453	0	16479	7996	705	4371	3668	4328	4112	0	0	0	0	0	0	0	0	0	0	0	0	0	0	0	0	0	0
EOG091201WP	8289067	8290869	19	nu	34257	0	8226	0	26031	10664	607	7751	4889	5775	7616	0	0	0	0	0	0	0	0	0	0	0	0	0	0	0	0	0	0
EOG091201WS	7836121	7838013	19	nu	35967	0	12231	0	23736	9951	1024	7670	4568	5383	6115	0	0	0	0	0	0	0	0	0	0	0	0	0	0	0	0	0	0
EOG091201WT	4683598	4685952	18	nu	42390	0	14598	0	27792	10245	1337	9116	4453	5792	8431	0	0	0	0	0	0	0	0	0	0	0	0	0	0	0	0	0	0
EOG091201WU	3542233	3545139	19	nu	55233	0	28926	0	26307	9820	1058	8884	4395	5425	7603	0	0	0	0	0	0	0	0	0	0	0	0	0	0	0	0	0	0
EOG091201X1	3507829	3510360	18	nu	45576	0	19452	0	26124	10367	989	8648	5031	5336	7109	0	0	0	0	0	0	0	0	0	0	0	0	0	0	0	0	0	0
EOG091201X3	5398858	5400288	19	nu	27189	0	2865	0	24324	10702	591	7581	4461	6241	6041	0	0	0	0	0	0	0	0	0	0	0	0	0	0	0	0	0	0
EOG091201X9	4230997	4233033	17	nu	34629	0	12606	0	22023	9483	753	7379	4732	4751	5161	0	0	0	0	0	0	0	0	0	0	0	0	0	0	0	0	0	0
EOG091201XA	2077711	2079438	19	nu	32832	0	8013	0	24819	10447	821	7593	4965	5482	6779	0	0	0	0	0	0	0	0	0	0	0	0	0	0	0	0	0	0
EOG091201XB	4834906	4836432	13	nu	19851	0	3492	0	16359	6322	859	5094	3071	3251	4943	0	0	0	0	0	0	0	0	0	0	0	0	0	0	0	0	0	0
EOG091201XC	3222562	3224862	19	nu	43719	0	12972	0	30747	11282	1364	11173	4860	6422	8292	0	0	0	0	0	0	0	0	0	0	0	0	0	0	0	0	0	0
EOG091201XD	375877	379329	19	nu	65607	0	36768	0	28839	10937	1175	10254	4869	6068	7648	0	0	0	0	0	0	0	0	0	0	0	0	0	0	0	0	0	0
EOG091201XF	4621447	4624371	19	nu	55575	0	31779	0	23796	10843	752	7524	4947	5896	5429	0	0	0	0	0	0	0	0	0	0	0	0	0	0	0	0	0	0
EOG091201XG	858058	859911	18	nu	33372	0	9975	0	23397	9390	859	7162	4074	5316	6845	0	0	0	0	0	0	0	0	0	0	0	0	0	0	0	0	0	0
EOG091201XK	7879270	7880691	12	nu	17064	0	4278	0	12786	5195	544	4422	2499	2696	3169	0	0	0	0	0	0	0	0	0	0	0	0	0	0	0	0	0	0
EOG091201XL	3973153	3975000	10	nu	18480	0	3060	0	15420	6995	681	4499	3440	3555	3926	0	0	0	0	0	0	0	0	0	0	0	0	0	0	0	0	0	0
EOG091201XM	4138810	4144578	19	nu	109611	0	62976	0	46635	18306	2335	16466	9140	9166	11863	0	0	0	0	0	0	0	0	0	0	0	0	0	0	0	0	0	0
EOG091201XN	3037315	3039072	19	nu	33402	0	6948	0	26454	11976	657	8172	5599	6377	6306	0	0	0	0	0	0	0	0	0	0	0	0	0	0	0	0	0	0
EOG091201XP	8196622	8199876	15	nu	48825	0	20178	0	28647	11289	1112	9204	5263	6026	8154	0	0	0	0	0	0	0	0	0	0	0	0	0	0	0	0	0	0
EOG091201XS	4546252	4548885	14	nu	36876	0	16791	0	20085	6800	1009	6449	3306	3494	6836	0	0	0	0	0	0	0	0	0	0	0	0	0	0	0	0	0	0
EOG091201XX	2868676	2871621	16	nu	47136	0	25764	0	21372	8332	1031	7400	3914	4418	5640	0	0	0	0	0	0	0	0	0	0	0	0	0	0	0	0	0	0
EOG091201Y0	7890208	7892535	16	nu	37248	0	19962	0	17286	6676	991	5742	3117	3559	4868	0	0	0	0	0	0	0	0	0	0	0	0	0	0	0	0	0	0
EOG091201Y2	2319322	2320815	18	nu	26892	0	6609	0	20283	8171	822	6401	3851	4320	5711	0	0	0	0	0	0	0	0	0	0	0	0	0	0	0	0	0	0
EOG091201Y3	4549483	4553019	19	nu	67203	0	39837	0	27366	11799	925	8819	5650	6149	6748	0	0	0	0	0	0	0	0	0	0	0	0	0	0	0	0	0	0
EOG091201Y4	8575048	8584893	11	nu	108306	0	83061	0	25245	10009	911	10133	4339	5670	5103	0	0	0	0	0	0	0	0	0	0	0	0	0	0	0	0	0	0
EOG091201Y5	9404095	9406179	10	nu	20850	0	10731	0	10119	5046	339	2682	2542	2504	2391	0	0	0	0	0	0	0	0	0	0	0	0	0	0	0	0	0	0
EOG091201Y7	731914	733944	10	nu	20310	0	7941	0	12369	5872	518	3919	2866	3006	2578	0	0	0	0	0	0	0	0	0	0	0	0	0	0	0	0	0	0
EOG091201Y8	8324590	8325954	18	nu	24570	0	2355	1	22214	8413	702	7778	3706	4707	6023	0	1	0	0	0	0	0	0	0	0	0	0	0	0	0	0	0	0
EOG091201YA	4691746	4694310	14	nu	35910	0	15048	0	20862	8942	910	6338	4260	4682	5582	0	0	0	0	0	0	0	0	0	0	0	0	0	0	0	0	0	0
EOG091201YF	8233594	8235426	14	nu	25662	0	6471	0	19191	8796	734	5364	4467	4329	5031	0	0	0	0	0	0	0	0	0	0	0	0	0	0	0	0	0	0
EOG091201YJ	7553806	7555557	19	nu	33288	0	9993	0	23295	9413	862	7450	4550	4863	6432	0	0	0	0	0	0	0	0	0	0	0	0	0	0	0	0	0	0
EOG091201YK	4041352	4042710	19	nu	25821	0	2166	0	23655	8829	533	7537	4033	4796	7289	0	0	0	0	0	0	0	0	0	0	0	0	0	0	0	0	0	0
EOG091201YL	3212086	3214062	19	nu	37563	0	9126	0	28437	12874	830	9207	7045	5829	6356	0	0	0	0	0	0	0	0	0	0	0	0	0	0	0	0	0	0
EOG091201YN	1887244	1889547	19	nu	43776	0	10221	3	33552	12428	1282	12739	5347	7081	8385	0	3	0	0	0	0	0	0	0	0	0	0	0	0	0	0	0	0
EOG091201YO	6218374	6222285	19	nu	74328	0	50925	0	23403	8976	845	8275	4129	4847	6152	0	0	0	0	0	0	0	0	0	0	0	0	0	0	0	0	0	0
EOG091201YQ	859912	861570	13	nu	21567	0	8931	0	12636	4954	705	4016	2342	2612	3666	0	0	0	0	0	0	0	0	0	0	0	0	0	0	0	0	0	0
EOG091201YR	991159	993537	18	nu	42822	0	14991	0	27831	11368	1069	9212	4956	6412	7251	0	0	0	0	0	0	0	0	0	0	0	0	0	0	0	0	0	0
EOG091201YT	323533	325464	19	nu	36708	0	17064	0	19644	7899	794	6672	3507	4392	5073	0	0	0	0	0	0	0	0	0	0	0	0	0	0	0	0	0	0
EOG091201YU	1793530	1796454	11	nu	32175	0	19689	0	12486	4744	467	4182	2167	2577	3560	0	0	0	0	0	0	0	0	0	0	0	0	0	0	0	0	0	0
EOG091201YW	9336193	9337959	18	nu	31806	0	3966	0	27840	10147	905	9140	5042	5105	8553	0	0	0	0	0	0	0	0	0	0	0	0	0	0	0	0	0	0
EOG091201YX	93055	94725	19	nu	31749	0	7233	0	24516	9374	876	8198	4347	5027	6944	0	0	0	0	0	0	0	0	0	0	0	0	0	0	0	0	0	0
EOG091201YY	2214193	2215581	19	nu	26391	0	2370	1	24020	10379	509	7122	4501	5878	6519	0	1	0	0	0	0	0	0	0	0	0	0	0	0	0	0	0	0
EOG091201YZ	3619501	3622674	19	nu	60306	0	32388	0	27918	10574	1055	9663	4976	5598	7681	0	0	0	0	0	0	0	0	0	0	0	0	0	0	0	0	0	0
EOG091201Z0	3917764	3919533	19	nu	33630	0	8697	1	24932	11128	989	7584	5334	5794	6220	0	1	0	0	0	0	0	0	0	0	0	0	0	0	0	0	0	0
EOG091201Z1	415186	416979	19	nu	34086	0	11310	0	22776	8951	870	7368	4230	4721	6457	0	0	0	0	0	0	0	0	0	0	0	0	0	0	0	0	0	0
EOG091201Z2	1310773	1312449	12	nu	20124	0	7509	0	12615	5849	409	3294	2890	2959	3472	0	0	0	0	0	0	0	0	0	0	0	0	0	0	0	0	0	0
EOG091201Z5	5006122	5011230	19	nu	97071	0	61455	0	35616	13493	1887	12858	6423	7070	9265	0	0	0	0	0	0	0	0	0	0	0	0	0	0	0	0	0	0
EOG091201Z6	6309607	6311496	19	nu	35910	0	8073	0	27837	12451	766	8363	6172	6279	7023	0	0	0	0	0	0	0	0	0	0	0	0	0	0	0	0	0	0
EOG091201Z8	7131856	7134120	17	nu	38505	0	15099	0	23406	8998	1281	7873	4273	4725	6535	0	0	0	0	0	0	0	0	0	0	0	0	0	0	0	0	0	0
EOG091201ZA	2061760	2063382	16	nu	25968	0	5532	0	20436	8738	663	6169	4536	4202	5529	0	0	0	0	0	0	0	0	0	0	0	0	0	0	0	0	0	0
EOG091201ZC	3318538	3320709	19	nu	41268	0	16050	0	25218	11958	830	7432	6039	5919	5828	0	0	0	0	0	0	0	0	0	0	0	0	0	0	0	0	0	0
EOG091201ZH	3810595	3814446	19	nu	73188	0	43212	0	29976	13521	1282	9442	6511	7010	7013	0	0	0	0	0	0	0	0	0	0	0	0	0	0	0	0	0	0
EOG091201ZJ	2182807	2185035	12	nu	26748	0	9411	0	17337	7440	819	5428	3238	4202	4469	0	0	0	0	0	0	0	0	0	0	0	0	0	0	0	0	0	0
EOG091201ZN	7080670	7083450	19	nu	52839	0	32100	0	20739	8446	438	6716	3755	4691	5577	0	0	0	0	0	0	0	0	0	0	0	0	0	0	0	0	0	0
EOG091201ZP	7613485	7615473	19	nu	37791	0	11412	0	26379	10248	1055	8843	4806	5442	7288	0	0	0	0	0	0	0	0	0	0	0	0	0	0	0	0	0	0
EOG091201ZR	2837182	2839218	17	nu	34629	0	7824	0	26805	11150	1081	8598	5186	5964	7057	0	0	0	0	0	0	0	0	0	0	0	0	0	0	0	0	0	0
EOG091201ZT	8818663	8820489	16	nu	29232	0	5604	0	23628	9873	849	7369	4734	5139	6386	0	0	0	0	0	0	0	0	0	0	0	0	0	0	0	0	0	0
EOG091201ZW	8807608	8808900	18	nu	23274	0	4575	0	18699	8708	563	5089	4072	4636	4902	0	0	0	0	0	0	0	0	0	0	0	0	0	0	0	0	0	0
EOG091201ZX	7814722	7816494	18	nu	31914	0	7386	0	24528	10123	919	8223	4653	5470	6182	0	0	0	0	0	0	0	0	0	0	0	0	0	0	0	0	0	0
EOG09120200	8187847	8189127	19	nu	24339	0	2046	0	22293	10489	454	6035	4816	5673	5769	0	0	0	0	0	0	0	0	0	0	0	0	0	0	0	0	0	0
EOG09120201	4046371	4047936	19	nu	29754	0	3168	0	26586	10767	935	8437	4900	5867	7382	0	0	0	0	0	0	0	0	0	0	0	0	0	0	0	0	0	0
EOG09120202	1868920	1871310	16	nu	38256	0	16362	0	21894	8243	1055	7528	4048	4195	6123	0	0	0	0	0	0	0	0	0	0	0	0	0	0	0	0	0	0
EOG09120205	3575224	3577194	14	nu	27594	0	11349	0	16245	6152	713	4674	3039	3113	5419	0	0	0	0	0	0	0	0	0	0	0	0	0	0	0	0	0	0
EOG09120206	1252207	1253889	19	nu	31977	0	5547	0	26430	10458	760	8874	4642	5816	7098	0	0	0	0	0	0	0	0	0	0	0	0	0	0	0	0	0	0
EOG09120208	1638676	1642245	13	nu	46410	0	21222	0	25188	9400	1115	7868	4619	4781	7920	0	0	0	0	0	0	0	0	0	0	0	0	0	0	0	0	0	0
EOG0912020D	127507	129456	14	nu	27300	0	8907	0	18393	8520	795	5264	3988	4532	4609	0	0	0	0	0	0	0	0	0	0	0	0	0	0	0	0	0	0
EOG0912020G	4606213	4608249	18	nu	36666	0	6081	0	30585	12545	1260	9643	5677	6868	8397	0	0	0	0	0	0	0	0	0	0	0	0	0	0	0	0	0	0
EOG0912020I	2029813	2031204	19	nu	26448	0	4830	0	21618	8892	542	6518	3812	5080	6208	0	0	0	0	0	0	0	0	0	0	0	0	0	0	0	0	0	0
EOG0912020J	6757360	6759783	19	nu	46056	0	22449	0	23607	9388	1235	7381	4668	4720	6838	0	0	0	0	0	0	0	0	0	0	0	0	0	0	0	0	0	0
EOG0912020M	18796	20436	18	nu	29538	0	7176	0	22362	10682	701	6009	5189	5493	5671	0	0	0	0	0	0	0	0	0	0	0	0	0	0	0	0	0	0
EOG0912020N	3963151	3965217	19	nu	39273	0	8493	99	30681	11758	1153	10508	5029	6729	8415	0	99	0	0	0	0	0	0	0	0	0	0	0	0	0	0	0	0
EOG0912020P	1454032	1455300	13	nu	16497	0	1248	0	15249	6219	535	4666	2695	3524	4364	0	0	0	0	0	0	0	0	0	0	0	0	0	0	0	0	0	0
EOG0912020S	7312678	7314276	19	nu	30381	0	5613	0	24768	8963	899	8744	4270	4693	7061	0	0	0	0	0	0	0	0	0	0	0	0	0	0	0	0	0	0
EOG0912020V	3794707	3796926	18	nu	39960	0	13458	0	26502	9667	1161	9163	4463	5204	7672	0	0	0	0	0	0	0	0	0	0	0	0	0	0	0	0	0	0
EOG0912020W	4708948	4710429	19	nu	28158	0	6690	1	21467	8329	553	7428	4086	4243	5710	0	1	0	0	0	0	0	0	0	0	0	0	0	0	0	0	0	0
EOG0912020X	8913829	8915970	15	nu	32130	0	16182	0	15948	7067	850	3857	3504	3563	5024	0	0	0	0	0	0	0	0	0	0	0	0	0	0	0	0	0	0
EOG0912020Y	257770	259215	18	nu	26028	0	3810	0	22218	8442	720	7131	3985	4457	6645	0	0	0	0	0	0	0	0	0	0	0	0	0	0	0	0	0	0
EOG09120214	7295842	7298433	16	nu	41472	0	20514	3	20955	9213	566	6594	4537	4676	5148	0	3	0	0	0	0	0	0	0	0	0	0	0	0	0	0	0	0
EOG09120218	7765474	7767081	19	nu	30552	0	6036	0	24516	9988	719	7766	4854	5134	6762	0	0	0	0	0	0	0	0	0	0	0	0	0	0	0	0	0	0
EOG09120219	800689	802722	17	nu	34578	0	12237	0	22341	9371	1005	6324	4522	4849	6646	0	0	0	0	0	0	0	0	0	0	0	0	0	0	0	0	0	0
EOG0912021A	9204529	9206820	19	nu	43548	0	16995	0	26553	10207	1106	8719	4991	5216	7627	0	0	0	0	0	0	0	0	0	0	0	0	0	0	0	0	0	0
EOG0912021B	647449	650208	19	nu	52440	0	20037	1	32402	12594	1147	12336	5473	7121	7472	0	1	0	0	0	0	0	0	0	0	0	0	0	0	0	0	0	0
EOG0912021E	2494252	2497944	19	nu	70167	0	36030	0	34137	13307	1786	11170	6331	6976	9660	0	0	0	0	0	0	0	0	0	0	0	0	0	0	0	0	0	0
EOG0912021G	3715198	3718683	19	nu	66234	0	30573	0	35661	14070	1549	11746	7072	6998	9845	0	0	0	0	0	0	0	0	0	0	0	0	0	0	0	0	0	0
EOG0912021I	1053793	1055700	19	nu	36252	0	8844	0	27408	11710	887	7264	5756	5954	8434	0	0	0	0	0	0	0	0	0	0	0	0	0	0	0	0	0	0
EOG0912021J	3757126	3759054	18	nu	34722	0	16233	0	18489	8484	658	4598	3821	4663	5407	0	0	0	0	0	0	0	0	0	0	0	0	0	0	0	0	0	0
EOG0912021L	2662465	2666931	19	nu	84873	0	53052	0	31821	12262	1661	10316	5863	6399	9243	0	0	0	0	0	0	0	0	0	0	0	0	0	0	0	0	0	0
EOG0912021N	2825884	2828565	16	nu	42912	0	18270	0	24642	10587	1220	8034	5225	5362	6021	0	0	0	0	0	0	0	0	0	0	0	0	0	0	0	0	0	0
EOG0912021P	1045369	1046859	17	nu	25347	0	8148	0	17199	6668	648	5480	3237	3431	5051	0	0	0	0	0	0	0	0	0	0	0	0	0	0	0	0	0	0
EOG0912021Q	7555558	7560798	17	nu	89097	0	53421	0	35676	16953	1228	11105	9416	7537	7618	0	0	0	0	0	0	0	0	0	0	0	0	0	0	0	0	0	0
EOG0912021R	3705790	3709341	11	nu	39072	0	21045	0	18027	8084	913	5558	3987	4097	4385	0	0	0	0	0	0	0	0	0	0	0	0	0	0	0	0	0	0
EOG0912021S	4841887	4843152	19	nu	24054	0	1101	0	22953	9309	546	7424	4273	5036	6220	0	0	0	0	0	0	0	0	0	0	0	0	0	0	0	0	0	0
EOG0912021U	6115642	6117327	19	nu	32034	0	6882	0	25152	10399	707	8284	4337	6062	6469	0	0	0	0	0	0	0	0	0	0	0	0	0	0	0	0	0	0
EOG0912021X	8937562	8941611	18	nu	72900	0	41436	0	31464	12878	1395	10745	6385	6493	7841	0	0	0	0	0	0	0	0	0	0	0	0	0	0	0	0	0	0
EOG0912021Z	5295625	5296986	12	nu	16344	0	3393	0	12951	5974	558	3770	2848	3126	3207	0	0	0	0	0	0	0	0	0	0	0	0	0	0	0	0	0	0
EOG09120220	7538473	7540689	19	nu	42123	0	13146	0	28977	11759	1086	9401	4897	6862	7817	0	0	0	0	0	0	0	0	0	0	0	0	0	0	0	0	0	0
EOG09120225	1028485	1029828	19	nu	25536	0	3207	0	22329	9649	557	7254	4322	5327	5426	0	0	0	0	0	0	0	0	0	0	0	0	0	0	0	0	0	0
EOG09120226	542710	543948	19	nu	23541	0	951	0	22590	9851	494	7016	4568	5283	5723	0	0	0	0	0	0	0	0	0	0	0	0	0	0	0	0	0	0
EOG09120227	6409702	6412107	14	nu	33684	0	8400	0	25284	8517	1208	9201	4319	4198	7566	0	0	0	0	0	0	0	0	0	0	0	0	0	0	0	0	0	0
EOG09120229	4120519	4121973	19	nu	27645	0	6351	0	21294	7753	715	7594	3187	4566	5947	0	0	0	0	0	0	0	0	0	0	0	0	0	0	0	0	0	0
EOG0912022B	2273215	2276949	17	nu	63495	0	37512	0	25983	9627	1405	10266	4098	5529	6090	0	0	0	0	0	0	0	0	0	0	0	0	0	0	0	0	0	0
EOG0912022D	4800640	4802622	19	nu	37677	0	19203	2	18472	7589	726	5673	3407	4182	5210	0	2	0	0	0	0	0	0	0	0	0	0	0	0	0	0	0	0
EOG0912022E	2346331	2349057	18	nu	49086	0	27093	0	21993	8655	1195	7618	3948	4707	5720	0	0	0	0	0	0	0	0	0	0	0	0	0	0	0	0	0	0
EOG0912022F	1348420	1349886	10	nu	14670	0	4500	0	10170	4334	507	3142	1956	2378	2694	0	0	0	0	0	0	0	0	0	0	0	0	0	0	0	0	0	0
EOG0912022I	6614647	6616290	19	nu	31236	0	7425	0	23811	12179	480	6212	6057	6122	5420	0	0	0	0	0	0	0	0	0	0	0	0	0	0	0	0	0	0
EOG0912022J	1563181	1564635	19	nu	27645	0	4992	0	22653	8254	616	8581	3457	4797	5818	0	0	0	0	0	0	0	0	0	0	0	0	0	0	0	0	0	0
EOG0912022K	3628963	3633048	17	nu	69462	0	41625	0	27837	12148	1449	9291	6179	5969	6398	0	0	0	0	0	0	0	0	0	0	0	0	0	0	0	0	0	0
EOG0912022M	5415610	5417250	18	nu	29538	0	3936	0	25602	11331	787	7458	5396	5935	6813	0	0	0	0	0	0	0	0	0	0	0	0	0	0	0	0	0	0
EOG0912022N	3537328	3539052	18	nu	31050	0	6573	0	24477	8872	996	8864	3986	4886	6741	0	0	0	0	0	0	0	0	0	0	0	0	0	0	0	0	0	0
EOG0912022O	8201968	8204139	19	nu	41268	0	11655	0	29613	11642	1046	10249	5280	6362	7722	0	0	0	0	0	0	0	0	0	0	0	0	0	0	0	0	0	0
EOG0912022P	1046860	1049925	16	nu	49056	0	25203	0	23853	11039	1020	7424	5841	5198	5390	0	0	0	0	0	0	0	0	0	0	0	0	0	0	0	0	0	0
EOG0912022Q	2677075	2681016	12	nu	47304	0	27753	0	19551	7673	1132	5699	3688	3985	6179	0	0	0	0	0	0	0	0	0	0	0	0	0	0	0	0	0	0
EOG0912022R	8832952	8839245	17	nu	106998	0	73788	0	33210	14983	1441	10484	7775	7208	7743	0	0	0	0	0	0	0	0	0	0	0	0	0	0	0	0	0	0
EOG0912022S	1622710	1623942	18	nu	22194	0	2013	0	20181	8080	570	6500	3631	4449	5601	0	0	0	0	0	0	0	0	0	0	0	0	0	0	0	0	0	0
EOG0912022T	2895844	2897505	11	nu	18282	0	9657	0	8625	3801	349	2414	1956	1845	2410	0	0	0	0	0	0	0	0	0	0	0	0	0	0	0	0	0	0
EOG0912022X	6423136	6424455	19	nu	25080	0	3177	0	21903	8876	656	6978	4106	4770	6049	0	0	0	0	0	0	0	0	0	0	0	0	0	0	0	0	0	0
EOG0912022Y	1031362	1033056	19	nu	32205	0	8205	0	24000	8920	981	8159	3901	5019	6921	0	0	0	0	0	0	0	0	0	0	0	0	0	0	0	0	0	0
EOG0912022Z	5276845	5278365	18	nu	27378	0	8010	0	19368	7700	608	5333	3377	4323	6335	0	0	0	0	0	0	0	0	0	0	0	0	0	0	0	0	0	0
EOG09120232	8830282	8832951	19	nu	50730	0	27525	0	23205	10221	624	5409	4721	5500	7575	0	0	0	0	0	0	0	0	0	0	0	0	0	0	0	0	0	0
EOG09120233	1099525	1101042	19	nu	28842	0	4551	0	24291	10403	749	7335	4720	5683	6553	0	0	0	0	0	0	0	0	0	0	0	0	0	0	0	0	0	0
EOG09120234	7926739	7928028	18	nu	23220	0	2589	0	20631	8695	532	6145	4075	4620	5791	0	0	0	0	0	0	0	0	0	0	0	0	0	0	0	0	0	0
EOG09120237	4572937	4574373	19	nu	27303	0	9549	0	17754	7581	634	5027	3438	4143	5146	0	0	0	0	0	0	0	0	0	0	0	0	0	0	0	0	0	0
EOG09120238	4538860	4540509	9	nu	14850	0	4518	0	10332	3962	556	3484	1875	2087	2886	0	0	0	0	0	0	0	0	0	0	0	0	0	0	0	0	0	0
EOG09120239	2971987	2973189	18	nu	21654	0	1413	0	20241	8335	458	6245	3447	4888	5661	0	0	0	0	0	0	0	0	0	0	0	0	0	0	0	0	0	0
EOG0912023C	9243235	9244641	18	nu	25326	0	981	0	24345	9893	812	7347	4456	5437	7105	0	0	0	0	0	0	0	0	0	0	0	0	0	0	0	0	0	0
EOG0912023D	2120686	2122452	17	nu	30039	0	8769	0	21270	8661	835	6437	4206	4455	6172	0	0	0	0	0	0	0	0	0	0	0	0	0	0	0	0	0	0
EOG0912023F	1016923	1021914	18	nu	89856	0	58113	0	31743	13412	1828	10646	6917	6495	7685	0	0	0	0	0	0	0	0	0	0	0	0	0	0	0	0	0	0
EOG0912023H	2102545	2104530	19	nu	37734	0	12021	0	25713	11013	708	9294	4899	6114	5406	0	0	0	0	0	0	0	0	0	0	0	0	0	0	0	0	0	0
EOG0912023K	4014271	4016808	15	nu	38070	0	12564	0	25506	10010	1359	8603	4470	5540	6893	0	0	0	0	0	0	0	0	0	0	0	0	0	0	0	0	0	0
EOG0912023L	4254523	4260459	12	nu	71244	0	47196	0	24048	10812	1281	7662	6061	4751	5574	0	0	0	0	0	0	0	0	0	0	0	0	0	0	0	0	0	0
EOG0912023S	6935653	6937311	11	nu	18249	0	8058	0	10191	4460	362	3291	2003	2457	2440	0	0	0	0	0	0	0	0	0	0	0	0	0	0	0	0	0	0
EOG0912023T	3704071	3705789	19	nu	32661	0	7998	0	24663	10015	819	7797	4642	5373	6851	0	0	0	0	0	0	0	0	0	0	0	0	0	0	0	0	0	0
EOG0912023U	1581583	1583022	18	nu	25920	0	3504	0	22416	8759	719	6342	4323	4436	7315	0	0	0	0	0	0	0	0	0	0	0	0	0	0	0	0	0	0
EOG0912023V	831742	832974	18	nu	22194	0	1770	0	20424	8002	514	6812	3669	4333	5610	0	0	0	0	0	0	0	0	0	0	0	0	0	0	0	0	0	0
EOG0912023X	4289878	4291884	17	nu	34119	0	13212	0	20907	8275	789	6964	3730	4545	5668	0	0	0	0	0	0	0	0	0	0	0	0	0	0	0	0	0	0
EOG0912023Y	5102662	5108214	18	nu	99954	0	65574	0	34380	13124	1631	12713	6089	7035	8543	0	0	0	0	0	0	0	0	0	0	0	0	0	0	0	0	0	0
EOG0912023Z	2962105	2964198	19	nu	39786	0	11778	0	28008	10729	1118	9739	4873	5856	7540	0	0	0	0	0	0	0	0	0	0	0	0	0	0	0	0	0	0
EOG09120240	8204140	8207115	18	nu	53568	0	25335	0	28233	10547	1669	9266	5189	5358	8420	0	0	0	0	0	0	0	0	0	0	0	0	0	0	0	0	0	0
EOG09120244	2579731	2581629	13	nu	24687	0	8364	0	16323	7722	633	3870	3651	4071	4731	0	0	0	0	0	0	0	0	0	0	0	0	0	0	0	0	0	0
EOG09120245	900040	901764	19	nu	32775	0	8859	0	23916	8930	1050	8305	4140	4790	6681	0	0	0	0	0	0	0	0	0	0	0	0	0	0	0	0	0	0
EOG09120248	184240	186558	19	nu	44061	0	19314	0	24747	10018	1244	8327	4870	5148	6402	0	0	0	0	0	0	0	0	0	0	0	0	0	0	0	0	0	0
EOG09120249	1603162	1607349	13	nu	54444	0	29349	0	25095	10828	1252	8168	5746	5082	6099	0	0	0	0	0	0	0	0	0	0	0	0	0	0	0	0	0	0
EOG0912024A	2583121	2584698	15	nu	23670	0	10248	0	13422	6337	511	3410	3108	3229	3675	0	0	0	0	0	0	0	0	0	0	0	0	0	0	0	0	0	0
EOG0912024B	4295815	4297461	19	nu	31293	0	4044	0	27249	10503	852	8063	4587	5916	8683	0	0	0	0	0	0	0	0	0	0	0	0	0	0	0	0	0	0
EOG0912024C	2886052	2888475	18	nu	43632	0	22299	0	21333	8755	868	6069	4035	4720	6509	0	0	0	0	0	0	0	0	0	0	0	0	0	0	0	0	0	0
EOG0912024G	3250798	3252540	19	nu	33117	0	10359	0	22758	10665	589	6198	5141	5524	5895	0	0	0	0	0	0	0	0	0	0	0	0	0	0	0	0	0	0
EOG0912024K	3506056	3507828	16	nu	28368	0	6771	0	21597	9100	885	6609	4352	4748	5888	0	0	0	0	0	0	0	0	0	0	0	0	0	0	0	0	0	0
EOG0912024L	8242417	8244381	15	nu	29475	0	15069	0	14406	6020	524	4462	2757	3263	3924	0	0	0	0	0	0	0	0	0	0	0	0	0	0	0	0	0	0
EOG0912024M	3560062	3565089	11	nu	55308	0	33513	0	21795	8276	1163	7318	3947	4329	6201	0	0	0	0	0	0	0	0	0	0	0	0	0	0	0	0	0	0
EOG0912024Q	8199877	8201967	19	nu	39729	0	8943	0	30786	12167	1054	10437	5396	6771	8182	0	0	0	0	0	0	0	0	0	0	0	0	0	0	0	0	0	0
EOG0912024V	3197875	3202014	17	nu	70380	0	42276	0	28104	11260	1539	9418	5061	6199	7426	0	0	0	0	0	0	0	0	0	0	0	0	0	0	0	0	0	0
EOG0912024W	1000729	1004376	14	nu	51072	0	33756	0	17316	7528	674	6002	3574	3954	3786	0	0	0	0	0	0	0	0	0	0	0	0	0	0	0	0	0	0
EOG0912024Y	3323065	3324669	18	nu	28890	0	10521	0	18369	7849	489	5648	3441	4408	4872	0	0	0	0	0	0	0	0	0	0	0	0	0	0	0	0	0	0
EOG09120255	9017848	9020394	19	nu	48393	0	22029	3	26361	11912	1405	8929	5842	6070	5520	0	3	0	0	0	0	0	0	0	0	0	0	0	0	0	0	0	0
EOG09120257	3879589	3881634	19	nu	38874	0	13743	0	25131	10374	847	8014	5488	4886	6743	0	0	0	0	0	0	0	0	0	0	0	0	0	0	0	0	0	0
EOG0912025C	5640121	5642022	16	nu	30432	0	7617	0	22815	9495	795	6774	4290	5205	6546	0	0	0	0	0	0	0	0	0	0	0	0	0	0	0	0	0	0
EOG0912025G	4733716	4735455	14	nu	24360	0	6453	0	17907	7664	811	5472	3901	3763	4771	0	0	0	0	0	0	0	0	0	0	0	0	0	0	0	0	0	0
EOG0912025J	7287187	7288884	19	nu	32262	0	5571	1	26690	11279	973	7879	4911	6368	7532	0	1	0	0	0	0	0	0	0	0	0	0	0	0	0	0	0	0
EOG0912025L	7881652	7883580	13	nu	25077	0	8220	0	16857	6863	805	5362	3317	3546	4632	0	0	0	0	0	0	0	0	0	0	0	0	0	0	0	0	0	0
EOG0912025Q	4480054	4482990	19	nu	55803	0	25731	0	30072	11798	1026	10015	5550	6248	8259	0	0	0	0	0	0	0	0	0	0	0	0	0	0	0	0	0	0
EOG0912025S	798916	800688	18	nu	31914	0	5079	0	26835	10429	1071	8810	4729	5700	7596	0	0	0	0	0	0	0	0	0	0	0	0	0	0	0	0	0	0
EOG0912025U	6648163	6649782	12	nu	19440	0	6807	0	12633	5652	569	3566	2684	2968	3415	0	0	0	0	0	0	0	0	0	0	0	0	0	0	0	0	0	0
EOG0912025V	6593377	6594912	17	nu	26112	0	3801	0	22311	10210	853	5758	4879	5331	6343	0	0	0	0	0	0	0	0	0	0	0	0	0	0	0	0	0	0
EOG0912025Y	4417759	4420791	19	nu	57627	0	22731	0	34896	11231	1898	12478	5123	6108	11187	0	0	0	0	0	0	0	0	0	0	0	0	0	0	0	0	0	0
EOG0912025Z	1565416	1566801	19	nu	26334	0	3594	0	22740	8598	533	8123	3930	4668	6019	0	0	0	0	0	0	0	0	0	0	0	0	0	0	0	0	0	0
EOG09120260	9462163	9465039	17	nu	48909	0	25620	0	23289	9886	793	7386	4777	5109	6017	0	0	0	0	0	0	0	0	0	0	0	0	0	0	0	0	0	0
EOG09120261	8247925	8249841	19	nu	36423	0	6219	0	30204	12286	976	10055	5544	6742	7863	0	0	0	0	0	0	0	0	0	0	0	0	0	0	0	0	0	0
EOG09120263	1401778	1403403	19	nu	30894	0	8193	0	22701	8717	922	7744	3849	4868	6240	0	0	0	0	0	0	0	0	0	0	0	0	0	0	0	0	0	0
EOG09120266	5676982	5679084	19	nu	39957	0	18048	0	21909	8758	981	7351	4036	4722	5800	0	0	0	0	0	0	0	0	0	0	0	0	0	0	0	0	0	0
EOG09120269	6666103	6668001	17	nu	32283	0	3279	0	29004	10051	1140	10298	4728	5323	8655	0	0	0	0	0	0	0	0	0	0	0	0	0	0	0	0	0	0
EOG0912026B	5668474	5669640	18	nu	21006	0	3297	0	17709	6536	370	6197	2994	3542	4976	0	0	0	0	0	0	0	0	0	0	0	0	0	0	0	0	0	0
EOG0912026E	2157007	2160867	12	nu	46332	0	18324	0	28008	12101	1648	9860	5160	6941	6047	0	0	0	0	0	0	0	0	0	0	0	0	0	0	0	0	0	0
EOG0912026F	1445593	1447131	18	nu	27702	0	4608	0	23094	8627	783	7736	3912	4715	6731	0	0	0	0	0	0	0	0	0	0	0	0	0	0	0	0	0	0
EOG0912026G	431884	433374	17	nu	25347	0	5025	0	20322	8156	744	6391	3443	4713	5775	0	0	0	0	0	0	0	0	0	0	0	0	0	0	0	0	0	0
EOG0912026N	759574	762459	18	nu	51948	0	26190	0	25758	9978	1350	8652	4496	5482	7128	0	0	0	0	0	0	0	0	0	0	0	0	0	0	0	0	0	0
EOG0912026O	832975	834546	19	nu	29868	0	7374	0	22494	9460	763	6904	4462	4998	6130	0	0	0	0	0	0	0	0	0	0	0	0	0	0	0	0	0	0
EOG0912026P	3171001	3175638	18	nu	83484	0	48351	0	35133	15002	1656	11391	8038	6964	8740	0	0	0	0	0	0	0	0	0	0	0	0	0	0	0	0	0	0
EOG0912026R	553198	555069	16	nu	29952	0	7545	0	22407	9823	983	5979	4594	5229	6605	0	0	0	0	0	0	0	0	0	0	0	0	0	0	0	0	0	0
EOG0912026U	7598902	7601388	19	nu	47253	0	18450	1	28802	12312	1289	8412	6088	6224	8078	0	1	0	0	0	0	0	0	0	0	0	0	0	0	0	0	0	0
EOG0912026X	5976874	5978919	18	nu	36828	0	15909	0	20919	7249	893	6460	3419	3830	7210	0	0	0	0	0	0	0	0	0	0	0	0	0	0	0	0	0	0
EOG0912026Y	5567539	5568840	18	nu	23436	0	3339	0	20097	8153	616	6215	3461	4692	5729	0	0	0	0	0	0	0	0	0	0	0	0	0	0	0	0	0	0
EOG0912026Z	2660077	2662464	19	nu	45372	0	23988	0	21384	9634	526	6617	4643	4991	5133	0	0	0	0	0	0	0	0	0	0	0	0	0	0	0	0	0	0
EOG09120271	9153649	9156402	18	nu	49572	0	28929	0	20643	9370	703	6839	4762	4608	4434	0	0	0	0	0	0	0	0	0	0	0	0	0	0	0	0	0	0
EOG09120273	9342577	9344079	19	nu	28557	0	4023	0	24534	9870	762	7456	4486	5384	7208	0	0	0	0	0	0	0	0	0	0	0	0	0	0	0	0	0	0
EOG09120274	863611	865305	19	nu	32205	0	10638	0	21567	8695	750	7131	3990	4705	5741	0	0	0	0	0	0	0	0	0	0	0	0	0	0	0	0	0	0
EOG09120275	7055023	7058352	16	nu	53280	0	32328	0	20952	9562	633	6502	4978	4584	4888	0	0	0	0	0	0	0	0	0	0	0	0	0	0	0	0	0	0
EOG09120277	7913572	7916703	18	nu	56376	0	32556	0	23820	8986	1075	8350	4029	4957	6484	0	0	0	0	0	0	0	0	0	0	0	0	0	0	0	0	0	0
EOG09120279	5873002	5874903	19	nu	36138	0	11100	0	25038	11279	664	7341	5177	6102	6418	0	0	0	0	0	0	0	0	0	0	0	0	0	0	0	0	0	0
EOG0912027F	193390	197622	18	nu	76194	0	47877	0	28317	10248	1714	10564	4510	5738	7505	0	0	0	0	0	0	0	0	0	0	0	0	0	0	0	0	0	0
EOG0912027H	8601313	8602824	19	nu	28728	0	3594	0	25134	9674	803	7869	4501	5173	7591	0	0	0	0	0	0	0	0	0	0	0	0	0	0	0	0	0	0
EOG0912027I	1950841	1952580	19	nu	33060	0	12354	0	20706	7961	1040	7009	3900	4061	5736	0	0	0	0	0	0	0	0	0	0	0	0	0	0	0	0	0	0
EOG0912027J	5275198	5276844	18	nu	29646	0	7905	0	21741	9233	707	6583	4213	5020	5925	0	0	0	0	0	0	0	0	0	0	0	0	0	0	0	0	0	0
EOG0912027L	4575154	4576254	19	nu	20919	0	1248	0	19671	8099	462	5979	3825	4274	5593	0	0	0	0	0	0	0	0	0	0	0	0	0	0	0	0	0	0
EOG0912027M	6156094	6157803	18	nu	30780	0	8196	0	22584	9548	772	7758	4154	5394	5278	0	0	0	0	0	0	0	0	0	0	0	0	0	0	0	0	0	0
EOG0912027N	8009215	8011248	15	nu	30510	0	11508	0	19002	7477	757	6314	3589	3888	5211	0	0	0	0	0	0	0	0	0	0	0	0	0	0	0	0	0	0
EOG0912027Q	6663121	6664959	18	nu	33102	0	4458	0	28644	10987	887	10611	4654	6333	7046	0	0	0	0	0	0	0	0	0	0	0	0	0	0	0	0	0	0
EOG0912027U	8917426	8922198	18	nu	85914	0	60507	0	25407	8921	1386	8666	4219	4702	7820	0	0	0	0	0	0	0	0	0	0	0	0	0	0	0	0	0	0
EOG0912027V	7718674	7720302	19	nu	30951	0	13128	0	17823	7528	379	5316	3403	4125	4979	0	0	0	0	0	0	0	0	0	0	0	0	0	0	0	0	0	0
EOG0912027W	4307191	4308426	19	nu	23484	0	2115	0	21369	8225	543	6947	3604	4621	6197	0	0	0	0	0	0	0	0	0	0	0	0	0	0	0	0	0	0
EOG0912027X	2243947	2245806	19	nu	35340	0	10209	0	25131	9023	1002	8679	3930	5093	7429	0	0	0	0	0	0	0	0	0	0	0	0	0	0	0	0	0	0
EOG0912027Y	2944591	2945964	13	nu	17862	0	5019	0	12843	7130	409	3312	3417	3713	2401	0	0	0	0	0	0	0	0	0	0	0	0	0	0	0	0	0	0
EOG09120280	3734923	3737520	12	nu	31176	0	14655	0	16521	6870	858	5209	3128	3742	4442	0	0	0	0	0	0	0	0	0	0	0	0	0	0	0	0	0	0
EOG09120281	447994	449175	19	nu	22458	0	570	0	21888	9358	538	6237	4539	4819	6293	0	0	0	0	0	0	0	0	0	0	0	0	0	0	0	0	0	0
EOG09120284	1635055	1636836	11	nu	19602	0	4773	0	14829	7120	690	3918	3594	3526	3791	0	0	0	0	0	0	0	0	0	0	0	0	0	0	0	0	0	0
EOG09120285	8886586	8888394	19	nu	34371	0	8175	0	26196	9875	1124	8936	4455	5420	7385	0	0	0	0	0	0	0	0	0	0	0	0	0	0	0	0	0	0
EOG09120287	4109785	4112295	19	nu	47709	0	21264	0	26445	10543	783	8672	4585	5958	7230	0	0	0	0	0	0	0	0	0	0	0	0	0	0	0	0	0	0
EOG09120288	5943847	5945511	19	nu	31635	0	7113	0	24522	11265	623	5600	5310	5955	7657	0	0	0	0	0	0	0	0	0	0	0	0	0	0	0	0	0	0
EOG09120289	3039073	3042591	14	nu	49266	0	27216	0	22050	9318	1293	7314	4495	4823	5418	0	0	0	0	0	0	0	0	0	0	0	0	0	0	0	0	0	0
EOG0912028A	6394915	6396882	19	nu	37392	0	11118	0	26274	12850	731	6898	7257	5593	6526	0	0	0	0	0	0	0	0	0	0	0	0	0	0	0	0	0	0
EOG0912028B	4469572	4471191	19	nu	30780	0	4035	0	26745	10815	787	9466	4881	5934	6464	0	0	0	0	0	0	0	0	0	0	0	0	0	0	0	0	0	0
EOG0912028E	1712740	1715727	16	nu	47808	0	23289	1	24518	9851	919	6696	4585	5266	7971	0	1	0	0	0	0	0	0	0	0	0	0	0	0	0	0	0	0
EOG0912028F	5445385	5446821	19	nu	27303	0	5142	0	22161	8044	648	7477	3881	4163	6640	0	0	0	0	0	0	0	0	0	0	0	0	0	0	0	0	0	0
EOG0912028H	8036449	8038539	19	nu	39729	0	17280	0	22449	10466	868	7357	5061	5405	4626	0	0	0	0	0	0	0	0	0	0	0	0	0	0	0	0	0	0
EOG0912028I	118750	120384	18	nu	29430	0	7077	0	22353	8476	763	7693	3641	4835	6184	0	0	0	0	0	0	0	0	0	0	0	0	0	0	0	0	0	0
EOG0912028K	7307308	7309728	18	nu	43578	0	19851	0	23727	9477	1314	8675	4420	5057	5575	0	0	0	0	0	0	0	0	0	0	0	0	0	0	0	0	0	0
EOG0912028M	4236136	4237494	15	nu	20385	0	1671	0	18714	7812	665	6085	3910	3902	4817	0	0	0	0	0	0	0	0	0	0	0	0	0	0	0	0	0	0
EOG0912028N	4039975	4041351	19	nu	26163	0	4515	0	21648	8003	655	6449	3482	4521	7196	0	0	0	0	0	0	0	0	0	0	0	0	0	0	0	0	0	0
EOG0912028Q	2540314	2541507	19	nu	22686	0	3333	0	19353	6720	603	6551	2845	3875	6082	0	0	0	0	0	0	0	0	0	0	0	0	0	0	0	0	0	0
EOG0912028R	9209821	9211758	18	nu	34884	0	6939	0	27945	12256	805	8994	6548	5708	6695	0	0	0	0	0	0	0	0	0	0	0	0	0	0	0	0	0	0
EOG0912028T	2900506	2901990	19	nu	28215	0	6171	0	22044	8889	610	7235	4132	4757	5920	0	0	0	0	0	0	0	0	0	0	0	0	0	0	0	0	0	0
EOG0912028U	3832222	3834093	18	nu	33696	0	13203	0	20493	8888	571	6579	4047	4841	5026	0	0	0	0	0	0	0	0	0	0	0	0	0	0	0	0	0	0
EOG0912028V	1824634	1826265	19	nu	31008	0	10815	0	20193	8707	441	6139	4088	4619	5347	0	0	0	0	0	0	0	0	0	0	0	0	0	0	0	0	0	0
EOG0912028W	5385229	5386707	19	nu	28101	0	6501	0	21600	7911	797	7542	3831	4080	6147	0	0	0	0	0	0	0	0	0	0	0	0	0	0	0	0	0	0
EOG0912028X	6424456	6427263	19	nu	53352	0	15651	1	37700	14130	1406	14184	6233	7897	9386	0	1	0	0	0	0	0	0	0	0	0	0	0	0	0	0	0	0
EOG0912028Y	9185851	9187536	18	nu	30348	0	10713	0	19635	7896	809	5999	3844	4052	5740	0	0	0	0	0	0	0	0	0	0	0	0	0	0	0	0	0	0
EOG09120291	3031813	3036237	19	nu	84075	0	50475	0	33600	14378	1665	11320	7568	6810	7902	0	0	0	0	0	0	0	0	0	0	0	0	0	0	0	0	0	0
EOG09120298	1525714	1527072	19	nu	25821	0	3165	0	22656	8941	750	7160	4136	4805	6555	0	0	0	0	0	0	0	0	0	0	0	0	0	0	0	0	0	0
EOG09120299	4839448	4841187	18	nu	31320	0	11454	0	19866	8579	864	6275	4216	4363	5012	0	0	0	0	0	0	0	0	0	0	0	0	0	0	0	0	0	0
EOG0912029C	6916621	6917922	19	nu	24738	0	2694	0	22044	9194	577	6710	4118	5076	6140	0	0	0	0	0	0	0	0	0	0	0	0	0	0	0	0	0	0
EOG0912029D	4190599	4192146	19	nu	29412	0	6375	0	23037	8851	842	7884	4193	4658	6302	0	0	0	0	0	0	0	0	0	0	0	0	0	0	0	0	0	0
EOG0912029E	3333679	3336798	17	nu	53040	0	22620	0	30420	13313	1261	12172	6068	7245	4935	0	0	0	0	0	0	0	0	0	0	0	0	0	0	0	0	0	0
EOG0912029I	120385	122553	18	nu	39042	0	16521	0	22521	7851	1256	7845	3863	3988	6825	0	0	0	0	0	0	0	0	0	0	0	0	0	0	0	0	0	0
EOG0912029K	655102	656481	19	nu	26220	0	3801	1	22418	8798	651	7375	3759	5039	6245	0	1	0	0	0	0	0	0	0	0	0	0	0	0	0	0	0	0
EOG0912029L	5831047	5832714	19	nu	31692	0	8934	0	22758	8442	908	8310	3658	4784	6006	0	0	0	0	0	0	0	0	0	0	0	0	0	0	0	0	0	0
EOG0912029M	2501158	2504286	19	nu	59451	0	32064	9	27378	11946	859	7814	5688	6258	7618	0	9	0	0	0	0	0	0	0	0	0	0	0	0	0	0	0	0
EOG0912029N	6085201	6087843	17	nu	44931	0	22272	0	22659	8848	1009	8801	4008	4840	5010	0	0	0	0	0	0	0	0	0	0	0	0	0	0	0	0	0	0
EOG0912029P	8482552	8485269	19	nu	51642	0	20295	0	31347	11084	1367	10911	5023	6061	9352	0	0	0	0	0	0	0	0	0	0	0	0	0	0	0	0	0	0
EOG0912029R	6597889	6600111	12	nu	26676	0	9378	0	17298	7446	700	5365	3300	4146	4487	0	0	0	0	0	0	0	0	0	0	0	0	0	0	0	0	0	0
EOG0912029T	7391107	7396602	19	nu	104424	0	76986	0	27438	11688	966	8512	5309	6379	7238	0	0	0	0	0	0	0	0	0	0	0	0	0	0	0	0	0	0
EOG0912029W	6401989	6403380	16	nu	22272	0	7665	0	14607	5830	590	4866	2715	3115	3911	0	0	0	0	0	0	0	0	0	0	0	0	0	0	0	0	0	0
EOG0912029X	8131489	8135865	18	nu	78786	0	42807	0	35979	13753	1636	12467	5969	7784	9759	0	0	0	0	0	0	0	0	0	0	0	0	0	0	0	0	0	0
EOG0912029Y	4168795	4170456	18	nu	29916	0	10146	0	19770	7705	655	6146	3706	3999	5919	0	0	0	0	0	0	0	0	0	0	0	0	0	0	0	0	0	0
EOG0912029Z	8779918	8785692	14	nu	80850	0	47385	0	33465	15036	1666	11524	7247	7789	6905	0	0	0	0	0	0	0	0	0	0	0	0	0	0	0	0	0	0
EOG091202A2	2855782	2857314	19	nu	29127	0	6747	0	22380	10520	632	6492	5440	5080	5368	0	0	0	0	0	0	0	0	0	0	0	0	0	0	0	0	0	0
EOG091202A6	7048648	7052502	13	nu	50115	0	29895	0	20220	8753	1287	6494	4625	4128	4973	0	0	0	0	0	0	0	0	0	0	0	0	0	0	0	0	0	0
EOG091202A7	5091667	5094939	10	nu	32730	0	15987	0	16743	8333	648	3588	4007	4326	4822	0	0	0	0	0	0	0	0	0	0	0	0	0	0	0	0	0	0
EOG091202A8	1381429	1383381	19	nu	37107	0	15087	25	21995	8287	812	7179	4029	4258	6529	0	25	0	0	0	0	0	0	0	0	0	0	0	0	0	0	0	0
EOG091202A9	114040	115560	19	nu	28899	0	4815	0	24084	9832	670	8352	4202	5630	5900	0	0	0	0	0	0	0	0	0	0	0	0	0	0	0	0	0	0
EOG091202AA	426847	428796	19	nu	37050	0	7818	0	29232	11982	1201	8465	5926	6056	8785	0	0	0	0	0	0	0	0	0	0	0	0	0	0	0	0	0	0
EOG091202AB	8422540	8427993	18	nu	98172	0	59871	0	38301	15881	1945	13954	7449	8432	8466	0	0	0	0	0	0	0	0	0	0	0	0	0	0	0	0	0	0
EOG091202AC	8374747	8376918	19	nu	41268	0	21123	0	20145	8167	579	6297	3535	4632	5681	0	0	0	0	0	0	0	0	0	0	0	0	0	0	0	0	0	0
EOG091202AE	7966246	7968066	19	nu	34599	0	9123	51	25425	10210	832	8355	4535	5675	6860	0	51	0	0	0	0	0	0	0	0	0	0	0	0	0	0	0	0
EOG091202AG	7596931	7598310	17	nu	23460	0	4293	0	19167	8037	479	6059	3753	4284	5071	0	0	0	0	0	0	0	0	0	0	0	0	0	0	0	0	0	0
EOG091202AH	2265250	2266902	18	nu	29754	0	10173	0	19581	8140	629	6423	3744	4396	5018	0	0	0	0	0	0	0	0	0	0	0	0	0	0	0	0	0	0
EOG091202AI	8174182	8177862	16	nu	58896	0	36969	0	21927	8879	993	7500	4240	4639	5548	0	0	0	0	0	0	0	0	0	0	0	0	0	0	0	0	0	0
EOG091202AK	8801944	8803632	19	nu	32091	0	13851	0	18240	7836	474	5565	3581	4255	4839	0	0	0	0	0	0	0	0	0	0	0	0	0	0	0	0	0	0
EOG091202AL	7741906	7743504	16	nu	25584	0	4245	0	21339	8970	677	5348	4278	4692	7021	0	0	0	0	0	0	0	0	0	0	0	0	0	0	0	0	0	0
EOG091202AO	2013691	2015676	19	nu	37734	0	13764	0	23970	9403	736	8725	4083	5320	5842	0	0	0	0	0	0	0	0	0	0	0	0	0	0	0	0	0	0
EOG091202AP	5570566	5572356	19	nu	34029	0	13626	0	20403	9643	502	6167	5221	4422	4593	0	0	0	0	0	0	0	0	0	0	0	0	0	0	0	0	0	0
EOG091202AS	7720303	7722234	19	nu	36708	0	9330	0	27378	10773	846	9123	4380	6393	7482	0	0	0	0	0	0	0	0	0	0	0	0	0	0	0	0	0	0
EOG091202AT	9408589	9413031	16	nu	71088	0	49692	0	21396	8900	1158	7779	4873	4027	4717	0	0	0	0	0	0	0	0	0	0	0	0	0	0	0	0	0	0
EOG091202AU	9002743	9003852	19	nu	21090	0	3291	0	17799	7088	411	5284	3237	3851	5427	0	0	0	0	0	0	0	0	0	0	0	0	0	0	0	0	0	0
EOG091202AY	3124093	3126072	15	nu	29700	0	16245	0	13455	6309	542	3868	3059	3250	3278	0	0	0	0	0	0	0	0	0	0	0	0	0	0	0	0	0	0
EOG091202B0	795601	797550	19	nu	37050	0	8763	0	28287	12466	1112	8419	5246	7220	7402	0	0	0	0	0	0	0	0	0	0	0	0	0	0	0	0	0	0
EOG091202B1	4959889	4961160	12	nu	15264	0	2721	0	12543	5776	470	3757	2781	2995	3010	0	0	0	0	0	0	0	0	0	0	0	0	0	0	0	0	0	0
EOG091202B6	8273641	8275227	19	nu	30153	0	9102	0	21051	8087	894	5741	3648	4439	7223	0	0	0	0	0	0	0	0	0	0	0	0	0	0	0	0	0	0
EOG091202B8	2957950	2960346	17	nu	40749	0	11205	0	29544	9895	1412	11307	4328	5567	8342	0	0	0	0	0	0	0	0	0	0	0	0	0	0	0	0	0	0
EOG091202BB	5975266	5976873	17	nu	27336	0	10305	0	17031	6781	559	4631	3159	3622	5619	0	0	0	0	0	0	0	0	0	0	0	0	0	0	0	0	0	0
EOG091202BC	5655172	5656833	18	nu	29916	0	10683	0	19233	8413	780	5748	3579	4834	5072	0	0	0	0	0	0	0	0	0	0	0	0	0	0	0	0	0	0
EOG091202BF	2393269	2395575	19	nu	43833	0	14934	0	28899	10837	1099	10117	4709	6128	7945	0	0	0	0	0	0	0	0	0	0	0	0	0	0	0	0	0	0
EOG091202BI	6496237	6497718	18	nu	26676	0	3699	0	22977	8992	639	7777	3843	5149	6208	0	0	0	0	0	0	0	0	0	0	0	0	0	0	0	0	0	0
EOG091202BK	288349	290091	17	nu	29631	0	8640	0	20991	7850	647	7117	3751	4099	6024	0	0	0	0	0	0	0	0	0	0	0	0	0	0	0	0	0	0
EOG091202BL	2509195	2510697	18	nu	27054	0	7065	0	19989	8438	879	6477	4108	4330	5074	0	0	0	0	0	0	0	0	0	0	0	0	0	0	0	0	0	0
EOG091202BN	1735561	1737330	16	nu	28320	0	8436	0	19884	8018	810	6467	3530	4488	5399	0	0	0	0	0	0	0	0	0	0	0	0	0	0	0	0	0	0
EOG091202BP	2222752	2225391	15	nu	39600	0	22353	0	17247	7429	894	5272	3768	3661	4546	0	0	0	0	0	0	0	0	0	0	0	0	0	0	0	0	0	0
EOG091202BR	6933484	6935652	19	nu	41211	0	16041	0	25170	9264	968	9450	4063	5201	6456	0	0	0	0	0	0	0	0	0	0	0	0	0	0	0	0	0	0
EOG091202BS	8941612	8942754	19	nu	21717	0	3957	0	17760	7561	464	5477	3421	4140	4722	0	0	0	0	0	0	0	0	0	0	0	0	0	0	0	0	0	0
EOG091202BU	1637362	1638675	17	nu	22338	0	4872	0	17466	6704	411	5723	2870	3834	5039	0	0	0	0	0	0	0	0	0	0	0	0	0	0	0	0	0	0
EOG091202BX	4814473	4815597	18	nu	20250	0	2586	0	17664	8608	359	4593	4029	4579	4463	0	0	0	0	0	0	0	0	0	0	0	0	0	0	0	0	0	0
EOG091202BY	7883581	7885398	17	nu	30906	0	9048	1	21857	9822	767	7354	5003	4819	4681	0	1	0	0	0	0	0	0	0	0	0	0	0	0	0	0	0	0
EOG091202BZ	2778583	2781075	19	nu	47367	0	16134	0	31233	13052	1160	11067	6145	6907	7114	0	0	0	0	0	0	0	0	0	0	0	0	0	0	0	0	0	0
EOG091202C2	2426425	2428164	12	nu	20880	0	8829	0	12051	6218	553	3123	3221	2997	2710	0	0	0	0	0	0	0	0	0	0	0	0	0	0	0	0	0	0
EOG091202C6	5761510	5763003	19	nu	28386	0	7173	0	21213	7725	792	7183	3543	4182	6305	0	0	0	0	0	0	0	0	0	0	0	0	0	0	0	0	0	0
EOG091202C7	7371460	7373496	13	nu	26481	0	10035	0	16446	7188	764	4416	3435	3753	4842	0	0	0	0	0	0	0	0	0	0	0	0	0	0	0	0	0	0
EOG091202C8	6464608	6467430	17	nu	47991	0	22827	0	25164	12209	959	7174	6348	5861	5781	0	0	0	0	0	0	0	0	0	0	0	0	0	0	0	0	0	0
EOG091202CA	1646785	1648359	19	nu	29925	0	8967	0	20958	9535	471	6057	4852	4683	5366	0	0	0	0	0	0	0	0	0	0	0	0	0	0	0	0	0	0
EOG091202CB	3712969	3714243	17	nu	21675	0	2262	0	19413	8303	618	5466	4027	4276	5644	0	0	0	0	0	0	0	0	0	0	0	0	0	0	0	0	0	0
EOG091202CE	1659445	1661001	19	nu	29583	0	9669	0	19914	8601	459	6196	4100	4501	5117	0	0	0	0	0	0	0	0	0	0	0	0	0	0	0	0	0	0
EOG091202CF	9211759	9213189	19	nu	27189	0	7143	0	20046	8065	639	6815	3611	4454	5166	0	0	0	0	0	0	0	0	0	0	0	0	0	0	0	0	0	0
EOG091202CH	3344644	3346353	18	nu	30780	0	5568	96	25116	10698	939	7368	5017	5681	7050	0	96	0	0	0	0	0	0	0	0	0	0	0	0	0	0	0	0
EOG091202CI	3373459	3377250	13	nu	49296	0	29622	1	19673	9015	748	5670	4504	4511	4988	0	1	0	0	0	0	0	0	0	0	0	0	0	0	0	0	0	0
EOG091202CP	8161330	8163261	19	nu	36708	0	11607	0	25101	12058	761	7098	5903	6155	5945	0	0	0	0	0	0	0	0	0	0	0	0	0	0	0	0	0	0
EOG091202CQ	2774380	2776281	19	nu	36138	0	12957	0	23181	8270	1081	7682	3950	4320	7229	0	0	0	0	0	0	0	0	0	0	0	0	0	0	0	0	0	0
EOG091202CS	2511991	2514024	18	nu	36612	0	14034	0	22578	10009	622	7140	4714	5295	5429	0	0	0	0	0	0	0	0	0	0	0	0	0	0	0	0	0	0
EOG091202CU	2402431	2404116	18	nu	30348	0	4329	0	26019	11438	751	8012	5864	5574	6569	0	0	0	0	0	0	0	0	0	0	0	0	0	0	0	0	0	0
EOG091202CV	9436564	9437955	12	nu	16704	0	4158	0	12546	5619	646	3627	2699	2920	3300	0	0	0	0	0	0	0	0	0	0	0	0	0	0	0	0	0	0
EOG091202CY	7177657	7179705	11	nu	22539	0	7959	0	14580	6077	846	4037	2749	3328	4466	0	0	0	0	0	0	0	0	0	0	0	0	0	0	0	0	0	0
EOG091202CZ	2901991	2903250	18	nu	22680	0	4059	0	18621	7212	483	6118	3105	4107	5291	0	0	0	0	0	0	0	0	0	0	0	0	0	0	0	0	0	0
EOG091202D0	7221463	7223208	16	nu	27936	0	14181	0	13755	6218	558	3289	2990	3228	4248	0	0	0	0	0	0	0	0	0	0	0	0	0	0	0	0	0	0
EOG091202D1	283519	286107	19	nu	49191	0	20289	0	28902	13404	1122	8870	6595	6809	6628	0	0	0	0	0	0	0	0	0	0	0	0	0	0	0	0	0	0
EOG091202D2	4886734	4888329	19	nu	30324	0	6402	0	23922	10237	793	7232	4949	5288	6453	0	0	0	0	0	0	0	0	0	0	0	0	0	0	0	0	0	0
EOG091202D7	83152	86244	18	nu	55674	0	26415	0	29259	12271	1204	9190	6110	6161	7798	0	0	0	0	0	0	0	0	0	0	0	0	0	0	0	0	0	0
EOG091202D9	438298	439890	19	nu	30267	0	8367	0	21900	8656	797	7154	4199	4457	6090	0	0	0	0	0	0	0	0	0	0	0	0	0	0	0	0	0	0
EOG091202DA	7751656	7756872	15	nu	78255	0	48744	0	29511	12514	1676	10465	6235	6279	6532	0	0	0	0	0	0	0	0	0	0	0	0	0	0	0	0	0	0
EOG091202DB	6611755	6613044	19	nu	24510	0	2577	0	21933	8657	558	7018	4049	4608	6258	0	0	0	0	0	0	0	0	0	0	0	0	0	0	0	0	0	0
EOG091202DC	5540782	5542041	19	nu	23940	0	3210	0	20730	7791	666	7045	3617	4174	5894	0	0	0	0	0	0	0	0	0	0	0	0	0	0	0	0	0	0
EOG091202DE	5906089	5907939	19	nu	35169	0	5421	0	29748	11020	1150	10480	4648	6372	8248	0	0	0	0	0	0	0	0	0	0	0	0	0	0	0	0	0	0
EOG091202DG	155410	156942	19	nu	29127	0	11313	1	17813	7721	430	5766	3707	4014	4326	0	1	0	0	0	0	0	0	0	0	0	0	0	0	0	0	0	0
EOG091202DH	3293290	3294957	19	nu	31692	0	7368	0	24324	9767	771	7802	4412	5355	6755	0	0	0	0	0	0	0	0	0	0	0	0	0	0	0	0	0	0
EOG091202DJ	5624956	5626752	17	nu	30549	0	7695	0	22854	9558	801	6994	4237	5321	6302	0	0	0	0	0	0	0	0	0	0	0	0	0	0	0	0	0	0
EOG091202DM	425593	426846	19	nu	23826	0	2889	0	20937	7575	579	6931	3504	4071	6431	0	0	0	0	0	0	0	0	0	0	0	0	0	0	0	0	0	0
EOG091202DN	9147019	9149688	19	nu	50730	0	21327	0	29403	13316	1081	9796	5736	7580	6291	0	0	0	0	0	0	0	0	0	0	0	0	0	0	0	0	0	0
EOG091202DO	2930272	2932344	11	nu	22803	0	8667	0	14136	5887	704	4673	2947	2940	3576	0	0	0	0	0	0	0	0	0	0	0	0	0	0	0	0	0	0
EOG091202DP	9406180	9407868	18	nu	30402	0	6204	0	24198	9282	886	8077	4230	5052	6839	0	0	0	0	0	0	0	0	0	0	0	0	0	0	0	0	0	0
EOG091202DR	5467993	5470605	18	nu	47034	0	26223	0	20811	9903	827	6307	4594	5309	4601	0	0	0	0	0	0	0	0	0	0	0	0	0	0	0	0	0	0
EOG091202DS	7993537	7994721	18	nu	21330	0	4035	3	17292	7489	607	4871	3363	4126	4932	0	3	0	0	0	0	0	0	0	0	0	0	0	0	0	0	0	0
EOG091202DU	4998169	4999824	16	nu	26496	0	5532	0	20964	8211	781	7244	3642	4569	5509	0	0	0	0	0	0	0	0	0	0	0	0	0	0	0	0	0	0
EOG091202DZ	6732079	6733110	18	nu	18576	0	903	0	17673	7615	374	5156	3436	4179	4902	0	0	0	0	0	0	0	0	0	0	0	0	0	0	0	0	0	0
EOG091202E0	7610983	7612710	19	nu	32832	0	13704	0	19128	7543	667	6015	3307	4236	5570	0	0	0	0	0	0	0	0	0	0	0	0	0	0	0	0	0	0
EOG091202E2	4679455	4681380	13	nu	25038	0	6723	0	18315	6707	980	6151	3212	3495	5457	0	0	0	0	0	0	0	0	0	0	0	0	0	0	0	0	0	0
EOG091202E6	6459742	6461298	16	nu	24912	0	4272	0	20640	8201	839	6119	3919	4282	6320	0	0	0	0	0	0	0	0	0	0	0	0	0	0	0	0	0	0
EOG091202E7	3180745	3182811	18	nu	37206	0	18483	0	18723	7610	790	6598	3477	4133	4515	0	0	0	0	0	0	0	0	0	0	0	0	0	0	0	0	0	0
EOG091202EB	1298494	1299840	19	nu	25593	0	4173	0	21420	8873	511	6950	4070	4803	5597	0	0	0	0	0	0	0	0	0	0	0	0	0	0	0	0	0	0
EOG091202EE	3288193	3289647	19	nu	27645	0	7038	0	20607	7511	671	6509	3211	4300	6587	0	0	0	0	0	0	0	0	0	0	0	0	0	0	0	0	0	0
EOG091202EI	7674646	7675884	17	nu	21063	0	3615	0	17448	7185	413	5091	2985	4200	5172	0	0	0	0	0	0	0	0	0	0	0	0	0	0	0	0	0	0
EOG091202EJ	6435739	6436896	19	nu	22002	0	2163	0	19839	8841	453	6337	4242	4599	4661	0	0	0	0	0	0	0	0	0	0	0	0	0	0	0	0	0	0
EOG091202EK	3135496	3137160	18	nu	29970	0	12783	0	17187	8115	649	5657	3945	4170	3415	0	0	0	0	0	0	0	0	0	0	0	0	0	0	0	0	0	0
EOG091202EM	5626753	5628681	17	nu	32793	0	16467	0	16326	7655	382	4702	3662	3993	3969	0	0	0	0	0	0	0	0	0	0	0	0	0	0	0	0	0	0
EOG091202EN	1051489	1053792	11	nu	25344	0	11211	0	14133	6887	722	3965	3667	3220	3281	0	0	0	0	0	0	0	0	0	0	0	0	0	0	0	0	0	0
EOG091202ET	6594913	6596985	18	nu	37314	0	13392	0	23922	8488	1219	8079	3745	4743	7355	0	0	0	0	0	0	0	0	0	0	0	0	0	0	0	0	0	0
EOG091202EW	8547814	8549055	19	nu	23598	0	2136	0	21462	8178	574	7199	3559	4619	6085	0	0	0	0	0	0	0	0	0	0	0	0	0	0	0	0	0	0
EOG091202EX	2547010	2548578	18	nu	28242	0	9426	0	18816	8244	588	5770	3893	4351	4802	0	0	0	0	0	0	0	0	0	0	0	0	0	0	0	0	0	0
EOG091202F1	4303690	4305237	19	nu	29412	0	7728	0	21684	9272	593	6532	4511	4761	5880	0	0	0	0	0	0	0	0	0	0	0	0	0	0	0	0	0	0
EOG091202F2	969724	971241	19	nu	28842	0	7080	0	21762	9144	683	6918	4172	4972	5700	0	0	0	0	0	0	0	0	0	0	0	0	0	0	0	0	0	0
EOG091202F5	7323559	7326117	18	nu	46062	0	23817	0	22245	9273	1175	6998	4662	4611	5974	0	0	0	0	0	0	0	0	0	0	0	0	0	0	0	0	0	0
EOG091202FC	4066984	4068915	19	nu	36708	0	9879	0	26829	9744	984	9211	4350	5394	7874	0	0	0	0	0	0	0	0	0	0	0	0	0	0	0	0	0	0
EOG091202FJ	1266853	1270497	13	nu	47385	0	21669	0	25716	10316	1430	9463	4413	5903	5937	0	0	0	0	0	0	0	0	0	0	0	0	0	0	0	0	0	0
EOG091202FK	2028487	2029812	18	nu	23868	0	3033	1	20834	8538	451	6670	3571	4967	5626	0	1	0	0	0	0	0	0	0	0	0	0	0	0	0	0	0	0
EOG091202FM	6613045	6614646	19	nu	30438	0	8928	44	21466	8564	548	8122	3670	4894	4780	0	44	0	0	0	0	0	0	0	0	0	0	0	0	0	0	0	0
EOG091202FN	1594477	1595922	19	nu	27474	0	4833	0	22641	8879	631	8330	4207	4672	5432	0	0	0	0	0	0	0	0	0	0	0	0	0	0	0	0	0	0
EOG091202FP	873388	875292	19	nu	36195	0	15372	0	20823	7676	623	7088	3518	4158	6059	0	0	0	0	0	0	0	0	0	0	0	0	0	0	0	0	0	0
EOG091202FS	4270609	4272438	19	nu	34770	0	10389	0	24381	8335	1116	8822	3512	4823	7224	0	0	0	0	0	0	0	0	0	0	0	0	0	0	0	0	0	0
EOG091202FV	940015	942858	19	nu	54036	0	21849	2	32185	12555	1557	10637	5717	6838	8993	0	2	0	0	0	0	0	0	0	0	0	0	0	0	0	0	0	0
EOG091202FW	2888476	2891799	15	nu	49860	0	28221	0	21639	8690	1172	7432	4365	4325	5517	0	0	0	0	0	0	0	0	0	0	0	0	0	0	0	0	0	0
EOG091202FY	1844563	1846113	19	nu	29469	0	6984	0	22485	8531	848	7204	3923	4608	6750	0	0	0	0	0	0	0	0	0	0	0	0	0	0	0	0	0	0
EOG091202FZ	2219221	2221326	19	nu	40014	0	13257	0	26757	11202	1011	8201	5151	6051	7354	0	0	0	0	0	0	0	0	0	0	0	0	0	0	0	0	0	0
EOG091202G0	4978393	4980504	19	nu	40128	0	15762	0	24366	8576	1033	7939	4128	4448	7851	0	0	0	0	0	0	0	0	0	0	0	0	0	0	0	0	0	0
EOG091202G1	6836407	6839169	18	nu	49734	0	30900	0	18834	8229	676	5563	4098	4131	5042	0	0	0	0	0	0	0	0	0	0	0	0	0	0	0	0	0	0
EOG091202G2	4473892	4475448	19	nu	29583	0	9870	0	19713	8230	503	5663	3541	4689	5820	0	0	0	0	0	0	0	0	0	0	0	0	0	0	0	0	0	0
EOG091202G4	7146595	7147803	19	nu	22971	0	1140	0	21831	9092	512	6755	3969	5123	5984	0	0	0	0	0	0	0	0	0	0	0	0	0	0	0	0	0	0
EOG091202G7	5199799	5201283	19	nu	28215	0	9477	0	18738	8338	720	5466	3981	4357	4934	0	0	0	0	0	0	0	0	0	0	0	0	0	0	0	0	0	0
EOG091202G8	5381833	5383518	19	nu	32034	0	9018	0	23016	8350	1043	8139	3721	4629	6527	0	0	0	0	0	0	0	0	0	0	0	0	0	0	0	0	0	0
EOG091202G9	1667221	1668813	19	nu	30267	0	3261	0	27006	10712	899	8930	4992	5720	7364	0	0	0	0	0	0	0	0	0	0	0	0	0	0	0	0	0	0
EOG091202GA	1110283	1112370	19	nu	39672	0	15936	3	23733	9277	1105	7848	4669	4608	6608	0	3	0	0	0	0	0	0	0	0	0	0	0	0	0	0	0	0
EOG091202GB	6945076	6948258	19	nu	60477	0	30828	0	29649	13321	1577	9175	6439	6882	7153	0	0	0	0	0	0	0	0	0	0	0	0	0	0	0	0	0	0
EOG091202GD	5068435	5072421	15	nu	59805	0	37179	0	22626	8742	846	7464	3797	4945	6420	0	0	0	0	0	0	0	0	0	0	0	0	0	0	0	0	0	0
EOG091202GF	8217250	8219442	17	nu	37281	0	7686	0	29595	11910	1291	9762	5484	6426	7923	0	0	0	0	0	0	0	0	0	0	0	0	0	0	0	0	0	0
EOG091202GH	4000810	4002123	18	nu	23652	0	6699	0	16953	7584	446	4842	3944	3640	4527	0	0	0	0	0	0	0	0	0	0	0	0	0	0	0	0	0	0
EOG091202GJ	2781076	2783538	17	nu	41871	0	23466	0	18405	9034	614	5069	4433	4601	4302	0	0	0	0	0	0	0	0	0	0	0	0	0	0	0	0	0	0
EOG091202GK	4949722	4950897	19	nu	22344	0	4938	0	17406	7674	413	5245	3455	4219	4487	0	0	0	0	0	0	0	0	0	0	0	0	0	0	0	0	0	0
EOG091202GL	64165	66093	11	nu	21219	0	9735	0	11484	5299	624	3384	2574	2725	2801	0	0	0	0	0	0	0	0	0	0	0	0	0	0	0	0	0	0
EOG091202GM	871765	873387	19	nu	30837	0	8184	0	22653	9552	703	6951	4230	5322	6150	0	0	0	0	0	0	0	0	0	0	0	0	0	0	0	0	0	0
EOG091202GO	3895903	3897270	19	nu	25992	0	6036	0	19956	7325	678	6666	3104	4221	5965	0	0	0	0	0	0	0	0	0	0	0	0	0	0	0	0	0	0
EOG091202GU	6373288	6374811	13	nu	19812	0	8868	0	10944	4953	456	3247	2039	2914	2744	0	0	0	0	0	0	0	0	0	0	0	0	0	0	0	0	0	0
EOG091202GV	137452	142443	19	nu	94848	0	68247	0	26601	10697	902	8750	4414	6283	7154	0	0	0	0	0	0	0	0	0	0	0	0	0	0	0	0	0	0
EOG091202GX	517129	518502	19	nu	26106	0	3021	0	23085	8453	778	8358	3674	4779	6274	0	0	0	0	0	0	0	0	0	0	0	0	0	0	0	0	0	0
EOG091202GY	7150522	7152606	11	nu	22935	0	8667	0	14268	6031	962	4345	2804	3227	3892	0	0	0	0	0	0	0	0	0	0	0	0	0	0	0	0	0	0
EOG091202GZ	1108945	1110282	19	nu	25422	0	6384	0	19038	7757	552	6014	3872	3885	5267	0	0	0	0	0	0	0	0	0	0	0	0	0	0	0	0	0	0
EOG091202H0	7355425	7356747	19	nu	25137	0	6507	0	18630	6682	526	6280	2863	3819	5668	0	0	0	0	0	0	0	0	0	0	0	0	0	0	0	0	0	0
EOG091202H1	8640220	8641692	19	nu	27987	0	4890	0	23097	10023	713	6975	4797	5226	6099	0	0	0	0	0	0	0	0	0	0	0	0	0	0	0	0	0	0
EOG091202H5	6060976	6062394	18	nu	25542	0	4527	0	21015	7529	791	7343	3446	4083	6143	0	0	0	0	0	0	0	0	0	0	0	0	0	0	0	0	0	0
EOG091202HA	8252707	8254233	19	nu	29013	0	4374	0	24639	9796	837	6587	4432	5364	8256	0	0	0	0	0	0	0	0	0	0	0	0	0	0	0	0	0	0
EOG091202HB	188584	190605	18	nu	36396	0	13848	0	22548	8972	834	6114	3987	4985	7462	0	0	0	0	0	0	0	0	0	0	0	0	0	0	0	0	0	0
EOG091202HC	9073621	9075585	18	nu	35370	0	7725	0	27645	10581	1187	9596	4758	5823	7468	0	0	0	0	0	0	0	0	0	0	0	0	0	0	0	0	0	0
EOG091202HD	9114703	9115947	16	nu	19920	0	3129	0	16791	6993	453	5765	3013	3980	4033	0	0	0	0	0	0	0	0	0	0	0	0	0	0	0	0	0	0
EOG091202HE	810853	812019	18	nu	21006	0	3252	0	17754	6745	459	6150	3079	3666	4859	0	0	0	0	0	0	0	0	0	0	0	0	0	0	0	0	0	0
EOG091202HF	3979579	3981321	19	nu	33117	0	11256	0	21861	8105	804	7178	3993	4112	6578	0	0	0	0	0	0	0	0	0	0	0	0	0	0	0	0	0	0
EOG091202HG	1789240	1791060	19	nu	34599	0	8019	0	26580	11910	903	8350	5295	6615	6320	0	0	0	0	0	0	0	0	0	0	0	0	0	0	0	0	0	0
EOG091202HH	9182221	9184749	13	nu	32877	0	19329	0	13548	6167	594	3620	3163	3004	3761	0	0	0	0	0	0	0	0	0	0	0	0	0	0	0	0	0	0
EOG091202HJ	5194510	5196309	17	nu	30600	0	16239	0	14361	6619	668	4180	3484	3135	3562	0	0	0	0	0	0	0	0	0	0	0	0	0	0	0	0	0	0
EOG091202HK	4982962	4984875	12	nu	22968	0	5922	0	17046	6864	926	5237	3588	3276	4945	0	0	0	0	0	0	0	0	0	0	0	0	0	0	0	0	0	0
EOG091202HL	5789248	5791197	19	nu	37050	0	10665	0	26385	9496	1069	9044	4256	5240	7845	0	0	0	0	0	0	0	0	0	0	0	0	0	0	0	0	0	0
EOG091202HN	6523465	6525591	19	nu	40413	0	17124	2	23287	10701	566	6789	5712	4989	5797	0	2	0	0	0	0	0	0	0	0	0	0	0	0	0	0	0	0
EOG091202HO	2941084	2942358	19	nu	24225	0	5673	0	18552	7175	597	5750	3420	3755	5627	0	0	0	0	0	0	0	0	0	0	0	0	0	0	0	0	0	0
EOG091202HP	4009729	4011093	19	nu	25935	0	6231	0	19704	7851	746	5792	3459	4392	6061	0	0	0	0	0	0	0	0	0	0	0	0	0	0	0	0	0	0
EOG091202HR	305755	307380	19	nu	30894	0	8916	0	21978	8741	592	7545	4366	4375	5692	0	0	0	0	0	0	0	0	0	0	0	0	0	0	0	0	0	0
EOG091202HS	3662524	3664215	17	nu	28764	0	7650	0	21114	8948	785	7144	3731	5217	5022	0	0	0	0	0	0	0	0	0	0	0	0	0	0	0	0	0	0
EOG091202HT	3096175	3097860	19	nu	32034	0	12081	0	19953	7765	745	5713	3519	4246	6475	0	0	0	0	0	0	0	0	0	0	0	0	0	0	0	0	0	0
EOG091202HW	5705461	5707884	18	nu	43632	0	17175	0	26457	10092	1342	9980	4546	5546	6385	0	0	0	0	0	0	0	0	0	0	0	0	0	0	0	0	0	0
EOG091202HX	8893294	8894796	19	nu	28557	0	8562	0	19995	8897	518	5982	4084	4813	5116	0	0	0	0	0	0	0	0	0	0	0	0	0	0	0	0	0	0
EOG091202HY	7540690	7542348	19	nu	31521	0	6042	51	25428	9750	929	8895	3981	5769	6783	0	50	1	0	0	0	0	0	0	0	0	0	0	0	0	0	0	0
EOG091202HZ	1555861	1558563	18	nu	48654	0	28458	0	20196	8188	1027	6419	3820	4368	5589	0	0	0	0	0	0	0	0	0	0	0	0	0	0	0	0	0	0
EOG091202I2	4160311	4164771	11	nu	49071	0	28428	0	20643	7758	1070	7575	3834	3924	5310	0	0	0	0	0	0	0	0	0	0	0	0	0	0	0	0	0	0
EOG091202I3	7163386	7166025	18	nu	47520	0	16488	0	31032	10823	1373	10337	4882	5941	9872	0	0	0	0	0	0	0	0	0	0	0	0	0	0	0	0	0	0
EOG091202I4	650209	651630	9	nu	12798	0	5043	0	7755	3636	308	1894	1753	1883	2225	0	0	0	0	0	0	0	0	0	0	0	0	0	0	0	0	0	0
EOG091202I6	2011657	2013690	18	nu	36612	0	9429	0	27183	9473	1195	10241	4319	5154	7469	0	0	0	0	0	0	0	0	0	0	0	0	0	0	0	0	0	0
EOG091202I8	8402002	8404320	18	nu	41742	0	20784	0	20958	8813	666	6090	4052	4761	6055	0	0	0	0	0	0	0	0	0	0	0	0	0	0	0	0	0	0
EOG091202I9	1264306	1265601	16	nu	20736	0	2826	0	17910	7331	624	5338	3131	4200	5241	0	0	0	0	0	0	0	0	0	0	0	0	0	0	0	0	0	0
EOG091202IA	6374812	6377391	19	nu	49020	0	21402	0	27618	11683	1250	9163	5835	5848	6772	0	0	0	0	0	0	0	0	0	0	0	0	0	0	0	0	0	0
EOG091202IB	8958973	8960313	18	nu	24138	0	3840	0	20298	7684	682	6426	3492	4192	6188	0	0	0	0	0	0	0	0	0	0	0	0	0	0	0	0	0	0
EOG091202IC	2564098	2565900	19	nu	34257	0	11415	0	22842	8859	687	6986	4146	4713	6997	0	0	0	0	0	0	0	0	0	0	0	0	0	0	0	0	0	0
EOG091202ID	7733929	7735398	13	nu	19110	0	4575	0	14535	6916	630	4285	3257	3659	3334	0	0	0	0	0	0	0	0	0	0	0	0	0	0	0	0	0	0
EOG091202IE	1756534	1758075	19	nu	29298	0	6201	0	23097	10340	725	6890	5196	5144	5867	0	0	0	0	0	0	0	0	0	0	0	0	0	0	0	0	0	0
EOG091202IF	6072619	6074469	19	nu	35169	0	8613	0	26556	10083	1043	9213	4183	5900	7260	0	0	0	0	0	0	0	0	0	0	0	0	0	0	0	0	0	0
EOG091202IG	3145996	3147192	19	nu	22743	0	2211	0	20532	8077	511	7035	3644	4433	5420	0	0	0	0	0	0	0	0	0	0	0	0	0	0	0	0	0	0
EOG091202IH	2411854	2413188	19	nu	25365	0	6447	0	18918	7084	630	6475	3191	3893	5359	0	0	0	0	0	0	0	0	0	0	0	0	0	0	0	0	0	0
EOG091202II	9257068	9259224	11	nu	23727	0	11406	0	12321	5537	681	3872	2953	2584	2912	0	0	0	0	0	0	0	0	0	0	0	0	0	0	0	0	0	0
EOG091202IJ	9176188	9177294	16	nu	17712	0	702	0	17010	6594	427	5592	2794	3800	4824	0	0	0	0	0	0	0	0	0	0	0	0	0	0	0	0	0	0
EOG091202IK	7306189	7307307	19	nu	21261	0	2163	0	19098	7318	420	6265	3337	3981	5515	0	0	0	0	0	0	0	0	0	0	0	0	0	0	0	0	0	0
EOG091202IL	4760914	4762356	14	nu	20202	0	9336	0	10866	4978	542	3124	2365	2613	2764	0	0	0	0	0	0	0	0	0	0	0	0	0	0	0	0	0	0
EOG091202IN	1566802	1570239	16	nu	55008	0	23211	0	31797	14107	1517	10008	7018	7089	7682	0	0	0	0	0	0	0	0	0	0	0	0	0	0	0	0	0	0
EOG091202IO	3920107	3925593	19	nu	104253	0	70926	0	33327	13976	1268	11363	6413	7563	7988	0	0	0	0	0	0	0	0	0	0	0	0	0	0	0	0	0	0
EOG091202IP	2956561	2957949	10	nu	13890	0	2274	0	11616	5173	506	2910	2440	2733	3533	0	0	0	0	0	0	0	0	0	0	0	0	0	0	0	0	0	0
EOG091202IQ	2305111	2306583	19	nu	27987	0	6696	0	21291	9687	609	6092	4657	5030	5512	0	0	0	0	0	0	0	0	0	0	0	0	0	0	0	0	0	0
EOG091202IR	6171112	6172629	10	nu	15180	0	4140	0	11040	5174	426	3480	2387	2787	2386	0	0	0	0	0	0	0	0	0	0	0	0	0	0	0	0	0	0
EOG091202IS	3403510	3404787	19	nu	24282	0	4407	0	19875	7373	619	6419	3486	3887	6083	0	0	0	0	0	0	0	0	0	0	0	0	0	0	0	0	0	0
EOG091202IV	7292977	7294317	19	nu	25479	0	6780	0	18699	7510	586	6221	3389	4121	4968	0	0	0	0	0	0	0	0	0	0	0	0	0	0	0	0	0	0
EOG091202IY	2867293	2868675	16	nu	22128	0	2436	0	19692	8318	641	6392	3417	4901	4982	0	0	0	0	0	0	0	0	0	0	0	0	0	0	0	0	0	0
EOG091202J4	8033605	8036448	19	nu	54036	0	22953	0	31083	12080	1465	10388	5887	6193	8615	0	0	0	0	0	0	0	0	0	0	0	0	0	0	0	0	0	0
EOG091202J5	5011231	5012352	19	nu	21318	0	2310	0	19008	7813	440	5913	3655	4158	5282	0	0	0	0	0	0	0	0	0	0	0	0	0	0	0	0	0	0
EOG091202J6	374050	375876	16	nu	29232	0	7188	0	22044	9352	941	6758	4516	4836	5934	0	0	0	0	0	0	0	0	0	0	0	0	0	0	0	0	0	0
EOG091202J7	6672739	6675543	19	nu	53295	0	22119	0	31176	13619	1293	10988	7656	5963	6569	0	0	0	0	0	0	0	0	0	0	0	0	0	0	0	0	0	0
EOG091202J8	2404117	2405574	19	nu	27702	0	7725	0	19977	8002	597	6896	3374	4628	5079	0	0	0	0	0	0	0	0	0	0	0	0	0	0	0	0	0	0
EOG091202J9	5688283	5689569	17	nu	21879	0	5340	0	16539	6230	576	4822	2782	3448	5487	0	0	0	0	0	0	0	0	0	0	0	0	0	0	0	0	0	0
EOG091202JA	8235427	8238474	16	nu	48768	0	25104	3	23661	10467	1164	7231	4892	5575	5963	0	3	0	0	0	0	0	0	0	0	0	0	0	0	0	0	0	0
EOG091202JB	31198	35301	15	nu	61560	0	36495	0	25065	10629	1493	8669	5426	5203	5767	0	0	0	0	0	0	0	0	0	0	0	0	0	0	0	0	0	0
EOG091202JC	7103197	7104975	7	nu	12453	0	3285	0	9168	3959	534	2885	1877	2082	2324	0	0	0	0	0	0	0	0	0	0	0	0	0	0	0	0	0	0
EOG091202JD	7161514	7163385	19	nu	35568	0	19257	0	16311	6380	612	5235	3146	3234	4696	0	0	0	0	0	0	0	0	0	0	0	0	0	0	0	0	0	0
EOG091202JE	7076089	7078458	14	nu	33180	0	12948	0	20232	7863	1151	6347	3619	4244	6022	0	0	0	0	0	0	0	0	0	0	0	0	0	0	0	0	0	0
EOG091202JH	7440655	7441884	18	nu	22140	0	5562	0	16578	6241	520	4925	2692	3549	5412	0	0	0	0	0	0	0	0	0	0	0	0	0	0	0	0	0	0
EOG091202JJ	3493537	3495324	13	nu	23244	0	12444	0	10800	5172	401	3223	2454	2718	2405	0	0	0	0	0	0	0	0	0	0	0	0	0	0	0	0	0	0
EOG091202JL	3635215	3636549	16	nu	21360	0	2778	0	18582	8166	604	5775	3939	4227	4641	0	0	0	0	0	0	0	0	0	0	0	0	0	0	0	0	0	0
EOG091202JM	5874904	5876346	19	nu	27417	0	5163	0	22254	8019	861	7485	3606	4413	6750	0	0	0	0	0	0	0	0	0	0	0	0	0	0	0	0	0	0
EOG091202JO	7698970	7701918	19	nu	56031	0	23484	0	32547	12267	1446	12607	5163	7104	7673	0	0	0	0	0	0	0	0	0	0	0	0	0	0	0	0	0	0
EOG091202JQ	2715607	2717151	18	nu	27810	0	8130	1	19679	7916	772	6193	3572	4344	5570	0	1	0	0	0	0	0	0	0	0	0	0	0	0	0	0	0	0
EOG091202JS	402832	404397	19	nu	29754	0	5913	0	23841	8846	852	7718	4392	4454	7277	0	0	0	0	0	0	0	0	0	0	0	0	0	0	0	0	0	0
EOG091202JT	571378	573792	15	nu	36225	0	18036	0	18189	6952	717	5917	3222	3730	5320	0	0	0	0	0	0	0	0	0	0	0	0	0	0	0	0	0	0
EOG091202JU	9228145	9230046	13	nu	24726	0	8259	0	16467	6686	1031	5153	3279	3407	4628	0	0	0	0	0	0	0	0	0	0	0	0	0	0	0	0	0	0
EOG091202JV	8662609	8663808	19	nu	22800	0	2940	0	19860	7872	505	6251	3433	4439	5737	0	0	0	0	0	0	0	0	0	0	0	0	0	0	0	0	0	0
EOG091202JW	6867508	6869487	16	nu	31680	0	14898	0	16782	7134	739	5389	3547	3587	4259	0	0	0	0	0	0	0	0	0	0	0	0	0	0	0	0	0	0
EOG091202K2	8215378	8217249	18	nu	33696	0	13446	0	20250	6683	1044	7091	2921	3762	6476	0	0	0	0	0	0	0	0	0	0	0	0	0	0	0	0	0	0
EOG091202K4	528871	530424	19	nu	29526	0	7452	0	22074	8853	766	6833	4005	4848	6388	0	0	0	0	0	0	0	0	0	0	0	0	0	0	0	0	0	0
EOG091202K7	1836730	1838118	19	nu	26391	0	4683	0	21708	9449	748	6847	4172	5277	5412	0	0	0	0	0	0	0	0	0	0	0	0	0	0	0	0	0	0
EOG091202K9	7760170	7761807	19	nu	31122	0	5466	0	25656	11180	778	6615	5525	5655	7861	0	0	0	0	0	0	0	0	0	0	0	0	0	0	0	0	0	0
EOG091202KA	4137328	4138809	19	nu	28158	0	6099	0	22059	8158	856	7418	3805	4353	6483	0	0	0	0	0	0	0	0	0	0	0	0	0	0	0	0	0	0
EOG091202KB	1204936	1206651	18	nu	30888	0	10728	0	20160	7086	1028	6970	3046	4040	6104	0	0	0	0	0	0	0	0	0	0	0	0	0	0	0	0	0	0
EOG091202KC	1773079	1776294	19	nu	61104	0	36369	0	24735	10119	1079	8002	4935	5184	6614	0	0	0	0	0	0	0	0	0	0	0	0	0	0	0	0	0	0
EOG091202KD	3190474	3191871	19	nu	26562	0	4965	0	21597	7752	767	7266	3577	4175	6579	0	0	0	0	0	0	0	0	0	0	0	0	0	0	0	0	0	0
EOG091202KF	5522587	5524551	19	nu	37335	0	9876	0	27459	10447	1242	9161	4396	6051	7851	0	0	0	0	0	0	0	0	0	0	0	0	0	0	0	0	0	0
EOG091202KH	6157804	6160323	7	nu	17640	0	9081	1	8558	4063	413	2259	2030	2033	2236	0	1	0	0	0	0	0	0	0	0	0	0	0	0	0	0	0	0
EOG091202KI	4524448	4527033	19	nu	49134	0	22779	0	26355	10578	914	9273	4838	5740	6504	0	0	0	0	0	0	0	0	0	0	0	0	0	0	0	0	0	0
EOG091202KJ	2590882	2591991	19	nu	21090	0	1773	0	19317	7744	477	6139	3328	4416	5434	0	0	0	0	0	0	0	0	0	0	0	0	0	0	0	0	0	0
EOG091202KM	8208853	8212524	17	nu	62424	0	42054	0	20370	8108	860	6234	4148	3960	6028	0	0	0	0	0	0	0	0	0	0	0	0	0	0	0	0	0	0
EOG091202KS	8094988	8101707	18	nu	120960	0	87984	0	32976	13787	930	10918	7080	6707	8271	0	0	0	0	0	0	0	0	0	0	0	0	0	0	0	0	0	0
EOG091202KV	5286190	5287776	19	nu	30153	0	5250	0	24903	11388	647	7629	5997	5391	5886	0	0	0	0	0	0	0	0	0	0	0	0	0	0	0	0	0	0
EOG091202KX	3625210	3627468	19	nu	42921	0	24381	32	18508	7390	553	5568	3661	3729	5550	0	32	0	0	0	0	0	0	0	0	0	0	0	0	0	0	0	0
EOG091202L1	2375299	2377347	18	nu	36882	0	17205	0	19677	8058	593	5777	3966	4092	5842	0	0	0	0	0	0	0	0	0	0	0	0	0	0	0	0	0	0
EOG091202L3	2545402	2547009	18	nu	28944	0	4821	0	24123	9946	816	8163	4602	5344	6014	0	0	0	0	0	0	0	0	0	0	0	0	0	0	0	0	0	0
EOG091202L4	8667664	8670156	19	nu	47367	0	23769	0	23598	8879	1292	9598	3908	4971	5121	0	0	0	0	0	0	0	0	0	0	0	0	0	0	0	0	0	0
EOG091202L6	8964076	8966100	19	nu	38475	0	22005	32	16438	7626	543	5351	4253	3373	3461	0	32	0	0	0	0	0	0	0	0	0	0	0	0	0	0	0	0
EOG091202L9	694612	699192	18	nu	82458	0	56532	0	25926	9530	1319	9475	4114	5416	6921	0	0	0	0	0	0	0	0	0	0	0	0	0	0	0	0	0	0
EOG091202LA	7069831	7071051	19	nu	23199	0	3510	0	19689	7956	539	6404	3347	4609	5329	0	0	0	0	0	0	0	0	0	0	0	0	0	0	0	0	0	0
EOG091202LB	2588500	2589900	19	nu	26619	0	5271	0	21348	7991	667	6198	3563	4428	7159	0	0	0	0	0	0	0	0	0	0	0	0	0	0	0	0	0	0
EOG091202LD	6950563	6951900	19	nu	25422	0	2925	0	22497	8203	763	6637	3872	4331	7657	0	0	0	0	0	0	0	0	0	0	0	0	0	0	0	0	0	0
EOG091202LE	5979958	5981439	19	nu	28158	0	8550	0	19608	7889	475	6659	3753	4136	5060	0	0	0	0	0	0	0	0	0	0	0	0	0	0	0	0	0	0
EOG091202LF	6065410	6066984	19	nu	29925	0	8106	0	21819	8052	813	7584	3308	4744	6183	0	0	0	0	0	0	0	0	0	0	0	0	0	0	0	0	0	0
EOG091202LN	465973	468630	19	nu	50502	0	25986	0	24516	11532	727	6866	5972	5560	6118	0	0	0	0	0	0	0	0	0	0	0	0	0	0	0	0	0	0
EOG091202LT	993538	996261	19	nu	51756	0	23853	0	27903	14542	841	7538	8051	6491	5823	0	0	0	0	0	0	0	0	0	0	0	0	0	0	0	0	0	0
EOG091202LW	3779974	3781245	19	nu	24168	0	4980	0	19188	7223	609	6430	3121	4102	5535	0	0	0	0	0	0	0	0	0	0	0	0	0	0	0	0	0	0
EOG091202LZ	4876105	4877451	18	nu	24246	0	4839	0	19407	7529	621	6146	3583	3946	5732	0	0	0	0	0	0	0	0	0	0	0	0	0	0	0	0	0	0
EOG091202M1	5365744	5367684	11	nu	21351	0	7755	0	13596	5187	809	4654	2306	2881	3755	0	0	0	0	0	0	0	0	0	0	0	0	0	0	0	0	0	0
EOG091202M5	7479538	7481157	18	nu	29160	0	5553	0	23607	9398	815	7884	4312	5086	6325	0	0	0	0	0	0	0	0	0	0	0	0	0	0	0	0	0	0
EOG091202M6	456226	462078	12	nu	70236	0	46350	0	23886	9034	1102	8284	4584	4450	6568	0	0	0	0	0	0	0	0	0	0	0	0	0	0	0	0	0	0
EOG091202M7	9230047	9231285	19	nu	23541	0	4503	0	19038	8425	477	4511	4026	4399	6102	0	0	0	0	0	0	0	0	0	0	0	0	0	0	0	0	0	0
EOG091202M9	7799350	7800906	11	nu	17127	0	5454	0	11673	5064	571	4001	2222	2842	2608	0	0	0	0	0	0	0	0	0	0	0	0	0	0	0	0	0	0
EOG091202MC	527599	528870	19	nu	24168	0	3264	0	20904	9050	527	7125	4386	4664	4729	0	0	0	0	0	0	0	0	0	0	0	0	0	0	0	0	0	0
EOG091202MD	8123893	8126625	18	nu	49194	0	23346	30	25818	12074	717	7197	6165	5909	6547	0	30	0	0	0	0	0	0	0	0	0	0	0	0	0	0	0	0
EOG091202MG	4892998	4896738	18	nu	67338	0	42000	0	25338	9621	1171	8981	4339	5282	6736	0	0	0	0	0	0	0	0	0	0	0	0	0	0	0	0	0	0
EOG091202MI	980446	981663	19	nu	23142	0	6798	0	16344	6580	409	5351	3312	3268	4413	0	0	0	0	0	0	0	0	0	0	0	0	0	0	0	0	0	0
EOG091202MP	146350	149643	19	nu	62586	0	33543	0	29043	11618	1363	9968	5700	5918	7457	0	0	0	0	0	0	0	0	0	0	0	0	0	0	0	0	0	0
EOG091202MQ	5859751	5863584	19	nu	72846	0	40755	32	32059	12174	1456	12869	5492	6682	7016	0	32	0	0	0	0	0	0	0	0	0	0	0	0	0	0	0	0
EOG091202MU	6568447	6572829	14	nu	61362	0	38424	0	22938	8819	1244	8723	3778	5041	5396	0	0	0	0	0	0	0	0	0	0	0	0	0	0	0	0	0	0
EOG091202MW	5417251	5418771	19	nu	28899	0	8463	2	20434	8070	566	6663	3729	4341	5701	0	2	0	0	0	0	0	0	0	0	0	0	0	0	0	0	0	0
EOG091202MY	2406451	2407776	18	nu	23868	0	4347	0	19521	8258	680	5764	3808	4450	5499	0	0	0	0	0	0	0	0	0	0	0	0	0	0	0	0	0	0
EOG091202N2	4939558	4941618	19	nu	39159	0	16926	0	22233	10705	604	5509	4870	5835	6019	0	0	0	0	0	0	0	0	0	0	0	0	0	0	0	0	0	0
EOG091202N3	3975001	3977112	12	nu	25344	0	7803	1	17540	7104	1093	5997	3411	3693	4439	0	1	0	0	0	0	0	0	0	0	0	0	0	0	0	0	0	0
EOG091202N5	5868751	5869920	17	nu	19890	0	3783	0	16107	6391	394	5220	2564	3827	4496	0	0	0	0	0	0	0	0	0	0	0	0	0	0	0	0	0	0
EOG091202N7	7207291	7208919	19	nu	30951	0	9987	0	20964	7939	485	6695	3693	4246	6330	0	0	0	0	0	0	0	0	0	0	0	0	0	0	0	0	0	0
EOG091202N8	563929	566433	19	nu	47595	0	25623	1	21971	8810	652	6892	3754	5056	6269	0	1	0	0	0	0	0	0	0	0	0	0	0	0	0	0	0	0
EOG091202N9	1601542	1603161	19	nu	30780	0	11967	0	18813	7238	599	5950	3437	3801	5625	0	0	0	0	0	0	0	0	0	0	0	0	0	0	0	0	0	0
EOG091202NA	9402616	9404094	16	nu	23664	0	8961	0	14703	6721	528	4339	3319	3402	3643	0	0	0	0	0	0	0	0	0	0	0	0	0	0	0	0	0	0
EOG091202NC	9254920	9257067	19	nu	40812	0	13152	0	27660	11423	1249	9696	4647	6776	6541	0	0	0	0	0	0	0	0	0	0	0	0	0	0	0	0	0	0
EOG091202NH	4700698	4702119	12	nu	17064	0	4626	0	12438	5388	427	4644	2143	3245	2406	0	0	0	0	0	0	0	0	0	0	0	0	0	0	0	0	0	0
EOG091202NJ	6798145	6799533	19	nu	26391	0	7269	0	19122	7566	663	6059	3341	4225	5497	0	0	0	0	0	0	0	0	0	0	0	0	0	0	0	0	0	0
EOG091202NK	7841617	7843440	19	nu	34656	0	9990	0	24666	10459	921	7614	5452	5007	6593	0	0	0	0	0	0	0	0	0	0	0	0	0	0	0	0	0	0
EOG091202NR	4762357	4766259	9	nu	35127	0	15762	0	19365	8322	1320	6171	4045	4277	4872	0	0	0	0	0	0	0	0	0	0	0	0	0	0	0	0	0	0
EOG091202NV	1009189	1010952	19	nu	33516	0	8616	0	24900	9373	979	8662	3964	5409	6865	0	0	0	0	0	0	0	0	0	0	0	0	0	0	0	0	0	0
EOG091202NW	7448104	7453062	19	nu	94221	0	53661	50	40510	18747	1502	12617	10104	8643	9146	0	50	0	0	0	0	0	0	0	0	0	0	0	0	0	0	0	0
EOG091202NX	6767572	6768906	19	nu	25365	0	6297	0	19068	7375	476	6311	3337	4038	5382	0	0	0	0	0	0	0	0	0	0	0	0	0	0	0	0	0	0
EOG091202NY	8093581	8094987	19	nu	26733	0	6597	0	20136	8767	654	5951	4205	4562	5418	0	0	0	0	0	0	0	0	0	0	0	0	0	0	0	0	0	0
EOG091202O0	8207116	8208852	18	nu	31266	0	9783	0	21483	8846	855	7025	3874	4972	5612	0	0	0	0	0	0	0	0	0	0	0	0	0	0	0	0	0	0
EOG091202O1	4627882	4629807	12	nu	23112	0	7182	1	15929	7218	876	5060	3322	3896	3651	0	1	0	0	0	0	0	0	0	0	0	0	0	0	0	0	0	0
EOG091202O3	6680377	6683349	19	nu	56487	0	28236	1	28250	12881	835	9183	6400	6481	6186	0	1	0	0	0	0	0	0	0	0	0	0	0	0	0	0	0	0
EOG091202O4	8852959	8855688	19	nu	51870	0	19266	99	32505	11905	1450	12201	4962	6943	8399	0	99	0	0	0	0	0	0	0	0	0	0	0	0	0	0	0	0
EOG091202O5	8281291	8284017	18	nu	49086	0	25197	0	23889	9363	784	7278	4158	5205	7248	0	0	0	0	0	0	0	0	0	0	0	0	0	0	0	0	0	0
EOG091202O8	3591658	3593859	19	nu	41838	0	17931	0	23907	8973	914	8112	3864	5109	6822	0	0	0	0	0	0	0	0	0	0	0	0	0	0	0	0	0	0
EOG091202O9	7954015	7957719	13	nu	48165	0	26655	0	21510	9724	1026	6953	5202	4522	4833	0	0	0	0	0	0	0	0	0	0	0	0	0	0	0	0	0	0
EOG091202OD	5743660	5744856	19	nu	22743	0	3981	0	18762	7495	644	6054	3289	4206	5213	0	0	0	0	0	0	0	0	0	0	0	0	0	0	0	0	0	0
EOG091202OE	7267213	7270218	16	nu	48096	0	31236	0	16860	7299	711	5470	3342	3957	4091	0	0	0	0	0	0	0	0	0	0	0	0	0	0	0	0	0	0
EOG091202OJ	3055801	3058308	16	nu	40128	0	13890	0	26238	10324	1410	8296	4639	5685	7618	0	0	0	0	0	0	0	0	0	0	0	0	0	0	0	0	0	0
EOG091202OL	3534454	3535578	19	nu	21375	0	3342	0	18033	8075	549	5134	3790	4285	4824	0	0	0	0	0	0	0	0	0	0	0	0	0	0	0	0	0	0
EOG091202OM	4064779	4066983	18	nu	39690	0	15207	0	24483	9405	873	7765	4201	5204	7313	0	0	0	0	0	0	0	0	0	0	0	0	0	0	0	0	0	0
EOG091202OO	3346789	3347919	17	nu	19227	0	5682	0	13545	5888	500	4192	2733	3155	3465	0	0	0	0	0	0	0	0	0	0	0	0	0	0	0	0	0	0
EOG091202OP	6966916	6968181	18	nu	22788	0	1812	0	20976	7889	653	7326	3229	4660	5761	0	0	0	0	0	0	0	0	0	0	0	0	0	0	0	0	0	0
EOG091202OQ	3653575	3655353	19	nu	33801	0	11373	0	22428	8431	874	7870	3724	4707	6127	0	0	0	0	0	0	0	0	0	0	0	0	0	0	0	0	0	0
EOG091202OR	2596618	2598462	13	nu	23985	0	5733	0	18252	6952	985	5997	3313	3639	5303	0	0	0	0	0	0	0	0	0	0	0	0	0	0	0	0	0	0
EOG091202OS	2756068	2757411	19	nu	25536	0	4218	0	21318	8840	662	6811	4177	4663	5667	0	0	0	0	0	0	0	0	0	0	0	0	0	0	0	0	0	0
EOG091202OU	1859308	1860663	19	nu	25764	0	2595	0	23169	8845	712	7836	3979	4866	6488	0	0	0	0	0	0	0	0	0	0	0	0	0	0	0	0	0	0
EOG091202OW	2891800	2893254	13	nu	18915	0	5679	0	13236	5255	704	5258	2300	2955	2723	0	0	0	0	0	0	0	0	0	0	0	0	0	0	0	0	0	0
EOG091202OX	224467	227394	17	nu	49776	0	25338	0	24438	9717	958	8459	4292	5425	6262	0	0	0	0	0	0	0	0	0	0	0	0	0	0	0	0	0	0
EOG091202OZ	8446585	8452272	19	nu	108072	0	60306	0	47766	21516	2380	15604	10891	10625	10646	0	0	0	0	0	0	0	0	0	0	0	0	0	0	0	0	0	0
EOG091202P3	2207812	2209617	19	nu	34314	0	10383	0	23931	11197	566	7117	4958	6239	5617	0	0	0	0	0	0	0	0	0	0	0	0	0	0	0	0	0	0
EOG091202P4	2257465	2258883	19	nu	26961	0	4518	59	22384	8383	704	7440	4170	4213	6561	0	59	0	0	0	0	0	0	0	0	0	0	0	0	0	0	0	0
EOG091202P5	5917915	5919522	19	nu	30552	0	5412	0	25140	10188	926	7903	4794	5394	7049	0	0	0	0	0	0	0	0	0	0	0	0	0	0	0	0	0	0
EOG091202P7	7975483	7977384	19	nu	36138	0	14940	0	21198	8677	715	6668	3977	4700	5853	0	0	0	0	0	0	0	0	0	0	0	0	0	0	0	0	0	0
EOG091202P9	1952581	1953531	17	nu	16167	0	1098	0	15069	6164	341	4528	2665	3499	4377	0	0	0	0	0	0	0	0	0	0	0	0	0	0	0	0	0	0
EOG091202PD	1770262	1771836	19	nu	29925	0	10701	0	19224	7973	449	5921	3847	4126	5330	0	0	0	0	0	0	0	0	0	0	0	0	0	0	0	0	0	0
EOG091202PG	5410171	5411355	19	nu	22515	0	2505	0	20010	9706	541	5615	4860	4846	4689	0	0	0	0	0	0	0	0	0	0	0	0	0	0	0	0	0	0
EOG091202PH	1439869	1445592	18	nu	103032	0	74388	0	28644	11625	1110	9304	5371	6254	7715	0	0	0	0	0	0	0	0	0	0	0	0	0	0	0	0	0	0
EOG091202PI	9331285	9333534	19	nu	42750	0	20760	0	21990	7988	1086	7981	3495	4493	6021	0	0	0	0	0	0	0	0	0	0	0	0	0	0	0	0	0	0
EOG091202PK	3471214	3473703	19	nu	47310	0	25959	0	21351	8202	794	7459	4031	4171	5690	0	0	0	0	0	0	0	0	0	0	0	0	0	0	0	0	0	0
EOG091202PM	6575566	6577575	19	nu	38190	0	9147	0	29043	10413	1166	9753	4731	5682	8877	0	0	0	0	0	0	0	0	0	0	0	0	0	0	0	0	0	0
EOG091202PN	5364232	5365743	18	nu	27216	0	4842	0	22374	8275	847	7803	3557	4718	6296	0	0	0	0	0	0	0	0	0	0	0	0	0	0	0	0	0	0
EOG091202PR	6048976	6050211	19	nu	23484	0	5022	0	18462	7359	654	5219	3075	4284	5884	0	0	0	0	0	0	0	0	0	0	0	0	0	0	0	0	0	0
EOG091202PT	2581630	2583120	19	nu	28329	0	5211	0	23118	9016	860	7368	3784	5232	6734	0	0	0	0	0	0	0	0	0	0	0	0	0	0	0	0	0	0
EOG091202PU	620872	624027	15	nu	47340	0	29439	0	17901	6982	683	6139	3147	3835	4780	0	0	0	0	0	0	0	0	0	0	0	0	0	0	0	0	0	0
EOG091202PV	6722782	6724131	19	nu	25650	0	2448	0	23202	9350	695	7323	3791	5559	6529	0	0	0	0	0	0	0	0	0	0	0	0	0	0	0	0	0	0
EOG091202Q1	9184750	9185850	19	nu	20919	0	2280	0	18639	7237	439	6202	3441	3796	5200	0	0	0	0	0	0	0	0	0	0	0	0	0	0	0	0	0	0
EOG091202Q2	5149147	5150331	18	nu	21330	0	4647	0	16683	6537	468	5391	2654	3883	4755	0	0	0	0	0	0	0	0	0	0	0	0	0	0	0	0	0	0
EOG091202Q8	7237480	7239342	16	nu	29808	0	10626	3	19179	6940	1128	6772	3242	3698	5467	0	3	0	0	0	0	0	0	0	0	0	0	0	0	0	0	0	0
EOG091202Q9	7811017	7812942	17	nu	32742	0	14181	0	18561	7163	669	5065	3370	3793	6333	0	0	0	0	0	0	0	0	0	0	0	0	0	0	0	0	0	0
EOG091202QB	6075004	6078549	19	nu	67374	0	33975	0	33399	14511	1324	10156	5481	9030	8732	0	0	0	0	0	0	0	0	0	0	0	0	0	0	0	0	0	0
EOG091202QC	1998622	2000169	17	nu	26316	0	3336	0	22980	9432	815	6307	4384	5048	7241	0	0	0	0	0	0	0	0	0	0	0	0	0	0	0	0	0	0
EOG091202QD	7140460	7142403	19	nu	36936	0	17757	0	19179	8129	997	6149	4045	4084	4901	0	0	0	0	0	0	0	0	0	0	0	0	0	0	0	0	0	0
EOG091202QF	4499746	4502004	10	nu	22590	0	3414	0	19176	7895	1188	6619	3710	4185	4662	0	0	0	0	0	0	0	0	0	0	0	0	0	0	0	0	0	0
EOG091202QG	7300828	7304508	19	nu	69939	0	41439	0	28500	11127	1418	9414	5070	6057	7959	0	0	0	0	0	0	0	0	0	0	0	0	0	0	0	0	0	0
EOG091202QL	7411864	7413327	19	nu	27816	0	6771	0	21045	8309	519	7272	3559	4750	5464	0	0	0	0	0	0	0	0	0	0	0	0	0	0	0	0	0	0
EOG091202QP	560329	563928	17	nu	61200	0	32442	50	28708	11476	1612	10659	5838	5638	6573	0	50	0	0	0	0	0	0	0	0	0	0	0	0	0	0	0	0
EOG091202QQ	2857315	2858418	19	nu	20976	0	2712	0	18264	7372	397	5834	3338	4034	5058	0	0	0	0	0	0	0	0	0	0	0	0	0	0	0	0	0	0
EOG091202QR	5311477	5312637	19	nu	22059	0	2055	0	20004	8128	573	6185	3587	4541	5691	0	0	0	0	0	0	0	0	0	0	0	0	0	0	0	0	0	0
EOG091202QT	7118575	7120572	14	nu	27972	0	7491	0	20481	8436	1205	6713	3830	4606	5332	0	0	0	0	0	0	0	0	0	0	0	0	0	0	0	0	0	0
EOG091202QV	9240652	9243234	19	nu	49077	0	28044	1	21032	8826	620	6861	4028	4798	5345	0	1	0	0	0	0	0	0	0	0	0	0	0	0	0	0	0	0
EOG091202QW	3627469	3628962	13	nu	19422	0	4260	65	15097	5942	805	4864	2461	3481	4291	0	65	0	0	0	0	0	0	0	0	0	0	0	0	0	0	0	0
EOG091202QY	9161482	9163512	18	nu	36558	0	11472	0	25086	9155	1312	9088	4253	4902	6843	0	0	0	0	0	0	0	0	0	0	0	0	0	0	0	0	0	0
EOG091202R2	7402396	7407246	16	nu	77616	0	51888	0	25728	11015	1102	8778	4972	6043	5935	0	0	0	0	0	0	0	0	0	0	0	0	0	0	0	0	0	0
EOG091202R7	4432015	4433475	18	nu	26298	0	5550	0	20748	9720	675	5814	4770	4950	5214	0	0	0	0	0	0	0	0	0	0	0	0	0	0	0	0	0	0
EOG091202R9	8360644	8362905	19	nu	42978	0	21279	0	21699	8708	928	7665	3824	4884	5326	0	0	0	0	0	0	0	0	0	0	0	0	0	0	0	0	0	0
EOG091202RA	7818997	7823226	19	nu	80370	0	40506	0	39864	15321	2010	13916	7054	8267	10627	0	0	0	0	0	0	0	0	0	0	0	0	0	0	0	0	0	0
EOG091202RB	9048130	9050643	13	nu	32682	0	19569	0	13113	6468	457	3525	3210	3258	3120	0	0	0	0	0	0	0	0	0	0	0	0	0	0	0	0	0	0
EOG091202RC	5377990	5379384	13	nu	18135	0	6336	0	11799	5484	419	3631	2671	2813	2684	0	0	0	0	0	0	0	0	0	0	0	0	0	0	0	0	0	0
EOG091202RG	3438778	3440268	18	nu	26838	0	8958	0	17880	6214	786	6121	2613	3601	5545	0	0	0	0	0	0	0	0	0	0	0	0	0	0	0	0	0	0
EOG091202RI	3065938	3067200	19	nu	23997	0	4389	0	19608	8526	519	6160	3822	4704	4922	0	0	0	0	0	0	0	0	0	0	0	0	0	0	0	0	0	0
EOG091202RJ	7284202	7285977	16	nu	28416	0	13620	0	14796	6857	453	4175	3327	3530	3764	0	0	0	0	0	0	0	0	0	0	0	0	0	0	0	0	0	0
EOG091202RL	8382574	8384004	19	nu	27189	0	6480	0	20709	7778	710	5559	3459	4319	7372	0	0	0	0	0	0	0	0	0	0	0	0	0	0	0	0	0	0
EOG091202RQ	8029516	8032731	18	nu	57888	0	38529	0	19359	7289	740	6399	3278	4011	5671	0	0	0	0	0	0	0	0	0	0	0	0	0	0	0	0	0	0
EOG091202RR	7571074	7572309	19	nu	23484	0	1455	0	22029	9544	584	7538	4331	5213	4947	0	0	0	0	0	0	0	0	0	0	0	0	0	0	0	0	0	0
EOG091202RS	7179706	7181100	19	nu	26505	0	7302	0	19203	7048	776	6230	3294	3754	5925	0	0	0	0	0	0	0	0	0	0	0	0	0	0	0	0	0	0
EOG091202RU	5932063	5933469	14	nu	19698	0	5841	0	13857	5687	440	4214	2405	3282	3956	0	0	0	0	0	0	0	0	0	0	0	0	0	0	0	0	0	0
EOG091202RV	3633472	3634956	19	nu	28215	0	5940	0	22275	8306	888	6078	3888	4418	7891	0	0	0	0	0	0	0	0	0	0	0	0	0	0	0	0	0	0
EOG091202RW	6773629	6775629	19	nu	38019	0	18300	1	19718	7364	969	7351	3558	3806	5003	0	1	0	0	0	0	0	0	0	0	0	0	0	0	0	0	0	0
EOG091202RY	8115286	8117985	19	nu	51300	0	29691	0	21609	8001	855	8122	4157	3844	5486	0	0	0	0	0	0	0	0	0	0	0	0	0	0	0	0	0	0
EOG091202RZ	7971604	7973334	17	nu	29427	0	5325	0	24102	9196	969	6630	4340	4856	8276	0	0	0	0	0	0	0	0	0	0	0	0	0	0	0	0	0	0
EOG091202S0	5537947	5540781	15	nu	42525	0	22440	0	20085	8870	1167	6869	4481	4389	4346	0	0	0	0	0	0	0	0	0	0	0	0	0	0	0	0	0	0
EOG091202S3	2770600	2772078	16	nu	23664	0	3558	0	20106	7563	750	6925	3233	4330	5618	0	0	0	0	0	0	0	0	0	0	0	0	0	0	0	0	0	0
EOG091202S4	3384355	3385554	19	nu	22800	0	2295	0	20505	8868	617	6297	3828	5040	5340	0	0	0	0	0	0	0	0	0	0	0	0	0	0	0	0	0	0
EOG091202S5	1316680	1318113	15	nu	21510	0	7308	0	14202	6235	642	4129	2814	3421	3838	0	0	0	0	0	0	0	0	0	0	0	0	0	0	0	0	0	0
EOG091202S6	5089327	5090904	19	nu	29982	0	10605	0	19377	9664	498	5321	5006	4658	4392	0	0	0	0	0	0	0	0	0	0	0	0	0	0	0	0	0	0
EOG091202S7	957169	959007	18	nu	33102	0	12786	0	20316	8868	841	6456	4604	4264	4992	0	0	0	0	0	0	0	0	0	0	0	0	0	0	0	0	0	0
EOG091202S8	310627	312273	19	nu	31293	0	7347	1	23945	10461	766	6373	5018	5443	7111	0	1	0	0	0	0	0	0	0	0	0	0	0	0	0	0	0	0
EOG091202S9	6728320	6729753	14	nu	20076	0	3876	0	16200	8580	523	4000	4496	4084	3620	0	0	0	0	0	0	0	0	0	0	0	0	0	0	0	0	0	0
EOG091202SA	7429726	7430787	16	nu	16992	0	1836	0	15156	6349	488	4709	2712	3637	4098	0	0	0	0	0	0	0	0	0	0	0	0	0	0	0	0	0	0
EOG091202SC	7677775	7680597	14	nu	39522	0	22623	0	16899	8362	501	5200	4650	3712	3337	0	0	0	0	0	0	0	0	0	0	0	0	0	0	0	0	0	0
EOG091202SD	4136152	4137327	19	nu	22344	0	3015	0	19329	7136	590	6285	3246	3890	5908	0	0	0	0	0	0	0	0	0	0	0	0	0	0	0	0	0	0
EOG091202SI	2081512	2083329	19	nu	34542	0	5421	0	29121	11070	1075	10972	4690	6380	7079	0	0	0	0	0	0	0	0	0	0	0	0	0	0	0	0	0	0
EOG091202SJ	4343050	4344360	18	nu	23598	0	5034	0	18564	7149	483	6670	3414	3735	4745	0	0	0	0	0	0	0	0	0	0	0	0	0	0	0	0	0	0
EOG091202SK	3417772	3418749	19	nu	18582	0	2241	0	16341	6696	455	4537	3199	3497	5108	0	0	0	0	0	0	0	0	0	0	0	0	0	0	0	0	0	0
EOG091202SM	8630965	8632251	19	nu	24453	0	4071	24	20358	7538	790	6563	3530	4008	6257	0	24	0	0	0	0	0	0	0	0	0	0	0	0	0	0	0	0
EOG091202SN	6661639	6663120	19	nu	28158	0	2088	0	26070	10435	823	7782	4854	5581	7853	0	0	0	0	0	0	0	0	0	0	0	0	0	0	0	0	0	0
EOG091202SP	867376	869649	19	nu	43206	0	21309	0	21897	9140	690	6563	3996	5144	6194	0	0	0	0	0	0	0	0	0	0	0	0	0	0	0	0	0	0
EOG091202SS	2041339	2042625	9	nu	11583	0	2640	0	8943	3748	452	2816	1778	1970	2379	0	0	0	0	0	0	0	0	0	0	0	0	0	0	0	0	0	0
EOG091202SU	3961879	3963150	19	nu	24168	0	3549	0	20619	7648	681	7068	3740	3908	5903	0	0	0	0	0	0	0	0	0	0	0	0	0	0	0	0	0	0
EOG091202SV	4616155	4619226	8	nu	24576	0	10632	0	13944	5095	830	5113	2467	2628	3736	0	0	0	0	0	0	0	0	0	0	0	0	0	0	0	0	0	0
EOG091202SW	9199732	9201573	18	nu	33156	0	4371	0	28785	11554	1173	9360	5333	6221	7871	0	0	0	0	0	0	0	0	0	0	0	0	0	0	0	0	0	0
EOG091202SZ	3330574	3332259	17	nu	28662	0	13068	0	15594	6620	717	4836	3057	3563	4138	0	0	0	0	0	0	0	0	0	0	0	0	0	0	0	0	0	0
EOG091202T2	1682032	1683480	17	nu	24633	0	8118	0	16515	8109	460	4621	3976	4133	3785	0	0	0	0	0	0	0	0	0	0	0	0	0	0	0	0	0	0
EOG091202T4	1850740	1852107	17	nu	23256	0	6603	0	16653	6200	664	5533	2784	3416	4920	0	0	0	0	0	0	0	0	0	0	0	0	0	0	0	0	0	0
EOG091202T5	820534	821796	19	nu	23997	0	4401	0	19596	7080	785	6642	3085	3995	5874	0	0	0	0	0	0	0	0	0	0	0	0	0	0	0	0	0	0
EOG091202T7	4685953	4688043	12	nu	25092	0	5364	0	19728	9266	905	6013	4838	4428	4449	0	0	0	0	0	0	0	0	0	0	0	0	0	0	0	0	0	0
EOG091202T8	2693911	2695665	19	nu	33345	0	11712	0	21633	8622	852	7101	3744	4878	5910	0	0	0	0	0	0	0	0	0	0	0	0	0	0	0	0	0	0
EOG091202T9	6339991	6341928	18	nu	34884	0	13854	0	21030	7797	844	7790	3249	4548	5443	0	0	0	0	0	0	0	0	0	0	0	0	0	0	0	0	0	0
EOG091202TA	8461288	8462343	19	nu	20064	0	1809	0	18255	7183	424	6142	3254	3929	4930	0	0	0	0	0	0	0	0	0	0	0	0	0	0	0	0	0	0
EOG091202TB	2492119	2494251	18	nu	38394	0	13275	0	25119	11955	848	7910	5788	6167	5254	0	0	0	0	0	0	0	0	0	0	0	0	0	0	0	0	0	0
EOG091202TC	1449763	1450833	19	nu	20349	0	3852	0	16497	7138	463	4952	3359	3779	4407	0	0	0	0	0	0	0	0	0	0	0	0	0	0	0	0	0	0
EOG091202TE	9003853	9006927	18	nu	55350	0	20157	0	35193	14893	1116	12985	6412	8481	7315	0	0	0	0	0	0	0	0	0	0	0	0	0	0	0	0	0	0
EOG091202TG	4223425	4224543	19	nu	21261	0	2994	0	18267	7297	488	6114	2977	4320	4856	0	0	0	0	0	0	0	0	0	0	0	0	0	0	0	0	0	0
EOG091202TH	7260637	7262427	12	nu	21492	0	7422	0	14070	6547	639	4290	3547	3000	3233	0	0	0	0	0	0	0	0	0	0	0	0	0	0	0	0	0	0
EOG091202TJ	6396883	6398052	17	nu	19890	0	5592	0	14298	6086	394	4265	2736	3350	3947	0	0	0	0	0	0	0	0	0	0	0	0	0	0	0	0	0	0
EOG091202TK	4016809	4019382	18	nu	46332	0	25494	0	20838	9185	769	6357	4477	4708	5296	0	0	0	0	0	0	0	0	0	0	0	0	0	0	0	0	0	0
EOG091202TM	9045880	9047385	19	nu	28614	0	5211	0	23403	8856	794	7980	3707	5149	6567	0	0	0	0	0	0	0	0	0	0	0	0	0	0	0	0	0	0
EOG091202TN	9344080	9345327	19	nu	23712	0	3942	0	19770	7524	663	6629	3167	4357	5617	0	0	0	0	0	0	0	0	0	0	0	0	0	0	0	0	0	0
EOG091202TO	4706410	4708452	13	nu	26559	0	10353	0	16206	6580	714	4944	3119	3461	4682	0	0	0	0	0	0	0	0	0	0	0	0	0	0	0	0	0	0
EOG091202TP	5596027	5600304	14	nu	59892	0	34698	3	25191	10561	1717	9247	5945	4616	5383	0	3	0	0	0	0	0	0	0	0	0	0	0	0	0	0	0	0
EOG091202TQ	9321493	9323268	19	nu	33744	0	16278	0	17466	8008	352	4668	3675	4333	4790	0	0	0	0	0	0	0	0	0	0	0	0	0	0	0	0	0	0
EOG091202TS	8839642	8841744	18	nu	37854	0	19161	0	18693	7437	785	6081	3353	4084	5175	0	0	0	0	0	0	0	0	0	0	0	0	0	0	0	0	0	0
EOG091202TU	5383519	5385228	18	nu	30780	0	10524	0	20256	7716	853	6812	3536	4180	5728	0	0	0	0	0	0	0	0	0	0	0	0	0	0	0	0	0	0
EOG091202TX	766369	767640	18	nu	22896	0	6702	0	16194	5991	516	5498	2428	3563	4705	0	0	0	0	0	0	0	0	0	0	0	0	0	0	0	0	0	0
EOG091202TY	7996360	7997805	16	nu	23136	0	3534	0	19602	9325	610	5809	5086	4239	4468	0	0	0	0	0	0	0	0	0	0	0	0	0	0	0	0	0	0
EOG091202TZ	1359505	1361115	14	nu	22554	0	5181	0	17373	6336	896	5968	2709	3627	5069	0	0	0	0	0	0	0	0	0	0	0	0	0	0	0	0	0	0
EOG091202U0	7290523	7291680	18	nu	20844	0	4797	0	16047	6885	424	5004	2988	3897	4158	0	0	0	0	0	0	0	0	0	0	0	0	0	0	0	0	0	0
EOG091202U2	9278794	9280221	19	nu	27132	0	4395	0	22737	8025	761	8127	3353	4672	6585	0	0	0	0	0	0	0	0	0	0	0	0	0	0	0	0	0	0
EOG091202U4	8851678	8852958	19	nu	24339	0	4032	0	20307	8082	521	6682	3569	4513	5543	0	0	0	0	0	0	0	0	0	0	0	0	0	0	0	0	0	0
EOG091202U6	2262397	2264478	11	nu	22902	0	5520	0	17382	6551	1085	6279	3447	3104	4552	0	0	0	0	0	0	0	0	0	0	0	0	0	0	0	0	0	0
EOG091202U7	3324670	3325863	11	nu	13134	0	2097	0	11037	5660	477	3156	3106	2554	2221	0	0	0	0	0	0	0	0	0	0	0	0	0	0	0	0	0	0
EOG091202U8	7950727	7954014	19	nu	62472	0	38787	0	23685	10524	975	7524	5586	4938	5637	0	0	0	0	0	0	0	0	0	0	0	0	0	0	0	0	0	0
EOG091202U9	5564629	5566569	11	nu	21351	0	6108	0	15243	5980	826	5239	2783	3197	4024	0	0	0	0	0	0	0	0	0	0	0	0	0	0	0	0	0	0
EOG091202UB	7817995	7818996	19	nu	19038	0	453	0	18585	7352	444	5882	3169	4183	5351	0	0	0	0	0	0	0	0	0	0	0	0	0	0	0	0	0	0
EOG091202UC	6240682	6241908	19	nu	23313	0	3864	1	19448	8752	521	5662	4023	4729	5034	0	1	0	0	0	0	0	0	0	0	0	0	0	0	0	0	0	0
EOG091202UD	1732003	1733340	18	nu	24084	0	6573	0	17511	7250	619	5674	3752	3498	4587	0	0	0	0	0	0	0	0	0	0	0	0	0	0	0	0	0	0
EOG091202UH	3097861	3099330	19	nu	27930	0	6579	0	21351	7670	920	7459	3355	4315	6222	0	0	0	0	0	0	0	0	0	0	0	0	0	0	0	0	0	0
EOG091202UI	3720862	3721980	16	nu	17904	0	1467	1	16436	6522	510	5224	2902	3620	4690	0	1	0	0	0	0	0	0	0	0	0	0	0	0	0	0	0	0
EOG091202UJ	7608847	7610982	17	nu	36312	0	14937	0	21375	8449	753	7210	3822	4627	5716	0	0	0	0	0	0	0	0	0	0	0	0	0	0	0	0	0	0
EOG091202UM	7896709	7898712	18	nu	36072	0	17532	0	18540	8304	370	5724	4038	4266	4512	0	0	0	0	0	0	0	0	0	0	0	0	0	0	0	0	0	0
EOG091202UN	3796927	3798441	19	nu	28785	0	9486	0	19299	9770	587	5282	5099	4671	4247	0	0	0	0	0	0	0	0	0	0	0	0	0	0	0	0	0	0
EOG091202UO	8453413	8454786	15	nu	20610	0	1893	0	18717	8114	700	5545	3700	4414	5058	0	0	0	0	0	0	0	0	0	0	0	0	0	0	0	0	0	0
EOG091202US	4990921	4992039	16	nu	17904	0	2535	3	15366	6769	519	4496	3214	3555	4101	0	3	0	0	0	0	0	0	0	0	0	0	0	0	0	0	0	0
EOG091202UV	182920	184239	19	nu	25080	0	7134	0	17946	7664	449	5312	3214	4450	4970	0	0	0	0	0	0	0	0	0	0	0	0	0	0	0	0	0	0
EOG091202UY	3026752	3029217	19	nu	46854	0	23805	0	23049	8829	809	7635	4086	4743	6585	0	0	0	0	0	0	0	0	0	0	0	0	0	0	0	0	0	0
EOG091202UZ	3855592	3857199	19	nu	30552	0	4671	0	25881	10458	926	8412	4571	5887	7011	0	0	0	0	0	0	0	0	0	0	0	0	0	0	0	0	0	0
EOG091202V0	4344361	4346061	18	nu	30618	0	7935	0	22683	8544	951	6954	3895	4649	7185	0	0	0	0	0	0	0	0	0	0	0	0	0	0	0	0	0	0
EOG091202V1	3866287	3868092	19	nu	34314	0	11676	0	22638	7801	1105	8906	3436	4365	5931	0	0	0	0	0	0	0	0	0	0	0	0	0	0	0	0	0	0
EOG091202V2	2695666	2697480	18	nu	32670	0	11007	0	21663	8056	923	7430	3823	4233	6177	0	0	0	0	0	0	0	0	0	0	0	0	0	0	0	0	0	0
EOG091202V3	2893255	2895843	18	nu	46602	0	20376	0	26226	10398	1572	8919	4925	5473	6909	0	0	0	0	0	0	0	0	0	0	0	0	0	0	0	0	0	0
EOG091202V6	7619197	7620609	19	nu	26847	0	3876	0	22971	8855	753	8202	3822	5033	5914	0	0	0	0	0	0	0	0	0	0	0	0	0	0	0	0	0	0
EOG091202V8	7542349	7543617	19	nu	24111	0	4878	0	19233	6892	749	6631	3160	3732	5710	0	0	0	0	0	0	0	0	0	0	0	0	0	0	0	0	0	0
EOG091202VD	8628838	8630964	17	nu	36159	0	12870	0	23289	10643	1017	7135	4843	5800	5511	0	0	0	0	0	0	0	0	0	0	0	0	0	0	0	0	0	0
EOG091202VG	689605	691509	16	nu	30480	0	10593	0	19887	7637	902	6264	3824	3813	5986	0	0	0	0	0	0	0	0	0	0	0	0	0	0	0	0	0	0
EOG091202VJ	934753	936582	19	nu	34770	0	11331	0	23439	9287	906	7661	4223	5064	6491	0	0	0	0	0	0	0	0	0	0	0	0	0	0	0	0	0	0
EOG091202VK	4729537	4731159	9	nu	14607	0	3264	0	11343	4738	641	3467	2104	2634	3138	0	0	0	0	0	0	0	0	0	0	0	0	0	0	0	0	0	0
EOG091202VL	4553680	4555710	18	nu	36558	0	17277	0	19281	8018	1009	5903	3743	4275	5360	0	0	0	0	0	0	0	0	0	0	0	0	0	0	0	0	0	0
EOG091202VN	6147229	6149340	19	nu	40128	0	22947	0	17181	6976	410	5418	3046	3930	4787	0	0	0	0	0	0	0	0	0	0	0	0	0	0	0	0	0	0
EOG091202VO	2036608	2037783	19	nu	22344	0	3153	0	19191	8491	532	5476	3929	4562	5224	0	0	0	0	0	0	0	0	0	0	0	0	0	0	0	0	0	0
EOG091202VR	2018014	2021229	13	nu	41808	0	26976	0	14832	7045	739	4234	3860	3185	3553	0	0	0	0	0	0	0	0	0	0	0	0	0	0	0	0	0	0
EOG091202VS	1403404	1406376	19	nu	56487	0	32133	1	24353	9577	962	8148	4440	5137	6628	0	1	0	0	0	0	0	0	0	0	0	0	0	0	0	0	0	0
EOG091202VV	7527214	7528491	19	nu	24282	0	1890	0	22392	8763	647	7793	3623	5140	5836	0	0	0	0	0	0	0	0	0	0	0	0	0	0	0	0	0	0
EOG091202VW	7104976	7106250	19	nu	24225	0	3381	0	20844	8257	682	7132	3661	4596	5455	0	0	0	0	0	0	0	0	0	0	0	0	0	0	0	0	0	0
EOG091202W0	7170652	7172676	19	nu	38475	0	11964	50	26461	10776	979	7747	5649	5127	7938	0	50	0	0	0	0	0	0	0	0	0	0	0	0	0	0	0	0
EOG091202W2	1896322	1897692	19	nu	26049	0	6354	1	19694	8484	688	5883	3610	4874	5327	0	1	0	0	0	0	0	0	0	0	0	0	0	0	0	0	0	0
EOG091202W3	3352414	3354804	19	nu	45429	0	25887	0	19542	8151	615	5875	3806	4345	5516	0	0	0	0	0	0	0	0	0	0	0	0	0	0	0	0	0	0
EOG091202W7	881803	884649	14	nu	39858	0	23433	0	16425	7353	725	4721	3728	3625	4351	0	0	0	0	0	0	0	0	0	0	0	0	0	0	0	0	0	0
EOG091202W9	2364607	2366556	19	nu	37050	0	11358	0	25692	11325	920	8002	5529	5796	6365	0	0	0	0	0	0	0	0	0	0	0	0	0	0	0	0	0	0
EOG091202WA	4011094	4014270	10	nu	31770	0	18681	0	13089	5404	606	3978	2543	2861	3707	0	0	0	0	0	0	0	0	0	0	0	0	0	0	0	0	0	0
EOG091202WB	8776765	8777883	19	nu	21261	0	4449	0	16812	5961	552	5851	2475	3486	5000	0	0	0	0	0	0	0	0	0	0	0	0	0	0	0	0	0	0
EOG091202WC	2551075	2553525	19	nu	46569	0	23112	0	23457	9392	868	7806	4004	5388	6259	0	0	0	0	0	0	0	0	0	0	0	0	0	0	0	0	0	0
[truncated: 2,248 more rows]
