# Supplementary material for: Genome sequences identify three families of Coleoptera as morphologically derived click beetles (Elateridae)
Source: Sci Rep. 2018 Nov 20;8:17084. doi: 10.1038/s41598-018-35328-0 (PMC6244081; doi:10.1038/s41598-018-35328-0)
Supplement: Supplementary file 2 — Supplementary Dataset 1 [file 41598_2018_35328_MOESM2_ESM.zip › Supplementary_Data/Table6.xls]

## Sheet: Table6
FASconCAT INFO:
SUPERMATRIX FILE	P CODING CHARACTERS [%]	P MISSING DATA [?] [%]	P INDELS [%]	P AMBIGUITIES [%]	P PARSIMONY INFORMATIVE SITES [%]	P GC CONTENT [%]	PRINTED AS FASTA	PRINTED AS NEXUS	PRINTED AS PHYLIP
supermatrix	80.066	0	19.929	0.005	52.219	32.256	YES	NO	NO
FILE	START POSITION SUPERMATRIX	END POSITION SUPERMATRIX	N SEQUENCES	SEQUENCE TYPE	N CHARACTERS	N MISSING DATA [?]	N INDELS	N AMBIGUITIES	N PARSIMONY INFORMATIVE SITES	N GC CONTENT	N CODING CHARACTERS	A	C	G	T	U	N	Y	R	W	S	K	M	D	V	H	B	F	L	I	P	Q	E
EOG091200CT	996208	999480	19	nu	62187	0	12291	0	49896	18082	1887	17256	8455	9627	14558	0	0	0	0	0	0	0	0	0	0	0	0	0	0	0	0	0	0
EOG091200DF	2023225	2025570	19	nu	44574	0	18120	0	26454	11005	1089	8499	5227	5778	6950	0	0	0	0	0	0	0	0	0	0	0	0	0	0	0	0	0	0
EOG091200HR	616585	619602	19	nu	57342	0	14685	0	42657	17425	1384	13671	8660	8765	11561	0	0	0	0	0	0	0	0	0	0	0	0	0	0	0	0	0	0
EOG091200T5	1768081	1770804	19	nu	51756	0	22569	0	29187	11087	1326	10041	5303	5784	8059	0	0	0	0	0	0	0	0	0	0	0	0	0	0	0	0	0	0
EOG091200WG	1007587	1010370	19	nu	52896	0	14376	0	38520	15687	1572	13185	7019	8668	9648	0	0	0	0	0	0	0	0	0	0	0	0	0	0	0	0	0	0
EOG0912011M	2222431	2224431	19	nu	38019	0	10119	0	27900	11637	933	8208	5299	6338	8055	0	0	0	0	0	0	0	0	0	0	0	0	0	0	0	0	0	0
EOG09120165	76291	78306	19	nu	38304	0	7164	0	31140	12442	1255	9609	5925	6517	9089	0	0	0	0	0	0	0	0	0	0	0	0	0	0	0	0	0	0
EOG09120364	458653	459618	19	nu	18354	0	4059	0	14295	5413	553	4923	2423	2990	3959	0	0	0	0	0	0	0	0	0	0	0	0	0	0	0	0	0	0
EOG091206AD	612727	613218	19	nu	9348	0	420	0	8928	3368	257	3297	1367	2001	2263	0	0	0	0	0	0	0	0	0	0	0	0	0	0	0	0	0	0
EOG0912000P	2411176	2422023	19	nu	206112	0	90324	0	115788	48588	4926	35233	23586	25002	31967	0	0	0	0	0	0	0	0	0	0	0	0	0	0	0	0	0	0
EOG0912000X	1373014	1382199	19	nu	174534	0	69336	0	105198	42495	3892	32163	20062	22433	30540	0	0	0	0	0	0	0	0	0	0	0	0	0	0	0	0	0	0
EOG09120010	2734336	2743635	19	nu	176700	0	83925	0	92775	39323	4540	27129	17840	21483	26323	0	0	0	0	0	0	0	0	0	0	0	0	0	0	0	0	0	0
EOG09120017	209092	216339	19	nu	137712	0	36138	1	101573	42253	2797	34635	18814	23439	24685	0	1	0	0	0	0	0	0	0	0	0	0	0	0	0	0	0	0
EOG0912001J	856006	863091	19	nu	134634	0	23082	0	111552	49527	3904	33147	23617	25910	28878	0	0	0	0	0	0	0	0	0	0	0	0	0	0	0	0	0	0
EOG0912001L	1522039	1529463	19	nu	141075	0	36438	0	104637	41381	3987	37851	20207	21174	25405	0	0	0	0	0	0	0	0	0	0	0	0	0	0	0	0	0	0
EOG0912001N	1923007	1930893	19	nu	149853	0	76197	0	73656	27197	4133	23329	13536	13661	23130	0	0	0	0	0	0	0	0	0	0	0	0	0	0	0	0	0	0
EOG0912001O	2390650	2398362	19	nu	146547	0	39885	4	106658	45815	3333	32709	21418	24397	28134	0	4	0	0	0	0	0	0	0	0	0	0	0	0	0	0	0	0
EOG0912001Q	1725895	1733250	19	nu	139764	0	42369	0	97395	39054	3281	29817	17857	21197	28524	0	0	0	0	0	0	0	0	0	0	0	0	0	0	0	0	0	0
EOG0912001S	1578376	1585932	19	nu	143583	0	75546	0	68037	29505	3076	20366	14012	15493	18166	0	0	0	0	0	0	0	0	0	0	0	0	0	0	0	0	0	0
EOG0912001U	2239381	2246022	19	nu	126198	0	39666	0	86532	34722	3161	27158	16313	18409	24652	0	0	0	0	0	0	0	0	0	0	0	0	0	0	0	0	0	0
EOG09120026	466771	471765	19	nu	94905	0	20640	0	74265	32572	3390	23498	16854	15718	18195	0	0	0	0	0	0	0	0	0	0	0	0	0	0	0	0	0	0
EOG0912002C	705415	710154	19	nu	90060	0	23925	0	66135	27808	1947	21267	13529	14279	17060	0	0	0	0	0	0	0	0	0	0	0	0	0	0	0	0	0	0
EOG0912002F	1626445	1632495	19	nu	114969	0	34461	0	80508	32756	2640	24131	15497	17259	23621	0	0	0	0	0	0	0	0	0	0	0	0	0	0	0	0	0	0
EOG09120031	904306	909339	19	nu	95646	0	16053	0	79593	34037	2007	24186	16297	17740	21370	0	0	0	0	0	0	0	0	0	0	0	0	0	0	0	0	0	0
EOG0912003E	1534894	1538526	19	nu	69027	0	15600	0	53427	21142	1895	18567	9596	11546	13718	0	0	0	0	0	0	0	0	0	0	0	0	0	0	0	0	0	0
EOG0912003M	2224432	2229177	19	nu	90174	0	27879	0	62295	28070	2585	22148	14464	13606	12077	0	0	0	0	0	0	0	0	0	0	0	0	0	0	0	0	0	0
EOG0912003N	2466319	2472738	19	nu	121980	0	39276	0	82704	33292	3653	31336	15057	18235	18076	0	0	0	0	0	0	0	0	0	0	0	0	0	0	0	0	0	0
EOG0912003O	1712344	1717668	19	nu	101175	0	41901	0	59274	24373	2345	16777	11144	13229	18124	0	0	0	0	0	0	0	0	0	0	0	0	0	0	0	0	0	0
EOG0912003R	1543240	1550022	19	nu	128877	0	62880	15	65982	27644	3209	25029	12463	15181	13309	0	15	0	0	0	0	0	0	0	0	0	0	0	0	0	0	0	0
EOG0912003U	1877920	1882770	19	nu	92169	0	19785	0	72384	27703	2221	22598	13534	14169	22083	0	0	0	0	0	0	0	0	0	0	0	0	0	0	0	0	0	0
EOG0912003W	1394590	1399476	19	nu	92853	0	21078	0	71775	30748	2106	21126	14465	16283	19901	0	0	0	0	0	0	0	0	0	0	0	0	0	0	0	0	0	0
EOG09120040	342076	347244	19	nu	98211	0	35067	0	63144	29344	2382	17497	14649	14695	16303	0	0	0	0	0	0	0	0	0	0	0	0	0	0	0	0	0	0
EOG09120043	2527762	2533401	19	nu	107160	0	39081	0	68079	27277	3126	20863	13330	13947	19939	0	0	0	0	0	0	0	0	0	0	0	0	0	0	0	0	0	0
EOG0912004Y	269905	276186	19	nu	119358	0	37800	0	81558	29517	3714	26989	14295	15222	25052	0	0	0	0	0	0	0	0	0	0	0	0	0	0	0	0	0	0
EOG0912004Z	2056375	2060229	19	nu	73245	0	13887	0	59358	22185	1471	19646	9981	12204	17527	0	0	0	0	0	0	0	0	0	0	0	0	0	0	0	0	0	0
EOG09120055	99367	104217	19	nu	92169	0	36126	0	56043	23594	2026	17804	10346	13248	14645	0	0	0	0	0	0	0	0	0	0	0	0	0	0	0	0	0	0
EOG09120058	1820455	1824426	19	nu	75468	0	7848	0	67620	29477	1575	21028	13659	15818	17115	0	0	0	0	0	0	0	0	0	0	0	0	0	0	0	0	0	0
EOG0912005D	2001757	2006778	19	nu	95418	0	15678	0	79740	33448	2309	26678	14703	18745	19614	0	0	0	0	0	0	0	0	0	0	0	0	0	0	0	0	0	0
EOG0912005E	283861	289056	19	nu	98724	0	34410	0	64314	26903	2380	18831	13066	13837	18580	0	0	0	0	0	0	0	0	0	0	0	0	0	0	0	0	0	0
EOG0912005J	2718841	2723634	19	nu	91086	0	33498	0	57588	24816	2175	16719	12081	12735	16053	0	0	0	0	0	0	0	0	0	0	0	0	0	0	0	0	0	0
EOG0912005L	2847049	2852364	19	nu	101004	0	49929	0	51075	19830	2903	15764	9848	9982	15481	0	0	0	0	0	0	0	0	0	0	0	0	0	0	0	0	0	0
EOG0912005N	388837	393141	19	nu	81795	0	23838	0	57957	23506	2126	17245	11116	12390	17206	0	0	0	0	0	0	0	0	0	0	0	0	0	0	0	0	0	0
EOG0912005S	2556283	2560485	19	nu	79857	0	22680	0	57177	22314	1939	17794	10303	12011	17069	0	0	0	0	0	0	0	0	0	0	0	0	0	0	0	0	0	0
EOG0912005U	321607	326598	19	nu	94848	0	35574	42	59232	22947	2863	19255	11385	11562	17030	0	42	0	0	0	0	0	0	0	0	0	0	0	0	0	0	0	0
EOG09120062	1036543	1040805	19	nu	80997	0	29928	0	51069	20520	2423	15397	10032	10488	15152	0	0	0	0	0	0	0	0	0	0	0	0	0	0	0	0	0	0
EOG09120063	1055122	1059666	19	nu	86355	0	15915	0	70440	30312	2074	20560	15795	14517	19568	0	0	0	0	0	0	0	0	0	0	0	0	0	0	0	0	0	0
EOG09120069	2638306	2643672	19	nu	101973	0	37503	0	64470	25265	2907	20459	11517	13748	18746	0	0	0	0	0	0	0	0	0	0	0	0	0	0	0	0	0	0
EOG0912006D	1303036	1306602	19	nu	67773	0	10005	0	57768	22797	1590	18228	10471	12326	16743	0	0	0	0	0	0	0	0	0	0	0	0	0	0	0	0	0	0
EOG0912006F	1456819	1461027	19	nu	79971	0	21195	0	58776	23196	2234	19025	10463	12733	16555	0	0	0	0	0	0	0	0	0	0	0	0	0	0	0	0	0	0
EOG0912006K	1464529	1468236	19	nu	70452	0	20664	1	49787	20965	1631	15617	10055	10910	13205	0	1	0	0	0	0	0	0	0	0	0	0	0	0	0	0	0	0
EOG0912006P	1860358	1865295	19	nu	93822	0	35598	0	58224	21782	2553	19363	10160	11622	17079	0	0	0	0	0	0	0	0	0	0	0	0	0	0	0	0	0	0
EOG0912006Q	642796	646821	19	nu	76494	0	23457	4	53033	20160	2091	18548	8925	11235	14325	0	4	0	0	0	0	0	0	0	0	0	0	0	0	0	0	0	0
EOG0912006R	2483437	2487042	19	nu	68514	0	9339	0	59175	23312	1722	18543	10944	12368	17320	0	0	0	0	0	0	0	0	0	0	0	0	0	0	0	0	0	0
EOG0912006T	796960	801057	19	nu	77862	0	25170	0	52692	23836	1923	15757	11839	11997	13099	0	0	0	0	0	0	0	0	0	0	0	0	0	0	0	0	0	0
EOG0912006Z	1739326	1742694	19	nu	64011	0	11097	0	52914	20434	1523	16634	9568	10866	15846	0	0	0	0	0	0	0	0	0	0	0	0	0	0	0	0	0	0
EOG09120076	971491	976188	19	nu	89262	0	25503	1	63758	25270	2354	19940	11840	13430	18548	0	1	0	0	0	0	0	0	0	0	0	0	0	0	0	0	0	0
EOG09120078	2316721	2320080	19	nu	63840	0	4164	0	59676	25737	1336	18056	12352	13385	15883	0	0	0	0	0	0	0	0	0	0	0	0	0	0	0	0	0	0
EOG0912007B	537889	541617	19	nu	70851	0	8427	38	62386	24660	1723	20330	11050	13610	17396	0	38	0	0	0	0	0	0	0	0	0	0	0	0	0	0	0	0
EOG0912007D	1331698	1335369	19	nu	69768	0	26364	3	43401	16960	2092	14189	8022	8938	12252	0	3	0	0	0	0	0	0	0	0	0	0	0	0	0	0	0	0
EOG0912007I	2111782	2115369	19	nu	68172	0	14928	0	53244	22060	1260	16022	10202	11858	15162	0	0	0	0	0	0	0	0	0	0	0	0	0	0	0	0	0	0
EOG0912007K	2344231	2347986	19	nu	71364	0	24957	3	46404	17536	1895	15614	7915	9621	13254	0	3	0	0	0	0	0	0	0	0	0	0	0	0	0	0	0	0
EOG0912007M	678856	682713	19	nu	73302	0	30369	0	42933	17015	1710	13251	8020	8995	12667	0	0	0	0	0	0	0	0	0	0	0	0	0	0	0	0	0	0
EOG0912007S	2184883	2189496	19	nu	87666	0	20055	0	67611	27559	2491	20594	12809	14750	19458	0	0	0	0	0	0	0	0	0	0	0	0	0	0	0	0	0	0
EOG0912007W	2180926	2184882	19	nu	75183	0	25233	0	49950	20196	1861	15088	8522	11674	14666	0	0	0	0	0	0	0	0	0	0	0	0	0	0	0	0	0	0
EOG0912007X	2155297	2158584	19	nu	62472	0	16530	0	45942	19279	1742	14242	8843	10436	12421	0	0	0	0	0	0	0	0	0	0	0	0	0	0	0	0	0	0
EOG09120086	1561663	1565946	19	nu	81396	0	23397	0	57999	23232	2234	20416	10143	13089	14351	0	0	0	0	0	0	0	0	0	0	0	0	0	0	0	0	0	0
EOG0912008A	559708	562884	19	nu	60363	0	6828	1	53534	21335	1362	16860	10053	11282	15339	0	1	0	0	0	0	0	0	0	0	0	0	0	0	0	0	0	0
EOG0912008E	2744053	2747484	19	nu	65208	0	14004	0	51204	20357	1483	16075	9004	11353	14772	0	0	0	0	0	0	0	0	0	0	0	0	0	0	0	0	0	0
EOG0912008I	1749685	1752627	19	nu	55917	0	15747	0	40170	15747	1886	14962	6988	8759	9461	0	0	0	0	0	0	0	0	0	0	0	0	0	0	0	0	0	0
EOG0912008J	2475313	2479200	19	nu	73872	0	10968	6	62898	26110	1990	19166	10993	15117	17622	0	6	0	0	0	0	0	0	0	0	0	0	0	0	0	0	0	0
EOG0912008T	695563	698145	19	nu	49077	0	3288	0	45789	19616	959	13558	9216	10400	12615	0	0	0	0	0	0	0	0	0	0	0	0	0	0	0	0	0	0
EOG09120096	1261942	1265118	19	nu	60363	0	7110	0	53253	21168	1446	15912	9294	11874	16173	0	0	0	0	0	0	0	0	0	0	0	0	0	0	0	0	0	0
EOG0912009A	6106	9459	19	nu	63726	0	11820	0	51906	21593	1504	16173	9881	11712	14140	0	0	0	0	0	0	0	0	0	0	0	0	0	0	0	0	0	0
EOG0912009B	824473	828108	19	nu	69084	0	14853	0	54231	20917	2042	17520	9489	11428	15794	0	0	0	0	0	0	0	0	0	0	0	0	0	0	0	0	0	0
EOG0912009G	1471447	1474866	19	nu	64980	0	13023	65	51892	20924	1702	16317	9515	11409	14651	0	65	0	0	0	0	0	0	0	0	0	0	0	0	0	0	0	0
EOG0912009J	1648780	1652673	19	nu	73986	0	17490	0	56496	22874	1859	18250	10523	12351	15372	0	0	0	0	0	0	0	0	0	0	0	0	0	0	0	0	0	0
EOG0912009Q	2320081	2323116	19	nu	57684	0	17751	0	39933	16829	1367	11922	8095	8734	11182	0	0	0	0	0	0	0	0	0	0	0	0	0	0	0	0	0	0
EOG0912009S	1383787	1390485	19	nu	127281	0	49410	0	77871	27483	4169	32710	11382	16101	17678	0	0	0	0	0	0	0	0	0	0	0	0	0	0	0	0	0	0
EOG0912009U	2503867	2507115	19	nu	61731	0	14250	0	47481	20911	1412	14017	9504	11407	12553	0	0	0	0	0	0	0	0	0	0	0	0	0	0	0	0	0	0
EOG091200A2	2275672	2279007	19	nu	63384	0	2163	0	61221	25265	1636	18781	11362	13903	17175	0	0	0	0	0	0	0	0	0	0	0	0	0	0	0	0	0	0
EOG091200A5	2455618	2459511	19	nu	73986	0	14673	0	59313	22656	2298	20237	10301	12355	16420	0	0	0	0	0	0	0	0	0	0	0	0	0	0	0	0	0	0
EOG091200A6	2216644	2220144	19	nu	66519	0	24879	0	41640	18234	1822	12014	8621	9613	11392	0	0	0	0	0	0	0	0	0	0	0	0	0	0	0	0	0	0
EOG091200A7	2664493	2667981	19	nu	66291	0	24753	102	41436	17585	1555	12519	8301	9284	11332	0	102	0	0	0	0	0	0	0	0	0	0	0	0	0	0	0	0
EOG091200A8	1565947	1569057	19	nu	59109	0	7230	0	51879	21321	1476	16008	10088	11233	14550	0	0	0	0	0	0	0	0	0	0	0	0	0	0	0	0	0	0
EOG091200A9	441385	445206	19	nu	72618	0	16788	44	55786	22490	2076	17041	10571	11919	16255	0	44	0	0	0	0	0	0	0	0	0	0	0	0	0	0	0	0
EOG091200AB	1676569	1679397	19	nu	53751	0	3141	0	50610	19336	1131	16628	9122	10214	14646	0	0	0	0	0	0	0	0	0	0	0	0	0	0	0	0	0	0
EOG091200AC	815959	818955	19	nu	56943	0	2604	2	54337	24431	1174	14695	11888	12543	15211	0	2	0	0	0	0	0	0	0	0	0	0	0	0	0	0	0	0
EOG091200AG	2172283	2175780	19	nu	66462	0	14289	0	52173	21506	1863	16357	10045	11461	14310	0	0	0	0	0	0	0	0	0	0	0	0	0	0	0	0	0	0
EOG091200AH	1999138	2001756	19	nu	49761	0	9042	0	40719	15725	1397	14098	6808	8917	10896	0	0	0	0	0	0	0	0	0	0	0	0	0	0	0	0	0	0
EOG091200AO	978469	981876	19	nu	64752	0	23118	0	41634	17482	1553	13131	8359	9123	11021	0	0	0	0	0	0	0	0	0	0	0	0	0	0	0	0	0	0
EOG091200AV	181288	184656	19	nu	64011	0	25149	3	38859	15708	1775	11035	7604	8104	12116	0	3	0	0	0	0	0	0	0	0	0	0	0	0	0	0	0	0
EOG091200B4	25126	27990	19	nu	54435	0	8904	0	45531	17814	1359	14376	8137	9677	13341	0	0	0	0	0	0	0	0	0	0	0	0	0	0	0	0	0	0
EOG091200B5	1942108	1945242	19	nu	59565	0	3723	0	55842	25915	1567	15540	12674	13241	14387	0	0	0	0	0	0	0	0	0	0	0	0	0	0	0	0	0	0
EOG091200B9	845392	848640	19	nu	61731	0	18984	0	42747	16247	1756	14302	7602	8645	12198	0	0	0	0	0	0	0	0	0	0	0	0	0	0	0	0	0	0
EOG091200BE	1110253	1113201	19	nu	56031	0	13767	0	42264	16525	1368	13618	7134	9391	12121	0	0	0	0	0	0	0	0	0	0	0	0	0	0	0	0	0	0
EOG091200BI	592621	595530	19	nu	55290	0	7857	0	47433	21259	1346	13894	10054	11205	12280	0	0	0	0	0	0	0	0	0	0	0	0	0	0	0	0	0	0
EOG091200BL	1497880	1502112	19	nu	80427	0	20826	0	59601	21676	2036	21299	9607	12069	16626	0	0	0	0	0	0	0	0	0	0	0	0	0	0	0	0	0	0
EOG091200BT	2677747	2680650	19	nu	55176	0	12141	0	43035	16527	1542	14200	7534	8993	12308	0	0	0	0	0	0	0	0	0	0	0	0	0	0	0	0	0	0
EOG091200BU	2816938	2819991	19	nu	58026	0	18855	0	39171	15571	1237	13562	6865	8706	10038	0	0	0	0	0	0	0	0	0	0	0	0	0	0	0	0	0	0
EOG091200BX	436048	439095	19	nu	57912	0	11061	0	46851	19821	1444	14568	9122	10699	12462	0	0	0	0	0	0	0	0	0	0	0	0	0	0	0	0	0	0
EOG091200C3	2380999	2384262	19	nu	62016	0	12822	0	49194	19521	1638	16532	8988	10533	13141	0	0	0	0	0	0	0	0	0	0	0	0	0	0	0	0	0	0
EOG091200C8	2472739	2475312	19	nu	48906	0	10182	0	38724	16106	944	11701	7100	9006	10917	0	0	0	0	0	0	0	0	0	0	0	0	0	0	0	0	0	0
EOG091200C9	959113	961560	19	nu	46512	0	10725	0	35787	14885	1148	11856	6577	8308	9046	0	0	0	0	0	0	0	0	0	0	0	0	0	0	0	0	0	0
EOG091200CD	78307	81747	19	nu	65379	0	15597	1	49781	21596	1725	14448	9388	12208	13737	0	1	0	0	0	0	0	0	0	0	0	0	0	0	0	0	0	0
EOG091200CE	1195888	1199214	19	nu	63213	0	11151	0	52062	20393	1569	17805	9275	11118	13864	0	0	0	0	0	0	0	0	0	0	0	0	0	0	0	0	0	0
EOG091200CS	1300081	1303035	19	nu	56145	0	8127	0	48018	20270	1554	14565	9217	11053	13183	0	0	0	0	0	0	0	0	0	0	0	0	0	0	0	0	0	0
EOG091200CX	240802	245010	19	nu	79971	0	16716	23	63232	26369	1936	19455	13207	13162	17408	0	23	0	0	0	0	0	0	0	0	0	0	0	0	0	0	0	0
EOG091200CY	476851	479931	19	nu	58539	0	25599	0	32940	14123	1497	10328	6817	7306	8489	0	0	0	0	0	0	0	0	0	0	0	0	0	0	0	0	0	0
EOG091200D5	821062	824472	19	nu	64809	0	22737	0	42072	15956	1922	14122	7361	8595	11994	0	0	0	0	0	0	0	0	0	0	0	0	0	0	0	0	0	0
EOG091200D8	1133695	1136871	19	nu	60363	0	17007	0	43356	19259	1553	12750	9877	9382	11347	0	0	0	0	0	0	0	0	0	0	0	0	0	0	0	0	0	0
EOG091200DA	1655437	1658448	19	nu	57228	0	8496	0	48732	18929	1870	15991	9139	9790	13812	0	0	0	0	0	0	0	0	0	0	0	0	0	0	0	0	0	0
EOG091200DD	1210945	1213788	19	nu	54036	0	6843	0	47193	18667	1300	14732	8819	9848	13794	0	0	0	0	0	0	0	0	0	0	0	0	0	0	0	0	0	0
EOG091200DE	1854652	1857912	19	nu	61959	0	12153	0	49806	20564	1766	15385	10301	10263	13857	0	0	0	0	0	0	0	0	0	0	0	0	0	0	0	0	0	0
EOG091200DJ	1831810	1834584	19	nu	52725	0	10452	0	42273	18122	1149	12571	8082	10040	11580	0	0	0	0	0	0	0	0	0	0	0	0	0	0	0	0	0	0
EOG091200DL	1031749	1035105	19	nu	63783	0	8130	0	55653	21847	1571	19549	9771	12076	14257	0	0	0	0	0	0	0	0	0	0	0	0	0	0	0	0	0	0
EOG091200DM	2138272	2141475	19	nu	60876	0	10953	6	49917	20958	1961	16107	9307	11651	12852	0	6	0	0	0	0	0	0	0	0	0	0	0	0	0	0	0	0
EOG091200DO	1903690	1907091	19	nu	64638	0	19812	0	44826	17636	1904	13708	7831	9805	13482	0	0	0	0	0	0	0	0	0	0	0	0	0	0	0	0	0	0
EOG091200DP	524203	528951	19	nu	90231	0	38505	0	51726	24900	1854	14612	13170	11730	12214	0	0	0	0	0	0	0	0	0	0	0	0	0	0	0	0	0	0
EOG091200DW	235522	239376	19	nu	73245	0	23286	1	49958	23549	1917	15025	11483	12066	11384	0	1	0	0	0	0	0	0	0	0	0	0	0	0	0	0	0	0
EOG091200DY	793057	795705	19	nu	50331	0	6435	0	43896	19701	1112	12993	9335	10366	11202	0	0	0	0	0	0	0	0	0	0	0	0	0	0	0	0	0	0
EOG091200DZ	961561	964428	19	nu	54492	0	30480	0	24012	10484	1292	8186	5138	5346	5342	0	0	0	0	0	0	0	0	0	0	0	0	0	0	0	0	0	0
EOG091200E0	481171	484356	19	nu	60534	0	9102	0	51432	23370	1390	15466	10165	13205	12596	0	0	0	0	0	0	0	0	0	0	0	0	0	0	0	0	0	0
EOG091200ED	128629	131412	19	nu	52896	0	15750	0	37146	15155	1372	11917	7337	7818	10074	0	0	0	0	0	0	0	0	0	0	0	0	0	0	0	0	0	0
EOG091200EL	926941	930024	19	nu	58596	0	8913	2	49681	21514	1565	14676	9267	12247	13491	0	2	0	0	0	0	0	0	0	0	0	0	0	0	0	0	0	0
EOG091200ES	377410	380070	19	nu	50559	0	6480	0	44079	19245	1151	13089	9367	9878	11745	0	0	0	0	0	0	0	0	0	0	0	0	0	0	0	0	0	0
EOG091200ET	1909312	1912371	19	nu	58140	0	19287	0	38853	15452	1340	13513	7257	8195	9888	0	0	0	0	0	0	0	0	0	0	0	0	0	0	0	0	0	0
EOG091200EX	2175781	2178576	19	nu	53124	0	11361	0	41763	17912	1157	13626	7776	10136	10225	0	0	0	0	0	0	0	0	0	0	0	0	0	0	0	0	0	0
EOG091200F2	1016062	1019337	19	nu	62244	0	13131	0	49113	18976	1780	15817	8565	10411	14320	0	0	0	0	0	0	0	0	0	0	0	0	0	0	0	0	0	0
EOG091200F4	835144	839817	19	nu	88806	0	32265	0	56541	20441	2978	18583	9464	10977	17517	0	0	0	0	0	0	0	0	0	0	0	0	0	0	0	0	0	0
EOG091200F7	123694	127248	19	nu	67545	0	21921	30	45594	19656	1810	13418	9359	10297	12520	0	30	0	0	0	0	0	0	0	0	0	0	0	0	0	0	0	0
EOG091200FE	1399477	1403394	19	nu	74442	0	31239	0	43203	19732	2094	13331	9671	10061	10140	0	0	0	0	0	0	0	0	0	0	0	0	0	0	0	0	0	0
EOG091200FF	655807	658905	19	nu	58881	0	21837	0	37044	17612	1306	11498	9201	8411	7934	0	0	0	0	0	0	0	0	0	0	0	0	0	0	0	0	0	0
EOG091200FL	1983682	1987392	19	nu	70509	0	19935	3	50571	20738	2250	17464	9313	11425	12369	0	3	0	0	0	0	0	0	0	0	0	0	0	0	0	0	0	0
EOG091200FN	1071790	1074684	19	nu	55005	0	13098	0	41907	19131	1335	12261	9174	9957	10515	0	0	0	0	0	0	0	0	0	0	0	0	0	0	0	0	0	0
EOG091200FW	921943	924618	19	nu	50844	0	1863	50	48931	20177	1265	14668	8710	11467	14086	0	50	0	0	0	0	0	0	0	0	0	0	0	0	0	0	0	0
EOG091200FY	229414	232035	19	nu	49818	0	17580	0	32238	13329	1356	10479	6162	7167	8430	0	0	0	0	0	0	0	0	0	0	0	0	0	0	0	0	0	0
EOG091200G0	2897632	2900667	19	nu	57684	0	14667	0	43017	16022	1539	14450	6951	9071	12545	0	0	0	0	0	0	0	0	0	0	0	0	0	0	0	0	0	0
EOG091200G9	2821768	2824491	19	nu	51756	0	7767	0	43989	18815	1333	13590	9146	9669	11584	0	0	0	0	0	0	0	0	0	0	0	0	0	0	0	0	0	0
EOG091200GE	1598434	1601148	19	nu	51585	0	14949	0	36636	15224	1348	11385	7180	8044	10027	0	0	0	0	0	0	0	0	0	0	0	0	0	0	0	0	0	0
EOG091200GI	1082788	1085991	19	nu	60876	0	18882	0	41994	17136	1739	13911	8118	9018	10947	0	0	0	0	0	0	0	0	0	0	0	0	0	0	0	0	0	0
EOG091200GT	1295851	1298574	19	nu	51756	0	8421	0	43335	17751	1100	15773	7704	10047	9811	0	0	0	0	0	0	0	0	0	0	0	0	0	0	0	0	0	0
EOG091200GY	309907	312891	19	nu	56715	0	12714	0	44001	16498	1481	14491	7605	8893	13012	0	0	0	0	0	0	0	0	0	0	0	0	0	0	0	0	0	0
EOG091200H4	2903893	2906490	19	nu	49362	0	12588	0	36774	15388	1110	11466	7042	8346	9920	0	0	0	0	0	0	0	0	0	0	0	0	0	0	0	0	0	0
EOG091200H5	2039707	2042073	19	nu	44973	0	15525	0	29448	11916	1218	9834	5985	5931	7698	0	0	0	0	0	0	0	0	0	0	0	0	0	0	0	0	0	0
EOG091200H7	2026429	2029434	19	nu	57114	0	19539	0	37575	13823	1732	12874	6573	7250	10878	0	0	0	0	0	0	0	0	0	0	0	0	0	0	0	0	0	0
EOG091200HD	2108641	2111781	19	nu	59679	0	14421	0	45258	18630	1869	14015	8918	9712	12613	0	0	0	0	0	0	0	0	0	0	0	0	0	0	0	0	0	0
EOG091200HH	1896418	1899186	19	nu	52611	0	8157	0	44454	18203	1238	14367	8583	9620	11884	0	0	0	0	0	0	0	0	0	0	0	0	0	0	0	0	0	0
EOG091200HI	1047199	1050522	19	nu	63156	0	15360	0	47796	19688	1728	14184	9721	9967	13924	0	0	0	0	0	0	0	0	0	0	0	0	0	0	0	0	0	0
EOG091200HN	1121860	1124706	19	nu	54093	0	12855	0	41238	16429	1378	13251	6939	9490	11558	0	0	0	0	0	0	0	0	0	0	0	0	0	0	0	0	0	0
EOG091200HO	1790128	1793106	19	nu	56601	0	6342	0	50259	18749	1531	19247	8406	10343	12263	0	0	0	0	0	0	0	0	0	0	0	0	0	0	0	0	0	0
EOG091200HS	2790730	2793969	19	nu	61560	0	19830	0	41730	16479	1380	13835	7738	8741	11416	0	0	0	0	0	0	0	0	0	0	0	0	0	0	0	0	0	0
EOG091200HU	2084371	2087271	19	nu	55119	0	9018	0	46101	17705	1634	14744	8547	9158	13652	0	0	0	0	0	0	0	0	0	0	0	0	0	0	0	0	0	0
EOG091200HX	83725	86571	19	nu	54093	0	17439	0	36654	14798	1455	11349	7530	7268	10507	0	0	0	0	0	0	0	0	0	0	0	0	0	0	0	0	0	0
EOG091200IB	1570744	1574523	19	nu	71820	0	21705	0	50115	24469	1656	14561	12480	11989	11085	0	0	0	0	0	0	0	0	0	0	0	0	0	0	0	0	0	0
EOG091200IG	1687426	1690671	19	nu	61674	0	19725	0	41949	15909	1747	12928	7553	8356	13112	0	0	0	0	0	0	0	0	0	0	0	0	0	0	0	0	0	0
EOG091200IL	779107	781857	19	nu	52269	0	11643	0	40626	15532	1348	13676	7001	8531	11418	0	0	0	0	0	0	0	0	0	0	0	0	0	0	0	0	0	0
EOG091200IN	879619	882303	19	nu	51015	0	16668	0	34347	14085	1152	10544	6373	7712	9718	0	0	0	0	0	0	0	0	0	0	0	0	0	0	0	0	0	0
EOG091200J2	753880	756225	19	nu	44574	0	10362	0	34212	13890	1142	10758	6694	7196	9564	0	0	0	0	0	0	0	0	0	0	0	0	0	0	0	0	0	0
EOG091200JC	875527	877893	19	nu	44973	0	14670	0	30303	12876	1174	9208	5980	6896	8219	0	0	0	0	0	0	0	0	0	0	0	0	0	0	0	0	0	0
EOG091200JE	808051	810531	19	nu	47139	0	8283	0	38856	15477	1310	12584	7385	8092	10795	0	0	0	0	0	0	0	0	0	0	0	0	0	0	0	0	0	0
EOG091200JG	571954	574974	19	nu	57399	0	11616	0	45783	19655	1536	14304	9221	10434	11824	0	0	0	0	0	0	0	0	0	0	0	0	0	0	0	0	0	0
EOG091200JX	1995157	1997418	19	nu	42978	0	6018	0	36960	13778	937	12839	6082	7696	10343	0	0	0	0	0	0	0	0	0	0	0	0	0	0	0	0	0	0
EOG091200K5	204781	206916	19	nu	40584	0	4962	0	35622	14633	825	11141	7025	7608	9848	0	0	0	0	0	0	0	0	0	0	0	0	0	0	0	0	0	0
EOG091200KD	1170706	1173015	19	nu	43890	0	6072	0	37818	14151	949	12732	6286	7865	10935	0	0	0	0	0	0	0	0	0	0	0	0	0	0	0	0	0	0
EOG091200KH	1090813	1093863	19	nu	57969	0	8409	0	49560	19073	1809	15943	8791	10282	14544	0	0	0	0	0	0	0	0	0	0	0	0	0	0	0	0	0	0
EOG091200KK	1140217	1142922	19	nu	51414	0	9207	1	42206	19074	1456	13044	8674	10400	10088	0	1	0	0	0	0	0	0	0	0	0	0	0	0	0	0	0	0
EOG091200KO	119635	122187	19	nu	48507	0	7881	0	40626	16852	1340	12649	7357	9495	11125	0	0	0	0	0	0	0	0	0	0	0	0	0	0	0	0	0	0
EOG091200KS	1118056	1121115	19	nu	58140	0	12201	0	45939	18311	1917	15707	8251	10060	11921	0	0	0	0	0	0	0	0	0	0	0	0	0	0	0	0	0	0
EOG091200KU	1619779	1622148	19	nu	45030	0	4611	0	40419	16383	1131	12667	7302	9081	11369	0	0	0	0	0	0	0	0	0	0	0	0	0	0	0	0	0	0
EOG091200KY	1243342	1245651	19	nu	43890	0	7227	0	36663	14154	896	12603	6129	8025	9906	0	0	0	0	0	0	0	0	0	0	0	0	0	0	0	0	0	0
EOG091200L4	889486	891810	19	nu	44175	0	8343	0	35832	14675	1147	11466	6355	8320	9691	0	0	0	0	0	0	0	0	0	0	0	0	0	0	0	0	0	0
EOG091200LF	186214	188883	19	nu	50730	0	7584	0	43146	18013	1341	12980	9011	9002	12153	0	0	0	0	0	0	0	0	0	0	0	0	0	0	0	0	0	0
EOG091200LJ	2079748	2082462	19	nu	51585	0	16419	0	35166	13466	1829	13903	6042	7424	7797	0	0	0	0	0	0	0	0	0	0	0	0	0	0	0	0	0	0
EOG091200LM	1127494	1130004	19	nu	47709	0	9828	0	37881	16747	1256	12095	7748	8999	9039	0	0	0	0	0	0	0	0	0	0	0	0	0	0	0	0	0	0
EOG091200LN	2592367	2595861	19	nu	66405	0	26151	0	40254	15065	2068	14440	6610	8455	10749	0	0	0	0	0	0	0	0	0	0	0	0	0	0	0	0	0	0
EOG091200LS	2141863	2145126	19	nu	62016	0	22833	0	39183	15495	1768	13311	7482	8013	10377	0	0	0	0	0	0	0	0	0	0	0	0	0	0	0	0	0	0
EOG091200LY	872446	875526	19	nu	58539	0	29211	0	29328	12682	1303	8974	6369	6313	7672	0	0	0	0	0	0	0	0	0	0	0	0	0	0	0	0	0	0
EOG091200M0	2295004	2298093	19	nu	58710	0	17214	0	41496	14425	2004	14119	6821	7604	12952	0	0	0	0	0	0	0	0	0	0	0	0	0	0	0	0	0	0
EOG091200M1	1224106	1226568	19	nu	46797	0	7683	0	39114	15171	1297	12444	6565	8606	11499	0	0	0	0	0	0	0	0	0	0	0	0	0	0	0	0	0	0
EOG091200M4	1062085	1065414	19	nu	63270	0	21252	0	42018	16443	1843	13717	7109	9334	11858	0	0	0	0	0	0	0	0	0	0	0	0	0	0	0	0	0	0
EOG091200M8	1145683	1148694	19	nu	57228	0	8967	0	48261	20045	1734	14867	8156	11889	13349	0	0	0	0	0	0	0	0	0	0	0	0	0	0	0	0	0	0
EOG091200M9	2589256	2591952	19	nu	51243	0	6495	1	44747	19340	1267	14331	9025	10315	11076	0	1	0	0	0	0	0	0	0	0	0	0	0	0	0	0	0	0
EOG091200MB	363874	366186	19	nu	43947	0	8721	0	35226	13543	1113	12389	6654	6889	9294	0	0	0	0	0	0	0	0	0	0	0	0	0	0	0	0	0	0
EOG091200MC	2693911	2696700	19	nu	53010	0	13410	0	39600	14083	1577	12973	6566	7517	12544	0	0	0	0	0	0	0	0	0	0	0	0	0	0	0	0	0	0
EOG091200ME	161872	164271	19	nu	45600	0	2811	0	42789	16171	1140	14146	7141	9030	12472	0	0	0	0	0	0	0	0	0	0	0	0	0	0	0	0	0	0
EOG091200MI	449578	452487	19	nu	55290	0	17472	3	37815	14567	1325	11922	6498	8069	11326	0	3	0	0	0	0	0	0	0	0	0	0	0	0	0	0	0	0
EOG091200MM	1022680	1026522	19	nu	73017	0	17871	0	55146	19884	2845	22057	8696	11188	13205	0	0	0	0	0	0	0	0	0	0	0	0	0	0	0	0	0	0
EOG091200MP	2105131	2107452	19	nu	44118	0	4854	0	39264	16746	1072	11487	7553	9193	11031	0	0	0	0	0	0	0	0	0	0	0	0	0	0	0	0	0	0
EOG091200MQ	484357	487479	19	nu	59337	0	5343	0	53994	24461	1725	16174	12408	12053	13359	0	0	0	0	0	0	0	0	0	0	0	0	0	0	0	0	0	0
EOG091200N0	64831	67056	19	nu	42294	0	16320	1	25973	12987	822	7812	7037	5950	5174	0	1	0	0	0	0	0	0	0	0	0	0	0	0	0	0	0	0
EOG091200N2	2453275	2455617	19	nu	44517	0	10314	0	34203	14167	1112	10772	6859	7308	9264	0	0	0	0	0	0	0	0	0	0	0	0	0	0	0	0	0	0
EOG091200N3	2314630	2316720	19	nu	39729	0	10032	0	29697	12574	908	9418	5732	6842	7705	0	0	0	0	0	0	0	0	0	0	0	0	0	0	0	0	0	0
EOG091200N9	710155	713541	19	nu	64353	0	30477	0	33876	13742	2178	10629	6907	6835	9505	0	0	0	0	0	0	0	0	0	0	0	0	0	0	0	0	0	0
EOG091200NB	1204555	1208523	19	nu	75411	0	24285	0	51126	20658	2119	18763	9222	11436	11705	0	0	0	0	0	0	0	0	0	0	0	0	0	0	0	0	0	0
EOG091200NC	1632496	1635543	19	nu	57912	0	21993	0	35919	15488	1441	11530	7231	8257	8901	0	0	0	0	0	0	0	0	0	0	0	0	0	0	0	0	0	0
EOG091200NF	1510936	1513206	19	nu	43149	0	14475	0	28674	12621	1050	9310	6026	6595	6743	0	0	0	0	0	0	0	0	0	0	0	0	0	0	0	0	0	0
EOG091200NI	2888683	2890914	19	nu	42408	0	2889	0	39519	16227	1129	12744	7514	8713	10548	0	0	0	0	0	0	0	0	0	0	0	0	0	0	0	0	0	0
EOG091200NJ	772741	775227	19	nu	47253	0	14994	0	32259	14525	1185	10048	7364	7161	7686	0	0	0	0	0	0	0	0	0	0	0	0	0	0	0	0	0	0
EOG091200NQ	1488088	1490463	19	nu	45144	0	18876	1	26267	11975	1070	7507	5089	6886	6785	0	1	0	0	0	0	0	0	0	0	0	0	0	0	0	0	0	0
EOG091200O2	168571	171270	19	nu	51300	0	11601	0	39699	14592	1524	12634	6914	7678	12473	0	0	0	0	0	0	0	0	0	0	0	0	0	0	0	0	0	0
EOG091200O4	909340	911922	19	nu	49077	0	8475	0	40602	17987	1208	11491	8454	9533	11124	0	0	0	0	0	0	0	0	0	0	0	0	0	0	0	0	0	0
EOG091200O5	1532431	1534893	19	nu	46797	0	11376	0	35421	14718	1099	11180	6822	7896	9523	0	0	0	0	0	0	0	0	0	0	0	0	0	0	0	0	0	0
EOG091200O6	2583193	2585688	19	nu	47424	0	8055	0	39369	15137	1369	12898	7199	7938	11334	0	0	0	0	0	0	0	0	0	0	0	0	0	0	0	0	0	0
EOG091200OA	940234	942927	19	nu	51186	0	19458	0	31728	12408	1223	9813	5988	6420	9507	0	0	0	0	0	0	0	0	0	0	0	0	0	0	0	0	0	0
EOG091200OL	1098679	1101168	19	nu	47310	0	7740	0	39570	17033	1240	9597	7742	9291	12940	0	0	0	0	0	0	0	0	0	0	0	0	0	0	0	0	0	0
EOG091200OQ	1973479	1976298	19	nu	53580	0	14064	0	39516	16330	1242	13843	6871	9459	9343	0	0	0	0	0	0	0	0	0	0	0	0	0	0	0	0	0	0
EOG091200OS	137110	139449	19	nu	44460	0	6375	1	38084	16875	945	10043	7457	9418	11166	0	1	0	0	0	0	0	0	0	0	0	0	0	0	0	0	0	0
EOG091200OT	2201956	2204379	19	nu	46056	0	9897	0	36159	13781	1487	10608	6497	7284	11770	0	0	0	0	0	0	0	0	0	0	0	0	0	0	0	0	0	0
EOG091200OY	2809366	2811744	19	nu	45201	0	8454	0	36747	13964	1498	12101	6556	7408	10682	0	0	0	0	0	0	0	0	0	0	0	0	0	0	0	0	0	0
EOG091200P0	144091	146244	19	nu	40926	0	3597	97	37232	15811	1136	11125	6853	8958	10296	0	97	0	0	0	0	0	0	0	0	0	0	0	0	0	0	0	0
EOG091200P5	2444080	2447484	19	nu	64695	0	16953	0	47742	20591	1949	14667	10905	9686	12484	0	0	0	0	0	0	0	0	0	0	0	0	0	0	0	0	0	0
EOG091200P6	948484	951075	19	nu	49248	0	12681	0	36567	14431	1323	12588	7256	7175	9548	0	0	0	0	0	0	0	0	0	0	0	0	0	0	0	0	0	0
EOG091200P8	249484	251913	19	nu	46170	0	5313	0	40857	16994	1420	12800	9158	7836	11063	0	0	0	0	0	0	0	0	0	0	0	0	0	0	0	0	0	0
EOG091200PF	2787661	2790729	19	nu	58311	0	10491	0	47820	20269	1462	16501	8896	11373	11050	0	0	0	0	0	0	0	0	0	0	0	0	0	0	0	0	0	0
EOG091200PJ	2121355	2124105	19	nu	52269	0	9180	0	43089	16934	1565	14361	7765	9169	11794	0	0	0	0	0	0	0	0	0	0	0	0	0	0	0	0	0	0
EOG091200PT	1167184	1169463	19	nu	43320	0	9801	50	33469	13764	1127	10044	6150	7614	9661	0	50	0	0	0	0	0	0	0	0	0	0	0	0	0	0	0	0
EOG091200Q4	1915465	1918068	19	nu	49476	0	5823	0	43653	16499	1436	15844	7156	9343	11310	0	0	0	0	0	0	0	0	0	0	0	0	0	0	0	0	0	0
EOG091200Q5	614311	616584	19	nu	43206	0	13341	0	29865	12463	1189	9717	5808	6655	7685	0	0	0	0	0	0	0	0	0	0	0	0	0	0	0	0	0	0
EOG091200QI	2833843	2836257	19	nu	45885	0	11070	0	34815	12861	1343	12607	5548	7313	9347	0	0	0	0	0	0	0	0	0	0	0	0	0	0	0	0	0	0
EOG091200QL	1774012	1779015	19	nu	95076	0	33750	0	61326	26517	2356	19732	12141	14376	15077	0	0	0	0	0	0	0	0	0	0	0	0	0	0	0	0	0	0
EOG091200QQ	1354126	1356072	19	nu	36993	0	4125	0	32868	14298	960	9455	6168	8130	9115	0	0	0	0	0	0	0	0	0	0	0	0	0	0	0	0	0	0
EOG091200QY	1736143	1738506	19	nu	44916	0	17823	0	27093	11383	1191	8189	5457	5926	7521	0	0	0	0	0	0	0	0	0	0	0	0	0	0	0	0	0	0
EOG091200QZ	375115	377409	19	nu	43605	0	6597	0	37008	14799	1202	12119	6713	8086	10090	0	0	0	0	0	0	0	0	0	0	0	0	0	0	0	0	0	0
EOG091200R0	674641	676989	19	nu	44631	0	6723	0	37908	14893	1212	12368	6748	8145	10647	0	0	0	0	0	0	0	0	0	0	0	0	0	0	0	0	0	0
EOG091200R2	2053150	2055984	19	nu	53865	0	22365	4	31496	10946	1834	10743	5010	5936	9807	0	4	0	0	0	0	0	0	0	0	0	0	0	0	0	0	0	0
EOG091200R4	2630344	2632575	19	nu	42408	0	18324	0	24084	9728	1247	9056	4706	5022	5300	0	0	0	0	0	0	0	0	0	0	0	0	0	0	0	0	0	0
EOG091200RB	567685	569754	19	nu	39330	0	6429	0	32901	14736	868	9881	6864	7872	8284	0	0	0	0	0	0	0	0	0	0	0	0	0	0	0	0	0	0
EOG091200RC	529480	531696	19	nu	42123	0	3360	0	38763	16063	1180	12022	7728	8335	10678	0	0	0	0	0	0	0	0	0	0	0	0	0	0	0	0	0	0
EOG091200RG	2598475	2600949	19	nu	47025	0	12642	0	34383	14848	1187	11189	7436	7412	8346	0	0	0	0	0	0	0	0	0	0	0	0	0	0	0	0	0	0
EOG091200RH	2874382	2877087	19	nu	51414	0	13659	0	37755	14063	1453	13972	6268	7795	9720	0	0	0	0	0	0	0	0	0	0	0	0	0	0	0	0	0	0
EOG091200RI	1075951	1078251	19	nu	43719	0	4695	0	39024	16547	1027	12326	6734	9813	10151	0	0	0	0	0	0	0	0	0	0	0	0	0	0	0	0	0	0
EOG091200RK	1991710	1994100	19	nu	45429	0	7815	0	37614	16020	1266	11590	7410	8610	10004	0	0	0	0	0	0	0	0	0	0	0	0	0	0	0	0	0	0
EOG091200RM	2768221	2770233	19	nu	38247	0	3546	238	34463	13302	915	12195	5561	7741	8966	0	238	0	0	0	0	0	0	0	0	0	0	0	0	0	0	0	0
EOG091200RN	2016787	2019270	19	nu	47196	0	9240	0	37956	14786	1294	11819	6699	8087	11351	0	0	0	0	0	0	0	0	0	0	0	0	0	0	0	0	0	0
EOG091200RO	765979	768105	19	nu	40413	0	9453	0	30960	12025	1013	9860	5378	6647	9075	0	0	0	0	0	0	0	0	0	0	0	0	0	0	0	0	0	0
EOG091200RP	1280029	1282413	19	nu	45315	0	9975	0	35340	13434	1518	11662	6176	7258	10244	0	0	0	0	0	0	0	0	0	0	0	0	0	0	0	0	0	0
EOG091200RQ	2492566	2494752	19	nu	41553	0	8358	0	33195	13467	1164	10859	6191	7276	8869	0	0	0	0	0	0	0	0	0	0	0	0	0	0	0	0	0	0
EOG091200RU	108541	111771	19	nu	61389	0	25632	0	35757	15653	1519	12273	7390	8263	7831	0	0	0	0	0	0	0	0	0	0	0	0	0	0	0	0	0	0
EOG091200RV	1162144	1164432	19	nu	43491	0	5919	50	37522	15060	1105	10577	6729	8331	11885	0	50	0	0	0	0	0	0	0	0	0	0	0	0	0	0	0	0
EOG091200S0	866515	869004	19	nu	47310	0	11802	0	35508	13455	1407	9907	6022	7433	12146	0	0	0	0	0	0	0	0	0	0	0	0	0	0	0	0	0	0
EOG091200S1	1185358	1187592	19	nu	42465	0	9795	0	32670	11699	1247	11029	5100	6599	9942	0	0	0	0	0	0	0	0	0	0	0	0	0	0	0	0	0	0
EOG091200S4	2089414	2091549	19	nu	40584	0	10092	0	30492	12059	1224	9834	5502	6557	8599	0	0	0	0	0	0	0	0	0	0	0	0	0	0	0	0	0	0
EOG091200S6	2097619	2100087	19	nu	46911	0	11625	2	35284	13063	1216	12004	5626	7437	10217	0	2	0	0	0	0	0	0	0	0	0	0	0	0	0	0	0	0
EOG091200SB	2279008	2281245	19	nu	42522	0	8493	0	34029	12454	1039	11579	5776	6678	9996	0	0	0	0	0	0	0	0	0	0	0	0	0	0	0	0	0	0
EOG091200SC	2356306	2358687	19	nu	45258	0	10230	0	35028	15683	985	10864	7458	8225	8481	0	0	0	0	0	0	0	0	0	0	0	0	0	0	0	0	0	0
EOG091200SD	1288546	1290756	19	nu	42009	0	6171	0	35838	13531	1015	12238	5667	7864	10069	0	0	0	0	0	0	0	0	0	0	0	0	0	0	0	0	0	0
EOG091200SF	2048809	2050923	19	nu	40185	0	3579	0	36606	14967	991	11904	6703	8264	9735	0	0	0	0	0	0	0	0	0	0	0	0	0	0	0	0	0	0
EOG091200SG	1176265	1179603	19	nu	63441	0	21753	0	41688	20022	1394	12338	10704	9318	9328	0	0	0	0	0	0	0	0	0	0	0	0	0	0	0	0	0	0
EOG091200SL	2019271	2021355	19	nu	39615	0	3333	0	36282	15095	1061	10680	6607	8488	10507	0	0	0	0	0	0	0	0	0	0	0	0	0	0	0	0	0	0
EOG091200SO	1977694	1979985	19	nu	43548	0	10149	0	33399	13501	1173	10460	6230	7271	9438	0	0	0	0	0	0	0	0	0	0	0	0	0	0	0	0	0	0
EOG091200SS	95674	98700	19	nu	57513	0	17574	0	39939	15359	1619	15396	6902	8457	9184	0	0	0	0	0	0	0	0	0	0	0	0	0	0	0	0	0	0
EOG091200SX	599866	601965	19	nu	39900	0	8496	0	31404	11344	1036	11080	5274	6070	8980	0	0	0	0	0	0	0	0	0	0	0	0	0	0	0	0	0	0
EOG091200T1	2091550	2094384	19	nu	53865	0	24663	0	29202	12837	1611	8836	5927	6910	7529	0	0	0	0	0	0	0	0	0	0	0	0	0	0	0	0	0	0
EOG091200TA	1870138	1872660	19	nu	47937	0	8721	0	39216	16880	1286	12241	8563	8317	10095	0	0	0	0	0	0	0	0	0	0	0	0	0	0	0	0	0	0
EOG091200TC	1813015	1815708	19	nu	51186	0	24354	0	26832	10499	1349	10216	5040	5459	6117	0	0	0	0	0	0	0	0	0	0	0	0	0	0	0	0	0	0
EOG091200TE	513397	516594	19	nu	60762	0	17853	0	42909	14137	1873	15190	6694	7443	13582	0	0	0	0	0	0	0	0	0	0	0	0	0	0	0	0	0	0
EOG091200TG	787933	790500	19	nu	48792	0	16698	0	32094	13198	1229	9466	6445	6753	9430	0	0	0	0	0	0	0	0	0	0	0	0	0	0	0	0	0	0
EOG091200TR	2013208	2015073	19	nu	35454	0	6084	0	29370	12768	907	9074	6282	6486	7528	0	0	0	0	0	0	0	0	0	0	0	0	0	0	0	0	0	0
EOG091200U0	1950055	1952802	19	nu	52212	0	19779	0	32433	13530	1492	11140	5996	7534	7763	0	0	0	0	0	0	0	0	0	0	0	0	0	0	0	0	0	0
EOG091200U4	2868145	2870277	19	nu	40527	0	4677	0	35850	14801	962	11241	6881	7920	9808	0	0	0	0	0	0	0	0	0	0	0	0	0	0	0	0	0	0
EOG091200U5	1919005	1921407	19	nu	45657	0	9759	27	35871	14604	1061	11401	6817	7787	9866	0	27	0	0	0	0	0	0	0	0	0	0	0	0	0	0	0	0
EOG091200UH	226513	228561	19	nu	38931	0	5646	0	33285	14374	904	9986	7056	7318	8925	0	0	0	0	0	0	0	0	0	0	0	0	0	0	0	0	0	0
EOG091200UK	1787791	1790127	19	nu	44403	0	8913	0	35490	12557	1428	12311	5911	6646	10622	0	0	0	0	0	0	0	0	0	0	0	0	0	0	0	0	0	0
EOG091200UL	1085992	1088109	19	nu	40242	0	6234	0	34008	14730	952	10628	6623	8107	8650	0	0	0	0	0	0	0	0	0	0	0	0	0	0	0	0	0	0
EOG091200UM	1351972	1354125	19	nu	40926	0	13749	0	27177	10726	1098	7393	5104	5622	9058	0	0	0	0	0	0	0	0	0	0	0	0	0	0	0	0	0	0
EOG091200UP	1652674	1654947	19	nu	43206	0	9375	0	33831	13984	1155	8864	6484	7500	10983	0	0	0	0	0	0	0	0	0	0	0	0	0	0	0	0	0	0
EOG091200UZ	2702326	2704095	19	nu	33630	0	4428	0	29202	12718	672	8371	5357	7361	8113	0	0	0	0	0	0	0	0	0	0	0	0	0	0	0	0	0	0
EOG091200V6	360820	363186	19	nu	44973	0	14403	0	30570	13031	1007	10895	6044	6987	6644	0	0	0	0	0	0	0	0	0	0	0	0	0	0	0	0	0	0
EOG091200VC	935464	937614	19	nu	40869	0	3717	0	37152	15488	840	12806	7197	8291	8858	0	0	0	0	0	0	0	0	0	0	0	0	0	0	0	0	0	0
EOG091200VD	2796994	2799165	19	nu	41268	0	4110	0	37158	17258	928	10471	8296	8962	9429	0	0	0	0	0	0	0	0	0	0	0	0	0	0	0	0	0	0
EOG091200VT	1882771	1885086	19	nu	44004	0	9972	0	34032	13421	961	11163	6111	7310	9448	0	0	0	0	0	0	0	0	0	0	0	0	0	0	0	0	0	0
EOG091200VY	2650987	2652813	19	nu	34713	0	5127	0	29586	13093	734	9035	6165	6928	7458	0	0	0	0	0	0	0	0	0	0	0	0	0	0	0	0	0	0
EOG091200W2	2269720	2271822	19	nu	39957	0	9282	0	30675	13701	920	9488	6688	7013	7486	0	0	0	0	0	0	0	0	0	0	0	0	0	0	0	0	0	0
EOG091200W4	1593481	1596021	19	nu	48279	0	23598	0	24681	10911	1135	8123	6165	4746	5647	0	0	0	0	0	0	0	0	0	0	0	0	0	0	0	0	0	0
EOG091200WB	870112	872445	19	nu	44346	0	14115	0	30231	12079	1029	9567	6066	6013	8585	0	0	0	0	0	0	0	0	0	0	0	0	0	0	0	0	0	0
EOG091200WC	983323	985296	19	nu	37506	0	5898	0	31608	11360	955	10971	5054	6306	9277	0	0	0	0	0	0	0	0	0	0	0	0	0	0	0	0	0	0
EOG091200WJ	1114315	1116858	19	nu	48336	0	11952	0	36384	14196	1290	9692	6393	7803	12496	0	0	0	0	0	0	0	0	0	0	0	0	0	0	0	0	0	0
EOG091200WK	1763746	1766445	19	nu	51300	0	13035	0	38265	15942	1586	13089	7229	8713	9234	0	0	0	0	0	0	0	0	0	0	0	0	0	0	0	0	0	0
EOG091200WL	2514355	2516319	19	nu	37335	0	7389	0	29946	11527	938	9265	5376	6151	9154	0	0	0	0	0	0	0	0	0	0	0	0	0	0	0	0	0	0
EOG091200WM	59143	61656	19	nu	47766	0	8079	0	39687	14872	1445	12901	6818	8054	11914	0	0	0	0	0	0	0	0	0	0	0	0	0	0	0	0	0	0
EOG091200WR	2807305	2809365	19	nu	39159	0	11346	0	27813	10725	1314	8756	4999	5726	8332	0	0	0	0	0	0	0	0	0	0	0	0	0	0	0	0	0	0
EOG091200WX	1758259	1760241	19	nu	37677	0	4230	0	33447	16878	867	8308	8485	8393	8261	0	0	0	0	0	0	0	0	0	0	0	0	0	0	0	0	0	0
EOG091200WZ	2884795	2887053	19	nu	42921	0	7410	32	35479	13392	1113	13437	5822	7570	8650	0	32	0	0	0	0	0	0	0	0	0	0	0	0	0	0	0	0
EOG091200X0	106216	108540	19	nu	44175	0	7368	0	36807	14401	1151	11843	6583	7818	10563	0	0	0	0	0	0	0	0	0	0	0	0	0	0	0	0	0	0
EOG091200X3	1180600	1184130	19	nu	67089	0	19791	0	47298	17323	2269	15636	7805	9518	14339	0	0	0	0	0	0	0	0	0	0	0	0	0	0	0	0	0	0
EOG091200XF	264877	267180	19	nu	43776	0	10470	0	33306	12119	1237	11182	5435	6684	10005	0	0	0	0	0	0	0	0	0	0	0	0	0	0	0	0	0	0
EOG091200XK	1899187	1901574	19	nu	45372	0	8949	0	36423	13754	1457	11834	5785	7969	10835	0	0	0	0	0	0	0	0	0	0	0	0	0	0	0	0	0	0
EOG091200XO	2490766	2492565	19	nu	34200	0	3513	0	30687	12550	867	9502	5510	7040	8635	0	0	0	0	0	0	0	0	0	0	0	0	0	0	0	0	0	0
EOG091200XZ	2149798	2152152	19	nu	44745	0	6882	1	37862	14268	1440	12327	6394	7874	11267	0	1	0	0	0	0	0	0	0	0	0	0	0	0	0	0	0	0
EOG091200Y0	296002	298791	19	nu	53010	0	10890	0	42120	16120	1791	13266	7447	8673	12734	0	0	0	0	0	0	0	0	0	0	0	0	0	0	0	0	0	0
EOG091200Y6	2543821	2548014	19	nu	79686	0	24843	1	54842	21128	2123	17476	9336	11792	16238	0	1	0	0	0	0	0	0	0	0	0	0	0	0	0	0	0	0
EOG091200YB	1780504	1782801	19	nu	43662	0	7647	0	36015	13537	1342	12593	6261	7276	9885	0	0	0	0	0	0	0	0	0	0	0	0	0	0	0	0	0	0
EOG091200YG	1723921	1725894	19	nu	37506	0	9882	0	27624	10757	1055	8504	5066	5691	8363	0	0	0	0	0	0	0	0	0	0	0	0	0	0	0	0	0	0
EOG091200YM	2011024	2013207	19	nu	41496	0	18606	0	22890	10417	1178	7564	5020	5397	4909	0	0	0	0	0	0	0	0	0	0	0	0	0	0	0	0	0	0
EOG091200YP	999481	1001496	19	nu	38304	0	7824	0	30480	13545	1050	8408	6215	7330	8527	0	0	0	0	0	0	0	0	0	0	0	0	0	0	0	0	0	0
EOG091200YR	2712883	2715186	19	nu	43776	0	6912	0	36864	13853	1317	12960	6123	7730	10051	0	0	0	0	0	0	0	0	0	0	0	0	0	0	0	0	0	0
EOG091200YS	463744	466770	19	nu	57513	0	14703	0	42810	16019	1815	13387	7772	8247	13404	0	0	0	0	0	0	0	0	0	0	0	0	0	0	0	0	0	0
EOG091200Z1	1219864	1221768	19	nu	36195	0	7986	0	28209	12980	871	7568	6147	6833	7661	0	0	0	0	0	0	0	0	0	0	0	0	0	0	0	0	0	0
EOG091200Z2	756700	758559	19	nu	35340	0	2955	0	32385	12862	801	10753	5569	7293	8770	0	0	0	0	0	0	0	0	0	0	0	0	0	0	0	0	0	0
EOG091200Z5	1194115	1195887	19	nu	33687	0	4257	0	29430	12633	723	8636	5938	6695	8161	0	0	0	0	0	0	0	0	0	0	0	0	0	0	0	0	0	0
EOG091200Z9	2401849	2403882	19	nu	38646	0	5820	0	32826	12879	1026	10588	5858	7021	9359	0	0	0	0	0	0	0	0	0	0	0	0	0	0	0	0	0	0
EOG091200ZA	494338	496608	19	nu	43149	0	8667	0	34482	13732	1261	10543	6900	6832	10207	0	0	0	0	0	0	0	0	0	0	0	0	0	0	0	0	0	0
EOG091200ZB	884176	885933	19	nu	33402	0	11412	0	21990	10803	818	5750	5534	5269	5437	0	0	0	0	0	0	0	0	0	0	0	0	0	0	0	0	0	0
EOG091200ZF	2909473	2911059	19	nu	30153	0	4164	0	25989	11794	795	8050	5452	6342	6145	0	0	0	0	0	0	0	0	0	0	0	0	0	0	0	0	0	0
EOG091200ZH	1482331	1484805	19	nu	47025	0	11460	1	35564	16805	1300	10536	9288	7517	8223	0	1	0	0	0	0	0	0	0	0	0	0	0	0	0	0	0	0
EOG091200ZK	2635231	2638305	19	nu	58425	0	21837	0	36588	13311	1986	13901	5781	7530	9376	0	0	0	0	0	0	0	0	0	0	0	0	0	0	0	0	0	0
EOG091200ZL	1199215	1201431	19	nu	42123	0	5925	0	36198	13741	1235	12113	6050	7691	10344	0	0	0	0	0	0	0	0	0	0	0	0	0	0	0	0	0	0
EOG091200ZS	511246	513396	19	nu	40869	0	10740	0	30129	12737	1097	8978	6027	6710	8414	0	0	0	0	0	0	0	0	0	0	0	0	0	0	0	0	0	0
EOG09120103	2341765	2343618	19	nu	35226	0	5826	0	29400	10806	1061	9598	4998	5808	8996	0	0	0	0	0	0	0	0	0	0	0	0	0	0	0	0	0	0
EOG09120106	595531	598635	19	nu	58995	0	30099	1	28895	11998	1364	8941	5408	6590	7956	0	1	0	0	0	0	0	0	0	0	0	0	0	0	0	0	0	0
EOG09120108	1698061	1700508	19	nu	46512	0	5289	1	41222	16679	1273	13527	7910	8769	11016	0	1	0	0	0	0	0	0	0	0	0	0	0	0	0	0	0	0
EOG0912010A	541618	543630	19	nu	38247	0	8256	0	29991	11419	988	9114	5327	6092	9458	0	0	0	0	0	0	0	0	0	0	0	0	0	0	0	0	0	0
EOG0912010F	2725627	2727774	19	nu	40812	0	9366	0	31446	12026	1164	9979	6146	5880	9441	0	0	0	0	0	0	0	0	0	0	0	0	0	0	0	0	0	0
EOG0912010L	1468855	1470873	19	nu	38361	0	18456	0	19905	7863	1124	7004	3425	4438	5038	0	0	0	0	0	0	0	0	0	0	0	0	0	0	0	0	0	0
EOG0912010M	2656078	2657808	19	nu	32889	0	2172	0	30717	12638	716	8160	5775	6863	9919	0	0	0	0	0	0	0	0	0	0	0	0	0	0	0	0	0	0
EOG0912010P	976189	977877	19	nu	32091	0	2178	0	29913	13668	733	8901	6918	6750	7344	0	0	0	0	0	0	0	0	0	0	0	0	0	0	0	0	0	0
EOG09120112	731170	732879	19	nu	32490	0	3045	0	29445	11611	818	9309	4960	6651	8525	0	0	0	0	0	0	0	0	0	0	0	0	0	0	0	0	0	0
EOG09120116	762007	763737	19	nu	32889	0	3369	0	29520	11257	720	9768	5000	6257	8495	0	0	0	0	0	0	0	0	0	0	0	0	0	0	0	0	0	0
EOG0912011C	2073679	2076066	19	nu	45372	0	18039	0	27333	10856	1286	9324	5314	5542	7153	0	0	0	0	0	0	0	0	0	0	0	0	0	0	0	0	0	0
EOG0912011I	1403395	1406529	19	nu	59565	0	23217	0	36348	13951	2058	12457	6376	7575	9940	0	0	0	0	0	0	0	0	0	0	0	0	0	0	0	0	0	0
EOG0912011Q	2358688	2360469	19	nu	33858	0	2148	0	31710	13594	846	9514	6314	7280	8602	0	0	0	0	0	0	0	0	0	0	0	0	0	0	0	0	0	0
EOG0912011T	2423167	2425062	19	nu	36024	0	5097	0	30927	12250	940	8158	5053	7197	10519	0	0	0	0	0	0	0	0	0	0	0	0	0	0	0	0	0	0
EOG09120125	1443736	1446324	19	nu	49191	0	5931	0	43260	18757	1285	13692	9382	9375	10811	0	0	0	0	0	0	0	0	0	0	0	0	0	0	0	0	0	0
EOG09120129	2347987	2349690	19	nu	32376	0	8541	0	23835	10629	760	6772	5179	5450	6434	0	0	0	0	0	0	0	0	0	0	0	0	0	0	0	0	0	0
EOG0912012A	813361	815361	19	nu	38019	0	7719	0	30300	12050	978	9814	6046	6004	8436	0	0	0	0	0	0	0	0	0	0	0	0	0	0	0	0	0	0
EOG0912012E	516595	521523	19	nu	93651	0	42708	2	50941	20197	2762	19519	9508	10689	11225	0	2	0	0	0	0	0	0	0	0	0	0	0	0	0	0	0	0
EOG0912012K	2614978	2617170	19	nu	41667	0	9150	31	32486	13936	956	10014	6796	7140	8536	0	31	0	0	0	0	0	0	0	0	0	0	0	0	0	0	0	0
EOG0912012O	2601781	2603640	19	nu	35340	0	8958	0	26382	10061	1090	8647	5034	5027	7674	0	0	0	0	0	0	0	0	0	0	0	0	0	0	0	0	0	0
EOG0912012V	351748	353643	19	nu	36024	0	5649	0	30375	11232	898	10485	5215	6017	8658	0	0	0	0	0	0	0	0	0	0	0	0	0	0	0	0	0	0
EOG09120130	1020838	1022679	19	nu	34998	0	1329	0	33669	16015	873	8779	7954	8061	8875	0	0	0	0	0	0	0	0	0	0	0	0	0	0	0	0	0	0
EOG09120135	2523505	2525793	19	nu	43491	0	8655	1	34835	12795	1263	10987	6135	6660	11053	0	1	0	0	0	0	0	0	0	0	0	0	0	0	0	0	0	0
EOG09120138	2284912	2286843	19	nu	36708	0	6006	0	30702	13151	988	9062	5930	7221	8489	0	0	0	0	0	0	0	0	0	0	0	0	0	0	0	0	0	0
EOG0912013C	2652814	2654829	19	nu	38304	0	9393	0	28911	10547	1082	9849	4962	5585	8515	0	0	0	0	0	0	0	0	0	0	0	0	0	0	0	0	0	0
EOG0912013D	2840917	2842773	19	nu	35283	0	5910	0	29373	11186	828	8336	5066	6120	9851	0	0	0	0	0	0	0	0	0	0	0	0	0	0	0	0	0	0
EOG0912013H	1446325	1448217	19	nu	35967	0	14364	0	21603	8206	877	6820	3846	4360	6577	0	0	0	0	0	0	0	0	0	0	0	0	0	0	0	0	0	0
EOG0912013J	422899	425004	19	nu	40014	0	4068	0	35946	14189	1032	11957	6266	7923	9800	0	0	0	0	0	0	0	0	0	0	0	0	0	0	0	0	0	0
EOG0912013L	498103	499905	19	nu	34257	0	6288	3	27966	11535	989	8870	5777	5758	7561	0	3	0	0	0	0	0	0	0	0	0	0	0	0	0	0	0	0
EOG0912013M	221362	223611	19	nu	42750	0	9162	0	33588	13675	1191	11515	5862	7813	8398	0	0	0	0	0	0	0	0	0	0	0	0	0	0	0	0	0	0
EOG0912013Q	2233732	2236095	19	nu	44916	0	8148	0	36768	14812	1096	12809	6935	7877	9147	0	0	0	0	0	0	0	0	0	0	0	0	0	0	0	0	0	0
EOG0912013R	1337947	1340142	19	nu	41724	0	9552	0	32172	13767	1068	9322	6163	7604	9083	0	0	0	0	0	0	0	0	0	0	0	0	0	0	0	0	0	0
EOG0912013W	2438185	2440032	19	nu	35112	0	5586	0	29526	12694	872	9170	5963	6731	7662	0	0	0	0	0	0	0	0	0	0	0	0	0	0	0	0	0	0
EOG0912013Y	41386	43263	19	nu	35682	0	1041	0	34641	14250	941	10615	6801	7449	9776	0	0	0	0	0	0	0	0	0	0	0	0	0	0	0	0	0	0
EOG09120142	1246366	1248255	19	nu	35910	0	7530	0	28380	10671	930	9582	4841	5830	8127	0	0	0	0	0	0	0	0	0	0	0	0	0	0	0	0	0	0
EOG09120147	1451530	1454076	19	nu	48393	0	9492	0	38901	16978	1271	12065	8188	8790	9858	0	0	0	0	0	0	0	0	0	0	0	0	0	0	0	0	0	0
EOG0912014B	1259728	1261941	19	nu	42066	0	5895	0	36171	15255	1007	12160	7300	7955	8756	0	0	0	0	0	0	0	0	0	0	0	0	0	0	0	0	0	0
EOG0912014F	1283623	1285929	19	nu	43833	0	12207	0	31626	12874	1179	9881	6205	6669	8871	0	0	0	0	0	0	0	0	0	0	0	0	0	0	0	0	0	0
EOG0912014I	446158	448332	19	nu	41325	0	6798	0	34527	13094	1458	11347	5811	7283	10086	0	0	0	0	0	0	0	0	0	0	0	0	0	0	0	0	0	0
EOG0912014N	2461678	2463615	19	nu	36822	0	6330	0	30492	11141	1048	10508	4973	6168	8843	0	0	0	0	0	0	0	0	0	0	0	0	0	0	0	0	0	0
EOG0912014V	713542	716028	19	nu	47253	0	9570	0	37683	14311	1670	12356	6866	7445	11016	0	0	0	0	0	0	0	0	0	0	0	0	0	0	0	0	0	0
EOG0912014W	770524	772740	19	nu	42123	0	13797	0	28326	11962	1052	8255	5297	6665	8109	0	0	0	0	0	0	0	0	0	0	0	0	0	0	0	0	0	0
EOG0912014Y	371155	373686	19	nu	48108	0	9966	0	38142	15522	1236	13328	6884	8638	9292	0	0	0	0	0	0	0	0	0	0	0	0	0	0	0	0	0	0
EOG0912014Z	36307	38502	19	nu	41724	0	16818	0	24906	11412	1159	7431	5591	5821	6063	0	0	0	0	0	0	0	0	0	0	0	0	0	0	0	0	0	0
EOG09120156	1596652	1598433	19	nu	33858	0	5859	0	27999	10985	934	8979	5052	5933	8035	0	0	0	0	0	0	0	0	0	0	0	0	0	0	0	0	0	0
EOG0912015E	2043115	2045367	19	nu	42807	0	9939	0	32868	14666	1046	9978	7171	7495	8224	0	0	0	0	0	0	0	0	0	0	0	0	0	0	0	0	0	0
EOG0912015F	2673283	2675064	19	nu	33858	0	4869	0	28989	10982	904	9421	4847	6135	8586	0	0	0	0	0	0	0	0	0	0	0	0	0	0	0	0	0	0
EOG0912015J	2572780	2574711	19	nu	36708	0	3060	0	33648	12893	916	11760	5834	7059	8995	0	0	0	0	0	0	0	0	0	0	0	0	0	0	0	0	0	0
EOG0912015O	2773903	2775918	19	nu	38304	0	11940	0	26364	9730	1065	9315	4305	5425	7319	0	0	0	0	0	0	0	0	0	0	0	0	0	0	0	0	0	0
EOG0912015S	1042405	1044450	19	nu	38874	0	11784	50	27040	10896	1047	8717	4868	6028	7427	0	50	0	0	0	0	0	0	0	0	0	0	0	0	0	0	0	0
EOG0912015Y	2621410	2623329	19	nu	36480	0	10803	0	25677	11620	1126	7370	4680	6940	6687	0	0	0	0	0	0	0	0	0	0	0	0	0	0	0	0	0	0
EOG0912015Z	1569058	1570743	19	nu	32034	0	7083	0	24951	12451	794	6618	6145	6306	5882	0	0	0	0	0	0	0	0	0	0	0	0	0	0	0	0	0	0
EOG09120163	1690672	1692771	19	nu	39900	0	14280	0	25620	10847	812	8375	5222	5625	6398	0	0	0	0	0	0	0	0	0	0	0	0	0	0	0	0	0	0
EOG09120167	2299858	2301816	19	nu	37221	0	8763	0	28458	12676	785	8710	6549	6127	7072	0	0	0	0	0	0	0	0	0	0	0	0	0	0	0	0	0	0
EOG0912016D	2552959	2554587	19	nu	30951	0	2145	0	28806	12187	791	9044	5897	6290	7575	0	0	0	0	0	0	0	0	0	0	0	0	0	0	0	0	0	0
EOG0912016E	1363198	1364790	19	nu	30267	0	5625	0	24642	10611	852	7370	5161	5450	6661	0	0	0	0	0	0	0	0	0	0	0	0	0	0	0	0	0	0
EOG0912016H	1359523	1361928	19	nu	45714	0	16797	0	28917	11607	1227	9334	5450	6157	7976	0	0	0	0	0	0	0	0	0	0	0	0	0	0	0	0	0	0
EOG0912016I	640195	641820	19	nu	30894	0	549	0	30345	11830	712	9890	5349	6481	8625	0	0	0	0	0	0	0	0	0	0	0	0	0	0	0	0	0	0
EOG0912016L	489349	491667	19	nu	44061	0	13782	0	30279	11489	1309	9985	5268	6221	8805	0	0	0	0	0	0	0	0	0	0	0	0	0	0	0	0	0	0
EOG0912016O	1622956	1625064	19	nu	40071	0	5778	0	34293	13714	1249	10452	6164	7550	10127	0	0	0	0	0	0	0	0	0	0	0	0	0	0	0	0	0	0
EOG0912016T	31180	32949	19	nu	33630	0	4614	0	29016	12215	818	8902	5665	6550	7899	0	0	0	0	0	0	0	0	0	0	0	0	0	0	0	0	0	0
EOG09120173	2906491	2908614	19	nu	40356	0	8277	0	32079	11857	1344	10815	5379	6478	9407	0	0	0	0	0	0	0	0	0	0	0	0	0	0	0	0	0	0
EOG09120178	47458	49902	19	nu	46455	0	18009	1	28445	10860	1444	11184	4760	6100	6401	0	1	0	0	0	0	0	0	0	0	0	0	0	0	0	0	0	0
EOG0912017F	751339	753879	19	nu	48279	0	15204	0	33075	12608	1339	10540	5705	6903	9927	0	0	0	0	0	0	0	0	0	0	0	0	0	0	0	0	0	0
EOG0912017G	2352307	2353875	19	nu	29811	0	8835	0	20976	10164	663	5828	5482	4682	4984	0	0	0	0	0	0	0	0	0	0	0	0	0	0	0	0	0	0
EOG0912017L	1250857	1252377	19	nu	28899	0	2853	0	26046	10922	598	7958	4390	6532	7166	0	0	0	0	0	0	0	0	0	0	0	0	0	0	0	0	0	0
EOG0912017S	1887949	1889793	19	nu	35055	0	5826	0	29229	12391	745	8692	5567	6824	8146	0	0	0	0	0	0	0	0	0	0	0	0	0	0	0	0	0	0
EOG0912017T	931243	933894	19	nu	50388	0	13824	0	36564	14997	1464	10871	7114	7883	10696	0	0	0	0	0	0	0	0	0	0	0	0	0	0	0	0	0	0
EOG0912017V	1960801	1963122	19	nu	44118	0	9951	0	34167	13505	1115	11897	6079	7426	8765	0	0	0	0	0	0	0	0	0	0	0	0	0	0	0	0	0	0
EOG09120189	199165	201021	19	nu	35283	0	3537	0	31746	11926	820	11230	5323	6603	8590	0	0	0	0	0	0	0	0	0	0	0	0	0	0	0	0	0	0
EOG0912018A	991582	993396	19	nu	34485	0	2760	34	31691	13705	796	11211	6343	7362	6775	0	34	0	0	0	0	0	0	0	0	0	0	0	0	0	0	0	0
EOG0912018E	147940	150000	19	nu	39159	0	8613	1	30545	14303	1010	9308	6314	7989	6934	0	1	0	0	0	0	0	0	0	0	0	0	0	0	0	0	0	0
EOG0912018F	1435987	1438113	19	nu	40413	0	15423	0	24990	10822	1051	7413	5215	5607	6755	0	0	0	0	0	0	0	0	0	0	0	0	0	0	0	0	0	0
EOG0912018O	152308	154455	19	nu	40812	0	10173	0	30639	11479	1280	10434	5164	6315	8726	0	0	0	0	0	0	0	0	0	0	0	0	0	0	0	0	0	0
EOG0912018U	1679398	1681188	19	nu	34029	0	3375	0	30654	11955	915	10642	5244	6711	8057	0	0	0	0	0	0	0	0	0	0	0	0	0	0	0	0	0	0
EOG0912018V	29269	31179	19	nu	36309	0	3369	1	32939	12774	1173	10491	5968	6806	9674	0	1	0	0	0	0	0	0	0	0	0	0	0	0	0	0	0	0
EOG0912018W	1733251	1735167	19	nu	36423	0	8862	0	27561	10560	1190	8763	4939	5621	8238	0	0	0	0	0	0	0	0	0	0	0	0	0	0	0	0	0	0
EOG0912018Z	408787	410910	19	nu	40356	0	8070	0	32286	12374	1314	10550	5460	6914	9362	0	0	0	0	0	0	0	0	0	0	0	0	0	0	0	0	0	0
EOG09120193	839818	841848	19	nu	38589	0	7995	0	30594	13061	1016	9834	5989	7072	7699	0	0	0	0	0	0	0	0	0	0	0	0	0	0	0	0	0	0
EOG09120195	626329	628134	19	nu	34314	0	5724	0	28590	10905	940	9085	5098	5807	8600	0	0	0	0	0	0	0	0	0	0	0	0	0	0	0	0	0	0
EOG09120196	1310005	1312107	19	nu	39957	0	6594	0	33363	13386	1211	10542	5897	7489	9435	0	0	0	0	0	0	0	0	0	0	0	0	0	0	0	0	0	0
EOG0912019D	1989475	1991709	19	nu	42465	0	7155	3	35307	15910	1299	10151	7675	8235	9246	0	3	0	0	0	0	0	0	0	0	0	0	0	0	0	0	0	0
EOG0912019E	2828617	2830257	19	nu	31179	0	1860	11	29308	12415	745	9365	5308	7107	7528	0	11	0	0	0	0	0	0	0	0	0	0	0	0	0	0	0	0
EOG0912019I	12382	14220	19	nu	34941	0	6381	0	28560	12726	702	8498	5797	6929	7336	0	0	0	0	0	0	0	0	0	0	0	0	0	0	0	0	0	0
EOG0912019K	430288	432174	19	nu	35853	0	6720	0	29133	11638	850	9761	5303	6335	7734	0	0	0	0	0	0	0	0	0	0	0	0	0	0	0	0	0	0
EOG0912019X	2507116	2508942	19	nu	34713	0	4437	0	30276	12509	986	9456	5468	7041	8311	0	0	0	0	0	0	0	0	0	0	0	0	0	0	0	0	0	0
EOG0912019Z	1588075	1589751	19	nu	31863	0	1329	0	30534	12565	723	9674	5367	7198	8295	0	0	0	0	0	0	0	0	0	0	0	0	0	0	0	0	0	0
EOG091201A2	473068	474864	19	nu	34143	0	8418	0	25725	10365	1011	8711	4955	5410	6649	0	0	0	0	0	0	0	0	0	0	0	0	0	0	0	0	0	0
EOG091201A6	502141	504270	19	nu	40470	0	7821	0	32649	12166	1195	11434	5488	6678	9049	0	0	0	0	0	0	0	0	0	0	0	0	0	0	0	0	0	0
EOG091201AC	1841968	1844208	19	nu	42579	0	11823	0	30756	11267	1286	10954	5408	5859	8535	0	0	0	0	0	0	0	0	0	0	0	0	0	0	0	0	0	0
EOG091201AE	2554588	2556282	19	nu	32205	0	5058	0	27147	11253	923	8505	5241	6012	7389	0	0	0	0	0	0	0	0	0	0	0	0	0	0	0	0	0	0
EOG091201AN	548023	549687	19	nu	31635	0	1770	0	29865	11101	907	9436	5233	5868	9328	0	0	0	0	0	0	0	0	0	0	0	0	0	0	0	0	0	0
EOG091201AO	2784229	2785866	19	nu	31122	0	3216	0	27906	11120	777	9005	4870	6250	7781	0	0	0	0	0	0	0	0	0	0	0	0	0	0	0	0	0	0
EOG091201AQ	2087272	2089413	19	nu	40698	0	12633	0	28065	11015	1237	9414	5058	5957	7636	0	0	0	0	0	0	0	0	0	0	0	0	0	0	0	0	0	0
EOG091201AZ	425005	427032	19	nu	38532	0	5616	96	32820	12926	1259	10974	6532	6394	8920	0	96	0	0	0	0	0	0	0	0	0	0	0	0	0	0	0	0
EOG091201B2	2335210	2336946	19	nu	33003	0	3564	0	29439	12394	826	8583	5217	7177	8462	0	0	0	0	0	0	0	0	0	0	0	0	0	0	0	0	0	0
EOG091201B8	1798291	1799841	19	nu	29469	0	1728	0	27741	11918	657	8331	5732	6186	7492	0	0	0	0	0	0	0	0	0	0	0	0	0	0	0	0	0	0
EOG091201B9	578692	581091	19	nu	45600	0	9279	5	36316	16965	1121	11497	9372	7593	7854	0	5	0	0	0	0	0	0	0	0	0	0	0	0	0	0	0	0
EOG091201BA	2779819	2782059	19	nu	42579	0	15804	0	26775	12443	988	8472	5865	6578	5860	0	0	0	0	0	0	0	0	0	0	0	0	0	0	0	0	0	0
EOG091201BJ	2866579	2868144	19	nu	29754	0	1527	32	28195	11041	721	8793	5186	5855	8361	0	32	0	0	0	0	0	0	0	0	0	0	0	0	0	0	0	0
EOG091201BN	139450	141858	19	nu	45771	0	19809	0	25962	9250	1832	8821	4109	5141	7891	0	0	0	0	0	0	0	0	0	0	0	0	0	0	0	0	0	0
EOG091201BV	2261860	2263617	19	nu	33402	0	4209	0	29193	10930	925	9822	4949	5981	8441	0	0	0	0	0	0	0	0	0	0	0	0	0	0	0	0	0	0
EOG091201BY	2606791	2608677	19	nu	35853	0	6171	0	29682	13609	913	7897	6665	6944	8176	0	0	0	0	0	0	0	0	0	0	0	0	0	0	0	0	0	0
EOG091201C1	1324318	1327044	19	nu	51813	0	23190	0	28623	11136	1685	8834	5274	5862	8653	0	0	0	0	0	0	0	0	0	0	0	0	0	0	0	0	0	0
EOG091201C2	2575102	2576529	19	nu	27132	0	1110	0	26022	11074	528	6770	5237	5837	8178	0	0	0	0	0	0	0	0	0	0	0	0	0	0	0	0	0	0
EOG091201CH	165025	166749	19	nu	32775	0	5676	0	27099	11060	881	8234	5159	5901	7805	0	0	0	0	0	0	0	0	0	0	0	0	0	0	0	0	0	0
EOG091201CL	262918	264876	19	nu	37221	0	8799	0	28422	13023	1030	8536	6823	6200	6863	0	0	0	0	0	0	0	0	0	0	0	0	0	0	0	0	0	0
EOG091201CN	1662730	1665090	19	nu	44859	0	13656	0	31203	12507	1348	10323	6221	6286	8373	0	0	0	0	0	0	0	0	0	0	0	0	0	0	0	0	0	0
EOG091201CV	2190166	2192037	19	nu	35568	0	2655	0	32913	13361	968	8583	6272	7089	10969	0	0	0	0	0	0	0	0	0	0	0	0	0	0	0	0	0	0
EOG091201CW	1154458	1156281	19	nu	34656	0	5103	0	29553	10750	1150	9782	5145	5605	9021	0	0	0	0	0	0	0	0	0	0	0	0	0	0	0	0	0	0
EOG091201CX	357859	359538	19	nu	31920	0	2724	0	29196	11349	790	9942	4897	6452	7905	0	0	0	0	0	0	0	0	0	0	0	0	0	0	0	0	0	0
EOG091201D4	2170432	2172282	19	nu	35169	0	5505	0	29664	10835	997	10282	5175	5660	8547	0	0	0	0	0	0	0	0	0	0	0	0	0	0	0	0	0	0
EOG091201D8	1222375	1224105	19	nu	32889	0	4530	0	28359	11726	928	8740	4904	6822	7893	0	0	0	0	0	0	0	0	0	0	0	0	0	0	0	0	0	0
EOG091201DA	1987393	1989474	19	nu	39558	0	6405	0	33153	12931	1245	10278	5848	7083	9944	0	0	0	0	0	0	0	0	0	0	0	0	0	0	0	0	0	0
EOG091201DB	2697742	2699337	19	nu	30324	0	2313	2	28009	11520	713	8901	4711	6809	7588	0	2	0	0	0	0	0	0	0	0	0	0	0	0	0	0	0	0
EOG091201DC	652738	654381	19	nu	31236	0	7923	0	23313	9862	666	7237	4813	5049	6214	0	0	0	0	0	0	0	0	0	0	0	0	0	0	0	0	0	0
EOG091201DD	1708222	1709895	19	nu	31806	0	4293	0	27513	9959	883	9459	4570	5389	8095	0	0	0	0	0	0	0	0	0	0	0	0	0	0	0	0	0	0
EOG091201DE	957361	959112	19	nu	33288	0	4344	0	28944	11235	1013	9624	5282	5953	8085	0	0	0	0	0	0	0	0	0	0	0	0	0	0	0	0	0	0
EOG091201DF	1554385	1556211	19	nu	34713	0	3156	0	31557	13290	1078	10367	6399	6891	7900	0	0	0	0	0	0	0	0	0	0	0	0	0	0	0	0	0	0
EOG091201DG	2030410	2032491	19	nu	39558	0	5214	0	34344	12832	1168	11448	5877	6955	10064	0	0	0	0	0	0	0	0	0	0	0	0	0	0	0	0	0	0
EOG091201DI	2853706	2855370	19	nu	31635	0	3924	0	27711	11036	825	8697	5194	5842	7978	0	0	0	0	0	0	0	0	0	0	0	0	0	0	0	0	0	0
EOG091201DO	1307794	1310004	19	nu	42009	0	8745	0	33264	12044	1291	11700	5809	6235	9520	0	0	0	0	0	0	0	0	0	0	0	0	0	0	0	0	0	0
EOG091201DZ	1846219	1848432	19	nu	42066	0	8589	0	33477	12361	1176	12987	4913	7448	8129	0	0	0	0	0	0	0	0	0	0	0	0	0	0	0	0	0	0
EOG091201E0	1104280	1106154	19	nu	35625	0	9663	0	25962	11927	978	8010	6237	5690	6025	0	0	0	0	0	0	0	0	0	0	0	0	0	0	0	0	0	0
EOG091201E6	1858816	1860357	19	nu	29298	0	2556	0	26742	10108	606	8632	4551	5557	8002	0	0	0	0	0	0	0	0	0	0	0	0	0	0	0	0	0	0
EOG091201E9	1934797	1936962	19	nu	41154	0	9933	0	31221	11838	1200	10575	5383	6455	8808	0	0	0	0	0	0	0	0	0	0	0	0	0	0	0	0	0	0
EOG091201ED	1424242	1426437	19	nu	41724	0	6696	1	35027	13393	1135	12212	5936	7457	9422	0	1	0	0	0	0	0	0	0	0	0	0	0	0	0	0	0	0
EOG091201EG	499906	502140	19	nu	42465	0	15057	0	27408	11453	1106	9034	5694	5759	6921	0	0	0	0	0	0	0	0	0	0	0	0	0	0	0	0	0	0
EOG091201EN	1746577	1748136	19	nu	29640	0	5820	0	23820	10349	741	7670	4772	5577	5801	0	0	0	0	0	0	0	0	0	0	0	0	0	0	0	0	0	0
EOG091201EY	2675065	2676507	19	nu	27417	0	2076	79	25262	11650	625	7259	5405	6245	6353	0	79	0	0	0	0	0	0	0	0	0	0	0	0	0	0	0	0
EOG091201F4	699244	701880	19	nu	50103	0	15552	0	34551	14647	1494	11363	7033	7614	8541	0	0	0	0	0	0	0	0	0	0	0	0	0	0	0	0	0	0
EOG091201F5	1940374	1942107	19	nu	32946	0	3099	0	29847	11946	1021	8522	5438	6508	9379	0	0	0	0	0	0	0	0	0	0	0	0	0	0	0	0	0	0
EOG091201F6	45796	47457	19	nu	31578	0	1428	0	30150	11960	1004	9961	5486	6474	8229	0	0	0	0	0	0	0	0	0	0	0	0	0	0	0	0	0	0
EOG091201F9	533098	535338	19	nu	42579	0	13347	0	29232	11020	1265	10363	4743	6277	7849	0	0	0	0	0	0	0	0	0	0	0	0	0	0	0	0	0	0
EOG091201FC	1454077	1455591	19	nu	28785	0	6093	0	22692	9156	660	7007	4270	4886	6529	0	0	0	0	0	0	0	0	0	0	0	0	0	0	0	0	0	0
EOG091201FE	720010	721980	19	nu	37449	0	5778	0	31671	14898	794	9360	7896	7002	7413	0	0	0	0	0	0	0	0	0	0	0	0	0	0	0	0	0	0
EOG091201FJ	1226569	1228659	19	nu	39729	0	7221	0	32508	12479	1321	12208	5459	7020	7821	0	0	0	0	0	0	0	0	0	0	0	0	0	0	0	0	0	0
EOG091201FN	2510335	2512308	19	nu	37506	0	4992	0	32514	12100	1009	12002	5745	6355	8412	0	0	0	0	0	0	0	0	0	0	0	0	0	0	0	0	0	0
EOG091201FO	668059	669807	19	nu	33231	0	4731	0	28500	12823	942	8405	5885	6938	7272	0	0	0	0	0	0	0	0	0	0	0	0	0	0	0	0	0	0
EOG091201FS	1683589	1685145	19	nu	29583	0	2646	0	26937	11191	693	8614	5448	5743	7132	0	0	0	0	0	0	0	0	0	0	0	0	0	0	0	0	0	0
EOG091201FU	2326960	2328474	19	nu	28785	0	5271	0	23514	9284	656	7641	4079	5205	6589	0	0	0	0	0	0	0	0	0	0	0	0	0	0	0	0	0	0
EOG091201FV	1427881	1429497	19	nu	30723	0	8907	0	21816	9424	625	6712	4589	4835	5680	0	0	0	0	0	0	0	0	0	0	0	0	0	0	0	0	0	0
EOG091201FX	2406856	2409291	19	nu	46284	0	11817	0	34467	13602	1256	11026	6336	7266	9839	0	0	0	0	0	0	0	0	0	0	0	0	0	0	0	0	0	0
EOG091201G0	1507885	1509921	19	nu	38703	0	6447	0	32256	12447	975	11810	5206	7241	7999	0	0	0	0	0	0	0	0	0	0	0	0	0	0	0	0	0	0
EOG091201G4	193450	195180	19	nu	32889	0	3771	1	29117	12474	708	9247	5209	7265	7396	0	1	0	0	0	0	0	0	0	0	0	0	0	0	0	0	0	0
EOG091201GE	1837621	1839147	19	nu	29013	0	2979	3	26031	10846	570	8614	4257	6589	6571	0	3	0	0	0	0	0	0	0	0	0	0	0	0	0	0	0	0
EOG091201GF	1422472	1424241	19	nu	33630	0	2748	0	30882	12668	740	9851	5371	7297	8363	0	0	0	0	0	0	0	0	0	0	0	0	0	0	0	0	0	0
EOG091201GI	828364	831093	19	nu	51870	0	10545	0	41325	15865	1336	16489	6393	9472	8971	0	0	0	0	0	0	0	0	0	0	0	0	0	0	0	0	0	0
EOG091201GK	2403883	2405397	19	nu	28785	0	6489	0	22296	9094	722	6716	4267	4827	6486	0	0	0	0	0	0	0	0	0	0	0	0	0	0	0	0	0	0
EOG091201GN	1645777	1647492	19	nu	32604	0	13854	0	18750	7508	959	6116	3498	4010	5126	0	0	0	0	0	0	0	0	0	0	0	0	0	0	0	0	0	0
EOG091201GO	496609	498102	19	nu	28386	0	6570	0	21816	9215	583	6724	4414	4801	5877	0	0	0	0	0	0	0	0	0	0	0	0	0	0	0	0	0	0
EOG091201GP	1440775	1443117	19	nu	44517	0	10989	0	33528	13717	1277	11259	6622	7095	8552	0	0	0	0	0	0	0	0	0	0	0	0	0	0	0	0	0	0
EOG091201GT	1635544	1637088	19	nu	29355	0	6219	0	23136	9366	638	7574	4378	4988	6196	0	0	0	0	0	0	0	0	0	0	0	0	0	0	0	0	0	0
EOG091201H0	2900668	2902284	19	nu	30723	0	10092	0	20631	8663	796	7069	3667	4996	4899	0	0	0	0	0	0	0	0	0	0	0	0	0	0	0	0	0	0
EOG091201H4	1461028	1463133	19	nu	40014	0	14739	0	25275	9704	1230	7944	4529	5175	7627	0	0	0	0	0	0	0	0	0	0	0	0	0	0	0	0	0	0
EOG091201H8	2248021	2249577	19	nu	29583	0	2349	0	27234	11470	789	8554	4951	6519	7210	0	0	0	0	0	0	0	0	0	0	0	0	0	0	0	0	0	0
EOG091201H9	647095	649035	19	nu	36879	0	6309	0	30570	11043	1189	10489	5167	5876	9038	0	0	0	0	0	0	0	0	0	0	0	0	0	0	0	0	0	0
EOG091201HE	918289	919953	19	nu	31635	0	2814	0	28821	12043	985	9220	5524	6519	7558	0	0	0	0	0	0	0	0	0	0	0	0	0	0	0	0	0	0
EOG091201HJ	2859895	2862090	19	nu	41724	0	6486	0	35238	13233	1344	11526	5688	7545	10479	0	0	0	0	0	0	0	0	0	0	0	0	0	0	0	0	0	0
EOG091201HK	1240552	1242102	19	nu	29469	0	4434	0	25035	10716	792	7234	4961	5755	7085	0	0	0	0	0	0	0	0	0	0	0	0	0	0	0	0	0	0
EOG091201HL	916819	918288	19	nu	27930	0	8508	0	19422	8080	758	6378	4323	3757	4964	0	0	0	0	0	0	0	0	0	0	0	0	0	0	0	0	0	0
EOG091201HU	2766607	2768220	19	nu	30666	0	1143	0	29523	13066	752	9993	5791	7275	6464	0	0	0	0	0	0	0	0	0	0	0	0	0	0	0	0	0	0
EOG091201HY	1504141	1505838	19	nu	32262	0	1512	0	30750	13822	955	8432	6760	7062	8496	0	0	0	0	0	0	0	0	0	0	0	0	0	0	0	0	0	0
EOG091201HZ	1143835	1145682	19	nu	35112	0	4398	0	30714	12604	1110	9690	5913	6691	8420	0	0	0	0	0	0	0	0	0	0	0	0	0	0	0	0	0	0
EOG091201I9	339469	341337	19	nu	35511	0	7959	0	27552	10464	1066	8182	4803	5661	8906	0	0	0	0	0	0	0	0	0	0	0	0	0	0	0	0	0	0
EOG091201IC	1795468	1797126	19	nu	31521	0	6636	0	24885	9176	860	8734	4073	5103	6975	0	0	0	0	0	0	0	0	0	0	0	0	0	0	0	0	0	0
EOG091201II	1912372	1914174	19	nu	34257	0	2082	0	32175	13103	877	10660	5821	7282	8412	0	0	0	0	0	0	0	0	0	0	0	0	0	0	0	0	0	0
EOG091201IN	2633587	2635230	19	nu	31236	0	1503	0	29733	11660	737	9301	5597	6063	8772	0	0	0	0	0	0	0	0	0	0	0	0	0	0	0	0	0	0
EOG091201IO	2541370	2542932	19	nu	29697	0	5361	0	24336	9888	739	7473	5016	4872	6975	0	0	0	0	0	0	0	0	0	0	0	0	0	0	0	0	0	0
EOG091201IR	1269085	1270614	19	nu	29070	0	1230	0	27840	12966	646	8050	6622	6344	6824	0	0	0	0	0	0	0	0	0	0	0	0	0	0	0	0	0	0
EOG091201IS	802933	804810	19	nu	35682	0	5664	0	30018	11407	927	11337	4779	6628	7274	0	0	0	0	0	0	0	0	0	0	0	0	0	0	0	0	0	0
EOG091201IT	894556	896790	19	nu	42465	0	10269	3	32193	13025	966	10896	6392	6633	8272	0	3	0	0	0	0	0	0	0	0	0	0	0	0	0	0	0	0
EOG091201IU	2096149	2097618	19	nu	27930	0	960	0	26970	11339	687	8311	5218	6121	7320	0	0	0	0	0	0	0	0	0	0	0	0	0	0	0	0	0	0
EOG091201J4	2266594	2268027	19	nu	27246	0	5499	0	21747	8309	642	7100	4316	3993	6338	0	0	0	0	0	0	0	0	0	0	0	0	0	0	0	0	0	0
EOG091201J5	1607743	1609887	19	nu	40755	0	10590	0	30165	13396	1123	10147	6561	6835	6622	0	0	0	0	0	0	0	0	0	0	0	0	0	0	0	0	0	0
EOG091201JA	741364	743460	19	nu	39843	0	6795	0	33048	13268	1074	10342	5585	7683	9438	0	0	0	0	0	0	0	0	0	0	0	0	0	0	0	0	0	0
EOG091201JE	952057	953556	19	nu	28500	0	1458	0	27042	10618	648	9338	4304	6314	7086	0	0	0	0	0	0	0	0	0	0	0	0	0	0	0	0	0	0
EOG091201JF	2667982	2669544	19	nu	29697	0	6642	0	23055	9795	790	7201	4437	5358	6059	0	0	0	0	0	0	0	0	0	0	0	0	0	0	0	0	0	0
EOG091201JG	2427079	2428635	19	nu	29583	0	7785	0	21798	9281	616	7144	4702	4579	5373	0	0	0	0	0	0	0	0	0	0	0	0	0	0	0	0	0	0
EOG091201JK	831094	833814	19	nu	51699	0	17718	0	33981	14769	1590	10830	7691	7078	8382	0	0	0	0	0	0	0	0	0	0	0	0	0	0	0	0	0	0
EOG091201JL	22471	24036	19	nu	29754	0	2634	0	27120	11324	685	9143	5326	5998	6653	0	0	0	0	0	0	0	0	0	0	0	0	0	0	0	0	0	0
EOG091201JU	964429	965742	19	nu	24966	0	1482	0	23484	9250	472	7506	4147	5103	6728	0	0	0	0	0	0	0	0	0	0	0	0	0	0	0	0	0	0
EOG091201JZ	1291414	1292952	19	nu	29241	0	5748	0	23493	10258	725	7582	5172	5086	5653	0	0	0	0	0	0	0	0	0	0	0	0	0	0	0	0	0	0
EOG091201K4	2549242	2550831	19	nu	30210	0	2070	1	28139	11950	737	8887	5354	6596	7302	0	1	0	0	0	0	0	0	0	0	0	0	0	0	0	0	0	0
EOG091201K9	1368175	1369917	19	nu	33117	0	5847	0	27270	10894	895	8576	5306	5588	7800	0	0	0	0	0	0	0	0	0	0	0	0	0	0	0	0	0	0
EOG091201KF	2645230	2647824	19	nu	49305	0	19125	0	30180	10936	1428	10458	4856	6080	8786	0	0	0	0	0	0	0	0	0	0	0	0	0	0	0	0	0	0
EOG091201KK	806296	808050	19	nu	33345	0	6009	0	27336	9593	1083	9943	4467	5126	7800	0	0	0	0	0	0	0	0	0	0	0	0	0	0	0	0	0	0
EOG091201KN	427033	429411	19	nu	45201	0	13365	0	31836	12519	1273	10914	5603	6916	8403	0	0	0	0	0	0	0	0	0	0	0	0	0	0	0	0	0	0
EOG091201KQ	2705467	2707176	19	nu	32490	0	3792	0	28698	12689	697	8684	6316	6373	7325	0	0	0	0	0	0	0	0	0	0	0	0	0	0	0	0	0	0
EOG091201KR	1966618	1968153	19	nu	29184	0	6618	3	22563	9460	736	6824	4205	5255	6279	0	3	0	0	0	0	0	0	0	0	0	0	0	0	0	0	0	0
EOG091201KS	2050924	2053149	19	nu	42294	0	12915	0	29379	12718	1119	10115	5477	7241	6546	0	0	0	0	0	0	0	0	0	0	0	0	0	0	0	0	0	0
EOG091201KV	1700509	1702203	19	nu	32205	0	6654	0	25551	9836	939	8774	4141	5695	6941	0	0	0	0	0	0	0	0	0	0	0	0	0	0	0	0	0	0
EOG091201L8	82327	83724	19	nu	26562	0	2289	0	24273	10694	631	7028	5293	5401	6551	0	0	0	0	0	0	0	0	0	0	0	0	0	0	0	0	0	0
EOG091201L9	2562073	2563566	19	nu	28386	0	2493	0	25893	10343	775	8597	4386	5957	6953	0	0	0	0	0	0	0	0	0	0	0	0	0	0	0	0	0	0
EOG091201LB	553567	555084	19	nu	28842	0	3060	0	25782	9754	1066	8090	4549	5205	7938	0	0	0	0	0	0	0	0	0	0	0	0	0	0	0	0	0	0
EOG091201LC	2289016	2290770	19	nu	33345	0	12615	0	20730	8184	935	6409	3686	4498	6137	0	0	0	0	0	0	0	0	0	0	0	0	0	0	0	0	0	0
EOG091201LD	91252	92811	19	nu	29640	0	3330	0	26310	11114	743	8181	5098	6016	7015	0	0	0	0	0	0	0	0	0	0	0	0	0	0	0	0	0	0
EOG091201LI	1830562	1831809	19	nu	23712	0	5244	0	18468	7869	485	5992	3645	4224	4607	0	0	0	0	0	0	0	0	0	0	0	0	0	0	0	0	0	0
EOG091201LM	2578432	2579784	19	nu	25707	0	3351	0	22356	9611	604	6745	4249	5362	6000	0	0	0	0	0	0	0	0	0	0	0	0	0	0	0	0	0	0
EOG091201M8	576055	577506	19	nu	27588	0	1239	0	26349	11031	742	8313	5110	5921	7005	0	0	0	0	0	0	0	0	0	0	0	0	0	0	0	0	0	0
EOG091201MA	901492	903588	19	nu	39843	0	9843	0	30000	10634	1319	10254	4939	5695	9112	0	0	0	0	0	0	0	0	0	0	0	0	0	0	0	0	0	0
EOG091201MC	1357978	1359522	19	nu	29355	0	3930	0	25425	9958	721	8328	4080	5878	7139	0	0	0	0	0	0	0	0	0	0	0	0	0	0	0	0	0	0
EOG091201MD	2207251	2208582	19	nu	25308	0	2412	0	22896	8985	489	7643	4071	4914	6268	0	0	0	0	0	0	0	0	0	0	0	0	0	0	0	0	0	0
EOG091201ML	380989	382467	19	nu	28101	0	2103	50	25948	10436	567	8453	4286	6150	7059	0	50	0	0	0	0	0	0	0	0	0	0	0	0	0	0	0	0
EOG091201MR	253972	255543	19	nu	29868	0	5604	0	24264	9980	841	7490	4556	5424	6794	0	0	0	0	0	0	0	0	0	0	0	0	0	0	0	0	0	0
EOG091201MU	2312284	2313999	19	nu	32604	0	4164	0	28440	11927	666	9696	5922	6005	6817	0	0	0	0	0	0	0	0	0	0	0	0	0	0	0	0	0	0
EOG091201MZ	39808	41385	19	nu	29982	0	4005	0	25977	10276	793	7899	4690	5586	7802	0	0	0	0	0	0	0	0	0	0	0	0	0	0	0	0	0	0
EOG091201N3	203005	204780	19	nu	33744	0	11067	0	22677	9338	1019	6497	4427	4911	6842	0	0	0	0	0	0	0	0	0	0	0	0	0	0	0	0	0	0
EOG091201N5	2479201	2481162	19	nu	37278	0	8403	0	28875	11544	1165	9951	4751	6793	7380	0	0	0	0	0	0	0	0	0	0	0	0	0	0	0	0	0	0
EOG091201N7	1306603	1307793	19	nu	22629	0	4446	0	18183	7497	531	5811	3389	4108	4875	0	0	0	0	0	0	0	0	0	0	0	0	0	0	0	0	0	0
EOG091201NB	630970	632397	19	nu	27132	0	3600	0	23532	9417	636	7315	4264	5153	6800	0	0	0	0	0	0	0	0	0	0	0	0	0	0	0	0	0	0
EOG091201NF	1661056	1662729	19	nu	31806	0	7032	0	24774	10663	738	7688	4625	6038	6423	0	0	0	0	0	0	0	0	0	0	0	0	0	0	0	0	0	0
EOG091201NG	2785867	2787660	19	nu	34086	0	3621	0	30465	10986	1157	10759	5018	5968	8720	0	0	0	0	0	0	0	0	0	0	0	0	0	0	0	0	0	0
EOG091201NJ	2047183	2048808	19	nu	30894	0	4812	0	26082	9960	933	8936	4545	5415	7186	0	0	0	0	0	0	0	0	0	0	0	0	0	0	0	0	0	0
EOG091201NP	245989	247497	19	nu	28671	0	3006	0	25665	9523	773	9493	4281	5242	6649	0	0	0	0	0	0	0	0	0	0	0	0	0	0	0	0	0	0
EOG091201NS	292666	294657	19	nu	37848	0	9525	0	28323	11176	1235	9809	5312	5864	7338	0	0	0	0	0	0	0	0	0	0	0	0	0	0	0	0	0	0
EOG091201NU	300337	303171	19	nu	53865	0	23349	5	30511	13192	1692	9159	7012	6180	8160	0	5	0	0	0	0	0	0	0	0	0	0	0	0	0	0	0	0
EOG091201O1	2782600	2784228	19	nu	30951	0	4986	0	25965	10005	751	8662	4425	5580	7298	0	0	0	0	0	0	0	0	0	0	0	0	0	0	0	0	0	0
EOG091201O8	2760901	2762820	19	nu	36480	0	4545	0	31935	13213	868	11344	5782	7431	7378	0	0	0	0	0	0	0	0	0	0	0	0	0	0	0	0	0	0
EOG091201OA	1824427	1827243	19	nu	53523	0	21096	0	32427	13275	1583	10650	6471	6804	8502	0	0	0	0	0	0	0	0	0	0	0	0	0	0	0	0	0	0
EOG091201OD	2613142	2614977	19	nu	34884	0	7359	0	27525	10029	1121	9093	4384	5645	8403	0	0	0	0	0	0	0	0	0	0	0	0	0	0	0	0	0	0
EOG091201OL	132070	133584	19	nu	28785	0	2781	0	26004	10091	704	8843	4361	5730	7070	0	0	0	0	0	0	0	0	0	0	0	0	0	0	0	0	0	0
EOG091201ON	1642648	1644336	19	nu	32091	0	9405	0	22686	9307	803	7774	4315	4992	5605	0	0	0	0	0	0	0	0	0	0	0	0	0	0	0	0	0	0
EOG091201OP	355408	357858	19	nu	46569	0	21162	3	25404	10209	1265	8054	4903	5306	7141	0	3	0	0	0	0	0	0	0	0	0	0	0	0	0	0	0	0
EOG091201OR	2429911	2431551	19	nu	31179	0	2268	0	28911	10343	829	10470	4708	5635	8098	0	0	0	0	0	0	0	0	0	0	0	0	0	0	0	0	0	0
EOG091201OY	1340143	1342257	19	nu	40185	0	17070	0	23115	8836	1478	7225	3957	4879	7054	0	0	0	0	0	0	0	0	0	0	0	0	0	0	0	0	0	0
EOG091201OZ	2210044	2211351	19	nu	24852	0	1710	0	23142	9390	521	7715	4496	4894	6037	0	0	0	0	0	0	0	0	0	0	0	0	0	0	0	0	0	0
EOG091201P2	2775919	2778066	19	nu	40812	0	6447	0	34365	14360	1466	10559	6565	7795	9446	0	0	0	0	0	0	0	0	0	0	0	0	0	0	0	0	0	0
EOG091201P4	1130005	1131666	19	nu	31578	0	2397	1	29180	10964	859	10093	4783	6181	8123	0	1	0	0	0	0	0	0	0	0	0	0	0	0	0	0	0	0
EOG091201P5	2082463	2084370	19	nu	36252	0	7980	0	28272	12272	1020	8550	5911	6361	7450	0	0	0	0	0	0	0	0	0	0	0	0	0	0	0	0	0	0
EOG091201PE	768106	770523	19	nu	45942	0	10923	0	35019	13315	1527	11140	5936	7379	10564	0	0	0	0	0	0	0	0	0	0	0	0	0	0	0	0	0	0
EOG091201PI	328837	330645	19	nu	34371	0	3975	0	30396	11913	1023	9332	5899	6014	9151	0	0	0	0	0	0	0	0	0	0	0	0	0	0	0	0	0	0
EOG091201PK	2872678	2874381	19	nu	32376	0	3228	0	29148	12336	760	9855	5517	6819	6957	0	0	0	0	0	0	0	0	0	0	0	0	0	0	0	0	0	0
EOG091201PM	1232344	1233882	19	nu	29241	0	4311	0	24930	10089	821	6987	4573	5516	7854	0	0	0	0	0	0	0	0	0	0	0	0	0	0	0	0	0	0
EOG091201PP	2852365	2853705	19	nu	25479	0	2295	0	23184	9871	541	6795	4460	5411	6518	0	0	0	0	0	0	0	0	0	0	0	0	0	0	0	0	0	0
EOG091201PT	330646	332307	19	nu	31578	0	10728	0	20850	8003	849	6580	3853	4150	6267	0	0	0	0	0	0	0	0	0	0	0	0	0	0	0	0	0	0
EOG091201PV	2663017	2664492	19	nu	28044	0	2319	0	25725	9849	725	9031	3972	5877	6845	0	0	0	0	0	0	0	0	0	0	0	0	0	0	0	0	0	0
EOG091201PY	1430647	1432155	19	nu	28671	0	7878	0	20793	8728	806	6587	4017	4711	5478	0	0	0	0	0	0	0	0	0	0	0	0	0	0	0	0	0	0
EOG091201Q8	2061655	2063226	19	nu	29868	0	4935	0	24933	10057	888	7145	4168	5889	7731	0	0	0	0	0	0	0	0	0	0	0	0	0	0	0	0	0	0
EOG091201Q9	2765116	2766606	19	nu	28329	0	2625	0	25704	9261	839	8484	4181	5080	7959	0	0	0	0	0	0	0	0	0	0	0	0	0	0	0	0	0	0
EOG091201QB	2268028	2269719	19	nu	32148	0	2211	0	29937	10523	930	9199	4705	5818	10215	0	0	0	0	0	0	0	0	0	0	0	0	0	0	0	0	0	0
EOG091201QC	2579785	2581737	19	nu	37107	0	9987	0	27120	12113	951	8086	6407	5706	6921	0	0	0	0	0	0	0	0	0	0	0	0	0	0	0	0	0	0
EOG091201QF	2249578	2251560	19	nu	37677	0	4011	2	33664	14081	1347	11272	6215	7866	8311	0	2	0	0	0	0	0	0	0	0	0	0	0	0	0	0	0	0
EOG091201QJ	1217086	1218672	19	nu	30153	0	7881	0	22272	8868	868	6823	4165	4703	6581	0	0	0	0	0	0	0	0	0	0	0	0	0	0	0	0	0	0
EOG091201QM	373687	375114	19	nu	27132	0	1287	0	25845	9918	637	8575	4699	5219	7352	0	0	0	0	0	0	0	0	0	0	0	0	0	0	0	0	0	0
EOG091201QN	589186	591540	19	nu	44745	0	11139	0	33606	14143	1188	11065	7312	6831	8398	0	0	0	0	0	0	0	0	0	0	0	0	0	0	0	0	0	0
EOG091201QR	307705	309495	19	nu	34029	0	6585	0	27444	10695	1090	8772	5034	5661	7977	0	0	0	0	0	0	0	0	0	0	0	0	0	0	0	0	0	0
EOG091201QT	1771657	1772997	19	nu	25479	0	2409	0	23070	9641	577	7333	4475	5166	6096	0	0	0	0	0	0	0	0	0	0	0	0	0	0	0	0	0	0
EOG091201QU	1659076	1661055	19	nu	37620	0	6462	0	31158	11110	1241	10759	4679	6431	9289	0	0	0	0	0	0	0	0	0	0	0	0	0	0	0	0	0	0
EOG091201QZ	748390	750444	19	nu	39045	0	14142	0	24903	9722	1124	9194	4507	5215	5987	0	0	0	0	0	0	0	0	0	0	0	0	0	0	0	0	0	0
EOG091201R0	4450	6105	19	nu	31464	0	3027	0	28437	10993	989	8500	5509	5484	8944	0	0	0	0	0	0	0	0	0	0	0	0	0	0	0	0	0	0
EOG091201RH	2263618	2265885	19	nu	43092	0	11823	0	31269	11327	1453	10945	4846	6481	8997	0	0	0	0	0	0	0	0	0	0	0	0	0	0	0	0	0	0
EOG091201RI	1391050	1392555	19	nu	28614	0	8499	0	20115	7761	712	7016	3455	4306	5338	0	0	0	0	0	0	0	0	0	0	0	0	0	0	0	0	0	0
EOG091201RN	1136872	1139328	19	nu	46683	0	16125	70	30488	11844	1511	9697	5414	6430	8947	0	70	0	0	0	0	0	0	0	0	0	0	0	0	0	0	0	0
EOG091201RO	1151389	1152984	19	nu	30324	0	3111	0	27213	11148	818	7292	5096	6052	8773	0	0	0	0	0	0	0	0	0	0	0	0	0	0	0	0	0	0
EOG091201RR	2581738	2583192	19	nu	27645	0	8031	0	19614	7855	667	5991	3788	4067	5768	0	0	0	0	0	0	0	0	0	0	0	0	0	0	0	0	0	0
EOG091201RU	2690113	2691588	19	nu	28044	0	1725	0	26319	9383	805	9738	4119	5264	7198	0	0	0	0	0	0	0	0	0	0	0	0	0	0	0	0	0	0
EOG091201RY	623071	624630	19	nu	29640	0	10944	0	18696	7669	723	6270	3707	3962	4757	0	0	0	0	0	0	0	0	0	0	0	0	0	0	0	0	0	0
EOG091201RZ	2525794	2527761	19	nu	37392	0	11505	0	25887	9821	1153	8875	4632	5189	7191	0	0	0	0	0	0	0	0	0	0	0	0	0	0	0	0	0	0
EOG091201S1	745075	746637	19	nu	29697	0	12702	0	16995	7316	804	5595	3418	3898	4084	0	0	0	0	0	0	0	0	0	0	0	0	0	0	0	0	0	0
EOG091201SE	2536798	2538075	19	nu	24282	0	1455	0	22827	9215	500	6924	4074	5141	6688	0	0	0	0	0	0	0	0	0	0	0	0	0	0	0	0	0	0
EOG091201SG	670903	672972	19	nu	39330	0	14283	1	25046	10486	1016	7792	5357	5129	6768	0	1	0	0	0	0	0	0	0	0	0	0	0	0	0	0	0	0
EOG091201T0	2409292	2411175	19	nu	35796	0	9783	0	26013	12436	936	6855	6517	5919	6722	0	0	0	0	0	0	0	0	0	0	0	0	0	0	0	0	0	0
EOG091201T1	158263	160452	19	nu	41610	0	13050	0	28560	11850	1289	8821	5346	6504	7889	0	0	0	0	0	0	0	0	0	0	0	0	0	0	0	0	0	0
EOG091201T9	1382200	1383786	19	nu	30153	0	3960	0	26193	10186	863	8808	4137	6049	7199	0	0	0	0	0	0	0	0	0	0	0	0	0	0	0	0	0	0
EOG091201TA	134524	137109	19	nu	49134	0	19179	0	29955	11421	1600	11133	5112	6309	7401	0	0	0	0	0	0	0	0	0	0	0	0	0	0	0	0	0	0
EOG091201TB	2811745	2813427	19	nu	31977	0	4560	3	27414	11587	938	8180	5313	6274	7647	0	3	0	0	0	0	0	0	0	0	0	0	0	0	0	0	0	0
EOG091201TF	2680651	2682108	19	nu	27702	0	2094	0	25608	9538	830	8717	4078	5460	7353	0	0	0	0	0	0	0	0	0	0	0	0	0	0	0	0	0	0
EOG091201TN	1410706	1412832	19	nu	40413	0	13920	0	26493	11844	1077	8991	5463	6381	5658	0	0	0	0	0	0	0	0	0	0	0	0	0	0	0	0	0	0
EOG091201TO	2068213	2069520	19	nu	24852	0	3234	0	21618	9469	597	6042	4224	5245	6107	0	0	0	0	0	0	0	0	0	0	0	0	0	0	0	0	0	0
EOG091201TT	10624	12087	19	nu	27816	0	3417	0	24399	10339	744	7467	4469	5870	6593	0	0	0	0	0	0	0	0	0	0	0	0	0	0	0	0	0	0
EOG091201TU	1804399	1805925	19	nu	29013	0	4350	0	24663	10541	631	7927	5324	5217	6195	0	0	0	0	0	0	0	0	0	0	0	0	0	0	0	0	0	0
EOG091201TW	219226	220554	19	nu	25251	0	5691	0	19560	7908	649	5698	3451	4457	5954	0	0	0	0	0	0	0	0	0	0	0	0	0	0	0	0	0	0
EOG091201TY	1849558	1851243	19	nu	32034	0	5403	0	26631	9388	1038	9311	4185	5203	7932	0	0	0	0	0	0	0	0	0	0	0	0	0	0	0	0	0	0
EOG091201U1	691546	693195	19	nu	31350	0	5946	0	25404	9244	1053	8403	4240	5004	7757	0	0	0	0	0	0	0	0	0	0	0	0	0	0	0	0	0	0
EOG091201U7	1575508	1576998	19	nu	28329	0	5943	0	22386	8519	690	6444	4021	4498	7423	0	0	0	0	0	0	0	0	0	0	0	0	0	0	0	0	0	0
EOG091201U9	1165840	1167183	19	nu	25536	0	1533	0	24003	9714	690	7702	4118	5596	6587	0	0	0	0	0	0	0	0	0	0	0	0	0	0	0	0	0	0
EOG091201UD	2757943	2759193	19	nu	23769	0	1536	0	22233	8294	529	6959	3750	4544	6980	0	0	0	0	0	0	0	0	0	0	0	0	0	0	0	0	0	0
EOG091201UN	1277020	1278546	19	nu	29013	0	2943	0	26070	9686	723	8872	4462	5224	7512	0	0	0	0	0	0	0	0	0	0	0	0	0	0	0	0	0	0
EOG091201UW	565864	567147	19	nu	24396	0	828	0	23568	9175	477	8091	3862	5313	6302	0	0	0	0	0	0	0	0	0	0	0	0	0	0	0	0	0	0
EOG091201UX	1979986	1981485	19	nu	28500	0	4047	0	24453	9215	762	8062	4220	4995	7176	0	0	0	0	0	0	0	0	0	0	0	0	0	0	0	0	0	0
EOG091201UY	1160437	1162143	19	nu	32433	0	4239	0	28194	11014	870	9521	5483	5531	7659	0	0	0	0	0	0	0	0	0	0	0	0	0	0	0	0	0	0
EOG091201V1	1484806	1486275	19	nu	27930	0	3555	0	24375	10644	739	7931	4717	5927	5800	0	0	0	0	0	0	0	0	0	0	0	0	0	0	0	0	0	0
EOG091201V3	736453	738033	19	nu	30039	0	4842	0	25197	9450	919	8565	4106	5344	7182	0	0	0	0	0	0	0	0	0	0	0	0	0	0	0	0	0	0
EOG091201V5	2686099	2688141	19	nu	38817	0	8412	0	30405	12199	1220	10778	5580	6619	7428	0	0	0	0	0	0	0	0	0	0	0	0	0	0	0	0	0	0
EOG091201VE	2258632	2259984	19	nu	25707	0	402	0	25305	10175	639	8537	4760	5415	6593	0	0	0	0	0	0	0	0	0	0	0	0	0	0	0	0	0	0
EOG091201VF	319708	321606	19	nu	36081	0	4560	0	31521	13016	954	10138	6329	6687	8367	0	0	0	0	0	0	0	0	0	0	0	0	0	0	0	0	0	0
EOG091201VI	2797	4449	19	nu	31407	0	3141	0	28266	11275	894	9378	5397	5878	7613	0	0	0	0	0	0	0	0	0	0	0	0	0	0	0	0	0	0
EOG091201VJ	587587	589185	19	nu	30381	0	2472	0	27909	10425	931	8895	4639	5786	8589	0	0	0	0	0	0	0	0	0	0	0	0	0	0	0	0	0	0
EOG091201VK	2229511	2230833	19	nu	25137	0	3891	0	21246	9347	575	6559	4670	4677	5340	0	0	0	0	0	0	0	0	0	0	0	0	0	0	0	0	0	0
EOG091201VV	303172	304890	19	nu	32661	0	6909	0	25752	9775	997	8968	4360	5415	7009	0	0	0	0	0	0	0	0	0	0	0	0	0	0	0	0	0	0
EOG091201W1	1893364	1895229	19	nu	35454	0	5226	0	30228	13069	843	10163	6606	6463	6996	0	0	0	0	0	0	0	0	0	0	0	0	0	0	0	0	0	0
EOG091201W5	666574	668058	19	nu	28215	0	4608	0	23607	9322	763	7781	4143	5179	6504	0	0	0	0	0	0	0	0	0	0	0	0	0	0	0	0	0	0
EOG091201W9	2747884	2749578	19	nu	32205	0	5808	0	26397	10375	894	8790	4821	5554	7232	0	0	0	0	0	0	0	0	0	0	0	0	0	0	0	0	0	0
EOG091201WJ	1010731	1012023	19	nu	24567	0	642	0	23925	9922	482	7624	4261	5661	6379	0	0	0	0	0	0	0	0	0	0	0	0	0	0	0	0	0	0
EOG091201WL	2388451	2389830	19	nu	26220	0	2055	0	24165	10937	696	6914	5126	5811	6314	0	0	0	0	0	0	0	0	0	0	0	0	0	0	0	0	0	0
EOG091201WM	581092	582567	19	nu	28044	0	1698	0	26346	10110	799	8984	4454	5656	7252	0	0	0	0	0	0	0	0	0	0	0	0	0	0	0	0	0	0
EOG091201WP	2670637	2672007	19	nu	26049	0	879	0	25170	10313	592	7489	4710	5603	7368	0	0	0	0	0	0	0	0	0	0	0	0	0	0	0	0	0	0
EOG091201WS	2254318	2255889	19	nu	29868	0	8253	0	21615	9054	896	6883	4191	4863	5678	0	0	0	0	0	0	0	0	0	0	0	0	0	0	0	0	0	0
EOG091201WU	2331616	2333319	19	nu	32376	0	8472	0	23904	8916	956	8034	3965	4951	6954	0	0	0	0	0	0	0	0	0	0	0	0	0	0	0	0	0	0
EOG091201XA	1969405	1970796	19	nu	26448	0	2790	0	23658	10023	784	7251	4756	5267	6384	0	0	0	0	0	0	0	0	0	0	0	0	0	0	0	0	0	0
EOG091201XC	1665091	1666788	19	nu	32262	0	5616	0	26646	9587	1079	9642	4162	5425	7417	0	0	0	0	0	0	0	0	0	0	0	0	0	0	0	0	0	0
EOG091201XD	2814001	2815902	19	nu	36138	0	12093	0	24045	9247	885	8212	4193	5054	6586	0	0	0	0	0	0	0	0	0	0	0	0	0	0	0	0	0	0
EOG091201XF	2880850	2881920	19	nu	20349	0	2595	0	17754	8277	506	5165	3763	4514	4312	0	0	0	0	0	0	0	0	0	0	0	0	0	0	0	0	0	0
EOG091201XM	1540546	1543239	19	nu	51186	0	17556	0	33630	12649	1579	11985	6005	6644	8996	0	0	0	0	0	0	0	0	0	0	0	0	0	0	0	0	0	0
EOG091201XN	1434385	1435986	19	nu	30438	0	4407	0	26031	11749	649	8062	5488	6261	6220	0	0	0	0	0	0	0	0	0	0	0	0	0	0	0	0	0	0
EOG091201Y3	1604473	1605909	19	nu	27303	0	6618	0	20685	8691	770	6617	4115	4576	5377	0	0	0	0	0	0	0	0	0	0	0	0	0	0	0	0	0	0
EOG091201YJ	156724	158262	19	nu	29241	0	6579	0	22662	9167	825	7196	4464	4703	6299	0	0	0	0	0	0	0	0	0	0	0	0	0	0	0	0	0	0
EOG091201YK	2220145	2221452	19	nu	24852	0	1287	0	23565	8793	530	7507	4017	4776	7265	0	0	0	0	0	0	0	0	0	0	0	0	0	0	0	0	0	0
EOG091201YL	1002061	1003701	19	nu	31179	0	4743	0	26436	11891	716	8498	6533	5358	6047	0	0	0	0	0	0	0	0	0	0	0	0	0	0	0	0	0	0
EOG091201YN	19789	21828	19	nu	38760	0	7143	3	31614	11792	1160	11818	5110	6682	8004	0	3	0	0	0	0	0	0	0	0	0	0	0	0	0	0	0	0
EOG091201YO	2617729	2619270	19	nu	29298	0	9291	0	20007	7806	774	6965	3565	4241	5236	0	0	0	0	0	0	0	0	0	0	0	0	0	0	0	0	0	0
EOG091201YT	268372	269904	19	nu	29127	0	11559	0	17568	7069	662	5864	3158	3911	4635	0	0	0	0	0	0	0	0	0	0	0	0	0	0	0	0	0	0
EOG091201YX	114934	116469	19	nu	29184	0	5604	0	23580	9033	819	7887	4189	4844	6660	0	0	0	0	0	0	0	0	0	0	0	0	0	0	0	0	0	0
EOG091201YY	1349764	1351026	19	nu	23997	0	354	1	23642	10187	504	7035	4401	5786	6420	0	1	0	0	0	0	0	0	0	0	0	0	0	0	0	0	0	0
EOG091201YZ	804811	806295	19	nu	28215	0	5592	0	22623	8430	819	7825	3943	4487	6368	0	0	0	0	0	0	0	0	0	0	0	0	0	0	0	0	0	0
EOG091201Z0	1152985	1154457	19	nu	27987	0	4686	1	23300	10365	870	7100	4900	5465	5835	0	1	0	0	0	0	0	0	0	0	0	0	0	0	0	0	0	0
EOG091201Z1	2518387	2519781	19	nu	26505	0	5244	0	21261	8373	807	6850	3991	4382	6038	0	0	0	0	0	0	0	0	0	0	0	0	0	0	0	0	0	0
EOG091201Z5	2870278	2872677	19	nu	45600	0	20415	0	25185	9406	1362	9017	4371	5035	6762	0	0	0	0	0	0	0	0	0	0	0	0	0	0	0	0	0	0
EOG091201Z6	1839550	1841088	19	nu	29241	0	2805	0	26436	11760	715	7950	5766	5994	6726	0	0	0	0	0	0	0	0	0	0	0	0	0	0	0	0	0	0
EOG091201ZC	1779016	1780503	19	nu	28272	0	5805	0	22467	10505	689	6742	5188	5317	5220	0	0	0	0	0	0	0	0	0	0	0	0	0	0	0	0	0	0
EOG091201ZH	759382	761157	19	nu	33744	0	11766	0	21978	9860	904	7000	4668	5192	5118	0	0	0	0	0	0	0	0	0	0	0	0	0	0	0	0	0	0
EOG091201ZP	1364791	1366434	19	nu	31236	0	5958	0	25278	9798	1016	8478	4564	5234	7002	0	0	0	0	0	0	0	0	0	0	0	0	0	0	0	0	0	0
EOG09120200	1455592	1456818	19	nu	23313	0	1074	0	22239	10472	454	6016	4807	5665	5751	0	0	0	0	0	0	0	0	0	0	0	0	0	0	0	0	0	0
EOG09120201	276187	277641	19	nu	27645	0	1809	0	25836	10442	899	8162	4719	5723	7232	0	0	0	0	0	0	0	0	0	0	0	0	0	0	0	0	0	0
EOG09120206	546148	547548	19	nu	26619	0	1686	0	24933	9855	695	8273	4424	5431	6805	0	0	0	0	0	0	0	0	0	0	0	0	0	0	0	0	0	0
EOG0912020I	1184131	1185357	19	nu	23313	0	1860	0	21453	8834	542	6471	3792	5042	6148	0	0	0	0	0	0	0	0	0	0	0	0	0	0	0	0	0	0
EOG0912020J	1959187	1960800	19	nu	30666	0	10656	0	20010	7988	1007	6156	3991	3997	5866	0	0	0	0	0	0	0	0	0	0	0	0	0	0	0	0	0	0
EOG0912020N	433891	435636	19	nu	33174	0	4500	87	28587	10999	1032	9600	4661	6338	7988	0	87	0	0	0	0	0	0	0	0	0	0	0	0	0	0	0	0
EOG0912020S	1158952	1160436	19	nu	28215	0	4494	0	23721	8591	830	8336	4089	4502	6794	0	0	0	0	0	0	0	0	0	0	0	0	0	0	0	0	0	0
EOG0912020W	1696705	1698060	19	nu	25764	0	4830	1	20933	8070	543	7245	3934	4136	5618	0	1	0	0	0	0	0	0	0	0	0	0	0	0	0	0	0	0
EOG09120218	2368432	2369772	19	nu	25479	0	1833	0	23646	9617	681	7467	4689	4928	6562	0	0	0	0	0	0	0	0	0	0	0	0	0	0	0	0	0	0
EOG0912021A	2076595	2078196	19	nu	30438	0	7890	0	22548	8756	809	7277	4327	4429	6515	0	0	0	0	0	0	0	0	0	0	0	0	0	0	0	0	0	0
EOG0912021B	43264	45108	19	nu	35055	0	4464	1	30590	11774	1096	11738	5049	6725	7078	0	1	0	0	0	0	0	0	0	0	0	0	0	0	0	0	0	0
EOG0912021E	2166031	2168199	19	nu	41211	0	12654	0	28557	11108	1454	9130	5309	5799	8319	0	0	0	0	0	0	0	0	0	0	0	0	0	0	0	0	0	0
EOG0912021G	1704223	1706280	19	nu	39102	0	9264	0	29838	11741	1197	9684	5706	6035	8413	0	0	0	0	0	0	0	0	0	0	0	0	0	0	0	0	0	0
EOG0912021I	1491364	1493094	19	nu	32889	0	6207	0	26682	11320	861	7081	5543	5777	8281	0	0	0	0	0	0	0	0	0	0	0	0	0	0	0	0	0	0
EOG0912021L	2160703	2162838	19	nu	40584	0	17469	0	23115	8933	1214	7269	4224	4709	6913	0	0	0	0	0	0	0	0	0	0	0	0	0	0	0	0	0	0
EOG0912021S	2756158	2757423	19	nu	24054	0	1101	0	22953	9309	546	7424	4273	5036	6220	0	0	0	0	0	0	0	0	0	0	0	0	0	0	0	0	0	0
EOG0912021U	662863	664245	19	nu	26277	0	1635	0	24642	10190	684	8123	4246	5944	6329	0	0	0	0	0	0	0	0	0	0	0	0	0	0	0	0	0	0
EOG09120220	1420873	1422471	19	nu	30381	0	4119	0	26262	10652	934	8385	4338	6314	7225	0	0	0	0	0	0	0	0	0	0	0	0	0	0	0	0	0	0
EOG09120225	1406530	1407855	19	nu	25194	0	2919	0	22275	9628	554	7233	4306	5322	5414	0	0	0	0	0	0	0	0	0	0	0	0	0	0	0	0	0	0
EOG09120226	2512309	2513532	19	nu	23256	0	768	0	22488	9796	487	6995	4538	5258	5697	0	0	0	0	0	0	0	0	0	0	0	0	0	0	0	0	0	0
EOG09120229	1126144	1127493	19	nu	25650	0	4731	0	20919	7621	702	7446	3135	4486	5852	0	0	0	0	0	0	0	0	0	0	0	0	0	0	0	0	0	0
EOG0912022D	551815	552765	19	nu	18069	0	3849	2	14218	5796	563	4246	2629	3167	4176	0	2	0	0	0	0	0	0	0	0	0	0	0	0	0	0	0	0
EOG0912022I	1101169	1102527	19	nu	25821	0	2448	0	23373	12014	478	6049	5969	6045	5310	0	0	0	0	0	0	0	0	0	0	0	0	0	0	0	0	0	0
EOG0912022J	412846	414072	19	nu	23313	0	1350	0	21963	7973	594	8353	3323	4650	5637	0	0	0	0	0	0	0	0	0	0	0	0	0	0	0	0	0	0
EOG0912022O	1052608	1054434	19	nu	34713	0	7515	0	27198	10697	917	9385	4786	5911	7116	0	0	0	0	0	0	0	0	0	0	0	0	0	0	0	0	0	0
EOG0912022X	2257378	2258631	19	nu	23826	0	2121	0	21705	8808	645	6914	4074	4734	5983	0	0	0	0	0	0	0	0	0	0	0	0	0	0	0	0	0	0
EOG0912022Y	1938847	1940373	19	nu	29013	0	5967	0	23046	8547	932	7778	3726	4821	6721	0	0	0	0	0	0	0	0	0	0	0	0	0	0	0	0	0	0
EOG09120232	1094230	1095459	19	nu	23370	0	1737	0	21633	9564	620	4979	4424	5140	7090	0	0	0	0	0	0	0	0	0	0	0	0	0	0	0	0	0	0
EOG09120233	2100088	2101527	19	nu	27360	0	3375	0	23985	10286	736	7200	4668	5618	6499	0	0	0	0	0	0	0	0	0	0	0	0	0	0	0	0	0	0
EOG0912023H	2893900	2895309	19	nu	26790	0	2892	0	23898	10197	647	8634	4537	5660	5067	0	0	0	0	0	0	0	0	0	0	0	0	0	0	0	0	0	0
EOG0912023T	225061	226512	19	nu	27588	0	3732	0	23856	9733	786	7515	4525	5208	6608	0	0	0	0	0	0	0	0	0	0	0	0	0	0	0	0	0	0
EOG0912023Z	746638	748389	19	nu	33288	0	7761	0	25527	9797	971	8838	4451	5346	6892	0	0	0	0	0	0	0	0	0	0	0	0	0	0	0	0	0	0
EOG09120245	569755	571332	19	nu	29982	0	6960	0	23022	8628	1003	7969	4030	4598	6425	0	0	0	0	0	0	0	0	0	0	0	0	0	0	0	0	0	0
EOG09120248	1449097	1450734	19	nu	31122	0	8916	0	22206	9015	1093	7369	4400	4615	5822	0	0	0	0	0	0	0	0	0	0	0	0	0	0	0	0	0	0
EOG0912024B	2283493	2284911	19	nu	26961	0	1410	0	25551	9853	758	7439	4247	5606	8259	0	0	0	0	0	0	0	0	0	0	0	0	0	0	0	0	0	0
EOG0912024G	1885087	1886310	19	nu	23256	0	1887	0	21369	9973	540	5814	4822	5151	5582	0	0	0	0	0	0	0	0	0	0	0	0	0	0	0	0	0	0
EOG0912024Q	1692772	1694631	19	nu	35340	0	6129	0	29211	11516	960	9908	5065	6451	7787	0	0	0	0	0	0	0	0	0	0	0	0	0	0	0	0	0	0
EOG09120255	898720	900429	19	nu	32490	0	11937	0	20553	9231	997	6805	4537	4694	4517	0	0	0	0	0	0	0	0	0	0	0	0	0	0	0	0	0	0
EOG09120257	487774	489348	19	nu	29925	0	7416	0	22509	9182	725	7201	4800	4382	6126	0	0	0	0	0	0	0	0	0	0	0	0	0	0	0	0	0	0
EOG0912025J	651103	652737	19	nu	31065	0	4521	1	26543	11230	967	7813	4890	6340	7500	0	1	0	0	0	0	0	0	0	0	0	0	0	0	0	0	0	0
EOG0912025Q	558088	559707	19	nu	30780	0	3288	0	27492	10753	953	9139	5061	5692	7600	0	0	0	0	0	0	0	0	0	0	0	0	0	0	0	0	0	0
EOG0912025Y	1806346	1808751	19	nu	45714	0	14985	0	30729	9801	1618	10830	4482	5319	10098	0	0	0	0	0	0	0	0	0	0	0	0	0	0	0	0	0	0
EOG0912025Z	1982425	1983681	19	nu	23883	0	1470	0	22413	8480	526	8000	3890	4590	5933	0	0	0	0	0	0	0	0	0	0	0	0	0	0	0	0	0	0
EOG09120261	34657	36306	19	nu	31350	0	2691	0	28659	11599	884	9577	5263	6336	7483	0	0	0	0	0	0	0	0	0	0	0	0	0	0	0	0	0	0
EOG09120263	2385460	2386908	19	nu	27531	0	5709	0	21822	8449	872	7373	3737	4712	6000	0	0	0	0	0	0	0	0	0	0	0	0	0	0	0	0	0	0
EOG09120266	2399197	2400618	19	nu	27018	0	8484	0	18534	7513	714	6098	3481	4032	4923	0	0	0	0	0	0	0	0	0	0	0	0	0	0	0	0	0	0
EOG0912026O	2887054	2888331	19	nu	24282	0	3078	0	21204	8958	698	6491	4185	4773	5755	0	0	0	0	0	0	0	0	0	0	0	0	0	0	0	0	0	0
EOG0912026U	2135344	2137260	19	nu	36423	0	9714	1	26708	11375	1178	7741	5637	5738	7592	0	1	0	0	0	0	0	0	0	0	0	0	0	0	0	0	0	0
EOG0912026Z	400519	401748	19	nu	23370	0	3945	0	19425	8604	496	6075	4125	4479	4746	0	0	0	0	0	0	0	0	0	0	0	0	0	0	0	0	0	0
EOG09120273	89077	90405	19	nu	25251	0	1095	0	24156	9748	746	7318	4434	5314	7090	0	0	0	0	0	0	0	0	0	0	0	0	0	0	0	0	0	0
EOG09120274	2843491	2844894	19	nu	26676	0	6792	0	19884	8013	658	6489	3608	4405	5382	0	0	0	0	0	0	0	0	0	0	0	0	0	0	0	0	0	0
EOG09120279	150478	151752	19	nu	24225	0	1236	0	22989	10231	563	6658	4737	5494	6100	0	0	0	0	0	0	0	0	0	0	0	0	0	0	0	0	0	0
EOG0912027H	1080253	1081662	19	nu	26790	0	2598	0	24192	9287	755	7535	4303	4984	7370	0	0	0	0	0	0	0	0	0	0	0	0	0	0	0	0	0	0
EOG0912027I	2519782	2521164	19	nu	26277	0	8304	0	17973	6882	830	5960	3389	3493	5131	0	0	0	0	0	0	0	0	0	0	0	0	0	0	0	0	0	0
EOG0912027L	781858	782955	19	nu	20862	0	1194	0	19668	8098	462	5979	3825	4273	5591	0	0	0	0	0	0	0	0	0	0	0	0	0	0	0	0	0	0
EOG0912027V	2533975	2535024	19	nu	19950	0	2742	0	17208	7278	379	5108	3283	3995	4822	0	0	0	0	0	0	0	0	0	0	0	0	0	0	0	0	0	0
EOG0912027W	1930894	1932060	19	nu	22173	0	873	0	21300	8202	543	6922	3592	4610	6176	0	0	0	0	0	0	0	0	0	0	0	0	0	0	0	0	0	0
EOG0912027X	2376556	2378133	19	nu	29982	0	6888	0	23094	8347	871	7862	3613	4734	6885	0	0	0	0	0	0	0	0	0	0	0	0	0	0	0	0	0	0
EOG09120281	2441749	2442930	19	nu	22458	0	570	0	21888	9358	538	6237	4539	4819	6293	0	0	0	0	0	0	0	0	0	0	0	0	0	0	0	0	0	0
EOG09120285	1495615	1497225	19	nu	30609	0	5799	0	24810	9349	1034	8418	4188	5161	7043	0	0	0	0	0	0	0	0	0	0	0	0	0	0	0	0	0	0
EOG09120287	2625208	2626617	19	nu	26790	0	1887	0	24903	9803	751	8240	4231	5572	6860	0	0	0	0	0	0	0	0	0	0	0	0	0	0	0	0	0	0
EOG09120288	1702792	1704222	19	nu	27189	0	3207	0	23982	11056	606	5426	5209	5847	7500	0	0	0	0	0	0	0	0	0	0	0	0	0	0	0	0	0	0
EOG0912028A	2064262	2065845	19	nu	30096	0	5292	0	24804	12030	681	6511	6718	5312	6263	0	0	0	0	0	0	0	0	0	0	0	0	0	0	0	0	0	0
EOG0912028B	74104	75594	19	nu	28329	0	2034	0	26295	10613	771	9334	4814	5799	6348	0	0	0	0	0	0	0	0	0	0	0	0	0	0	0	0	0	0
EOG0912028F	1890880	1892169	19	nu	24510	0	2589	0	21921	7962	643	7399	3832	4130	6560	0	0	0	0	0	0	0	0	0	0	0	0	0	0	0	0	0	0
EOG0912028H	1867597	1869300	19	nu	32376	0	12015	0	20361	9457	776	6701	4493	4964	4203	0	0	0	0	0	0	0	0	0	0	0	0	0	0	0	0	0	0
EOG0912028N	402949	404316	19	nu	25992	0	4386	0	21606	7989	655	6434	3481	4508	7183	0	0	0	0	0	0	0	0	0	0	0	0	0	0	0	0	0	0
EOG0912028Q	369262	370455	19	nu	22686	0	3333	0	19353	6720	603	6551	2845	3875	6082	0	0	0	0	0	0	0	0	0	0	0	0	0	0	0	0	0	0
EOG0912028T	1514155	1515474	19	nu	25080	0	3261	0	21819	8798	608	7160	4094	4704	5861	0	0	0	0	0	0	0	0	0	0	0	0	0	0	0	0	0	0
EOG0912028V	2339854	2340993	19	nu	21660	0	2310	0	19350	8329	433	5941	3929	4400	5080	0	0	0	0	0	0	0	0	0	0	0	0	0	0	0	0	0	0
EOG0912028W	2271823	2273052	19	nu	23370	0	3927	0	19443	7091	687	6748	3367	3724	5604	0	0	0	0	0	0	0	0	0	0	0	0	0	0	0	0	0	0
EOG0912028X	727111	729099	19	nu	37791	0	4224	0	33567	12464	1124	12537	5433	7031	8566	0	0	0	0	0	0	0	0	0	0	0	0	0	0	0	0	0	0
EOG09120291	166750	168570	19	nu	34599	0	11967	0	22632	9427	1035	7631	4868	4559	5574	0	0	0	0	0	0	0	0	0	0	0	0	0	0	0	0	0	0
EOG09120298	2793970	2795220	19	nu	23769	0	1530	0	22239	8817	737	6999	4079	4738	6423	0	0	0	0	0	0	0	0	0	0	0	0	0	0	0	0	0	0
EOG0912029C	1611946	1613217	19	nu	24168	0	2193	0	21975	9162	576	6692	4105	5057	6121	0	0	0	0	0	0	0	0	0	0	0	0	0	0	0	0	0	0
EOG0912029D	232750	234084	19	nu	25365	0	3564	0	21801	8424	772	7408	3968	4456	5969	0	0	0	0	0	0	0	0	0	0	0	0	0	0	0	0	0	0
EOG0912029K	1784122	1785435	19	nu	24966	0	2973	1	21992	8653	616	7220	3669	4984	6119	0	1	0	0	0	0	0	0	0	0	0	0	0	0	0	0	0	0
EOG0912029L	1506457	1507884	19	nu	27132	0	5937	0	21195	7829	831	7716	3404	4425	5650	0	0	0	0	0	0	0	0	0	0	0	0	0	0	0	0	0	0
EOG0912029P	2535025	2536797	19	nu	33687	0	4542	0	29145	10337	1274	10077	4644	5693	8731	0	0	0	0	0	0	0	0	0	0	0	0	0	0	0	0	0	0
EOG0912029T	336847	338250	19	nu	26676	0	5319	0	21357	9014	877	6651	3959	5055	5692	0	0	0	0	0	0	0	0	0	0	0	0	0	0	0	0	0	0
EOG091202A2	2865352	2866578	19	nu	23313	0	1941	0	21372	10041	606	6210	5174	4867	5121	0	0	0	0	0	0	0	0	0	0	0	0	0	0	0	0	0	0
EOG091202A8	1618459	1619778	19	nu	25080	0	4608	2	20470	7687	756	6586	3777	3910	6197	0	2	0	0	0	0	0	0	0	0	0	0	0	0	0	0	0	0
EOG091202A9	1717669	1718937	19	nu	24111	0	2328	0	21783	8805	551	7496	3815	4990	5482	0	0	0	0	0	0	0	0	0	0	0	0	0	0	0	0	0	0
EOG091202AA	2298094	2299857	19	nu	33516	0	5208	0	28308	11656	1145	8099	5765	5891	8553	0	0	0	0	0	0	0	0	0	0	0	0	0	0	0	0	0	0
EOG091202AC	1242103	1243341	19	nu	23541	0	4656	0	18885	7603	558	5828	3284	4319	5454	0	0	0	0	0	0	0	0	0	0	0	0	0	0	0	0	0	0
EOG091202AK	155194	156324	19	nu	21489	0	3933	0	17556	7502	469	5394	3406	4096	4660	0	0	0	0	0	0	0	0	0	0	0	0	0	0	0	0	0	0
EOG091202AO	2862091	2863617	19	nu	29013	0	6861	0	22152	8624	683	8115	3761	4863	5413	0	0	0	0	0	0	0	0	0	0	0	0	0	0	0	0	0	0
EOG091202AP	175912	177084	19	nu	22287	0	3822	0	18465	8692	431	5646	4727	3965	4127	0	0	0	0	0	0	0	0	0	0	0	0	0	0	0	0	0	0
EOG091202AS	1515475	1516971	19	nu	28443	0	2886	0	25557	10089	773	8491	4047	6042	6977	0	0	0	0	0	0	0	0	0	0	0	0	0	0	0	0	0	0
EOG091202AU	2564323	2565369	19	nu	19893	0	2268	0	17625	7027	408	5233	3207	3820	5365	0	0	0	0	0	0	0	0	0	0	0	0	0	0	0	0	0	0
EOG091202B0	278248	279816	19	nu	29811	0	2961	0	26850	11874	1045	7915	4926	6948	7061	0	0	0	0	0	0	0	0	0	0	0	0	0	0	0	0	0	0
EOG091202B6	104872	106215	19	nu	25536	0	5427	0	20109	7717	840	5401	3469	4248	6991	0	0	0	0	0	0	0	0	0	0	0	0	0	0	0	0	0	0
EOG091202BF	2730772	2732403	19	nu	31008	0	4341	0	26667	9989	977	9349	4330	5659	7329	0	0	0	0	0	0	0	0	0	0	0	0	0	0	0	0	0	0
EOG091202BR	326599	328005	19	nu	26733	0	4608	0	22125	8144	805	8199	3521	4623	5782	0	0	0	0	0	0	0	0	0	0	0	0	0	0	0	0	0	0
EOG091202BS	684625	685737	19	nu	21147	0	3417	0	17730	7551	464	5465	3418	4133	4714	0	0	0	0	0	0	0	0	0	0	0	0	0	0	0	0	0	0
EOG091202BZ	2145637	2147775	19	nu	40641	0	11553	0	29088	12138	1043	10226	5643	6495	6724	0	0	0	0	0	0	0	0	0	0	0	0	0	0	0	0	0	0
EOG091202C6	2433376	2434560	19	nu	22515	0	3180	0	19335	7083	671	6485	3240	3843	5767	0	0	0	0	0	0	0	0	0	0	0	0	0	0	0	0	0	0
EOG091202CA	2877088	2878170	19	nu	20577	0	366	0	20211	9219	461	5794	4655	4564	5198	0	0	0	0	0	0	0	0	0	0	0	0	0	0	0	0	0	0
EOG091202CE	1964677	1965798	19	nu	21318	0	2298	0	19020	8134	451	5959	3910	4224	4927	0	0	0	0	0	0	0	0	0	0	0	0	0	0	0	0	0	0
EOG091202CF	2763523	2764716	19	nu	22686	0	3534	0	19152	7690	594	6542	3415	4275	4920	0	0	0	0	0	0	0	0	0	0	0	0	0	0	0	0	0	0
EOG091202CP	2032492	2034009	19	nu	28842	0	6552	0	22290	10503	658	6372	5213	5290	5415	0	0	0	0	0	0	0	0	0	0	0	0	0	0	0	0	0	0
EOG091202CQ	432175	433890	19	nu	32604	0	10596	0	22008	7851	1010	7232	3766	4085	6925	0	0	0	0	0	0	0	0	0	0	0	0	0	0	0	0	0	0
EOG091202D1	1192396	1194114	19	nu	32661	0	8535	0	24126	11180	861	7338	5414	5766	5608	0	0	0	0	0	0	0	0	0	0	0	0	0	0	0	0	0	0
EOG091202D2	1647493	1648779	19	nu	24453	0	2025	0	22428	9632	726	6737	4672	4960	6059	0	0	0	0	0	0	0	0	0	0	0	0	0	0	0	0	0	0
EOG091202D9	2168977	2170431	19	nu	27645	0	6576	0	21069	8323	747	6905	4049	4274	5841	0	0	0	0	0	0	0	0	0	0	0	0	0	0	0	0	0	0
EOG091202DB	606922	608085	19	nu	22116	0	309	0	21807	8617	558	6980	4024	4593	6210	0	0	0	0	0	0	0	0	0	0	0	0	0	0	0	0	0	0
EOG091202DC	777922	779106	19	nu	22515	0	2190	0	20325	7658	645	6880	3576	4082	5787	0	0	0	0	0	0	0	0	0	0	0	0	0	0	0	0	0	0
EOG091202DE	687268	688998	19	nu	32889	0	3927	0	28962	10751	1102	10170	4565	6186	8041	0	0	0	0	0	0	0	0	0	0	0	0	0	0	0	0	0	0
EOG091202DG	2323117	2324157	19	nu	19779	0	3522	1	16256	6954	394	5367	3353	3601	3935	0	1	0	0	0	0	0	0	0	0	0	0	0	0	0	0	0	0
EOG091202DH	2373997	2375391	19	nu	26505	0	2739	0	23766	9514	765	7654	4295	5219	6598	0	0	0	0	0	0	0	0	0	0	0	0	0	0	0	0	0	0
EOG091202DM	1710565	1711737	19	nu	22287	0	1752	0	20535	7453	550	6766	3454	3999	6316	0	0	0	0	0	0	0	0	0	0	0	0	0	0	0	0	0	0
EOG091202DN	492601	494337	19	nu	33003	0	8907	0	24096	10518	805	8285	4284	6234	5293	0	0	0	0	0	0	0	0	0	0	0	0	0	0	0	0	0	0
EOG091202EB	2310601	2311839	19	nu	23541	0	2334	0	21207	8777	511	6897	4035	4742	5533	0	0	0	0	0	0	0	0	0	0	0	0	0	0	0	0	0	0
EOG091202EE	1361929	1363197	19	nu	24111	0	4044	0	20067	7338	651	6301	3142	4196	6428	0	0	0	0	0	0	0	0	0	0	0	0	0	0	0	0	0	0
EOG091202EJ	2838601	2839749	19	nu	21831	0	2001	0	19830	8835	453	6336	4236	4599	4659	0	0	0	0	0	0	0	0	0	0	0	0	0	0	0	0	0	0
EOG091202EW	1429498	1430646	19	nu	21831	0	921	0	20910	7967	546	7005	3471	4496	5938	0	0	0	0	0	0	0	0	0	0	0	0	0	0	0	0	0	0
EOG091202F1	2428636	2429910	19	nu	24225	0	3618	0	20607	8831	548	6167	4283	4548	5609	0	0	0	0	0	0	0	0	0	0	0	0	0	0	0	0	0	0
EOG091202F2	1667494	1668744	19	nu	23769	0	3468	0	20301	8463	591	6464	3770	4693	5374	0	0	0	0	0	0	0	0	0	0	0	0	0	0	0	0	0	0
EOG091202FC	582568	583983	19	nu	26904	0	3354	0	23550	8515	802	8019	3744	4771	7016	0	0	0	0	0	0	0	0	0	0	0	0	0	0	0	0	0	0
EOG091202FM	2107453	2108640	19	nu	22572	0	2532	44	19996	7975	497	7597	3365	4610	4424	0	44	0	0	0	0	0	0	0	0	0	0	0	0	0	0	0	0
EOG091202FN	611398	612726	19	nu	25251	0	2898	0	22353	8794	626	8250	4148	4646	5309	0	0	0	0	0	0	0	0	0	0	0	0	0	0	0	0	0	0
EOG091202FP	174139	175452	19	nu	24966	0	5220	0	19746	7296	603	6689	3326	3970	5761	0	0	0	0	0	0	0	0	0	0	0	0	0	0	0	0	0	0
EOG091202FS	1097050	1098678	19	nu	30951	0	8007	0	22944	7836	1023	8184	3328	4508	6924	0	0	0	0	0	0	0	0	0	0	0	0	0	0	0	0	0	0
EOG091202FV	2069521	2071854	19	nu	44346	0	14637	2	29707	11586	1407	9808	5261	6325	8313	0	2	0	0	0	0	0	0	0	0	0	0	0	0	0	0	0	0
EOG091202FY	2596231	2597634	19	nu	26676	0	4941	0	21735	8234	786	6926	3787	4447	6575	0	0	0	0	0	0	0	0	0	0	0	0	0	0	0	0	0	0
EOG091202FZ	1252378	1253931	19	nu	29526	0	4017	0	25509	10678	971	7799	4904	5774	7032	0	0	0	0	0	0	0	0	0	0	0	0	0	0	0	0	0	0
EOG091202G0	1907092	1908693	19	nu	30438	0	7800	0	22638	7895	947	7312	3815	4080	7431	0	0	0	0	0	0	0	0	0	0	0	0	0	0	0	0	0	0
EOG091202G2	1502113	1503132	19	nu	19380	0	1266	0	18114	7545	432	5175	3180	4365	5394	0	0	0	0	0	0	0	0	0	0	0	0	0	0	0	0	0	0
EOG091202G4	1095865	1097049	19	nu	22515	0	708	0	21807	9084	512	6751	3965	5119	5972	0	0	0	0	0	0	0	0	0	0	0	0	0	0	0	0	0	0
EOG091202G7	2442931	2444079	19	nu	21831	0	4911	0	16920	7487	598	4881	3499	3988	4552	0	0	0	0	0	0	0	0	0	0	0	0	0	0	0	0	0	0
EOG091202G8	142633	144090	19	nu	27702	0	6051	0	21651	7833	959	7654	3439	4394	6164	0	0	0	0	0	0	0	0	0	0	0	0	0	0	0	0	0	0
EOG091202G9	1045747	1047198	19	nu	27588	0	1581	0	26007	10294	845	8579	4807	5487	7134	0	0	0	0	0	0	0	0	0	0	0	0	0	0	0	0	0	0
EOG091202GA	944452	945969	19	nu	28842	0	8031	3	20808	8089	925	6856	3997	4092	5863	0	3	0	0	0	0	0	0	0	0	0	0	0	0	0	0	0	0
EOG091202GB	2333320	2335209	19	nu	35910	0	12585	0	23325	10363	1171	7172	4910	5453	5790	0	0	0	0	0	0	0	0	0	0	0	0	0	0	0	0	0	0
EOG091202GK	2197195	2198280	19	nu	20634	0	3576	0	17058	7506	406	5127	3370	4136	4425	0	0	0	0	0	0	0	0	0	0	0	0	0	0	0	0	0	0
EOG091202GM	1957729	1959186	19	nu	27702	0	5391	0	22311	9425	698	6846	4188	5237	6040	0	0	0	0	0	0	0	0	0	0	0	0	0	0	0	0	0	0
EOG091202GO	1945243	1946466	19	nu	23256	0	4245	0	19011	7029	626	6265	2985	4044	5717	0	0	0	0	0	0	0	0	0	0	0	0	0	0	0	0	0	0
EOG091202GV	1407856	1409292	19	nu	27303	0	6513	0	20790	8362	795	6810	3367	4995	5618	0	0	0	0	0	0	0	0	0	0	0	0	0	0	0	0	0	0
EOG091202GX	1902070	1903377	19	nu	24852	0	2139	0	22713	8289	758	8214	3613	4676	6210	0	0	0	0	0	0	0	0	0	0	0	0	0	0	0	0	0	0
EOG091202GZ	216340	217506	19	nu	22173	0	3555	0	18618	7601	544	5882	3789	3812	5135	0	0	0	0	0	0	0	0	0	0	0	0	0	0	0	0	0	0
EOG091202H0	2349691	2350878	19	nu	22572	0	4119	0	18453	6629	523	6224	2841	3788	5600	0	0	0	0	0	0	0	0	0	0	0	0	0	0	0	0	0	0
EOG091202H1	2623330	2624643	19	nu	24966	0	2286	0	22680	9862	713	6831	4709	5153	5987	0	0	0	0	0	0	0	0	0	0	0	0	0	0	0	0	0	0
EOG091202HA	1059667	1061022	19	nu	25764	0	1980	0	23784	9473	799	6305	4285	5188	8006	0	0	0	0	0	0	0	0	0	0	0	0	0	0	0	0	0	0
EOG091202HF	294658	296001	19	nu	25536	0	5742	0	19794	7328	681	6377	3620	3708	6089	0	0	0	0	0	0	0	0	0	0	0	0	0	0	0	0	0	0
EOG091202HG	852694	854289	19	nu	30324	0	4182	0	26142	11709	895	8233	5192	6517	6200	0	0	0	0	0	0	0	0	0	0	0	0	0	0	0	0	0	0
EOG091202HL	693982	695562	19	nu	30039	0	5229	0	24810	9000	985	8400	4030	4970	7410	0	0	0	0	0	0	0	0	0	0	0	0	0	0	0	0	0	0
EOG091202HN	2603641	2604969	19	nu	25251	0	3000	2	22249	10166	556	6512	5425	4741	5571	0	2	0	0	0	0	0	0	0	0	0	0	0	0	0	0	0	0
EOG091202HO	1550818	1552017	19	nu	22800	0	4455	0	18345	7086	588	5677	3373	3713	5582	0	0	0	0	0	0	0	0	0	0	0	0	0	0	0	0	0	0
EOG091202HP	953557	954765	19	nu	22971	0	4092	0	18879	7566	689	5505	3297	4269	5808	0	0	0	0	0	0	0	0	0	0	0	0	0	0	0	0	0	0
EOG091202HR	628918	630234	19	nu	25023	0	3645	0	21378	8455	577	7334	4254	4201	5589	0	0	0	0	0	0	0	0	0	0	0	0	0	0	0	0	0	0
EOG091202HT	1409293	1410705	19	nu	26847	0	7785	0	19062	7354	702	5448	3346	4008	6260	0	0	0	0	0	0	0	0	0	0	0	0	0	0	0	0	0	0
EOG091202HX	2826445	2827734	19	nu	24510	0	5076	0	19434	8656	505	5781	4009	4647	4997	0	0	0	0	0	0	0	0	0	0	0	0	0	0	0	0	0	0
EOG091202HY	683257	684624	19	nu	25992	0	3072	51	22869	8748	783	7789	3631	5117	6332	0	50	1	0	0	0	0	0	0	0	0	0	0	0	0	0	0	0
EOG091202IA	621469	623070	19	nu	30438	0	9504	0	20934	8919	862	6831	4657	4262	5184	0	0	0	0	0	0	0	0	0	0	0	0	0	0	0	0	0	0
EOG091202IC	1786540	1787790	19	nu	23769	0	2118	0	21651	8399	649	6542	3942	4457	6710	0	0	0	0	0	0	0	0	0	0	0	0	0	0	0	0	0	0
EOG091202IE	896791	898101	19	nu	24909	0	2295	0	22614	10167	720	6731	5103	5064	5716	0	0	0	0	0	0	0	0	0	0	0	0	0	0	0	0	0	0
EOG091202IF	2660335	2661879	19	nu	29355	0	3951	0	25404	9664	983	8759	4039	5625	6981	0	0	0	0	0	0	0	0	0	0	0	0	0	0	0	0	0	0
EOG091202IG	704227	705414	19	nu	22572	0	2049	0	20523	8076	511	7030	3644	4432	5417	0	0	0	0	0	0	0	0	0	0	0	0	0	0	0	0	0	0
EOG091202IK	1638301	1639308	19	nu	19152	0	483	0	18669	7157	403	6114	3245	3912	5398	0	0	0	0	0	0	0	0	0	0	0	0	0	0	0	0	0	0
EOG091202IO	933895	935463	19	nu	29811	0	7338	0	22473	9142	887	7653	4113	5029	5678	0	0	0	0	0	0	0	0	0	0	0	0	0	0	0	0	0	0
EOG091202IQ	1270615	1271805	19	nu	22629	0	1875	0	20754	9451	597	5898	4547	4904	5405	0	0	0	0	0	0	0	0	0	0	0	0	0	0	0	0	0	0
EOG091202IS	508843	510045	19	nu	22857	0	3135	0	19722	7335	612	6341	3469	3866	6046	0	0	0	0	0	0	0	0	0	0	0	0	0	0	0	0	0	0
EOG091202IV	1248256	1249389	19	nu	21546	0	4074	0	17472	7055	532	5751	3157	3898	4666	0	0	0	0	0	0	0	0	0	0	0	0	0	0	0	0	0	0
EOG091202J4	1234582	1236411	19	nu	34770	0	8322	0	26448	10135	1197	8838	4946	5189	7475	0	0	0	0	0	0	0	0	0	0	0	0	0	0	0	0	0	0
EOG091202J7	1	1731	19	nu	32889	0	7812	0	25077	10812	983	8855	5966	4846	5410	0	0	0	0	0	0	0	0	0	0	0	0	0	0	0	0	0	0
EOG091202J8	1921957	1923006	19	nu	19950	0	2016	0	17934	7099	468	6189	2919	4180	4646	0	0	0	0	0	0	0	0	0	0	0	0	0	0	0	0	0	0
EOG091202JD	328006	328836	19	nu	15789	0	2739	0	13050	5105	523	4165	2537	2568	3780	0	0	0	0	0	0	0	0	0	0	0	0	0	0	0	0	0	0
EOG091202JM	1816768	1818114	19	nu	25593	0	4071	0	21522	7739	824	7202	3508	4231	6581	0	0	0	0	0	0	0	0	0	0	0	0	0	0	0	0	0	0
EOG091202JO	2863618	2865351	19	nu	32946	0	7083	0	25863	9867	994	9802	4051	5816	6194	0	0	0	0	0	0	0	0	0	0	0	0	0	0	0	0	0	0
EOG091202JS	1493848	1495284	19	nu	27303	0	4461	0	22842	8469	809	7281	4228	4241	7092	0	0	0	0	0	0	0	0	0	0	0	0	0	0	0	0	0	0
EOG091202JV	2309539	2310600	19	nu	20178	0	1086	0	19092	7535	466	5997	3262	4273	5560	0	0	0	0	0	0	0	0	0	0	0	0	0	0	0	0	0	0
EOG091202K4	531697	533097	19	nu	26619	0	4950	0	21669	8710	754	6691	3952	4758	6268	0	0	0	0	0	0	0	0	0	0	0	0	0	0	0	0	0	0
EOG091202K7	2732404	2733678	19	nu	24225	0	3390	0	20835	9055	694	6509	4020	5035	5271	0	0	0	0	0	0	0	0	0	0	0	0	0	0	0	0	0	0
EOG091202K9	317125	318519	19	nu	26505	0	2061	0	24444	10626	712	6196	5273	5353	7622	0	0	0	0	0	0	0	0	0	0	0	0	0	0	0	0	0	0
EOG091202KA	223612	225060	19	nu	27531	0	5562	0	21969	8137	854	7401	3798	4339	6431	0	0	0	0	0	0	0	0	0	0	0	0	0	0	0	0	0	0
EOG091202KC	1294384	1295850	19	nu	27873	0	9150	0	18723	7687	828	5814	3759	3928	5222	0	0	0	0	0	0	0	0	0	0	0	0	0	0	0	0	0	0
EOG091202KD	2707177	2708391	19	nu	23085	0	2493	0	20592	7418	711	6871	3425	3993	6303	0	0	0	0	0	0	0	0	0	0	0	0	0	0	0	0	0	0
EOG091202KF	603313	605085	19	nu	33687	0	7719	0	25968	9931	1149	8554	4152	5779	7483	0	0	0	0	0	0	0	0	0	0	0	0	0	0	0	0	0	0
EOG091202KI	417055	418626	19	nu	29868	0	6774	0	23094	9338	803	8028	4184	5154	5728	0	0	0	0	0	0	0	0	0	0	0	0	0	0	0	0	0	0
EOG091202KJ	925891	926940	19	nu	19950	0	948	0	19002	7608	463	6034	3243	4365	5360	0	0	0	0	0	0	0	0	0	0	0	0	0	0	0	0	0	0
EOG091202KV	981877	983322	19	nu	27474	0	3285	0	24189	11089	626	7377	5826	5263	5723	0	0	0	0	0	0	0	0	0	0	0	0	0	0	0	0	0	0
EOG091202KX	1478299	1479363	19	nu	20235	0	4620	32	15583	6174	481	4587	3016	3158	4822	0	32	0	0	0	0	0	0	0	0	0	0	0	0	0	0	0	0
EOG091202L4	1810381	1812054	19	nu	31806	0	12432	0	19374	7396	1006	7703	3268	4128	4275	0	0	0	0	0	0	0	0	0	0	0	0	0	0	0	0	0	0
EOG091202L6	2246023	2247009	19	nu	18753	0	4359	32	14362	6745	502	4691	3776	2969	2926	0	32	0	0	0	0	0	0	0	0	0	0	0	0	0	0	0	0
EOG091202LA	639040	640194	19	nu	21945	0	2799	0	19146	7739	513	6162	3252	4487	5245	0	0	0	0	0	0	0	0	0	0	0	0	0	0	0	0	0	0
EOG091202LB	2303878	2305080	19	nu	22857	0	2568	0	20289	7523	606	5838	3326	4197	6928	0	0	0	0	0	0	0	0	0	0	0	0	0	0	0	0	0	0
EOG091202LD	2585689	2586957	19	nu	24111	0	1848	0	22263	8132	751	6540	3848	4284	7591	0	0	0	0	0	0	0	0	0	0	0	0	0	0	0	0	0	0
EOG091202LE	459619	460740	19	nu	21318	0	3315	0	18003	7304	424	6114	3351	3953	4585	0	0	0	0	0	0	0	0	0	0	0	0	0	0	0	0	0	0
EOG091202LF	863905	865212	19	nu	24852	0	4569	0	20283	7507	720	6978	3138	4369	5798	0	0	0	0	0	0	0	0	0	0	0	0	0	0	0	0	0	0
EOG091202LN	521524	522912	19	nu	26391	0	5139	0	21252	9969	625	5918	5104	4865	5365	0	0	0	0	0	0	0	0	0	0	0	0	0	0	0	0	0	0
EOG091202LT	2199250	2200926	19	nu	31863	0	6723	0	25140	12949	764	6829	7242	5707	5362	0	0	0	0	0	0	0	0	0	0	0	0	0	0	0	0	0	0
EOG091202LW	2036716	2037897	19	nu	22458	0	3462	0	18996	7158	603	6363	3083	4075	5475	0	0	0	0	0	0	0	0	0	0	0	0	0	0	0	0	0	0
EOG091202M7	2425963	2427078	19	nu	21204	0	2631	0	18573	8244	461	4318	3942	4302	6011	0	0	0	0	0	0	0	0	0	0	0	0	0	0	0	0	0	0
EOG091202MC	1275775	1277019	19	nu	23655	0	2892	0	20763	8987	522	7095	4355	4632	4681	0	0	0	0	0	0	0	0	0	0	0	0	0	0	0	0	0	0
EOG091202MI	586594	587586	19	nu	18867	0	3225	0	15642	6297	392	5082	3165	3132	4263	0	0	0	0	0	0	0	0	0	0	0	0	0	0	0	0	0	0
EOG091202MP	1480513	1482330	19	nu	34542	0	11757	0	22785	9046	1004	7792	4381	4665	5947	0	0	0	0	0	0	0	0	0	0	0	0	0	0	0	0	0	0
EOG091202MQ	2117476	2119581	19	nu	40014	0	12321	32	27661	10525	1324	11193	4699	5826	5943	0	32	0	0	0	0	0	0	0	0	0	0	0	0	0	0	0	0
EOG091202MW	1476016	1477173	19	nu	22002	0	2001	2	19999	7899	563	6537	3632	4267	5563	0	2	0	0	0	0	0	0	0	0	0	0	0	0	0	0	0	0
EOG091202N2	397567	399105	19	nu	29241	0	8022	0	21219	10271	593	5188	4680	5591	5760	0	0	0	0	0	0	0	0	0	0	0	0	0	0	0	0	0	0
EOG091202N7	1416811	1417968	19	nu	22002	0	1704	0	20298	7705	475	6445	3584	4121	6148	0	0	0	0	0	0	0	0	0	0	0	0	0	0	0	0	0	0
EOG091202N8	2661880	2663016	19	nu	21603	0	1569	1	20033	8079	621	6198	3408	4671	5756	0	1	0	0	0	0	0	0	0	0	0	0	0	0	0	0	0	0
EOG091202N9	2759194	2760342	19	nu	21831	0	3636	0	18195	7028	587	5736	3352	3676	5431	0	0	0	0	0	0	0	0	0	0	0	0	0	0	0	0	0	0
EOG091202NC	2516320	2517882	19	nu	29697	0	6486	0	23211	9645	946	8018	3937	5708	5548	0	0	0	0	0	0	0	0	0	0	0	0	0	0	0	0	0	0
EOG091202NJ	69457	70626	19	nu	22230	0	3555	0	18675	7394	647	5916	3255	4139	5365	0	0	0	0	0	0	0	0	0	0	0	0	0	0	0	0	0	0
EOG091202NK	1273555	1274979	19	nu	27075	0	3942	0	23133	9801	864	7170	5148	4653	6162	0	0	0	0	0	0	0	0	0	0	0	0	0	0	0	0	0	0
EOG091202NV	1067005	1068510	19	nu	28614	0	5457	0	23157	8745	852	8057	3622	5123	6355	0	0	0	0	0	0	0	0	0	0	0	0	0	0	0	0	0	0
EOG091202NW	633292	635634	19	nu	44517	0	13305	0	31212	14447	1128	9620	7864	6583	7145	0	0	0	0	0	0	0	0	0	0	0	0	0	0	0	0	0	0
EOG091202NX	1013083	1014150	19	nu	20292	0	1647	0	18645	7205	474	6189	3252	3953	5251	0	0	0	0	0	0	0	0	0	0	0	0	0	0	0	0	0	0
EOG091202NY	1231255	1232343	19	nu	20691	0	1710	0	18981	8215	608	5588	3962	4253	5178	0	0	0	0	0	0	0	0	0	0	0	0	0	0	0	0	0	0
EOG091202O3	2539006	2540667	19	nu	31578	0	6189	1	25388	11561	769	8288	5677	5884	5539	0	1	0	0	0	0	0	0	0	0	0	0	0	0	0	0	0	0
EOG091202O4	1552525	1554384	19	nu	35340	0	8091	21	27228	10159	1053	9740	4328	5831	7329	0	21	0	0	0	0	0	0	0	0	0	0	0	0	0	0	0	0
EOG091202O8	1872661	1874067	19	nu	26733	0	3972	0	22761	8626	891	7665	3728	4898	6470	0	0	0	0	0	0	0	0	0	0	0	0	0	0	0	0	0	0
EOG091202OD	1345657	1346736	19	nu	20520	0	2619	0	17901	7129	604	5830	3112	4017	4942	0	0	0	0	0	0	0	0	0	0	0	0	0	0	0	0	0	0
EOG091202OL	2891989	2893041	19	nu	20007	0	2214	0	17793	7942	533	5067	3734	4208	4784	0	0	0	0	0	0	0	0	0	0	0	0	0	0	0	0	0	0
EOG091202OQ	395389	396684	19	nu	24624	0	4581	0	20043	7458	776	6981	3232	4226	5604	0	0	0	0	0	0	0	0	0	0	0	0	0	0	0	0	0	0
EOG091202OS	1828663	1829871	19	nu	22971	0	2382	0	20589	8605	635	6492	4087	4518	5492	0	0	0	0	0	0	0	0	0	0	0	0	0	0	0	0	0	0
EOG091202OU	2729506	2730771	19	nu	24054	0	1455	0	22599	8594	693	7617	3881	4713	6388	0	0	0	0	0	0	0	0	0	0	0	0	0	0	0	0	0	0
EOG091202OZ	1316194	1319223	19	nu	57570	0	23019	0	34551	15528	1681	11144	7742	7786	7879	0	0	0	0	0	0	0	0	0	0	0	0	0	0	0	0	0	0
EOG091202P3	1050523	1051899	19	nu	26163	0	2952	0	23211	10848	560	6900	4797	6051	5463	0	0	0	0	0	0	0	0	0	0	0	0	0	0	0	0	0	0
EOG091202P4	1413187	1414527	19	nu	25479	0	3549	59	21871	8173	679	7290	4062	4111	6408	0	59	0	0	0	0	0	0	0	0	0	0	0	0	0	0	0	0
EOG091202P5	619603	621084	19	nu	28158	0	3780	0	24378	9853	898	7613	4620	5233	6912	0	0	0	0	0	0	0	0	0	0	0	0	0	0	0	0	0	0
EOG091202P7	318520	319707	19	nu	22572	0	2616	0	19956	8217	681	6217	3788	4429	5522	0	0	0	0	0	0	0	0	0	0	0	0	0	0	0	0	0	0
EOG091202PD	2460664	2461677	19	nu	19266	0	636	0	18630	7766	447	5728	3739	4027	5136	0	0	0	0	0	0	0	0	0	0	0	0	0	0	0	0	0	0
EOG091202PG	2060554	2061654	19	nu	20919	0	1158	0	19761	9617	537	5543	4817	4800	4601	0	0	0	0	0	0	0	0	0	0	0	0	0	0	0	0	0	0
EOG091202PI	1560043	1561662	19	nu	30780	0	11223	0	19557	7147	935	6994	3069	4078	5416	0	0	0	0	0	0	0	0	0	0	0	0	0	0	0	0	0	0
EOG091202PK	1348543	1349763	19	nu	23199	0	4269	0	18930	7130	717	6661	3482	3648	5139	0	0	0	0	0	0	0	0	0	0	0	0	0	0	0	0	0	0
EOG091202PM	1557655	1559178	19	nu	28956	0	3738	0	25218	9070	931	8217	4120	4950	7931	0	0	0	0	0	0	0	0	0	0	0	0	0	0	0	0	0	0
EOG091202PR	733366	734511	19	nu	21774	0	3666	0	18108	7238	627	5070	3020	4218	5800	0	0	0	0	0	0	0	0	0	0	0	0	0	0	0	0	0	0
EOG091202PT	1314817	1316193	19	nu	26163	0	3933	0	22230	8728	795	6996	3650	5078	6506	0	0	0	0	0	0	0	0	0	0	0	0	0	0	0	0	0	0
EOG091202PV	2328475	2329776	19	nu	24738	0	1653	0	23085	9320	693	7278	3786	5534	6487	0	0	0	0	0	0	0	0	0	0	0	0	0	0	0	0	0	0
EOG091202Q1	2378134	2379192	19	nu	20121	0	1530	0	18591	7223	439	6178	3434	3789	5190	0	0	0	0	0	0	0	0	0	0	0	0	0	0	0	0	0	0
EOG091202QB	2481808	2483436	19	nu	30951	0	4344	0	26607	11326	953	8030	4532	6794	7251	0	0	0	0	0	0	0	0	0	0	0	0	0	0	0	0	0	0
EOG091202QD	685738	687267	19	nu	29070	0	11982	0	17088	7199	864	5377	3583	3616	4512	0	0	0	0	0	0	0	0	0	0	0	0	0	0	0	0	0	0
EOG091202QG	188884	190701	19	nu	34542	0	10656	0	23886	9413	1177	7658	4302	5111	6815	0	0	0	0	0	0	0	0	0	0	0	0	0	0	0	0	0	0
EOG091202QL	2487043	2488170	19	nu	21432	0	948	0	20484	8071	511	7093	3459	4612	5320	0	0	0	0	0	0	0	0	0	0	0	0	0	0	0	0	0	0
EOG091202QQ	2832826	2833842	19	nu	19323	0	1458	0	17865	7207	388	5688	3245	3962	4970	0	0	0	0	0	0	0	0	0	0	0	0	0	0	0	0	0	0
EOG091202QR	775681	776775	19	nu	20805	0	1377	0	19428	7858	543	6038	3441	4417	5532	0	0	0	0	0	0	0	0	0	0	0	0	0	0	0	0	0	0
EOG091202QV	366187	367299	19	nu	21147	0	1908	1	19238	8173	608	6247	3762	4411	4818	0	1	0	0	0	0	0	0	0	0	0	0	0	0	0	0	0	0
EOG091202R9	2447485	2448699	19	nu	23085	0	6543	0	16542	6558	658	5746	2848	3710	4238	0	0	0	0	0	0	0	0	0	0	0	0	0	0	0	0	0	0
EOG091202RA	1851883	1854105	19	nu	42237	0	11271	0	30966	11883	1426	10632	5370	6513	8451	0	0	0	0	0	0	0	0	0	0	0	0	0	0	0	0	0	0
EOG091202RI	1113202	1114314	19	nu	21147	0	1848	0	19299	8382	505	6076	3756	4626	4841	0	0	0	0	0	0	0	0	0	0	0	0	0	0	0	0	0	0
EOG091202RL	2700034	2701338	19	nu	24795	0	4329	0	20466	7696	706	5460	3418	4278	7310	0	0	0	0	0	0	0	0	0	0	0	0	0	0	0	0	0	0
EOG091202RR	1609888	1611099	19	nu	23028	0	1194	0	21834	9457	578	7451	4314	5143	4926	0	0	0	0	0	0	0	0	0	0	0	0	0	0	0	0	0	0
EOG091202RS	2273053	2274291	19	nu	23541	0	5037	0	18504	6844	751	5948	3222	3622	5712	0	0	0	0	0	0	0	0	0	0	0	0	0	0	0	0	0	0
EOG091202RV	1948657	1950054	19	nu	26562	0	4908	0	21654	8060	853	5825	3785	4275	7769	0	0	0	0	0	0	0	0	0	0	0	0	0	0	0	0	0	0
EOG091202RW	669808	670902	19	nu	20805	0	5598	1	15206	5679	664	5707	2802	2877	3820	0	1	0	0	0	0	0	0	0	0	0	0	0	0	0	0	0	0
EOG091202RY	1479364	1480512	19	nu	21831	0	4311	0	17520	6380	670	6392	3296	3084	4748	0	0	0	0	0	0	0	0	0	0	0	0	0	0	0	0	0	0
EOG091202S4	401749	402948	19	nu	22800	0	2295	0	20505	8868	617	6297	3828	5040	5340	0	0	0	0	0	0	0	0	0	0	0	0	0	0	0	0	0	0
EOG091202S6	1329853	1331049	19	nu	22743	0	4167	0	18576	9187	485	5147	4740	4447	4242	0	0	0	0	0	0	0	0	0	0	0	0	0	0	0	0	0	0
EOG091202S8	865213	866514	19	nu	24738	0	1896	1	22841	9992	718	6019	4786	5206	6830	0	1	0	0	0	0	0	0	0	0	0	0	0	0	0	0	0	0
EOG091202SD	989548	990615	19	nu	20292	0	1389	0	18903	6970	562	6134	3182	3788	5799	0	0	0	0	0	0	0	0	0	0	0	0	0	0	0	0	0	0
EOG091202SI	289057	290688	19	nu	31008	0	3648	0	27360	10415	966	10210	4407	6008	6735	0	0	0	0	0	0	0	0	0	0	0	0	0	0	0	0	0	0
EOG091202SK	2608678	2609646	19	nu	18411	0	2082	0	16329	6691	455	4534	3197	3494	5104	0	0	0	0	0	0	0	0	0	0	0	0	0	0	0	0	0	0
EOG091202SM	1366957	1368174	19	nu	23142	0	3324	24	19794	7357	762	6303	3448	3909	6134	0	24	0	0	0	0	0	0	0	0	0	0	0	0	0	0	0	0
EOG091202SN	2502424	2503866	19	nu	27417	0	1497	0	25920	10374	814	7719	4831	5543	7827	0	0	0	0	0	0	0	0	0	0	0	0	0	0	0	0	0	0
EOG091202SU	2363692	2364897	19	nu	22914	0	2613	0	20301	7523	659	6946	3683	3840	5832	0	0	0	0	0	0	0	0	0	0	0	0	0	0	0	0	0	0
EOG091202T5	290689	291780	19	nu	20748	0	2598	0	18150	6677	716	6017	2920	3757	5456	0	0	0	0	0	0	0	0	0	0	0	0	0	0	0	0	0	0
EOG091202T8	1892170	1893363	19	nu	22686	0	3648	0	19038	7634	672	6106	3275	4359	5298	0	0	0	0	0	0	0	0	0	0	0	0	0	0	0	0	0	0
EOG091202TA	2836705	2837736	19	nu	19608	0	1377	0	18231	7172	424	6135	3250	3922	4924	0	0	0	0	0	0	0	0	0	0	0	0	0	0	0	0	0	0
EOG091202TC	49903	50892	19	nu	18810	0	2514	0	16296	7064	456	4874	3324	3740	4358	0	0	0	0	0	0	0	0	0	0	0	0	0	0	0	0	0	0
EOG091202TG	608086	609162	19	nu	20463	0	2340	0	18123	7246	485	6076	2965	4281	4801	0	0	0	0	0	0	0	0	0	0	0	0	0	0	0	0	0	0
EOG091202TM	2259985	2261214	19	nu	23370	0	1635	0	21735	8228	709	7336	3429	4799	6171	0	0	0	0	0	0	0	0	0	0	0	0	0	0	0	0	0	0
EOG091202TN	818956	820080	19	nu	21375	0	2211	0	19164	7305	632	6410	3088	4217	5449	0	0	0	0	0	0	0	0	0	0	0	0	0	0	0	0	0	0
EOG091202TQ	1844209	1845168	19	nu	18240	0	1737	0	16503	7449	349	4431	3371	4078	4623	0	0	0	0	0	0	0	0	0	0	0	0	0	0	0	0	0	0
EOG091202U2	2857348	2858655	19	nu	24852	0	2469	0	22383	7914	751	7994	3295	4619	6475	0	0	0	0	0	0	0	0	0	0	0	0	0	0	0	0	0	0
EOG091202U4	2232598	2233731	19	nu	21546	0	1584	0	19962	7981	517	6552	3533	4448	5429	0	0	0	0	0	0	0	0	0	0	0	0	0	0	0	0	0	0
EOG091202U8	178117	179607	19	nu	28329	0	8904	0	19425	8706	789	6094	4551	4155	4625	0	0	0	0	0	0	0	0	0	0	0	0	0	0	0	0	0	0
EOG091202UB	1253932	1254912	19	nu	18639	0	75	0	18564	7347	444	5873	3168	4179	5344	0	0	0	0	0	0	0	0	0	0	0	0	0	0	0	0	0	0
EOG091202UC	1065415	1066557	19	nu	21717	0	2502	0	19215	8624	515	5602	3979	4645	4989	0	0	0	0	0	0	0	0	0	0	0	0	0	0	0	0	0	0
EOG091202UH	2119582	2120931	19	nu	25650	0	5214	0	20436	7368	852	7072	3219	4149	5996	0	0	0	0	0	0	0	0	0	0	0	0	0	0	0	0	0	0
EOG091202UN	664915	665958	19	nu	19836	0	3333	0	16503	8340	479	4652	4314	4026	3511	0	0	0	0	0	0	0	0	0	0	0	0	0	0	0	0	0	0
EOG091202UV	1644853	1645776	19	nu	17556	0	186	0	17370	7402	439	5117	3082	4320	4851	0	0	0	0	0	0	0	0	0	0	0	0	0	0	0	0	0	0
EOG091202UY	2684824	2686098	19	nu	24225	0	2667	0	21558	8241	788	7119	3808	4433	6198	0	0	0	0	0	0	0	0	0	0	0	0	0	0	0	0	0	0
EOG091202UZ	1793107	1794567	19	nu	27759	0	2643	0	25116	10152	875	8131	4400	5752	6833	0	0	0	0	0	0	0	0	0	0	0	0	0	0	0	0	0	0
EOG091202V1	298792	300336	19	nu	29355	0	8394	0	20961	7236	979	8220	3211	4025	5505	0	0	0	0	0	0	0	0	0	0	0	0	0	0	0	0	0	0
EOG091202V6	247498	248802	19	nu	24795	0	2229	0	22566	8701	730	8049	3752	4949	5816	0	0	0	0	0	0	0	0	0	0	0	0	0	0	0	0	0	0
EOG091202V8	335008	336168	19	nu	22059	0	3525	0	18534	6620	704	6343	3021	3599	5571	0	0	0	0	0	0	0	0	0	0	0	0	0	0	0	0	0	0
EOG091202VJ	2065846	2067276	19	nu	27189	0	5733	0	21456	8489	793	6951	3840	4649	6016	0	0	0	0	0	0	0	0	0	0	0	0	0	0	0	0	0	0
EOG091202VN	1351027	1351971	19	nu	17955	0	2217	0	15738	6256	403	5036	2724	3532	4446	0	0	0	0	0	0	0	0	0	0	0	0	0	0	0	0	0	0
EOG091202VO	2035585	2036715	19	nu	21489	0	2487	0	19002	8406	530	5404	3898	4508	5192	0	0	0	0	0	0	0	0	0	0	0	0	0	0	0	0	0	0
EOG091202VS	2752657	2754156	19	nu	28500	0	7473	1	21026	8232	851	7011	3736	4496	5783	0	1	0	0	0	0	0	0	0	0	0	0	0	0	0	0	0	0
EOG091202VV	1617271	1618458	19	nu	22572	0	1212	0	21360	8396	596	7342	3469	4927	5622	0	0	0	0	0	0	0	0	0	0	0	0	0	0	0	0	0	0
EOG091202VW	1895230	1896417	19	nu	22572	0	2046	0	20526	8136	666	7027	3594	4542	5363	0	0	0	0	0	0	0	0	0	0	0	0	0	0	0	0	0	0
EOG091202W0	1215616	1217085	19	nu	27930	0	4518	50	23362	9276	763	6875	4712	4564	7211	0	50	0	0	0	0	0	0	0	0	0	0	0	0	0	0	0	0
EOG091202W2	637807	639039	19	nu	23427	0	4305	1	19121	8260	662	5673	3515	4745	5188	0	1	0	0	0	0	0	0	0	0	0	0	0	0	0	0	0	0
EOG091202W3	2361265	2362506	19	nu	23598	0	5916	0	17682	7430	554	5198	3504	3926	5054	0	0	0	0	0	0	0	0	0	0	0	0	0	0	0	0	0	0
EOG091202W9	1131667	1133004	19	nu	25422	0	2550	0	22872	9804	781	7264	4636	5168	5804	0	0	0	0	0	0	0	0	0	0	0	0	0	0	0	0	0	0
EOG091202WB	2195146	2196180	19	nu	19665	0	3381	0	16284	5756	515	5646	2374	3382	4882	0	0	0	0	0	0	0	0	0	0	0	0	0	0	0	0	0	0
EOG091202WC	729100	730422	19	nu	25137	0	3687	0	21450	8549	811	7160	3644	4905	5741	0	0	0	0	0	0	0	0	0	0	0	0	0	0	0	0	0	0
EOG091202WF	475483	476850	19	nu	25992	0	2991	0	23001	9051	732	7490	4158	4893	6460	0	0	0	0	0	0	0	0	0	0	0	0	0	0	0	0	0	0
EOG091202WG	2448700	2449848	19	nu	21831	0	2451	0	19380	7256	684	6206	3210	4046	5918	0	0	0	0	0	0	0	0	0	0	0	0	0	0	0	0	0	0
EOG091202WI	2292886	2294637	19	nu	33288	0	7362	0	25926	9939	1017	9042	4656	5283	6945	0	0	0	0	0	0	0	0	0	0	0	0	0	0	0	0	0	0
EOG091202WR	2152153	2153433	19	nu	24339	0	5646	0	18693	8002	698	5848	3802	4200	4843	0	0	0	0	0	0	0	0	0	0	0	0	0	0	0	0	0	0
EOG091202X0	1044451	1045746	19	nu	24624	0	5133	31	19460	7414	595	6744	3186	4228	5302	0	31	0	0	0	0	0	0	0	0	0	0	0	0	0	0	0	0
EOG091202X1	2354272	2355585	19	nu	24966	0	8088	0	16878	7708	753	5019	3813	3895	4151	0	0	0	0	0	0	0	0	0	0	0	0	0	0	0	0	0	0
EOG091202X6	456238	457194	19	nu	18183	0	3309	0	14874	5431	455	4680	2207	3224	4763	0	0	0	0	0	0	0	0	0	0	0	0	0	0	0	0	0	0
EOG091202X8	605911	606921	19	nu	19209	0	1638	0	17571	6448	384	5910	2984	3464	5213	0	0	0	0	0	0	0	0	0	0	0	0	0	0	0	0	0	0
EOG091202X9	2148400	2149797	19	nu	26562	0	2604	0	23958	9638	722	7901	4509	5129	6419	0	0	0	0	0	0	0	0	0	0	0	0	0	0	0	0	0	0
EOG091202XL	51754	53070	19	nu	25023	0	6456	0	18567	6652	823	6369	3117	3535	5546	0	0	0	0	0	0	0	0	0	0	0	0	0	0	0	0	0	0
EOG091202XP	1509922	1510935	19	nu	19266	0	1500	0	17766	6529	584	6590	2479	4050	4647	0	0	0	0	0	0	0	0	0	0	0	0	0	0	0	0	0	0
EOG091202XQ	574975	576054	19	nu	20520	0	1497	0	19023	6992	581	6146	3274	3718	5885	0	0	0	0	0	0	0	0	0	0	0	0	0	0	0	0	0	0
EOG091202XS	2103988	2105130	19	nu	21717	0	3576	0	18141	7000	649	5858	3029	3971	5283	0	0	0	0	0	0	0	0	0	0	0	0	0	0	0	0	0	0
EOG091202XZ	2431552	2432616	19	nu	20235	0	5958	0	14277	6028	508	5018	2614	3414	3231	0	0	0	0	0	0	0	0	0	0	0	0	0	0	0	0	0	0
EOG091202Y4	1005403	1006968	19	nu	29754	0	9306	0	20448	7734	1019	6409	3448	4286	6305	0	0	0	0	0	0	0	0	0	0	0	0	0	0	0	0	0	0
EOG091202Y8	184657	186213	19	nu	29583	0	6984	0	22599	9151	805	7802	4377	4774	5646	0	0	0	0	0	0	0	0	0	0	0	0	0	0	0	0	0	0
EOG091202YC	1970797	1972146	19	nu	25650	0	5187	0	20463	8834	745	5129	3869	4965	6500	0	0	0	0	0	0	0	0	0	0	0	0	0	0	0	0	0	0
EOG091202YH	2137261	2138271	19	nu	19209	0	1428	0	17781	6670	519	5227	3032	3638	5884	0	0	0	0	0	0	0	0	0	0	0	0	0	0	0	0	0	0
EOG091202YK	785437	786672	19	nu	23484	0	1311	0	22173	8707	754	7315	4062	4645	6151	0	0	0	0	0	0	0	0	0	0	0	0	0	0	0	0	0	0
EOG091202YL	2238127	2239380	19	nu	23826	0	4005	0	19821	6993	747	6653	3269	3724	6175	0	0	0	0	0	0	0	0	0	0	0	0	0	0	0	0	0	0
EOG091202YS	1236412	1237407	19	nu	18924	0	1680	0	17244	7120	544	4832	3113	4007	5292	0	0	0	0	0	0	0	0	0	0	0	0	0	0	0	0	0	0
EOG091202YT	171271	172752	19	nu	28158	0	2076	0	26082	10221	902	9371	4180	6041	6490	0	0	0	0	0	0	0	0	0	0	0	0	0	0	0	0	0	0
EOG091202YX	522913	524202	19	nu	24510	0	2943	1	21566	8622	646	7008	3458	5164	5936	0	1	0	0	0	0	0	0	0	0	0	0	0	0	0	0	0	0
EOG091202YZ	1344574	1345656	19	nu	20577	0	3171	0	17406	6600	650	5751	2659	3941	5055	0	0	0	0	0	0	0	0	0	0	0	0	0	0	0	0	0	0
EOG091202Z3	885934	887130	19	nu	22743	0	5265	1	17477	8321	536	5395	4524	3797	3761	0	1	0	0	0	0	0	0	0	0	0	0	0	0	0	0	0	0
EOG091202Z8	2212594	2213736	19	nu	21717	0	2094	0	19623	7361	678	6507	3391	3970	5755	0	0	0	0	0	0	0	0	0	0	0	0	0	0	0	0	0	0
EOG091202ZB	966316	967581	19	nu	24054	0	3957	11	20086	7235	829	6885	3230	4005	5966	0	11	0	0	0	0	0	0	0	0	0	0	0	0	0	0	0	0
EOG091202ZF	201022	202230	19	nu	22971	0	3720	0	19251	8451	615	5645	4008	4443	5155	0	0	0	0	0	0	0	0	0	0	0	0	0	0	0	0	0	0
EOG091202ZG	2369773	2370921	19	nu	21831	0	2361	0	19470	7562	685	6554	3502	4060	5354	0	0	0	0	0	0	0	0	0	0	0	0	0	0	0	0	0	0
EOG091202ZJ	1164433	1165839	19	nu	26733	0	8022	0	18711	6943	859	5985	3262	3681	5783	0	0	0	0	0	0	0	0	0	0	0	0	0	0	0	0	0	0
EOG09120306	2628283	2629626	19	nu	25536	0	2685	0	22851	9543	739	7051	4406	5137	6257	0	0	0	0	0	0	0	0	0	0	0	0	0	0	0	0	0	0
EOG0912030D	2007691	2008872	19	nu	22458	0	3939	0	18519	6970	656	5921	2954	4016	5628	0	0	0	0	0	0	0	0	0	0	0	0	0	0	0	0	0	0
EOG0912030E	1585933	1587429	19	nu	28443	0	4923	0	23520	8796	945	8062	3886	4910	6662	0	0	0	0	0	0	0	0	0	0	0	0	0	0	0	0	0	0
EOG0912030G	2200927	2201955	19	nu	19551	0	1185	0	18366	7356	511	4930	3348	4008	6080	0	0	0	0	0	0	0	0	0	0	0	0	0	0	0	0	0	0
EOG0912030H	924619	925890	19	nu	24168	0	3129	0	21039	9557	588	6894	4017	5540	4588	0	0	0	0	0	0	0	0	0	0	0	0	0	0	0	0	0	0
EOG0912030K	764737	765978	19	nu	23598	0	4386	0	19212	7368	655	6230	3280	4088	5614	0	0	0	0	0	0	0	0	0	0	0	0	0	0	0	0	0	0
EOG0912030O	93364	95139	19	nu	33744	0	6552	3	27189	10765	1154	9443	4814	5951	6981	0	3	0	0	0	0	0	0	0	0	0	0	0	0	0	0	0	0
EOG09120312	2163772	2164866	19	nu	20805	0	1791	0	19014	7011	579	6368	2919	4092	5635	0	0	0	0	0	0	0	0	0	0	0	0	0	0	0	0	0	0
EOG09120313	660274	661794	19	nu	28899	0	12780	0	16119	7069	741	5229	3658	3411	3821	0	0	0	0	0	0	0	0	0	0	0	0	0	0	0	0	0	0
EOG09120316	1229428	1231254	19	nu	34713	0	8760	3	25950	11303	1000	8812	5808	5495	5835	0	3	0	0	0	0	0	0	0	0	0	0	0	0	0	0	0	0
EOG09120317	1589752	1591245	19	nu	28386	0	11478	0	16908	6654	1001	5739	3064	3590	4515	0	0	0	0	0	0	0	0	0	0	0	0	0	0	0	0	0	0
EOG09120319	2131258	2132682	19	nu	27075	0	8370	0	18705	7489	828	6115	3621	3868	5101	0	0	0	0	0	0	0	0	0	0	0	0	0	0	0	0	0	0
EOG0912031B	1356073	1357167	19	nu	20805	0	1929	0	18876	7472	513	5309	3685	3787	6095	0	0	0	0	0	0	0	0	0	0	0	0	0	0	0	0	0	0
EOG0912031C	2281246	2282238	19	nu	18867	0	714	0	18153	7894	455	5328	3620	4274	4931	0	0	0	0	0	0	0	0	0	0	0	0	0	0	0	0	0	0
EOG0912031D	1415701	1416810	19	nu	21090	0	2394	3	18693	7963	532	5557	3187	4776	5173	0	3	0	0	0	0	0	0	0	0	0	0	0	0	0	0	0	0
EOG0912031F	1876081	1877121	19	nu	19779	0	5886	0	13893	5317	524	4511	2325	2992	4065	0	0	0	0	0	0	0	0	0	0	0	0	0	0	0	0	0	0
EOG0912031O	1028839	1030125	19	nu	24453	0	4857	0	19596	7603	785	6450	3567	4036	5543	0	0	0	0	0	0	0	0	0	0	0	0	0	0	0	0	0	0
EOG0912031W	1803190	1804398	19	nu	22971	0	5412	0	17559	7400	631	5486	3355	4045	4673	0	0	0	0	0	0	0	0	0	0	0	0	0	0	0	0	0	0
EOG0912031X	1937920	1938846	19	nu	17613	0	816	1	16796	7009	347	5222	3054	3955	4565	0	1	0	0	0	0	0	0	0	0	0	0	0	0	0	0	0	0
EOG0912031Y	2193076	2194026	19	nu	18069	0	369	0	17700	7409	374	5367	3362	4047	4924	0	0	0	0	0	0	0	0	0	0	0	0	0	0	0	0	0	0
EOG0912031Z	24037	25125	19	nu	20691	0	165	0	20526	8340	548	6471	3888	4452	5715	0	0	0	0	0	0	0	0	0	0	0	0	0	0	0	0	0	0
EOG09120324	154456	155193	19	nu	14022	0	1737	0	12285	4843	334	3977	2500	2343	3465	0	0	0	0	0	0	0	0	0	0	0	0	0	0	0	0	0	0
EOG09120325	1019338	1020837	19	nu	28500	0	3747	0	24753	8779	937	9779	3759	5020	6195	0	0	0	0	0	0	0	0	0	0	0	0	0	0	0	0	0	0
EOG09120328	2006779	2007690	19	nu	17328	0	1419	0	15909	5980	425	5029	2599	3381	4900	0	0	0	0	0	0	0	0	0	0	0	0	0	0	0	0	0	0
EOG0912032C	2508943	2510334	19	nu	26448	0	4380	0	22068	8176	861	7011	3806	4370	6881	0	0	0	0	0	0	0	0	0	0	0	0	0	0	0	0	0	0
EOG0912032E	410911	412845	19	nu	36765	0	6825	0	29940	10092	1164	12736	3868	6224	7112	0	0	0	0	0	0	0	0	0	0	0	0	0	0	0	0	0	0
EOG0912032K	2682109	2683101	19	nu	18867	0	2862	0	16005	6509	432	5101	3087	3422	4395	0	0	0	0	0	0	0	0	0	0	0	0	0	0	0	0	0	0
EOG0912032X	314512	315783	19	nu	24168	0	5181	0	18987	7042	784	6483	3291	3751	5462	0	0	0	0	0	0	0	0	0	0	0	0	0	0	0	0	0	0
EOG09120334	505579	507036	19	nu	27702	0	13686	0	14016	5909	814	4771	2765	3144	3336	0	0	0	0	0	0	0	0	0	0	0	0	0	0	0	0	0	0
EOG0912033A	1286926	1288014	19	nu	20691	0	2595	0	18096	7158	499	5679	2940	4218	5259	0	0	0	0	0	0	0	0	0	0	0	0	0	0	0	0	0	0
EOG0912033G	382468	383475	19	nu	19152	0	1668	0	17484	6903	490	5660	2659	4244	4921	0	0	0	0	0	0	0	0	0	0	0	0	0	0	0	0	0	0
EOG0912033J	1707208	1708221	19	nu	19266	0	1773	0	17493	6570	588	5878	2976	3594	5045	0	0	0	0	0	0	0	0	0	0	0	0	0	0	0	0	0	0
EOG0912033K	801058	802368	19	nu	24909	0	7239	0	17670	6633	764	5530	2972	3661	5507	0	0	0	0	0	0	0	0	0	0	0	0	0	0	0	0	0	0
EOG0912033Q	54019	54933	19	nu	17385	0	276	0	17109	6280	367	5545	2706	3574	5284	0	0	0	0	0	0	0	0	0	0	0	0	0	0	0	0	0	0
EOG0912033T	2127193	2128530	19	nu	25422	0	3501	0	21921	9157	579	7289	4364	4793	5475	0	0	0	0	0	0	0	0	0	0	0	0	0	0	0	0	0	0
EOG0912034B	2435644	2436840	19	nu	22743	0	648	0	22095	9085	716	6707	3844	5241	6303	0	0	0	0	0	0	0	0	0	0	0	0	0	0	0	0	0	0
EOG0912034D	2858656	2859894	19	nu	23541	0	2346	0	21195	8863	855	6206	4114	4749	6126	0	0	0	0	0	0	0	0	0	0	0	0	0	0	0	0	0	0
EOG0912034M	61657	63150	19	nu	28386	0	6918	0	21468	8346	934	7071	3928	4418	6051	0	0	0	0	0	0	0	0	0	0	0	0	0	0	0	0	0	0
EOG0912034O	1463134	1464102	19	nu	18411	0	1014	0	17397	6227	458	6279	2575	3652	4891	0	0	0	0	0	0	0	0	0	0	0	0	0	0	0	0	0	0
EOG0912034S	1139329	1140216	19	nu	16872	0	1452	0	15420	6267	380	4551	3232	3035	4602	0	0	0	0	0	0	0	0	0	0	0	0	0	0	0	0	0	0
EOG0912034V	56263	57402	19	nu	21660	0	4773	0	16887	6442	632	5569	2825	3617	4876	0	0	0	0	0	0	0	0	0	0	0	0	0	0	0	0	0	0
EOG0912034Z	1327045	1328817	19	nu	33687	0	11580	0	22107	8364	1058	7944	3784	4580	5799	0	0	0	0	0	0	0	0	0	0	0	0	0	0	0	0	0	0
EOG09120350	1414528	1415700	19	nu	22287	0	3270	0	19017	7634	611	6357	3211	4423	5026	0	0	0	0	0	0	0	0	0	0	0	0	0	0	0	0	0	0
EOG09120353	38503	39807	19	nu	24795	0	2292	0	22503	8075	846	7971	3152	4923	6457	0	0	0	0	0	0	0	0	0	0	0	0	0	0	0	0	0	0
EOG09120355	53071	54018	19	nu	18012	0	3660	0	14352	6312	541	4126	3075	3237	3914	0	0	0	0	0	0	0	0	0	0	0	0	0	0	0	0	0	0
EOG09120356	2620288	2621409	19	nu	21318	0	2808	0	18510	7375	667	5582	3127	4248	5553	0	0	0	0	0	0	0	0	0	0	0	0	0	0	0	0	0	0
EOG09120357	1718938	1720050	19	nu	21147	0	2163	0	18984	6763	661	7082	2790	3973	5139	0	0	0	0	0	0	0	0	0	0	0	0	0	0	0	0	0	0
EOG0912035I	555085	556512	19	nu	27132	0	4473	0	22659	9266	788	7445	4211	5055	5948	0	0	0	0	0	0	0	0	0	0	0	0	0	0	0	0	0	0
EOG0912035N	1419826	1420872	19	nu	19893	0	2139	0	17754	6794	637	5234	3210	3584	5726	0	0	0	0	0	0	0	0	0	0	0	0	0	0	0	0	0	0
EOG0912035S	160453	161871	19	nu	26961	0	6126	0	20835	8102	910	6610	4028	4074	6123	0	0	0	0	0	0	0	0	0	0	0	0	0	0	0	0	0	0
EOG0912035V	2162839	2163771	19	nu	17727	0	951	0	16776	6786	482	5213	2776	4010	4777	0	0	0	0	0	0	0	0	0	0	0	0	0	0	0	0	0	0
EOG09120362	2801080	2802303	19	nu	23256	0	2661	0	20595	7889	584	5817	3545	4344	6889	0	0	0	0	0	0	0	0	0	0	0	0	0	0	0	0	0	0
EOG09120368	676990	677850	19	nu	16359	0	1404	0	14955	6195	422	3960	3127	3068	4800	0	0	0	0	0	0	0	0	0	0	0	0	0	0	0	0	0	0
EOG0912036C	2164867	2166030	19	nu	22116	0	3798	0	18318	7119	747	5903	3346	3773	5296	0	0	0	0	0	0	0	0	0	0	0	0	0	0	0	0	0	0
EOG0912036D	1869301	1870137	19	nu	15903	0	1323	0	14580	5206	351	5240	2329	2877	4134	0	0	0	0	0	0	0	0	0	0	0	0	0	0	0	0	0	0
EOG0912036F	843646	844788	19	nu	21717	0	2286	0	19431	7737	573	6711	3272	4465	4983	0	0	0	0	0	0	0	0	0	0	0	0	0	0	0	0	0	0
EOG0912036G	1616173	1617270	19	nu	20862	0	4755	0	16107	7253	571	4124	3433	3820	4730	0	0	0	0	0	0	0	0	0	0	0	0	0	0	0	0	0	0
EOG0912036O	1266913	1268058	19	nu	21774	0	1461	0	20313	7238	687	7163	3071	4167	5912	0	0	0	0	0	0	0	0	0	0	0	0	0	0	0	0	0	0
EOG0912036P	790501	791940	19	nu	27360	0	8307	0	19053	8963	697	6009	4673	4290	4081	0	0	0	0	0	0	0	0	0	0	0	0	0	0	0	0	0	0
EOG0912036R	1914175	1915464	19	nu	24510	0	6639	0	17871	6272	809	6170	2807	3465	5429	0	0	0	0	0	0	0	0	0	0	0	0	0	0	0	0	0	0
EOG0912036S	1866223	1867596	19	nu	26106	0	9801	0	16305	6661	855	6128	3042	3619	3516	0	0	0	0	0	0	0	0	0	0	0	0	0	0	0	0	0	0
EOG0912036X	598636	599865	19	nu	23370	0	4263	48	19059	7740	717	6059	3325	4415	5260	0	48	0	0	0	0	0	0	0	0	0	0	0	0	0	0	0	0
EOG0912036Y	970108	971490	19	nu	26277	0	4758	0	21519	7788	878	6422	3683	4105	7309	0	0	0	0	0	0	0	0	0	0	0	0	0	0	0	0	0	0
EOG09120376	57985	59142	19	nu	22002	0	3450	0	18552	7585	430	6102	3445	4140	4865	0	0	0	0	0	0	0	0	0	0	0	0	0	0	0	0	0	0
EOG0912037A	1799842	1801710	19	nu	35511	0	5958	0	29553	10837	1212	10143	5161	5676	8573	0	0	0	0	0	0	0	0	0	0	0	0	0	0	0	0	0	0
EOG0912037B	383476	384927	19	nu	27588	0	8079	0	19509	7571	966	6691	3315	4256	5247	0	0	0	0	0	0	0	0	0	0	0	0	0	0	0	0	0	0
EOG0912037F	70627	72285	19	nu	31521	0	10662	0	20859	7572	1029	8012	3229	4343	5275	0	0	0	0	0	0	0	0	0	0	0	0	0	0	0	0	0	0
EOG0912037G	1213789	1214979	19	nu	22629	0	4149	0	18480	6611	726	6993	2860	3751	4876	0	0	0	0	0	0	0	0	0	0	0	0	0	0	0	0	0	0
EOG0912037N	1175377	1176264	19	nu	16872	0	5913	0	10959	4145	528	3710	1753	2392	3104	0	0	0	0	0	0	0	0	0	0	0	0	0	0	0	0	0	0
EOG0912037R	18016	19005	19	nu	18810	0	2127	0	16683	6801	559	4960	3178	3623	4922	0	0	0	0	0	0	0	0	0	0	0	0	0	0	0	0	0	0
EOG0912037S	406975	408786	19	nu	34428	0	9591	0	24837	10087	1016	9344	4480	5607	5406	0	0	0	0	0	0	0	0	0	0	0	0	0	0	0	0	0	0
EOG0912037V	2701339	2702325	19	nu	18753	0	1029	0	17724	6526	457	5988	2991	3535	5210	0	0	0	0	0	0	0	0	0	0	0	0	0	0	0	0	0	0
EOG0912037Z	2912494	2913912	19	nu	26961	0	10602	0	16359	6709	768	5592	3347	3362	4058	0	0	0	0	0	0	0	0	0	0	0	0	0	0	0	0	0	0
EOG09120381	2569288	2570355	19	nu	20292	0	1026	0	19266	7997	529	5902	3562	4435	5367	0	0	0	0	0	0	0	0	0	0	0	0	0	0	0	0	0	0
EOG0912038A	641821	642795	19	nu	18525	0	2055	0	16470	6359	547	5333	2615	3744	4778	0	0	0	0	0	0	0	0	0	0	0	0	0	0	0	0	0	0
EOG0912038H	591541	592620	19	nu	20520	0	1437	0	19083	8357	445	6002	4109	4248	4724	0	0	0	0	0	0	0	0	0	0	0	0	0	0	0	0	0	0
EOG0912038N	609163	610194	19	nu	19608	0	1560	0	18048	8238	507	4808	3776	4462	5002	0	0	0	0	0	0	0	0	0	0	0	0	0	0	0	0	0	0
EOG0912038O	716029	717015	19	nu	18753	0	1491	0	17262	7977	567	4948	3957	4020	4337	0	0	0	0	0	0	0	0	0	0	0	0	0	0	0	0	0	0
EOG0912038S	127249	128337	19	nu	20691	0	2388	0	18303	7490	547	5964	3382	4108	4849	0	0	0	0	0	0	0	0	0	0	0	0	0	0	0	0	0	0
EOG0912038T	2126113	2127192	19	nu	20520	0	3120	0	17400	6706	586	5603	2933	3773	5091	0	0	0	0	0	0	0	0	0	0	0	0	0	0	0	0	0	0
EOG09120392	1745296	1746576	19	nu	24339	0	4656	3	19680	7466	721	6785	3262	4204	5429	0	3	0	0	0	0	0	0	0	0	0	0	0	0	0	0	0	0
EOG0912039A	1956676	1957728	19	nu	20007	0	2406	0	17601	6358	614	5293	3018	3340	5950	0	0	0	0	0	0	0	0	0	0	0	0	0	0	0	0	0	0
EOG0912039D	939166	940233	19	nu	20292	0	3378	0	16914	7028	547	5025	3102	3926	4861	0	0	0	0	0	0	0	0	0	0	0	0	0	0	0	0	0	0
EOG0912039F	2587942	2589255	19	nu	24966	0	5142	0	19824	8757	605	6645	4009	4748	4422	0	0	0	0	0	0	0	0	0	0	0	0	0	0	0	0	0	0
EOG0912039G	583984	585156	19	nu	22287	0	2469	0	19818	6642	741	7173	2847	3795	6003	0	0	0	0	0	0	0	0	0	0	0	0	0	0	0	0	0	0
EOG0912039L	2609647	2610894	19	nu	23712	0	5493	0	18219	7486	584	6157	3435	4051	4576	0	0	0	0	0	0	0	0	0	0	0	0	0	0	0	0	0	0
EOG0912039N	739933	740934	19	nu	19038	0	2580	0	16458	7568	470	4989	3575	3993	3901	0	0	0	0	0	0	0	0	0	0	0	0	0	0	0	0	0	0
EOG0912039V	1432156	1433418	19	nu	23997	0	3834	0	20163	7404	842	6789	3264	4140	5970	0	0	0	0	0	0	0	0	0	0	0	0	0	0	0	0	0	0
EOG0912039W	1027954	1028838	19	nu	16815	0	1611	0	15204	5967	434	4624	2813	3154	4613	0	0	0	0	0	0	0	0	0	0	0	0	0	0	0	0	0	0
EOG0912039Z	1081663	1082787	19	nu	21375	0	897	0	20478	8571	675	6641	4061	4510	5266	0	0	0	0	0	0	0	0	0	0	0	0	0	0	0	0	0	0
EOG091203A6	1754416	1755642	19	nu	23313	0	1653	0	21660	8182	811	7238	3682	4500	6240	0	0	0	0	0	0	0	0	0	0	0	0	0	0	0	0	0	0
EOG091203A7	2820643	2821767	19	nu	21375	0	4197	0	17178	6462	629	6358	3125	3337	4358	0	0	0	0	0	0	0	0	0	0	0	0	0	0	0	0	0	0
EOG091203A9	507037	508842	19	nu	34314	0	6381	0	27933	12056	967	9253	6015	6041	6624	0	0	0	0	0	0	0	0	0	0	0	0	0	0	0	0	0	0
EOG091203AH	2102590	2103987	19	nu	26562	0	9483	0	17079	7081	824	6225	3684	3397	3773	0	0	0	0	0	0	0	0	0	0	0	0	0	0	0	0	0	0
EOG091203AJ	2072230	2073456	19	nu	23313	0	5100	0	18213	6413	645	6909	2856	3557	4891	0	0	0	0	0	0	0	0	0	0	0	0	0	0	0	0	0	0
EOG091203AL	454111	455280	19	nu	22230	0	7857	0	14373	5943	596	5194	2743	3200	3236	0	0	0	0	0	0	0	0	0	0	0	0	0	0	0	0	0	0
EOG091203AN	1068511	1069719	19	nu	22971	0	2679	28	20264	9638	458	5780	4457	5181	4846	0	28	0	0	0	0	0	0	0	0	0	0	0	0	0	0	0	0
EOG091203AO	2386909	2387784	19	nu	16644	0	2472	0	14172	5343	495	4501	2450	2893	4328	0	0	0	0	0	0	0	0	0	0	0	0	0	0	0	0	0	0
EOG091203AR	2830258	2831286	19	nu	19551	0	1062	0	18489	7169	579	6006	3363	3806	5314	0	0	0	0	0	0	0	0	0	0	0	0	0	0	0	0	0	0
EOG091203AX	1026880	1027953	19	nu	20406	0	2340	0	18066	7463	643	5626	3256	4207	4977	0	0	0	0	0	0	0	0	0	0	0	0	0	0	0	0	0	0
EOG091203AY	1014550	1016061	19	nu	28728	0	6318	0	22410	9938	859	6202	4019	5919	6270	0	0	0	0	0	0	0	0	0	0	0	0	0	0	0	0	0	0
EOG091203B3	887761	888930	19	nu	22230	0	1884	0	20346	7746	662	7626	3121	4625	4974	0	0	0	0	0	0	0	0	0	0	0	0	0	0	0	0	0	0
EOG091203B8	510046	510945	19	nu	17100	0	1389	0	15711	6265	383	5216	2776	3489	4230	0	0	0	0	0	0	0	0	0	0	0	0	0	0	0	0	0	0
EOG091203BB	118642	119634	19	nu	18867	0	1827	0	17040	6665	459	5489	2861	3804	4886	0	0	0	0	0	0	0	0	0	0	0	0	0	0	0	0	0	0
EOG091203BD	54934	56262	19	nu	25251	0	7902	0	17349	6505	782	5830	2676	3829	5014	0	0	0	0	0	0	0	0	0	0	0	0	0	0	0	0	0	0
EOG091203BH	2389831	2390649	19	nu	15561	0	4881	0	10680	4284	533	3772	1924	2360	2624	0	0	0	0	0	0	0	0	0	0	0	0	0	0	0	0	0	0
EOG091203BL	1972147	1973478	19	nu	25308	0	3861	0	21447	9052	675	6877	4099	4953	5518	0	0	0	0	0	0	0	0	0	0	0	0	0	0	0	0	0	0
EOG091203BR	1669369	1670472	19	nu	20976	0	4824	1	16151	6343	606	5051	3134	3209	4757	0	1	0	0	0	0	0	0	0	0	0	0	0	0	0	0	0	0
EOG091203BS	841849	842952	19	nu	20976	0	4530	0	16446	6496	551	4838	2974	3522	5112	0	0	0	0	0	0	0	0	0	0	0	0	0	0	0	0	0	0
EOG091203BV	698146	699243	19	nu	20862	0	3381	0	17481	6599	668	5406	2970	3629	5476	0	0	0	0	0	0	0	0	0	0	0	0	0	0	0	0	0	0
EOG091203C1	368245	369261	19	nu	19323	0	2727	3	16593	7012	488	5138	3410	3602	4443	0	3	0	0	0	0	0	0	0	0	0	0	0	0	0	0	0	0
EOG091203C7	2230834	2231970	19	nu	21603	0	3108	0	18495	7286	705	5948	3410	3876	5261	0	0	0	0	0	0	0	0	0	0	0	0	0	0	0	0	0	0
EOG091203C8	1078252	1079394	19	nu	21717	0	3945	0	17772	6227	710	6143	2844	3383	5402	0	0	0	0	0	0	0	0	0	0	0	0	0	0	0	0	0	0
EOG091203CP	2837737	2838600	19	nu	16416	0	1404	0	15012	6035	378	4195	2793	3242	4782	0	0	0	0	0	0	0	0	0	0	0	0	0	0	0	0	0	0
EOG091203CQ	2831782	2832825	19	nu	19836	0	6060	0	13776	5310	532	4405	2432	2878	4061	0	0	0	0	0	0	0	0	0	0	0	0	0	0	0	0	0	0
EOG091203CW	543991	545172	19	nu	22458	0	2193	0	20265	8243	623	6083	3694	4549	5939	0	0	0	0	0	0	0	0	0	0	0	0	0	0	0	0	0	0
EOG091203CY	2287951	2289015	19	nu	20235	0	4593	0	15642	6373	529	4756	2812	3561	4513	0	0	0	0	0	0	0	0	0	0	0	0	0	0	0	0	0	0
EOG091203D0	1722739	1723920	19	nu	22458	0	1341	0	21117	7972	686	7663	3633	4339	5482	0	0	0	0	0	0	0	0	0	0	0	0	0	0	0	0	0	0
EOG091203D1	2178577	2179911	19	nu	25365	0	3774	0	21591	8442	839	7072	4064	4378	6077	0	0	0	0	0	0	0	0	0	0	0	0	0	0	0	0	0	0
EOG091203DB	2255890	2256855	19	nu	18354	0	2313	0	16041	5868	525	4583	2693	3175	5590	0	0	0	0	0	0	0	0	0	0	0	0	0	0	0	0	0	0
EOG091203DC	2301817	2302770	19	nu	18126	0	2601	0	15525	5495	459	5747	2338	3157	4283	0	0	0	0	0	0	0	0	0	0	0	0	0	0	0	0	0	0
EOG091203DF	2324746	2325759	19	nu	19266	0	1326	0	17940	6783	565	5832	2871	3912	5325	0	0	0	0	0	0	0	0	0	0	0	0	0	0	0	0	0	0
EOG091203DO	2649415	2650317	19	nu	17157	0	933	0	16224	6134	406	5457	2905	3229	4633	0	0	0	0	0	0	0	0	0	0	0	0	0	0	0	0	0	0
EOG091203DV	348862	350322	19	nu	27759	0	7575	0	20184	7870	930	6706	3354	4516	5608	0	0	0	0	0	0	0	0	0	0	0	0	0	0	0	0	0	0
EOG091203DX	673690	674640	19	nu	18069	0	600	0	17469	7350	495	5176	3117	4233	4943	0	0	0	0	0	0	0	0	0	0	0	0	0	0	0	0	0	0
EOG091203E1	172753	173796	19	nu	19836	0	2457	0	17379	6618	577	5791	2934	3684	4970	0	0	0	0	0	0	0	0	0	0	0	0	0	0	0	0	0	0
EOG091203E2	1785436	1786539	19	nu	20976	0	4002	0	16974	8012	523	4752	3820	4192	4210	0	0	0	0	0	0	0	0	0	0	0	0	0	0	0	0	0	0
EOG091203E9	1347274	1348542	19	nu	24111	0	4059	0	20052	7045	807	6740	3044	4001	6267	0	0	0	0	0	0	0	0	0	0	0	0	0	0	0	0	0	0
EOG091203EA	279817	280746	19	nu	17670	0	1359	0	16311	7033	427	4882	3400	3633	4396	0	0	0	0	0	0	0	0	0	0	0	0	0	0	0	0	0	0
EOG091203ET	2274598	2275671	19	nu	20406	0	2691	0	17715	7296	547	5214	3244	4052	5205	0	0	0	0	0	0	0	0	0	0	0	0	0	0	0	0	0	0
EOG091203EU	2037898	2038983	19	nu	20634	0	3852	0	16782	6188	657	5465	2681	3507	5129	0	0	0	0	0	0	0	0	0	0	0	0	0	0	0	0	0	0
EOG091203EV	415324	416493	19	nu	22230	0	5793	0	16437	6101	678	5503	2950	3151	4833	0	0	0	0	0	0	0	0	0	0	0	0	0	0	0	0	0	0
EOG091203EY	1191508	1192395	19	nu	16872	0	2511	0	14361	5714	407	4235	2424	3290	4412	0	0	0	0	0	0	0	0	0	0	0	0	0	0	0	0	0	0
EOG091203F1	88240	89076	19	nu	15903	0	1305	0	14598	5741	340	4821	2679	3062	4036	0	0	0	0	0	0	0	0	0	0	0	0	0	0	0	0	0	0
EOG091203F3	564871	565863	19	nu	18867	0	2877	1	15989	6752	537	5182	2902	3850	4055	0	1	0	0	0	0	0	0	0	0	0	0	0	0	0	0	0	0
EOG091203F4	820081	821061	19	nu	18639	0	2238	0	16401	7435	495	4739	3853	3582	4227	0	0	0	0	0	0	0	0	0	0	0	0	0	0	0	0	0	0
EOG091203F9	422017	422898	19	nu	16758	0	1638	0	15120	5819	413	5162	2662	3157	4139	0	0	0	0	0	0	0	0	0	0	0	0	0	0	0	0	0	0
EOG091203FH	2063227	2064261	19	nu	19665	0	1440	0	18225	6772	577	6011	3319	3453	5442	0	0	0	0	0	0	0	0	0	0	0	0	0	0	0	0	0	0
EOG091203FT	1074685	1075950	19	nu	24054	0	4218	0	19836	7460	832	6511	3413	4047	5865	0	0	0	0	0	0	0	0	0	0	0	0	0	0	0	0	0	0
EOG091203FX	197512	198642	19	nu	21489	0	987	0	20502	8391	704	6226	3556	4835	5885	0	0	0	0	0	0	0	0	0	0	0	0	0	0	0	0	0	0
EOG091203FY	2778643	2779818	19	nu	22344	0	2736	0	19608	7457	739	6460	3242	4215	5691	0	0	0	0	0	0	0	0	0	0	0	0	0	0	0	0	0	0
EOG091203G1	2221453	2222430	19	nu	18582	0	2955	0	15627	6513	439	4822	2868	3645	4292	0	0	0	0	0	0	0	0	0	0	0	0	0	0	0	0	0	0
EOG091203G2	1681189	1682232	19	nu	19836	0	3489	0	16347	7407	580	4842	3640	3767	4098	0	0	0	0	0	0	0	0	0	0	0	0	0	0	0	0	0	0
EOG091203G4	2619271	2620287	19	nu	19323	0	3516	0	15807	5944	486	4478	2744	3200	5385	0	0	0	0	0	0	0	0	0	0	0	0	0	0	0	0	0	0
EOG091203G6	2804899	2806779	19	nu	35739	0	9504	0	26235	10310	1055	9720	4498	5812	6205	0	0	0	0	0	0	0	0	0	0	0	0	0	0	0	0	0	0
EOG091203G8	1392556	1393722	19	nu	22173	0	4413	0	17760	6565	666	6213	2848	3717	4982	0	0	0	0	0	0	0	0	0	0	0	0	0	0	0	0	0	0
EOG091203GD	15496	16581	19	nu	20634	0	2739	0	17895	7100	592	5814	3267	3833	4981	0	0	0	0	0	0	0	0	0	0	0	0	0	0	0	0	0	0
EOG091203GH	1720051	1720911	19	nu	16359	0	2460	0	13899	6527	448	4214	2934	3593	3158	0	0	0	0	0	0	0	0	0	0	0	0	0	0	0	0	0	0
EOG091203GI	1061023	1062084	19	nu	20178	0	2619	0	17559	6396	575	6372	2946	3450	4791	0	0	0	0	0	0	0	0	0	0	0	0	0	0	0	0	0	0
EOG091203GJ	878425	879618	19	nu	22686	0	6909	0	15777	6715	706	4371	3310	3405	4691	0	0	0	0	0	0	0	0	0	0	0	0	0	0	0	0	0	0
EOG091203GL	2521816	2523504	19	nu	32091	0	4545	35	27511	10722	1079	8810	4995	5727	7979	0	35	0	0	0	0	0	0	0	0	0	0	0	0	0	0	0	0
EOG091203GM	2802841	2804160	19	nu	25080	0	1545	0	23535	9196	708	8167	3720	5476	6172	0	0	0	0	0	0	0	0	0	0	0	0	0	0	0	0	0	0
EOG091203GN	2499472	2500623	19	nu	21888	0	3261	0	18627	7978	700	5652	3717	4261	4997	0	0	0	0	0	0	0	0	0	0	0	0	0	0	0	0	0	0
EOG091203GR	2717980	2718840	19	nu	16359	0	606	0	15753	6605	323	4318	2984	3621	4830	0	0	0	0	0	0	0	0	0	0	0	0	0	0	0	0	0	0
EOG091203GS	763738	764736	19	nu	18981	0	450	0	18531	7591	484	5638	3472	4119	5302	0	0	0	0	0	0	0	0	0	0	0	0	0	0	0	0	0	0
EOG091203GT	2158585	2159568	19	nu	18696	0	1716	0	16980	6371	501	5689	2732	3639	4920	0	0	0	0	0	0	0	0	0	0	0	0	0	0	0	0	0	0
EOG091203GY	2896480	2897631	19	nu	21888	0	4917	0	16971	7284	503	5444	3461	3823	4243	0	0	0	0	0	0	0	0	0	0	0	0	0	0	0	0	0	0
EOG091203H2	117517	118641	19	nu	21375	0	6846	2	14527	5720	591	4714	2611	3109	4093	0	2	0	0	0	0	0	0	0	0	0	0	0	0	0	0	0	0
EOG091203H6	1963123	1964151	19	nu	19551	0	2991	0	16560	6656	583	5306	3033	3623	4598	0	0	0	0	0	0	0	0	0	0	0	0	0	0	0	0	0	0
EOG091203HA	2449849	2451234	19	nu	26334	0	12234	0	14100	5192	762	4802	2311	2881	4106	0	0	0	0	0	0	0	0	0	0	0	0	0	0	0	0	0	0
EOG091203HB	1278547	1279449	19	nu	17157	0	915	0	16242	6433	430	4668	2927	3506	5141	0	0	0	0	0	0	0	0	0	0	0	0	0	0	0	0	0	0
EOG091203HC	305809	306960	19	nu	21888	0	4278	0	17610	6184	682	6166	2648	3536	5260	0	0	0	0	0	0	0	0	0	0	0	0	0	0	0	0	0	0
EOG091203HM	947485	948483	19	nu	18981	0	1233	0	17748	7477	538	5796	3270	4207	4475	0	0	0	0	0	0	0	0	0	0	0	0	0	0	0	0	0	0
EOG091203HP	1815709	1816767	19	nu	20121	0	2916	0	17205	7068	501	5978	2896	4172	4159	0	0	0	0	0	0	0	0	0	0	0	0	0	0	0	0	0	0
EOG091203HU	1782802	1784121	19	nu	25080	0	6693	0	18387	7022	874	6214	3177	3845	5151	0	0	0	0	0	0	0	0	0	0	0	0	0	0	0	0	0	0
EOG091203HZ	1519393	1520346	19	nu	18126	0	1509	0	16617	6624	489	5814	2652	3972	4179	0	0	0	0	0	0	0	0	0	0	0	0	0	0	0	0	0	0
EOG091203I3	313615	314511	19	nu	17043	0	1404	0	15639	6758	381	4324	3195	3563	4557	0	0	0	0	0	0	0	0	0	0	0	0	0	0	0	0	0	0
EOG091203I4	1613662	1614627	19	nu	18354	0	1533	0	16821	6142	529	6017	2517	3625	4662	0	0	0	0	0	0	0	0	0	0	0	0	0	0	0	0	0	0
EOG091203I7	1258930	1259727	19	nu	15162	0	4401	0	10761	4068	486	4123	1641	2427	2570	0	0	0	0	0	0	0	0	0	0	0	0	0	0	0	0	0	0
EOG091203IB	2658967	2659935	19	nu	18411	0	2922	0	15489	6576	542	4910	2911	3665	4003	0	0	0	0	0	0	0	0	0	0	0	0	0	0	0	0	0	0
EOG091203ID	1670827	1672083	19	nu	23883	0	5307	0	18576	8885	624	5656	4400	4485	4035	0	0	0	0	0	0	0	0	0	0	0	0	0	0	0	0	0	0
EOG091203IR	418627	419715	19	nu	20691	0	4962	0	15729	5701	648	5608	2435	3266	4420	0	0	0	0	0	0	0	0	0	0	0	0	0	0	0	0	0	0
EOG091203IY	1218673	1219863	19	nu	22629	0	8376	0	14253	5722	592	4574	2827	2895	3957	0	0	0	0	0	0	0	0	0	0	0	0	0	0	0	0	0	0
EOG091203J2	1433419	1434384	19	nu	18354	0	1275	0	17079	6519	407	6010	2508	4011	4550	0	0	0	0	0	0	0	0	0	0	0	0	0	0	0	0	0	0
EOG091203J3	1238788	1239612	19	nu	15675	0	708	0	14967	5941	357	4466	2622	3319	4560	0	0	0	0	0	0	0	0	0	0	0	0	0	0	0	0	0	0
EOG091203J4	1603381	1604472	19	nu	20748	0	6243	0	14505	5472	657	4823	2333	3139	4210	0	0	0	0	0	0	0	0	0	0	0	0	0	0	0	0	0	0
EOG091203J8	338251	339468	19	nu	23142	0	2199	0	20943	10012	581	6425	5651	4361	4506	0	0	0	0	0	0	0	0	0	0	0	0	0	0	0	0	0	0
EOG091203J9	1268059	1269084	19	nu	19494	0	5883	0	13611	5209	504	4370	2342	2867	4032	0	0	0	0	0	0	0	0	0	0	0	0	0	0	0	0	0	0
EOG091203JD	2586958	2587941	19	nu	18696	0	2250	0	16446	6157	512	5289	2686	3471	5000	0	0	0	0	0	0	0	0	0	0	0	0	0	0	0	0	0	0
EOG091203JN	2565370	2566467	19	nu	20862	0	3582	0	17280	6471	695	5652	2931	3540	5157	0	0	0	0	0	0	0	0	0	0	0	0	0	0	0	0	0	0
EOG091203JX	190702	191889	19	nu	22572	0	3219	0	19353	8020	529	6606	3421	4599	4727	0	0	0	0	0	0	0	0	0	0	0	0	0	0	0	0	0	0
EOG091203K6	1695772	1696704	19	nu	17727	0	1161	0	16566	6268	476	5022	2700	3568	5276	0	0	0	0	0	0	0	0	0	0	0	0	0	0	0	0	0	0
EOG091203K7	2290771	2291772	19	nu	19038	0	2649	0	16389	6042	559	4633	2953	3089	5714	0	0	0	0	0	0	0	0	0	0	0	0	0	0	0	0	0	0
EOG091203K8	2657809	2658966	19	nu	22002	0	3234	0	18768	7079	686	6456	2957	4122	5233	0	0	0	0	0	0	0	0	0	0	0	0	0	0	0	0	0	0
EOG091203KF	1686595	1687425	19	nu	15789	0	1452	0	14337	6386	368	4103	3031	3355	3848	0	0	0	0	0	0	0	0	0	0	0	0	0	0	0	0	0	0
EOG091203KJ	2247010	2248020	19	nu	19209	0	5712	0	13497	4318	529	4805	2070	2248	4374	0	0	0	0	0	0	0	0	0	0	0	0	0	0	0	0	0	0
EOG091203KM	725203	726120	19	nu	17442	0	1167	1	16274	7177	360	4570	3563	3614	4527	0	1	0	0	0	0	0	0	0	0	0	0	0	0	0	0	0	0
EOG091203KO	2129419	2130222	19	nu	15276	0	1644	0	13632	5620	370	4050	2843	2777	3962	0	0	0	0	0	0	0	0	0	0	0	0	0	0	0	0	0	0
EOG091203KQ	1614628	1615779	19	nu	21888	0	4653	0	17235	6477	681	6002	2988	3489	4756	0	0	0	0	0	0	0	0	0	0	0	0	0	0	0	0	0	0
EOG091203KV	192502	193449	19	nu	18012	0	1848	0	16164	6644	426	5246	3027	3617	4274	0	0	0	0	0	0	0	0	0	0	0	0	0	0	0	0	0	0
EOG091203KW	504271	505578	19	nu	24852	0	3858	33	20961	8300	621	5205	3590	4710	7456	0	33	0	0	0	0	0	0	0	0	0	0	0	0	0	0	0	0
EOG091203L0	245011	245988	19	nu	18582	0	2919	0	15663	6996	460	4440	3261	3735	4227	0	0	0	0	0	0	0	0	0	0	0	0	0	0	0	0	0	0
EOG091203L1	332800	333852	19	nu	20007	0	5622	0	14385	5106	595	4623	2156	2950	4656	0	0	0	0	0	0	0	0	0	0	0	0	0	0	0	0	0	0
EOG091203L5	1369918	1371039	19	nu	21318	0	2880	0	18438	7469	600	5979	3526	3943	4990	0	0	0	0	0	0	0	0	0	0	0	0	0	0	0	0	0	0
EOG091203L6	1835578	1836786	19	nu	22971	0	3963	0	19008	8565	634	5329	4160	4405	5114	0	0	0	0	0	0	0	0	0	0	0	0	0	0	0	0	0	0
EOG091203LH	387874	388836	19	nu	18297	0	879	0	17418	6711	379	5985	2819	3892	4722	0	0	0	0	0	0	0	0	0	0	0	0	0	0	0	0	0	0
EOG091203LI	2612149	2613141	19	nu	18867	0	2079	0	16788	6398	463	4986	2947	3451	5404	0	0	0	0	0	0	0	0	0	0	0	0	0	0	0	0	0	0
EOG091203LS	2571832	2572779	19	nu	18012	0	1113	0	16899	6545	518	6159	2901	3644	4195	0	0	0	0	0	0	0	0	0	0	0	0	0	0	0	0	0	0
EOG091203LU	218059	219225	19	nu	22173	0	882	0	21291	8329	709	6493	3475	4854	6469	0	0	0	0	0	0	0	0	0	0	0	0	0	0	0	0	0	0
EOG091203LY	111772	112998	19	nu	23313	0	7770	0	15543	6586	631	4790	3063	3523	4167	0	0	0	0	0	0	0	0	0	0	0	0	0	0	0	0	0	0
EOG091203LZ	2902285	2903235	19	nu	18069	0	2913	0	15156	6792	491	4147	3440	3352	4217	0	0	0	0	0	0	0	0	0	0	0	0	0	0	0	0	0	0
EOG091203M5	1772998	1774011	19	nu	19266	0	5469	0	13797	5400	606	4651	2371	3029	3746	0	0	0	0	0	0	0	0	0	0	0	0	0	0	0	0	0	0
EOG091203MD	27991	29268	19	nu	24282	0	1503	0	22779	9818	603	6839	4850	4968	6122	0	0	0	0	0	0	0	0	0	0	0	0	0	0	0	0	0	0
EOG091203MH	1601149	1602405	19	nu	23883	0	3534	0	20349	8206	768	6869	3766	4440	5274	0	0	0	0	0	0	0	0	0	0	0	0	0	0	0	0	0	0
EOG091203ML	2154091	2155296	19	nu	22914	0	7320	0	15594	5768	757	5270	2488	3280	4556	0	0	0	0	0	0	0	0	0	0	0	0	0	0	0	0	0	0
EOG091203MR	133585	134523	19	nu	17841	0	4611	1	13229	5335	453	3715	2453	2882	4179	0	1	0	0	0	0	0	0	0	0	0	0	0	0	0	0	0	0
EOG091203MV	701881	704226	19	nu	44574	0	11202	0	33372	15258	1302	10960	6993	8265	7154	0	0	0	0	0	0	0	0	0	0	0	0	0	0	0	0	0	0
EOG091203MZ	414073	415323	19	nu	23769	0	3138	0	20631	7329	793	8263	2957	4372	5039	0	0	0	0	0	0	0	0	0	0	0	0	0	0	0	0	0	0
EOG091203N3	2908615	2909472	19	nu	16302	0	600	0	15702	6047	424	5073	2822	3225	4582	0	0	0	0	0	0	0	0	0	0	0	0	0	0	0	0	0	0
EOG091203N8	2799166	2800263	19	nu	20862	0	2496	0	18366	6421	765	6585	2801	3620	5360	0	0	0	0	0	0	0	0	0	0	0	0	0	0	0	0	0	0
EOG091203NG	1490464	1491363	19	nu	17100	0	309	0	16791	7131	466	4927	3525	3606	4733	0	0	0	0	0	0	0	0	0	0	0	0	0	0	0	0	0	0
EOG091203NH	2116609	2117475	19	nu	16473	0	1698	0	14775	5955	461	4972	2739	3216	3848	0	0	0	0	0	0	0	0	0	0	0	0	0	0	0	0	0	0
EOG091203NR	1393723	1394589	19	nu	16473	0	543	0	15930	6528	395	5427	3002	3526	3975	0	0	0	0	0	0	0	0	0	0	0	0	0	0	0	0	0	0
EOG091203O6	1735168	1736142	19	nu	18525	0	2544	0	15981	5943	614	5126	2529	3414	4912	0	0	0	0	0	0	0	0	0	0	0	0	0	0	0	0	0	0
EOG091203OL	2691589	2692575	19	nu	18753	0	2136	1	16616	6610	491	5282	3230	3380	4724	0	1	0	0	0	0	0	0	0	0	0	0	0	0	0	0	0	0
EOG091203OO	1827244	1828134	19	nu	16929	0	3120	0	13809	5140	479	4866	2412	2728	3803	0	0	0	0	0	0	0	0	0	0	0	0	0	0	0	0	0	0
EOG091203OS	911923	915189	19	nu	62073	0	23883	0	38190	17114	1801	14088	6907	10207	6988	0	0	0	0	0	0	0	0	0	0	0	0	0	0	0	0	0	0
EOG091203OV	545173	546147	19	nu	18525	0	462	0	18063	6982	572	5660	3232	3750	5421	0	0	0	0	0	0	0	0	0	0	0	0	0	0	0	0	0	0
EOG091203OY	2078197	2079093	19	nu	17043	0	1242	0	15801	5846	435	5242	2341	3505	4713	0	0	0	0	0	0	0	0	0	0	0	0	0	0	0	0	0	0
EOG091203P6	1605910	1607082	19	nu	22287	0	2190	0	20097	7110	766	7548	3221	3889	5439	0	0	0	0	0	0	0	0	0	0	0	0	0	0	0	0	0	0
EOG091203PA	969181	970107	19	nu	17613	0	1347	1	16265	6070	561	5470	2833	3237	4725	0	1	0	0	0	0	0	0	0	0	0	0	0	0	0	0	0	0
EOG091203PF	2351476	2352306	19	nu	15789	0	681	0	15108	6092	328	5022	2674	3418	3994	0	0	0	0	0	0	0	0	0	0	0	0	0	0	0	0	0	0
EOG091203PK	1319881	1321563	19	nu	31977	0	13233	0	18744	7369	876	6972	3263	4106	4403	0	0	0	0	0	0	0	0	0	0	0	0	0	0	0	0	0	0
EOG091203PN	196051	196944	19	nu	16986	0	2028	0	14958	6896	399	4416	3576	3320	3646	0	0	0	0	0	0	0	0	0	0	0	0	0	0	0	0	0	0
EOG091203PP	1448218	1449096	19	nu	16701	0	5727	3	10971	5134	500	3363	2691	2443	2474	0	3	0	0	0	0	0	0	0	0	0	0	0	0	0	0	0	0
EOG091203PU	577507	578691	19	nu	22515	0	3339	0	19176	7985	631	6160	3620	4365	5031	0	0	0	0	0	0	0	0	0	0	0	0	0	0	0	0	0	0
EOG091203PZ	1208524	1209414	19	nu	16929	0	2928	0	14001	5412	506	4149	2585	2827	4440	0	0	0	0	0	0	0	0	0	0	0	0	0	0	0	0	0	0
EOG091203Q0	849352	850299	19	nu	18012	0	3828	0	14184	5191	591	4603	2410	2781	4390	0	0	0	0	0	0	0	0	0	0	0	0	0	0	0	0	0	0
EOG091203Q9	892648	893640	19	nu	18867	0	2571	0	16296	6308	556	4688	2781	3527	5300	0	0	0	0	0	0	0	0	0	0	0	0	0	0	0	0	0	0
EOG091203QO	688999	690309	19	nu	24909	0	5436	0	19473	6942	886	6708	3214	3728	5823	0	0	0	0	0	0	0	0	0	0	0	0	0	0	0	0	0	0
EOG091203QR	2194027	2195145	19	nu	21261	0	7332	0	13929	5546	644	4584	2749	2797	3799	0	0	0	0	0	0	0	0	0	0	0	0	0	0	0	0	0	0
EOG091203QY	2252752	2253552	19	nu	15219	0	1338	0	13881	5599	415	4562	2611	2988	3720	0	0	0	0	0	0	0	0	0	0	0	0	0	0	0	0	0	0
EOG091203R7	1706281	1707207	19	nu	17613	0	1881	0	15732	5875	447	5471	2760	3115	4386	0	0	0	0	0	0	0	0	0	0	0	0	0	0	0	0	0	0
EOG091203RK	2067277	2068212	19	nu	17784	0	2574	0	15210	5900	508	4674	2820	3080	4636	0	0	0	0	0	0	0	0	0	0	0	0	0	0	0	0	0	0
EOG091203RP	1875070	1876080	19	nu	19209	0	1788	0	17421	6039	665	6243	2557	3482	5139	0	0	0	0	0	0	0	0	0	0	0	0	0	0	0	0	0	0
EOG091203RW	986323	987699	19	nu	26163	0	3588	106	22469	8459	843	7550	4392	4067	6460	0	106	0	0	0	0	0	0	0	0	0	0	0	0	0	0	0	0
EOG091203S6	1179604	1180599	19	nu	18924	0	2547	0	16377	6306	549	5137	3016	3290	4934	0	0	0	0	0	0	0	0	0	0	0	0	0	0	0	0	0	0
EOG091203SC	2796055	2796993	19	nu	17841	0	2025	0	15816	5376	554	5721	2369	3007	4719	0	0	0	0	0	0	0	0	0	0	0	0	0	0	0	0	0	0
EOG091203SS	2261215	2261859	19	nu	12255	0	540	1	11714	4756	308	3938	2500	2256	3020	0	1	0	0	0	0	0	0	0	0	0	0	0	0	0	0	0	0
EOG091203ST	1189849	1190709	19	nu	16359	0	1161	0	15198	6709	438	3881	3401	3308	4608	0	0	0	0	0	0	0	0	0	0	0	0	0	0	0	0	0	0
EOG091203SW	2124106	2125230	19	nu	21375	0	6954	0	14421	6889	571	4317	3900	2989	3215	0	0	0	0	0	0	0	0	0	0	0	0	0	0	0	0	0	0
EOG091203SY	1520950	1522038	19	nu	20691	0	2253	0	18438	8165	489	6654	4160	4005	3619	0	0	0	0	0	0	0	0	0	0	0	0	0	0	0	0	0	0
EOG091203SZ	2204380	2205264	19	nu	16815	0	2025	0	14790	5932	396	4765	2559	3373	4093	0	0	0	0	0	0	0	0	0	0	0	0	0	0	0	0	0	0
EOG091203T0	122827	123693	19	nu	16473	0	1245	0	15228	6047	496	5152	2874	3173	4029	0	0	0	0	0	0	0	0	0	0	0	0	0	0	0	0	0	0
EOG091203T6	1756408	1757463	19	nu	20064	0	2622	0	17442	6558	628	5814	2833	3725	5070	0	0	0	0	0	0	0	0	0	0	0	0	0	0	0	0	0	0
EOG091203TE	2330302	2331615	19	nu	24966	0	5835	0	19131	8095	736	5428	3646	4449	5608	0	0	0	0	0	0	0	0	0	0	0	0	0	0	0	0	0	0
EOG091203TQ	429412	430287	19	nu	16644	0	1080	0	15564	6191	501	4981	2650	3541	4392	0	0	0	0	0	0	0	0	0	0	0	0	0	0	0	0	0	0
EOG091203TT	179608	181287	19	nu	31920	0	7713	0	24207	10308	1061	7414	4800	5508	6485	0	0	0	0	0	0	0	0	0	0	0	0	0	0	0	0	0	0
EOG091203U0	1313722	1314816	19	nu	20805	0	2352	0	18453	6948	550	6928	2976	3972	4577	0	0	0	0	0	0	0	0	0	0	0	0	0	0	0	0	0	0
EOG091203U1	1201885	1202793	19	nu	17271	0	672	0	16599	6402	497	5366	3070	3332	4831	0	0	0	0	0	0	0	0	0	0	0	0	0	0	0	0	0	0
EOG091203U3	1559179	1560042	19	nu	16416	0	1524	0	14892	5978	409	4484	2628	3350	4430	0	0	0	0	0	0	0	0	0	0	0	0	0	0	0	0	0	0
EOG091203U4	562885	563895	19	nu	19209	0	3225	0	15984	5946	595	5509	2675	3271	4529	0	0	0	0	0	0	0	0	0	0	0	0	0	0	0	0	0	0
EOG091203U6	2566468	2567673	19	nu	22914	0	2343	0	20571	6936	860	6908	3210	3726	6727	0	0	0	0	0	0	0	0	0	0	0	0	0	0	0	0	0	0
EOG091203UB	1035106	1036017	19	nu	17328	0	2229	0	15099	5697	514	5137	2430	3267	4265	0	0	0	0	0	0	0	0	0	0	0	0	0	0	0	0	0	0
EOG091203UG	1812055	1813014	19	nu	18240	0	1836	0	16404	6460	448	5575	2802	3658	4369	0	0	0	0	0	0	0	0	0	0	0	0	0	0	0	0	0	0
EOG091203UN	985297	986322	19	nu	19494	0	2430	0	17064	6533	693	6438	2742	3791	4093	0	0	0	0	0	0	0	0	0	0	0	0	0	0	0	0	0	0
EOG091203UR	1157170	1158132	19	nu	18297	0	2193	0	16104	5891	458	5476	2663	3228	4737	0	0	0	0	0	0	0	0	0	0	0	0	0	0	0	0	0	0
EOG091203UW	2856349	2857347	19	nu	18981	0	1191	0	17790	7740	516	5082	3525	4215	4968	0	0	0	0	0	0	0	0	0	0	0	0	0	0	0	0	0	0
EOG091203V1	2205862	2206698	19	nu	15903	0	1932	0	13971	5502	449	4295	2215	3287	4174	0	0	0	0	0	0	0	0	0	0	0	0	0	0	0	0	0	0
EOG091203V4	811003	812076	19	nu	20406	0	2916	0	17490	7390	532	5223	3839	3551	4877	0	0	0	0	0	0	0	0	0	0	0	0	0	0	0	0	0	0
EOG091203V5	722866	723864	19	nu	18981	0	6645	0	12336	4762	477	4209	2301	2461	3365	0	0	0	0	0	0	0	0	0	0	0	0	0	0	0	0	0	0
EOG091203V8	394387	395388	19	nu	19038	0	3870	3	15165	5412	537	5426	2380	3032	4327	0	3	0	0	0	0	0	0	0	0	0	0	0	0	0	0	0	0
EOG091203VA	1335370	1336827	19	nu	27702	0	11169	50	16483	5947	856	5763	2524	3423	4773	0	50	0	0	0	0	0	0	0	0	0	0	0	0	0	0	0	0
EOG091203VB	1556746	1557654	19	nu	17271	0	1947	0	15324	6099	403	5197	2581	3518	4028	0	0	0	0	0	0	0	0	0	0	0	0	0	0	0	0	0	0
EOG091203VG	536983	537888	19	nu	17214	0	2073	0	15141	6057	454	4626	2719	3338	4458	0	0	0	0	0	0	0	0	0	0	0	0	0	0	0	0	0	0
EOG091203VH	2405398	2406333	19	nu	17784	0	4791	0	12993	5504	544	4589	2702	2802	2900	0	0	0	0	0	0	0	0	0	0	0	0	0	0	0	0	0	0
EOG091203VK	1976299	1977159	19	nu	16359	0	2322	0	14037	5738	427	4667	3041	2697	3632	0	0	0	0	0	0	0	0	0	0	0	0	0	0	0	0	0	0
EOG091203VU	1173604	1174434	19	nu	15789	0	2448	0	13341	5584	345	4722	2564	3020	3035	0	0	0	0	0	0	0	0	0	0	0	0	0	0	0	0	0	0
EOG091203VX	2895310	2896479	19	nu	22230	0	4374	0	17856	8399	731	5412	4048	4351	4045	0	0	0	0	0	0	0	0	0	0	0	0	0	0	0	0	0	0
EOG091203W0	347245	348252	19	nu	19152	0	3672	6	15474	5681	588	5335	2742	2939	4458	0	6	0	0	0	0	0	0	0	0	0	0	0	0	0	0	0	0
EOG091203W6	1328818	1329852	19	nu	19665	0	1452	0	18213	7103	602	6136	3134	3969	4974	0	0	0	0	0	0	0	0	0	0	0	0	0	0	0	0	0	0
EOG091203WK	1256416	1257618	19	nu	22857	0	3351	0	19506	7892	602	6444	4053	3839	5170	0	0	0	0	0	0	0	0	0	0	0	0	0	0	0	0	0	0
EOG091203WL	654382	655377	19	nu	18924	0	1299	0	17625	6969	579	5397	3208	3761	5259	0	0	0	0	0	0	0	0	0	0	0	0	0	0	0	0	0	0
EOG091203WM	1106155	1107249	19	nu	20805	0	3180	0	17625	6634	650	6203	2933	3701	4788	0	0	0	0	0	0	0	0	0	0	0	0	0	0	0	0	0	0
EOG091203WW	1577422	1578375	19	nu	18126	0	3936	0	14190	4658	545	4567	2233	2425	4965	0	0	0	0	0	0	0	0	0	0	0	0	0	0	0	0	0	0
EOG091203X0	448333	449577	19	nu	23655	0	6978	0	16677	6322	845	5476	2997	3325	4879	0	0	0	0	0	0	0	0	0	0	0	0	0	0	0	0	0	0
EOG091203X1	2597635	2598474	19	nu	15960	0	510	0	15450	6283	403	4591	2478	3805	4576	0	0	0	0	0	0	0	0	0	0	0	0	0	0	0	0	0	0
EOG091203X2	2015074	2015964	19	nu	16929	0	1287	0	15642	6780	481	4612	2960	3820	4250	0	0	0	0	0	0	0	0	0	0	0	0	0	0	0	0	0	0
EOG091203X4	1998025	1999137	19	nu	21147	0	6495	0	14652	5521	658	4783	2697	2824	4348	0	0	0	0	0	0	0	0	0	0	0	0	0	0	0	0	0	0
EOG091203X7	1834585	1835577	19	nu	18867	0	1512	0	17355	7513	485	5170	3630	3883	4672	0	0	0	0	0	0	0	0	0	0	0	0	0	0	0	0	0	0
EOG091203XI	234085	235149	19	nu	20235	0	2895	0	17340	7231	594	5749	3550	3681	4360	0	0	0	0	0	0	0	0	0	0	0	0	0	0	0	0	0	0
EOG091203XJ	1322947	1324317	19	nu	26049	0	8040	0	18009	7398	679	5919	3303	4095	4692	0	0	0	0	0	0	0	0	0	0	0	0	0	0	0	0	0	0
EOG091203XN	282754	283860	19	nu	21033	0	1752	1	19280	7963	611	5536	4089	3874	5781	0	1	0	0	0	0	0	0	0	0	0	0	0	0	0	0	0	0
EOG091203XQ	1239613	1240551	19	nu	17841	0	1443	0	16398	6701	487	5419	3078	3623	4278	0	0	0	0	0	0	0	0	0	0	0	0	0	0	0	0	0	0
EOG091203XR	637207	637806	19	nu	11400	0	900	0	10500	4000	314	3431	1939	2061	3069	0	0	0	0	0	0	0	0	0	0	0	0	0	0	0	0	0	0
EOG091203XV	1272265	1273554	19	nu	24510	0	2655	0	21855	8112	831	7373	3298	4814	6370	0	0	0	0	0	0	0	0	0	0	0	0	0	0	0	0	0	0
EOG091203Y0	2034472	2035584	19	nu	21147	0	3300	0	17847	7065	589	6371	3214	3851	4411	0	0	0	0	0	0	0	0	0	0	0	0	0	0	0	0	0	0
EOG091203Y2	1877122	1877919	19	nu	15162	0	201	0	14961	5436	386	5050	2630	2806	4475	0	0	0	0	0	0	0	0	0	0	0	0	0	0	0	0	0	0
EOG091203Y3	1228660	1229427	19	nu	14592	0	840	0	13752	5626	359	4238	2617	3009	3888	0	0	0	0	0	0	0	0	0	0	0	0	0	0	0	0	0	0
EOG091203Y6	2130223	2131257	19	nu	19665	0	2097	0	17568	6557	688	5784	3059	3498	5227	0	0	0	0	0	0	0	0	0	0	0	0	0	0	0	0	0	0
EOG091203YD	1865296	1866222	19	nu	17613	0	1971	0	15642	5518	505	5783	2509	3009	4341	0	0	0	0	0	0	0	0	0	0	0	0	0	0	0	0	0	0
EOG091203YH	945970	947049	19	nu	20520	0	2604	0	17916	6704	689	5795	3250	3454	5417	0	0	0	0	0	0	0	0	0	0	0	0	0	0	0	0	0	0
EOG091203YJ	2890915	2891988	19	nu	20406	0	2976	0	17430	6163	674	5510	2913	3250	5757	0	0	0	0	0	0	0	0	0	0	0	0	0	0	0	0	0	0
EOG091203YP	1148695	1149840	19	nu	21774	0	2883	0	18891	9309	445	5276	5364	3945	4306	0	0	0	0	0	0	0	0	0	0	0	0	0	0	0	0	0	0
EOG091203YX	2159569	2160702	19	nu	21546	0	3207	0	18339	7044	603	6785	3367	3677	4510	0	0	0	0	0	0	0	0	0	0	0	0	0	0	0	0	0	0
EOG091203YZ	1753570	1754415	19	nu	16074	0	2190	0	13884	5211	540	4865	2395	2816	3808	0	0	0	0	0	0	0	0	0	0	0	0	0	0	0	0	0	0
EOG091203Z2	2800264	2801079	19	nu	15504	0	1071	0	14433	5204	485	4523	2197	3007	4706	0	0	0	0	0	0	0	0	0	0	0	0	0	0	0	0	0	0
EOG091203Z5	2434561	2435643	19	nu	20577	0	3780	0	16797	6913	646	5350	3188	3725	4534	0	0	0	0	0	0	0	0	0	0	0	0	0	0	0	0	0	0
EOG091203Z6	460741	462624	19	nu	35796	0	14559	5	21232	9040	1002	7530	4225	4815	4662	0	5	0	0	0	0	0	0	0	0	0	0	0	0	0	0	0	0
EOG091203Z7	2010130	2011023	19	nu	16986	0	1824	0	15162	5490	516	5093	2381	3109	4579	0	0	0	0	0	0	0	0	0	0	0	0	0	0	0	0	0	0
EOG091203Z8	90406	91251	19	nu	16074	0	2304	0	13770	4811	462	4522	2211	2600	4437	0	0	0	0	0	0	0	0	0	0	0	0	0	0	0	0	0	0
EOG091203ZG	987700	988503	19	nu	15276	0	1848	0	13428	4907	366	5042	2182	2725	3479	0	0	0	0	0	0	0	0	0	0	0	0	0	0	0	0	0	0
EOG091203ZH	404317	405423	19	nu	21033	0	1263	0	19770	7425	665	6486	3332	4093	5859	0	0	0	0	0	0	0	0	0	0	0	0	0	0	0	0	0	0
EOG091203ZI	625021	626328	19	nu	24852	0	1509	0	23343	9914	758	7304	4518	5396	6125	0	0	0	0	0	0	0	0	0	0	0	0	0	0	0	0	0	0
EOG091203ZK	113839	114933	19	nu	20805	0	1830	0	18975	9968	435	4931	4597	5371	4076	0	0	0	0	0	0	0	0	0	0	0	0	0	0	0	0	0	0
EOG091203ZQ	2552083	2552958	19	nu	16644	0	5055	0	11589	4981	369	3039	2597	2384	3569	0	0	0	0	0	0	0	0	0	0	0	0	0	0	0	0	0	0
EOG091203ZR	1797127	1797969	19	nu	16017	0	2937	0	13080	5096	436	4124	2262	2834	3860	0	0	0	0	0	0	0	0	0	0	0	0	0	0	0	0	0	0
EOG091203ZT	1450735	1451529	19	nu	15105	0	810	0	14295	5249	387	4870	2325	2924	4176	0	0	0	0	0	0	0	0	0	0	0	0	0	0	0	0	0	0
EOG09120409	717016	718563	19	nu	29412	0	5361	0	24051	7922	1149	8665	3686	4236	7464	0	0	0	0	0	0	0	0	0	0	0	0	0	0	0	0	0	0
EOG0912040A	2627572	2628282	19	nu	13509	0	1053	0	12456	5393	371	3948	2648	2745	3115	0	0	0	0	0	0	0	0	0	0	0	0	0	0	0	0	0	0
EOG0912040M	393142	394386	19	nu	23655	0	4068	0	19587	7701	787	6378	3474	4227	5508	0	0	0	0	0	0	0	0	0	0	0	0	0	0	0	0	0	0
EOG0912040O	9460	10197	19	nu	14022	0	843	0	13179	5498	299	3684	2724	2774	3997	0	0	0	0	0	0	0	0	0	0	0	0	0	0	0	0	0	0
EOG0912040P	367300	368244	19	nu	17955	0	5733	3	12219	5772	418	3629	2937	2835	2818	0	3	0	0	0	0	0	0	0	0	0	0	0	0	0	0	0	0
EOG0912040T	750445	751338	19	nu	16986	0	1275	0	15711	5861	525	5725	2595	3266	4125	0	0	0	0	0	0	0	0	0	0	0	0	0	0	0	0	0	0
EOG0912040X	2513533	2514354	19	nu	15618	0	717	0	14901	6314	417	4420	2938	3376	4167	0	0	0	0	0	0	0	0	0	0	0	0	0	0	0	0	0	0
EOG09120410	2045368	2046474	19	nu	21033	0	1401	1	19631	7836	561	6788	3483	4353	5007	0	1	0	0	0	0	0	0	0	0	0	0	0	0	0	0	0	0
EOG09120411	1079395	1080252	19	nu	16302	0	3105	0	13197	5123	474	4134	2485	2638	3940	0	0	0	0	0	0	0	0	0	0	0	0	0	0	0	0	0	0
EOG09120412	833815	835143	19	nu	25251	0	5607	1	19643	8412	796	7140	3832	4580	4091	0	1	0	0	0	0	0	0	0	0	0	0	0	0	0	0	0	0
EOG09120414	1675306	1676568	19	nu	23997	0	3525	0	20472	8568	789	6434	4176	4392	5470	0	0	0	0	0	0	0	0	0	0	0	0	0	0	0	0	0	0
EOG09120418	2208583	2209608	19	nu	19494	0	690	0	18804	7215	644	6369	2969	4246	5220	0	0	0	0	0	0	0	0	0	0	0	0	0	0	0	0	0	0
EOG0912041C	1103341	1104279	19	nu	17841	0	2715	0	15126	7342	377	4296	3691	3651	3488	0	0	0	0	0	0	0	0	0	0	0	0	0	0	0	0	0	0
EOG0912041E	1203535	1204554	19	nu	19380	0	5154	0	14226	6300	443	4192	2370	3930	3734	0	0	0	0	0	0	0	0	0	0	0	0	0	0	0	0	0	0
EOG0912041G	2883223	2884155	19	nu	17727	0	5184	0	12543	4385	552	4208	2123	2262	3950	0	0	0	0	0	0	0	0	0	0	0	0	0	0	0	0	0	0
EOG0912041I	1732	2796	19	nu	20235	0	3681	0	16554	6243	696	5985	2644	3599	4326	0	0	0	0	0	0	0	0	0	0	0	0	0	0	0	0	0	0
EOG0912041V	1611100	1611945	19	nu	16074	0	1350	0	14724	6244	411	4953	2710	3534	3527	0	0	0	0	0	0	0	0	0	0	0	0	0	0	0	0	0	0
EOG0912041W	690310	691293	19	nu	18696	0	3018	0	15678	5560	620	5367	2311	3249	4751	0	0	0	0	0	0	0	0	0	0	0	0	0	0	0	0	0	0
EOG0912041Y	420628	421359	19	nu	13908	0	1437	0	12471	4907	341	3857	2203	2704	3707	0	0	0	0	0	0	0	0	0	0	0	0	0	0	0	0	0	0
EOG0912041Z	1107250	1108254	19	nu	19095	0	1887	0	17208	7237	541	6457	2731	4506	3514	0	0	0	0	0	0	0	0	0	0	0	0	0	0	0	0	0	0
EOG09120422	452488	453432	19	nu	17955	0	1770	0	16185	6173	556	5622	2913	3260	4390	0	0	0	0	0	0	0	0	0	0	0	0	0	0	0	0	0	0
EOG09120428	1574524	1575507	19	nu	18696	0	5418	0	13278	4979	613	4659	2303	2676	3640	0	0	0	0	0	0	0	0	0	0	0	0	0	0	0	0	0	0
EOG0912042F	1770805	1771656	19	nu	16188	0	1692	0	14496	6598	353	4201	2619	3979	3697	0	0	0	0	0	0	0	0	0	0	0	0	0	0	0	0	0	0
EOG0912042I	1539163	1540545	19	nu	26277	0	5217	0	21060	7933	700	7944	3454	4479	5183	0	0	0	0	0	0	0	0	0	0	0	0	0	0	0	0	0	0
EOG0912042J	2291773	2292885	19	nu	21147	0	2928	0	18219	7294	708	5653	3393	3901	5272	0	0	0	0	0	0	0	0	0	0	0	0	0	0	0	0	0	0
EOG0912042Q	734512	735498	19	nu	18753	0	2034	0	16719	6630	537	5341	3074	3556	4748	0	0	0	0	0	0	0	0	0	0	0	0	0	0	0	0	0	0
EOG0912042R	563896	564870	19	nu	18525	0	3474	0	15051	5279	569	4611	2488	2791	5161	0	0	0	0	0	0	0	0	0	0	0	0	0	0	0	0	0	0
EOG0912042W	2683981	2684823	19	nu	16017	0	522	0	15495	6160	487	5136	2895	3265	4199	0	0	0	0	0	0	0	0	0	0	0	0	0	0	0	0	0	0
EOG09120435	2436841	2438184	19	nu	25536	0	2265	0	23271	10608	883	7318	5176	5432	5345	0	0	0	0	0	0	0	0	0	0	0	0	0	0	0	0	0	0
EOG0912043C	1673605	1674528	19	nu	17556	0	3222	0	14334	5222	563	4843	2277	2945	4269	0	0	0	0	0	0	0	0	0	0	0	0	0	0	0	0	0	0
EOG0912043F	791941	792678	19	nu	14022	0	795	0	13227	5399	358	4480	2416	2983	3348	0	0	0	0	0	0	0	0	0	0	0	0	0	0	0	0	0	0
EOG0912043H	2115628	2116608	19	nu	18639	0	1692	0	16947	6426	535	5223	2970	3456	5298	0	0	0	0	0	0	0	0	0	0	0	0	0	0	0	0	0	0
EOG0912043J	2604970	2606394	19	nu	27075	0	7743	0	19332	7328	817	7948	2879	4449	4056	0	0	0	0	0	0	0	0	0	0	0	0	0	0	0	0	0	0
EOG0912043V	556513	557418	19	nu	17214	0	3030	0	14184	4947	556	5020	2542	2405	4217	0	0	0	0	0	0	0	0	0	0	0	0	0	0	0	0	0	0
EOG09120448	2717095	2717979	19	nu	16815	0	1533	0	15282	6473	476	4278	2827	3646	4531	0	0	0	0	0	0	0	0	0	0	0	0	0	0	0	0	0	0
EOG0912044B	883282	884175	19	nu	16986	0	1947	0	15039	5480	621	4685	2664	2816	4874	0	0	0	0	0	0	0	0	0	0	0	0	0	0	0	0	0	0
EOG0912044N	2498536	2499471	19	nu	17784	0	1611	0	16173	6579	523	5247	2970	3609	4347	0	0	0	0	0	0	0	0	0	0	0	0	0	0	0	0	0	0
EOG0912044P	1622149	1622955	19	nu	15333	0	579	0	14754	5606	359	4152	2463	3143	4996	0	0	0	0	0	0	0	0	0	0	0	0	0	0	0	0	0	0
EOG0912044X	2440456	2441328	19	nu	16587	0	2040	0	14547	5226	534	4920	2282	2944	4401	0	0	0	0	0	0	0	0	0	0	0	0	0	0	0	0	0	0
EOG09120450	399106	400518	19	nu	26847	0	4677	0	22170	7735	1055	7849	3801	3934	6586	0	0	0	0	0	0	0	0	0	0	0	0	0	0	0	0	0	0
EOG09120452	2824768	2826444	19	nu	31863	0	3165	0	28698	12203	1013	10050	5782	6421	6445	0	0	0	0	0	0	0	0	0	0	0	0	0	0	0	0	0	0
EOG09120458	1720912	1721970	19	nu	20121	0	1512	0	18609	7151	460	5132	3243	3908	6326	0	0	0	0	0	0	0	0	0	0	0	0	0	0	0	0	0	0
EOG0912045B	786673	787932	19	nu	23940	0	5238	0	18702	6283	941	7394	2900	3383	5025	0	0	0	0	0	0	0	0	0	0	0	0	0	0	0	0	0	0
EOG0912045U	2500624	2502423	19	nu	34200	0	8454	0	25746	10401	1009	9456	4493	5908	5889	0	0	0	0	0	0	0	0	0	0	0	0	0	0	0	0	0	0
EOG0912045V	1149841	1151163	19	nu	25137	0	4623	0	20514	8685	822	6263	4038	4647	5566	0	0	0	0	0	0	0	0	0	0	0	0	0	0	0	0	0	0
EOG0912045W	2496037	2497050	19	nu	19266	0	5175	0	14091	5251	515	4823	2706	2545	4017	0	0	0	0	0	0	0	0	0	0	0	0	0	0	0	0	0	0
EOG09120460	2379193	2380011	19	nu	15561	0	987	0	14574	5685	466	4747	2515	3170	4142	0	0	0	0	0	0	0	0	0	0	0	0	0	0	0	0	0	0
EOG09120467	735499	736452	19	nu	18126	0	1758	0	16368	5880	663	5279	2671	3209	5209	0	0	0	0	0	0	0	0	0	0	0	0	0	0	0	0	0	0
EOG0912046M	552766	553566	19	nu	15219	0	429	0	14790	6730	500	4219	3407	3323	3841	0	0	0	0	0	0	0	0	0	0	0	0	0	0	0	0	0	0
EOG0912046Q	784114	784758	19	nu	12255	0	105	0	12150	5228	251	3821	2432	2796	3101	0	0	0	0	0	0	0	0	0	0	0	0	0	0	0	0	0	0
EOG0912046V	14221	15495	19	nu	24225	0	6615	0	17610	6489	713	6386	2953	3536	4735	0	0	0	0	0	0	0	0	0	0	0	0	0	0	0	0	0	0
EOG0912046Y	1529464	1530444	19	nu	18639	0	543	0	18096	6800	564	5602	2557	4243	5694	0	0	0	0	0	0	0	0	0	0	0	0	0	0	0	0	0	0
EOG09120472	2893042	2893899	19	nu	16302	0	2514	0	13788	4983	510	4626	1858	3125	4179	0	0	0	0	0	0	0	0	0	0	0	0	0	0	0	0	0	0
EOG09120474	721981	722865	19	nu	16815	0	1536	0	15279	5859	469	4910	2712	3147	4510	0	0	0	0	0	0	0	0	0	0	0	0	0	0	0	0	0	0
EOG0912047A	16945	17607	19	nu	12597	0	489	0	12108	4854	289	3664	2414	2440	3590	0	0	0	0	0	0	0	0	0	0	0	0	0	0	0	0	0	0
EOG0912047B	1954465	1955565	19	nu	20919	0	1566	0	19353	7459	627	6149	3292	4167	5745	0	0	0	0	0	0	0	0	0	0	0	0	0	0	0	0	0	0
EOG0912047C	2600950	2601780	19	nu	15789	0	2586	0	13203	4702	460	4683	2144	2558	3818	0	0	0	0	0	0	0	0	0	0	0	0	0	0	0	0	0	0
EOG0912047D	2380012	2380998	19	nu	18753	0	5454	0	13299	5714	517	4048	2712	3002	3537	0	0	0	0	0	0	0	0	0	0	0	0	0	0	0	0	0	0
EOG0912047G	744340	745074	19	nu	13965	0	981	0	12984	5375	353	3898	2311	3064	3711	0	0	0	0	0	0	0	0	0	0	0	0	0	0	0	0	0	0
EOG0912047H	239377	240261	19	nu	16815	0	738	0	16077	6419	543	4961	2841	3578	4697	0	0	0	0	0	0	0	0	0	0	0	0	0	0	0	0	0	0
EOG0912047I	758560	759381	19	nu	15618	0	3111	0	12507	5707	373	3012	2792	2915	3788	0	0	0	0	0	0	0	0	0	0	0	0	0	0	0	0	0	0
EOG0912047K	2384665	2385459	19	nu	15105	0	1947	1	13157	5009	489	4584	2614	2395	3564	0	1	0	0	0	0	0	0	0	0	0	0	0	0	0	0	0	0
EOG0912047W	869005	870111	19	nu	21033	0	5544	0	15489	6217	637	4559	3082	3135	4713	0	0	0	0	0	0	0	0	0	0	0	0	0	0	0	0	0	0
EOG09120481	2648269	2649414	19	nu	21774	0	3459	0	18315	7404	761	5619	3430	3974	5292	0	0	0	0	0	0	0	0	0	0	0	0	0	0	0	0	0	0
EOG09120486	919954	920784	19	nu	15789	0	1377	0	14412	5820	435	4308	2566	3254	4284	0	0	0	0	0	0	0	0	0	0	0	0	0	0	0	0	0	0
EOG0912048D	1818115	1819557	19	nu	27417	0	5139	0	22278	9037	910	8317	5020	4017	4924	0	0	0	0	0	0	0	0	0	0	0	0	0	0	0	0	0	0
EOG0912048I	990616	991581	19	nu	18354	0	2568	0	15786	5834	616	5400	2461	3373	4552	0	0	0	0	0	0	0	0	0	0	0	0	0	0	0	0	0	0
EOG0912048J	851086	852168	19	nu	20577	0	5667	0	14910	5281	692	5116	2468	2813	4513	0	0	0	0	0	0	0	0	0	0	0	0	0	0	0	0	0	0
EOG0912048R	848641	849351	19	nu	13509	0	1107	0	12402	4968	263	3753	2158	2810	3681	0	0	0	0	0	0	0	0	0	0	0	0	0	0	0	0	0	0
EOG0912048W	2709349	2710290	19	nu	17898	0	1791	0	16107	7232	425	5306	3036	4196	3569	0	0	0	0	0	0	0	0	0	0	0	0	0	0	0	0	0	0
EOG0912048X	632398	633291	19	nu	16986	0	2403	0	14583	6230	445	4552	2733	3497	3801	0	0	0	0	0	0	0	0	0	0	0	0	0	0	0	0	0	0
EOG0912048Z	405424	406170	19	nu	14193	0	492	0	13701	5652	314	4531	2306	3346	3518	0	0	0	0	0	0	0	0	0	0	0	0	0	0	0	0	0	0
EOG09120494	1761421	1762452	19	nu	19608	0	2955	0	16653	6171	714	5464	2763	3408	5018	0	0	0	0	0	0	0	0	0	0	0	0	0	0	0	0	0	0
EOG09120495	743461	744339	19	nu	16701	0	1218	0	15483	6201	569	5025	2850	3351	4257	0	0	0	0	0	0	0	0	0	0	0	0	0	0	0	0	0	0
EOG09120499	761158	762006	19	nu	16131	0	924	0	15207	5770	484	4854	2517	3253	4583	0	0	0	0	0	0	0	0	0	0	0	0	0	0	0	0	0	0
EOG0912049D	1748137	1748793	19	nu	12483	0	1059	0	11424	5041	300	3440	2568	2473	2943	0	0	0	0	0	0	0	0	0	0	0	0	0	0	0	0	0	0
EOG0912049R	658906	659832	19	nu	17613	0	4308	0	13305	4860	623	4543	2139	2721	3902	0	0	0	0	0	0	0	0	0	0	0	0	0	0	0	0	0	0
EOG0912049U	1602406	1603380	19	nu	18525	0	3129	0	15396	5299	557	4556	2458	2841	5541	0	0	0	0	0	0	0	0	0	0	0	0	0	0	0	0	0	0
EOG0912049V	104218	104871	19	nu	12426	0	21	0	12405	4877	256	4029	1969	2908	3499	0	0	0	0	0	0	0	0	0	0	0	0	0	0	0	0	0	0
EOG0912049X	1245652	1246365	19	nu	13566	0	1398	32	12136	5278	294	3780	2540	2738	3078	0	32	0	0	0	0	0	0	0	0	0	0	0	0	0	0	0	0
EOG0912049Z	2134267	2135343	19	nu	20463	0	1344	0	19119	7302	587	7434	2883	4419	4383	0	0	0	0	0	0	0	0	0	0	0	0	0	0	0	0	0	0
EOG091204A6	602434	603312	19	nu	16701	0	885	0	15816	5817	443	5954	2675	3142	4045	0	0	0	0	0	0	0	0	0	0	0	0	0	0	0	0	0	0
EOG091204AH	2251561	2252469	19	nu	17271	0	3486	0	13785	5241	516	4452	2333	2908	4092	0	0	0	0	0	0	0	0	0	0	0	0	0	0	0	0	0	0
EOG091204AJ	2192038	2193075	19	nu	19722	0	2451	0	17271	6778	700	5204	2626	4152	5289	0	0	0	0	0	0	0	0	0	0	0	0	0	0	0	0	0	0
EOG091204AL	479932	480591	19	nu	12540	0	1524	0	11016	4970	250	3137	2275	2695	2909	0	0	0	0	0	0	0	0	0	0	0	0	0	0	0	0	0	0
EOG091204AN	195181	196050	19	nu	16530	0	3936	0	12594	4739	443	3347	2331	2408	4508	0	0	0	0	0	0	0	0	0	0	0	0	0	0	0	0	0	0
EOG091204AO	2644294	2645229	19	nu	17784	0	1917	0	15867	6115	620	4897	2673	3442	4855	0	0	0	0	0	0	0	0	0	0	0	0	0	0	0	0	0	0
EOG091204AU	1285930	1286925	19	nu	18924	0	1296	0	17628	7834	557	4395	3410	4424	5399	0	0	0	0	0	0	0	0	0	0	0	0	0	0	0	0	0	0
EOG091204AV	536335	536982	19	nu	12312	0	444	0	11868	4840	245	3833	2228	2612	3195	0	0	0	0	0	0	0	0	0	0	0	0	0	0	0	0	0	0
EOG091204AW	1766896	1767585	19	nu	13110	0	303	0	12807	5414	360	3746	2583	2831	3647	0	0	0	0	0	0	0	0	0	0	0	0	0	0	0	0	0	0
EOG091204AY	776776	777921	19	nu	21774	0	3441	0	18333	6374	820	6346	3011	3363	5613	0	0	0	0	0	0	0	0	0	0	0	0	0	0	0	0	0	0
EOG091204B3	2708392	2709348	19	nu	18183	0	2583	0	15600	6896	550	4590	3199	3697	4114	0	0	0	0	0	0	0	0	0	0	0	0	0	0	0	0	0	0
EOG091204B4	2795221	2796054	19	nu	15846	0	828	0	15018	6371	452	4433	2927	3444	4214	0	0	0	0	0	0	0	0	0	0	0	0	0	0	0	0	0	0
EOG091204B5	1947673	1948656	19	nu	18696	0	2634	0	16062	5882	546	5318	2537	3345	4862	0	0	0	0	0	0	0	0	0	0	0	0	0	0	0	0	0	0
EOG091204B9	1721971	1722738	19	nu	14592	0	963	0	13629	5786	327	4299	2539	3247	3544	0	0	0	0	0	0	0	0	0	0	0	0	0	0	0	0	0	0
EOG091204BB	1254913	1256052	19	nu	21660	0	3696	0	17964	6454	686	6728	2933	3521	4782	0	0	0	0	0	0	0	0	0	0	0	0	0	0	0	0	0	0
EOG091204BH	1190710	1191507	19	nu	15162	0	933	0	14229	5493	452	4498	2427	3066	4238	0	0	0	0	0	0	0	0	0	0	0	0	0	0	0	0	0	0
EOG091204BK	2362507	2363355	19	nu	16131	0	4788	0	11343	4203	447	4460	1982	2221	2680	0	0	0	0	0	0	0	0	0	0	0	0	0	0	0	0	0	0
EOG091204BM	1530445	1531482	19	nu	19722	0	7026	0	12696	4640	744	4192	2163	2477	3864	0	0	0	0	0	0	0	0	0	0	0	0	0	0	0	0	0	0
EOG091204BN	1188394	1189149	19	nu	14364	0	1323	0	13041	5635	370	3591	2739	2896	3815	0	0	0	0	0	0	0	0	0	0	0	0	0	0	0	0	0	0
EOG091204BR	1936963	1937919	19	nu	18183	0	2397	0	15786	5945	656	4744	3028	2917	5097	0	0	0	0	0	0	0	0	0	0	0	0	0	0	0	0	0	0
EOG091204BU	2128756	2129418	19	nu	12597	0	417	0	12180	4813	227	3806	2322	2491	3561	0	0	0	0	0	0	0	0	0	0	0	0	0	0	0	0	0	0
EOG091204BV	2400619	2401848	19	nu	23370	0	2469	2	20899	7544	661	8422	3046	4498	4933	0	2	0	0	0	0	0	0	0	0	0	0	0	0	0	0	0	0
EOG091204C3	304891	305808	19	nu	17442	0	2784	0	14658	5429	553	4973	2323	3106	4256	0	0	0	0	0	0	0	0	0	0	0	0	0	0	0	0	0	0
EOG091204C7	2749579	2750472	19	nu	16986	0	1116	0	15870	5951	517	5365	2627	3324	4554	0	0	0	0	0	0	0	0	0	0	0	0	0	0	0	0	0	0
EOG091204C8	2771557	2772318	19	nu	14478	0	927	1	13550	5464	307	4635	2349	3115	3451	0	1	0	0	0	0	0	0	0	0	0	0	0	0	0	0	0	0
EOG091204CJ	2355586	2356305	19	nu	13680	0	2283	0	11397	5114	260	3518	2473	2641	2765	0	0	0	0	0	0	0	0	0	0	0	0	0	0	0	0	0	0
EOG091204CL	491668	492600	19	nu	17727	0	1446	0	16281	6126	602	5130	2736	3390	5025	0	0	0	0	0	0	0	0	0	0	0	0	0	0	0	0	0	0
EOG091204CP	2563567	2564322	19	nu	14364	0	966	0	13398	5735	363	4155	2339	3396	3508	0	0	0	0	0	0	0	0	0	0	0	0	0	0	0	0	0	0
EOG091204CV	257191	258444	19	nu	23826	0	7842	0	15984	6249	748	5750	3259	2990	3985	0	0	0	0	0	0	0	0	0	0	0	0	0	0	0	0	0	0
EOG091204D3	672973	673689	19	nu	13623	0	819	0	12804	4993	345	3951	2264	2729	3860	0	0	0	0	0	0	0	0	0	0	0	0	0	0	0	0	0	0
EOG091204D4	937615	938511	19	nu	17043	0	4563	0	12480	5851	399	3576	2903	2948	3053	0	0	0	0	0	0	0	0	0	0	0	0	0	0	0	0	0	0
EOG091204DG	68626	69456	19	nu	15789	0	1695	0	14094	5047	419	4916	2368	2679	4131	0	0	0	0	0	0	0	0	0	0	0	0	0	0	0	0	0	0
EOG091204DR	19006	19788	19	nu	14877	0	1245	0	13632	5594	360	4656	2782	2812	3382	0	0	0	0	0	0	0	0	0	0	0	0	0	0	0	0	0	0
EOG091204DT	248803	249483	19	nu	12939	0	429	0	12510	4978	308	3992	2150	2828	3540	0	0	0	0	0	0	0	0	0	0	0	0	0	0	0	0	0	0
EOG091204DX	1189150	1189848	19	nu	13281	0	1116	0	12165	5135	328	3930	2206	2929	3100	0	0	0	0	0	0	0	0	0	0	0	0	0	0	0	0	0	0
EOG091204DZ	1762453	1763337	19	nu	16815	0	1500	1	15314	5402	487	5588	2215	3187	4324	0	1	0	0	0	0	0	0	0	0	0	0	0	0	0	0	0	0
EOG091204E0	2211352	2212149	19	nu	15162	0	1407	0	13755	5185	449	4251	2309	2876	4319	0	0	0	0	0	0	0	0	0	0	0	0	0	0	0	0	0	0
EOG091204E1	1187593	1188393	19	nu	15219	0	1017	0	14202	5258	490	4847	2380	2878	4097	0	0	0	0	0	0	0	0	0	0	0	0	0	0	0	0	0	0
EOG091204E2	2855371	2856348	19	nu	18582	0	1368	0	17214	6194	519	6527	2561	3633	4493	0	0	0	0	0	0	0	0	0	0	0	0	0	0	0	0	0	0
EOG091204E6	1342258	1342974	19	nu	13623	0	378	0	13245	4665	342	4462	1973	2692	4118	0	0	0	0	0	0	0	0	0	0	0	0	0	0	0	0	0	0
EOG091204E8	341338	342075	19	nu	14022	0	930	0	13092	5312	385	4211	2354	2958	3569	0	0	0	0	0	0	0	0	0	0	0	0	0	0	0	0	0	0
EOG091204EB	1841089	1841967	19	nu	16701	0	1422	0	15279	6298	483	4519	2936	3362	4462	0	0	0	0	0	0	0	0	0	0	0	0	0	0	0	0	0	0
EOG091204EE	2367301	2368431	19	nu	21489	0	2553	0	18936	8011	750	5999	4029	3982	4926	0	0	0	0	0	0	0	0	0	0	0	0	0	0	0	0	0	0
EOG091204EI	1743682	1744290	19	nu	11571	0	375	0	11196	4591	229	3572	2283	2308	3033	0	0	0	0	0	0	0	0	0	0	0	0	0	0	0	0	0	0
EOG091204EN	1953559	1954464	19	nu	17214	0	2136	98	14980	5815	514	4918	2397	3418	4247	0	98	0	0	0	0	0	0	0	0	0	0	0	0	0	0	0	0
EOG091204ET	2464813	2466318	19	nu	28614	0	7653	0	20961	9455	747	6477	5067	4388	5029	0	0	0	0	0	0	0	0	0	0	0	0	0	0	0	0	0	0
EOG091204EW	2021356	2022153	19	nu	15162	0	1629	2	13531	5106	450	4297	2372	2734	4128	0	2	0	0	0	0	0	0	0	0	0	0	0	0	0	0	0	0
EOG091204EY	2489338	2490294	19	nu	18183	0	3171	0	15012	5695	616	4992	2539	3156	4325	0	0	0	0	0	0	0	0	0	0	0	0	0	0	0	0	0	0
EOG091204F2	2903236	2903892	19	nu	12483	0	3120	0	9363	3995	261	2596	1888	2107	2772	0	0	0	0	0	0	0	0	0	0	0	0	0	0	0	0	0	0
EOG091204F3	2497051	2497875	19	nu	15675	0	2259	0	13416	5373	343	4556	2289	3084	3487	0	0	0	0	0	0	0	0	0	0	0	0	0	0	0	0	0	0
EOG091204F4	1012024	1013082	19	nu	20121	0	5433	0	14688	6731	465	4404	3412	3319	3553	0	0	0	0	0	0	0	0	0	0	0	0	0	0	0	0	0	0
EOG091204F5	1886917	1887948	19	nu	19608	0	3942	0	15666	6246	526	5888	2721	3525	3532	0	0	0	0	0	0	0	0	0	0	0	0	0	0	0	0	0	0
EOG091204F7	1439803	1440774	19	nu	18468	0	3216	0	15252	6191	502	6028	2804	3387	3033	0	0	0	0	0	0	0	0	0	0	0	0	0	0	0	0	0	0
EOG091204F8	954766	955659	19	nu	16986	0	1413	0	15573	5863	553	4588	2984	2879	5122	0	0	0	0	0	0	0	0	0	0	0	0	0	0	0	0	0	0
EOG091204FG	2521165	2521815	19	nu	12369	0	315	0	12054	5430	253	3869	2336	3094	2755	0	0	0	0	0	0	0	0	0	0	0	0	0	0	0	0	0	0
EOG091204FH	1889794	1890522	19	nu	13851	0	747	0	13104	4993	328	4498	2380	2613	3613	0	0	0	0	0	0	0	0	0	0	0	0	0	0	0	0	0	0
EOG091204FJ	1174435	1175376	19	nu	17898	0	1569	0	16329	6239	624	5458	3002	3237	4632	0	0	0	0	0	0	0	0	0	0	0	0	0	0	0	0	0	0
EOG091204FS	87262	88239	19	nu	18582	0	1080	0	17502	6895	618	6742	2973	3922	3865	0	0	0	0	0	0	0	0	0	0	0	0	0	0	0	0	0	0
EOG091204FY	2839750	2840442	19	nu	13167	0	1842	0	11325	4369	303	4122	1950	2419	2834	0	0	0	0	0	0	0	0	0	0	0	0	0	0	0	0	0	0
EOG091204FZ	2878171	2879508	19	nu	25422	0	4611	0	20811	9065	951	8224	3345	5720	3522	0	0	0	0	0	0	0	0	0	0	0	0	0	0	0	0	0	0
EOG091204GD	202231	203004	19	nu	14706	0	165	0	14541	6164	412	4411	2645	3519	3966	0	0	0	0	0	0	0	0	0	0	0	0	0	0	0	0	0	0
EOG091204GG	1857913	1858815	19	nu	17157	0	2925	0	14232	5180	558	5115	2378	2802	3937	0	0	0	0	0	0	0	0	0	0	0	0	0	0	0	0	0	0
EOG091204GL	1518448	1519392	19	nu	17955	0	2604	0	15351	5593	579	5476	2487	3106	4282	0	0	0	0	0	0	0	0	0	0	0	0	0	0	0	0	0	0
EOG091204GN	571333	571953	19	nu	11799	0	576	0	11223	5084	221	3371	2307	2777	2768	0	0	0	0	0	0	0	0	0	0	0	0	0	0	0	0	0	0
EOG091204GP	2196181	2197194	19	nu	19266	0	1761	0	17505	6568	624	6514	2840	3728	4423	0	0	0	0	0	0	0	0	0	0	0	0	0	0	0	0	0	0
EOG091204GU	2728816	2729505	19	nu	13110	0	1506	0	11604	4547	311	3128	1948	2599	3929	0	0	0	0	0	0	0	0	0	0	0	0	0	0	0	0	0	0
EOG091204H1	2236342	2237094	19	nu	14307	0	2181	0	12126	4837	325	3744	2207	2630	3545	0	0	0	0	0	0	0	0	0	0	0	0	0	0	0	0	0	0
EOG091204HA	1487449	1488087	19	nu	12141	0	1152	0	10989	4819	272	3410	2339	2480	2760	0	0	0	0	0	0	0	0	0	0	0	0	0	0	0	0	0	0
EOG091204HC	45109	45795	19	nu	13053	0	555	0	12498	4784	333	4038	2390	2394	3676	0	0	0	0	0	0	0	0	0	0	0	0	0	0	0	0	0	0
EOG091204HD	177388	178116	19	nu	13851	0	1647	0	12204	4558	394	4069	2063	2495	3577	0	0	0	0	0	0	0	0	0	0	0	0	0	0	0	0	0	0
EOG091204HE	2880058	2880849	19	nu	15048	0	2460	0	12588	4815	383	4257	2154	2661	3516	0	0	0	0	0	0	0	0	0	0	0	0	0	0	0	0	0	0
EOG091204HF	2723635	2724525	19	nu	16929	0	3177	0	13752	5057	507	4795	2130	2927	3900	0	0	0	0	0	0	0	0	0	0	0	0	0	0	0	0	0	0
EOG091204HG	1809754	1810380	19	nu	11913	0	435	0	11478	4383	231	4048	1955	2428	3047	0	0	0	0	0	0	0	0	0	0	0	0	0	0	0	0	0	0
EOG091204HJ	2881921	2883222	19	nu	24738	0	9891	0	14847	4995	804	6028	2053	2942	3824	0	0	0	0	0	0	0	0	0	0	0	0	0	0	0	0	0	0
EOG091204HL	2696701	2697741	19	nu	19779	0	2706	0	17073	7966	501	5171	4202	3764	3936	0	0	0	0	0	0	0	0	0	0	0	0	0	0	0	0	0	0
EOG091204HW	1299205	1300080	19	nu	16644	0	3054	0	13590	5029	558	4800	2228	2801	3761	0	0	0	0	0	0	0	0	0	0	0	0	0	0	0	0	0	0
EOG091204HY	2773159	2773902	19	nu	14136	0	531	0	13605	5452	415	4046	2422	3030	4107	0	0	0	0	0	0	0	0	0	0	0	0	0	0	0	0	0	0
EOG091204HZ	2538076	2539005	19	nu	17670	0	1518	0	16152	6813	485	5308	3145	3668	4031	0	0	0	0	0	0	0	0	0	0	0	0	0	0	0	0	0	0
EOG091204I0	2338033	2339010	19	nu	18582	0	3192	0	15390	6200	611	5157	2757	3443	4033	0	0	0	0	0	0	0	0	0	0	0	0	0	0	0	0	0	0
EOG091204I2	942928	943632	19	nu	13395	0	309	0	13086	5228	349	4408	2337	2891	3450	0	0	0	0	0	0	0	0	0	0	0	0	0	0	0	0	0	0
EOG091204I3	2360470	2361264	19	nu	15105	0	3060	0	12045	4771	426	3868	2289	2482	3406	0	0	0	0	0	0	0	0	0	0	0	0	0	0	0	0	0	0
EOG091204I8	635914	636861	19	nu	18012	0	978	0	17034	6382	413	6251	2657	3725	4401	0	0	0	0	0	0	0	0	0	0	0	0	0	0	0	0	0	0
EOG091204IL	439096	440928	19	nu	34827	0	7878	0	26949	11340	1098	9551	5066	6274	6058	0	0	0	0	0	0	0	0	0	0	0	0	0	0	0	0	0	0
EOG091204IO	1108255	1109643	19	nu	26391	0	4077	0	22314	8608	835	8918	3555	5053	4788	0	0	0	0	0	0	0	0	0	0	0	0	0	0	0	0	0	0
EOG091204J6	2340994	2341764	19	nu	14649	0	990	0	13659	5243	450	4887	2110	3133	3529	0	0	0	0	0	0	0	0	0	0	0	0	0	0	0	0	0	0
EOG091204JD	1156282	1157169	19	nu	16872	0	1050	0	15822	5815	560	5451	2479	3336	4556	0	0	0	0	0	0	0	0	0	0	0	0	0	0	0	0	0	0
EOG091204JJ	1041139	1041885	19	nu	14193	0	504	0	13689	5238	414	4872	2200	3038	3579	0	0	0	0	0	0	0	0	0	0	0	0	0	0	0	0	0	0
EOG091204JR	2650318	2650986	19	nu	12711	0	537	0	12174	4917	323	3709	2234	2683	3548	0	0	0	0	0	0	0	0	0	0	0	0	0	0	0	0	0	0
EOG091204JS	2844895	2845758	19	nu	16416	0	1632	0	14784	5372	483	5358	2421	2951	4054	0	0	0	0	0	0	0	0	0	0	0	0	0	0	0	0	0	0
EOG091204K4	453433	454110	19	nu	12882	0	972	0	11910	4418	324	4106	2075	2343	3386	0	0	0	0	0	0	0	0	0	0	0	0	0	0	0	0	0	0
EOG091204KB	2911777	2912493	19	nu	13623	0	576	0	13047	5243	373	4140	2441	2802	3664	0	0	0	0	0	0	0	0	0	0	0	0	0	0	0	0	0	0
EOG091204KC	2364898	2365680	19	nu	14877	0	1485	0	13392	5748	415	4094	2638	3110	3550	0	0	0	0	0	0	0	0	0	0	0	0	0	0	0	0	0	0
EOG091204KN	384928	386250	19	nu	25137	0	6660	0	18477	6916	885	5032	3121	3795	6529	0	0	0	0	0	0	0	0	0	0	0	0	0	0	0	0	0	0
EOG091204KR	258445	259368	19	nu	17556	0	3315	0	14241	6828	398	3929	3382	3446	3484	0	0	0	0	0	0	0	0	0	0	0	0	0	0	0	0	0	0
EOG091204KS	206917	207678	19	nu	14478	0	2475	0	12003	5080	386	2991	2096	2984	3932	0	0	0	0	0	0	0	0	0	0	0	0	0	0	0	0	0	0
EOG091204L2	2488171	2489337	19	nu	22173	0	2745	0	19428	7526	540	7410	2896	4630	4492	0	0	0	0	0	0	0	0	0	0	0	0	0	0	0	0	0	0
EOG091204L4	2398363	2399196	19	nu	15846	0	999	0	14847	6375	472	4634	2741	3634	3838	0	0	0	0	0	0	0	0	0	0	0	0	0	0	0	0	0	0
EOG091204L5	2688979	2690112	19	nu	21546	0	5643	0	15903	5740	722	5444	2809	2931	4719	0	0	0	0	0	0	0	0	0	0	0	0	0	0	0	0	0	0
EOG091204L8	863092	863904	19	nu	15447	0	1554	0	13893	5354	328	5293	2447	2907	3246	0	0	0	0	0	0	0	0	0	0	0	0	0	0	0	0	0	0
EOG091204L9	1054435	1055121	19	nu	13053	0	390	0	12663	4842	347	4492	2322	2520	3329	0	0	0	0	0	0	0	0	0	0	0	0	0	0	0	0	0	0
EOG091204LC	2237095	2238126	19	nu	19608	0	2076	0	17532	6077	685	6522	2423	3654	4933	0	0	0	0	0	0	0	0	0	0	0	0	0	0	0	0	0	0
EOG091204LK	2305081	2306538	19	nu	27702	0	5349	0	22353	10163	643	7658	5072	5091	4532	0	0	0	0	0	0	0	0	0	0	0	0	0	0	0	0	0	0
EOG091204LL	585157	585966	19	nu	15390	0	933	0	14457	5444	371	5065	2173	3271	3948	0	0	0	0	0	0	0	0	0	0	0	0	0	0	0	0	0	0
EOG091204LM	472330	473067	19	nu	14022	0	891	0	13131	4805	421	4521	1956	2849	3805	0	0	0	0	0	0	0	0	0	0	0	0	0	0	0	0	0	0
EOG091204LT	2422024	2423166	19	nu	21717	0	2562	0	19155	8392	458	7581	3424	4968	3182	0	0	0	0	0	0	0	0	0	0	0	0	0	0	0	0	0	0
EOG091204LU	900430	901491	19	nu	20178	0	4197	0	15981	7191	446	5204	3303	3888	3586	0	0	0	0	0	0	0	0	0	0	0	0	0	0	0	0	0	0
EOG091204LY	1503133	1503753	19	nu	11799	0	1038	0	10761	3846	221	4075	1497	2349	2840	0	0	0	0	0	0	0	0	0	0	0	0	0	0	0	0	0	0
EOG091204LZ	1493095	1493847	19	nu	14307	0	1881	0	12426	4937	436	4070	2136	2801	3419	0	0	0	0	0	0	0	0	0	0	0	0	0	0	0	0	0	0
EOG091204M3	1088110	1089024	19	nu	17385	0	1740	0	15645	5955	577	5417	2564	3391	4273	0	0	0	0	0	0	0	0	0	0	0	0	0	0	0	0	0	0
EOG091204M7	2672008	2672658	19	nu	12369	0	849	0	11520	4148	290	3872	1824	2324	3500	0	0	0	0	0	0	0	0	0	0	0	0	0	0	0	0	0	0
EOG091204M8	2025571	2026428	19	nu	16302	0	624	0	15678	6554	450	4665	3126	3428	4459	0	0	0	0	0	0	0	0	0	0	0	0	0	0	0	0	0	0
EOG091204MG	380071	380988	19	nu	17442	0	5349	0	12093	4911	470	4135	2427	2484	3047	0	0	0	0	0	0	0	0	0	0	0	0	0	0	0	0	0	0
EOG091204MH	1757464	1758258	19	nu	15105	0	1563	0	13542	5323	434	4573	2348	2975	3646	0	0	0	0	0	0	0	0	0	0	0	0	0	0	0	0	0	0
EOG091204MP	2459512	2460150	19	nu	12141	0	495	0	11646	4355	297	3988	1957	2398	3303	0	0	0	0	0	0	0	0	0	0	0	0	0	0	0	0	0	0
EOG091204MU	1274980	1275774	19	nu	15105	0	2196	0	12909	5691	386	3799	2761	2930	3419	0	0	0	0	0	0	0	0	0	0	0	0	0	0	0	0	0	0
EOG091204MW	2561194	2562072	19	nu	16701	0	3432	0	13269	5012	545	4271	2264	2748	3986	0	0	0	0	0	0	0	0	0	0	0	0	0	0	0	0	0	0
EOG091204N6	2365681	2367300	19	nu	30780	0	11769	0	19011	7571	910	7092	3319	4252	4348	0	0	0	0	0	0	0	0	0	0	0	0	0	0	0	0	0	0
EOG091204NB	67633	68253	19	nu	11799	0	720	0	11079	4297	292	3522	2044	2253	3260	0	0	0	0	0	0	0	0	0	0	0	0	0	0	0	0	0	0
EOG091204NY	661795	662862	19	nu	20292	0	5241	0	15051	5862	642	5595	2488	3374	3594	0	0	0	0	0	0	0	0	0	0	0	0	0	0	0	0	0	0
EOG091204O1	1752628	1753569	19	nu	17898	0	2835	0	15063	6068	553	4766	2825	3243	4229	0	0	0	0	0	0	0	0	0	0	0	0	0	0	0	0	0	0
EOG091204O7	2215351	2216082	19	nu	13908	0	1098	0	12810	4785	432	5182	2067	2718	2843	0	0	0	0	0	0	0	0	0	0	0	0	0	0	0	0	0	0
EOG091204O8	1004689	1005402	19	nu	13566	0	2868	0	10698	3720	380	3800	1711	2009	3178	0	0	0	0	0	0	0	0	0	0	0	0	0	0	0	0	0	0
EOG091204OD	2325760	2326539	19	nu	14820	0	1179	0	13641	5198	478	4464	2203	2995	3979	0	0	0	0	0	0	0	0	0	0	0	0	0	0	0	0	0	0
EOG091204OF	677851	678855	19	nu	19095	0	2028	0	17067	6171	610	5468	2714	3457	5428	0	0	0	0	0	0	0	0	0	0	0	0	0	0	0	0	0	0
EOG091204OH	348253	348861	19	nu	11571	0	462	0	11109	4024	224	4194	1518	2506	2891	0	0	0	0	0	0	0	0	0	0	0	0	0	0	0	0	0	0
EOG091204OI	2231971	2232597	19	nu	11913	0	969	0	10944	4432	254	3357	2026	2406	3155	0	0	0	0	0	0	0	0	0	0	0	0	0	0	0	0	0	0
EOG091204OJ	557419	558087	19	nu	12711	0	2292	0	10419	4598	326	2949	2236	2362	2872	0	0	0	0	0	0	0	0	0	0	0	0	0	0	0	0	0	0
EOG091204OM	613567	614310	19	nu	14136	0	1776	6	12354	5962	329	3563	2680	3282	2829	0	6	0	0	0	0	0	0	0	0	0	0	0	0	0	0	0	0
EOG091204OO	1336828	1337499	19	nu	12768	0	1008	0	11760	4863	345	3665	2185	2678	3232	0	0	0	0	0	0	0	0	0	0	0	0	0	0	0	0	0	0
EOG091204OY	1427077	1427880	19	nu	15276	0	3666	0	11610	3981	492	4086	1676	2305	3543	0	0	0	0	0	0	0	0	0	0	0	0	0	0	0	0	0	0
EOG091204P4	1237408	1238787	19	nu	26220	0	6339	0	19881	7728	868	6214	3793	3935	5939	0	0	0	0	0	0	0	0	0	0	0	0	0	0	0	0	0	0
EOG091204P5	2692576	2693910	19	nu	25365	0	12921	0	12444	5318	689	4483	2579	2739	2643	0	0	0	0	0	0	0	0	0	0	0	0	0	0	0	0	0	0
EOG091204P7	1475398	1476015	19	nu	11742	0	372	0	11370	4738	280	3771	2194	2544	2861	0	0	0	0	0	0	0	0	0	0	0	0	0	0	0	0	0	0
EOG091204P9	2029435	2030409	19	nu	18525	0	3168	0	15357	5108	619	5469	2398	2710	4780	0	0	0	0	0	0	0	0	0	0	0	0	0	0	0	0	0	0
EOG091204PB	1221769	1222374	19	nu	11514	0	843	0	10671	4851	263	3025	2249	2602	2795	0	0	0	0	0	0	0	0	0	0	0	0	0	0	0	0	0	0
EOG091204PC	281467	282252	19	nu	14934	0	1494	0	13440	5092	409	4800	2135	2957	3548	0	0	0	0	0	0	0	0	0	0	0	0	0	0	0	0	0	0
EOG091204PF	1486711	1487448	19	nu	14022	0	60	0	13962	5471	320	4903	2334	3137	3588	0	0	0	0	0	0	0	0	0	0	0	0	0	0	0	0	0	0
EOG091204PG	2716288	2717094	19	nu	15333	0	1566	0	13767	5202	464	4827	2410	2792	3738	0	0	0	0	0	0	0	0	0	0	0	0	0	0	0	0	0	0
EOG091204PS	2751301	2752656	19	nu	25764	0	8241	0	17523	7062	749	5826	3300	3762	4635	0	0	0	0	0	0	0	0	0	0	0	0	0	0	0	0	0	0
EOG091204PW	2754157	2754939	19	nu	14877	0	2124	0	12753	4525	470	4607	2028	2497	3621	0	0	0	0	0	0	0	0	0	0	0	0	0	0	0	0	0	0
EOG091204PX	259879	260685	19	nu	15333	0	876	0	14457	5217	482	4571	2349	2868	4669	0	0	0	0	0	0	0	0	0	0	0	0	0	0	0	0	0	0
EOG091204PZ	938512	939165	19	nu	12426	0	981	0	11445	4577	393	3790	2148	2429	3078	0	0	0	0	0	0	0	0	0	0	0	0	0	0	0	0	0	0
EOG091204Q8	81748	82326	19	nu	11001	0	1092	0	9909	4273	203	3143	1857	2416	2493	0	0	0	0	0	0	0	0	0	0	0	0	0	0	0	0	0	0
EOG091204Q9	419716	420627	19	nu	17328	0	2700	0	14628	5578	462	5653	2252	3326	3397	0	0	0	0	0	0	0	0	0	0	0	0	0	0	0	0	0	0
EOG091204QI	1331050	1331697	19	nu	12312	0	846	0	11466	4490	344	2991	2305	2185	3985	0	0	0	0	0	0	0	0	0	0	0	0	0	0	0	0	0	0
EOG091204QK	550831	551814	19	nu	18696	0	2280	0	16416	6417	598	5857	2486	3931	4142	0	0	0	0	0	0	0	0	0	0	0	0	0	0	0	0	0	0
EOG091204QQ	1470874	1471446	19	nu	10887	0	510	0	10377	4080	199	3318	1840	2240	2979	0	0	0	0	0	0	0	0	0	0	0	0	0	0	0	0	0	0
EOG091204QS	228562	229413	19	nu	16188	0	3201	0	12987	5667	398	4069	2606	3061	3251	0	0	0	0	0	0	0	0	0	0	0	0	0	0	0	0	0	0
EOG091204QU	50893	51753	19	nu	16359	0	981	0	15378	6589	515	4401	2724	3865	4388	0	0	0	0	0	0	0	0	0	0	0	0	0	0	0	0	0	0
EOG091204R0	812077	813360	19	nu	24396	0	8853	0	15543	5454	802	5998	2417	3037	4091	0	0	0	0	0	0	0	0	0	0	0	0	0	0	0	0	0	0
EOG091204R7	1933837	1934796	19	nu	18240	0	1809	0	16431	6517	477	5428	2621	3896	4486	0	0	0	0	0	0	0	0	0	0	0	0	0	0	0	0	0	0
EOG091204RA	1271806	1272264	19	nu	8721	0	906	0	7815	3110	237	2495	1330	1780	2210	0	0	0	0	0	0	0	0	0	0	0	0	0	0	0	0	0	0
EOG091204RD	72286	74103	19	nu	34542	0	7530	0	27012	10228	1206	10718	4115	6113	6066	0	0	0	0	0	0	0	0	0	0	0	0	0	0	0	0	0	0
EOG091204RM	968437	969180	19	nu	14136	0	2070	0	12066	4401	425	4632	1827	2574	3033	0	0	0	0	0	0	0	0	0	0	0	0	0	0	0	0	0	0
EOG091204RN	1293349	1294011	19	nu	12597	0	711	0	11886	4458	368	3928	1940	2518	3500	0	0	0	0	0	0	0	0	0	0	0	0	0	0	0	0	0	0
EOG091204RP	1637089	1637904	19	nu	15504	0	2193	0	13311	4756	468	4395	2229	2527	4160	0	0	0	0	0	0	0	0	0	0	0	0	0	0	0	0	0	0
EOG091204RX	1550023	1550817	19	nu	15105	0	591	0	14514	6393	479	4253	2911	3482	3868	0	0	0	0	0	0	0	0	0	0	0	0	0	0	0	0	0	0
EOG091204SC	1968154	1969404	19	nu	23769	0	6306	0	17463	7151	887	5539	3431	3720	4773	0	0	0	0	0	0	0	0	0	0	0	0	0	0	0	0	0	0
EOG091204SH	1802548	1803189	19	nu	12198	0	942	0	11256	4079	255	3891	1949	2130	3286	0	0	0	0	0	0	0	0	0	0	0	0	0	0	0	0	0	0
EOG091204SI	86572	87261	19	nu	13110	0	1224	0	11886	4552	344	4268	2083	2469	3066	0	0	0	0	0	0	0	0	0	0	0	0	0	0	0	0	0	0
EOG091204SM	1933114	1933836	19	nu	13737	0	1431	0	12306	4803	294	4081	2016	2787	3422	0	0	0	0	0	0	0	0	0	0	0	0	0	0	0	0	0	0
EOG091204T3	1265119	1266327	19	nu	22971	0	2037	0	20934	7337	852	8802	3286	4051	4795	0	0	0	0	0	0	0	0	0	0	0	0	0	0	0	0	0	0
EOG091204TF	334354	335007	19	nu	12426	0	471	0	11955	4433	340	3815	2078	2355	3707	0	0	0	0	0	0	0	0	0	0	0	0	0	0	0	0	0	0
EOG091204TS	2617171	2617728	19	nu	10602	0	642	0	9960	3961	195	3191	1569	2392	2808	0	0	0	0	0	0	0	0	0	0	0	0	0	0	0	0	0	0
EOG091204TW	665959	666573	19	nu	11685	0	396	0	11289	4972	283	3182	2226	2746	3135	0	0	0	0	0	0	0	0	0	0	0	0	0	0	0	0	0	0
EOG091204TX	2425063	2425962	19	nu	17100	0	1128	0	15972	7028	542	4803	3165	3863	4141	0	0	0	0	0	0	0	0	0	0	0	0	0	0	0	0	0	0
EOG091204U1	2750473	2751300	19	nu	15732	0	1455	0	14277	5804	479	4424	2507	3297	4049	0	0	0	0	0	0	0	0	0	0	0	0	0	0	0	0	0	0
EOG091204U4	1596022	1596651	19	nu	11970	0	369	0	11601	4489	279	3789	1935	2554	3323	0	0	0	0	0	0	0	0	0	0	0	0	0	0	0	0	0	0
EOG091204UA	2375872	2376555	19	nu	12996	0	810	0	12186	4864	391	3842	2275	2589	3480	0	0	0	0	0	0	0	0	0	0	0	0	0	0	0	0	0	0
EOG091204UB	251914	252783	19	nu	16530	0	2115	0	14415	5321	528	5129	2107	3214	3965	0	0	0	0	0	0	0	0	0	0	0	0	0	0	0	0	0	0
EOG091204UC	2772319	2773158	19	nu	15960	0	5208	0	10752	3706	458	3728	1817	1889	3318	0	0	0	0	0	0	0	0	0	0	0	0	0	0	0	0	0	0
EOG091204UG	1202794	1203534	19	nu	14079	0	924	0	13155	4826	421	4723	1970	2856	3606	0	0	0	0	0	0	0	0	0	0	0	0	0	0	0	0	0	0
EOG091204UO	2214319	2215350	19	nu	19608	0	3405	0	16203	6542	614	5035	2926	3616	4626	0	0	0	0	0	0	0	0	0	0	0	0	0	0	0	0	0	0
EOG091204V0	1819558	1820454	19	nu	17043	0	3996	0	13047	5526	464	3236	2596	2930	4285	0	0	0	0	0	0	0	0	0	0	0	0	0	0	0	0	0	0
EOG091204V5	1290757	1291413	19	nu	12483	0	1005	0	11478	5065	312	3377	2927	2138	3036	0	0	0	0	0	0	0	0	0	0	0	0	0	0	0	0	0	0
EOG091204VN	480592	481170	19	nu	11001	0	438	0	10563	3631	206	3676	1503	2128	3256	0	0	0	0	0	0	0	0	0	0	0	0	0	0	0	0	0	0
EOG091204VO	2153434	2154090	19	nu	12483	0	204	0	12279	5371	343	4081	2578	2793	2827	0	0	0	0	0	0	0	0	0	0	0	0	0	0	0	0	0	0
EOG091204VV	474865	475482	19	nu	11742	0	1005	0	10737	4355	286	3390	2134	2221	2992	0	0	0	0	0	0	0	0	0	0	0	0	0	0	0	0	0	0
EOG091204W2	1124707	1126143	19	nu	27303	0	5541	0	21762	10649	672	6155	5462	5187	4958	0	0	0	0	0	0	0	0	0	0	0	0	0	0	0	0	0	0
EOG091204W6	1794568	1795467	19	nu	17100	0	1659	0	15441	5345	627	5155	2243	3102	4941	0	0	0	0	0	0	0	0	0	0	0	0	0	0	0	0	0	0
EOG091204WA	2755402	2756157	19	nu	14364	0	5292	0	9072	3966	332	3223	1976	1990	1883	0	0	0	0	0	0	0	0	0	0	0	0	0	0	0	0	0	0
EOG091204WE	1343308	1343853	19	nu	10374	0	402	0	9972	3977	219	3333	1974	2003	2662	0	0	0	0	0	0	0	0	0	0	0	0	0	0	0	0	0	0
EOG091204WK	256279	257190	19	nu	17328	0	3936	0	13392	5148	475	5407	2282	2866	2837	0	0	0	0	0	0	0	0	0	0	0	0	0	0	0	0	0	0
EOG091204WU	2303308	2303877	19	nu	10830	0	45	0	10785	4006	242	3605	1725	2281	3174	0	0	0	0	0	0	0	0	0	0	0	0	0	0	0	0	0	0
EOG091204WV	1439173	1439802	19	nu	11970	0	504	0	11466	4916	276	3791	2010	2906	2759	0	0	0	0	0	0	0	0	0	0	0	0	0	0	0	0	0	0
EOG091204X0	261967	262917	19	nu	18069	0	2451	1	15617	5437	682	5364	2345	3092	4816	0	1	0	0	0	0	0	0	0	0	0	0	0	0	0	0	0	0
EOG091204XA	396685	397566	19	nu	16758	0	2328	0	14430	5270	538	3959	2467	2803	5201	0	0	0	0	0	0	0	0	0	0	0	0	0	0	0	0	0	0
EOG091204XB	1981486	1982424	19	nu	17841	0	2259	0	15582	5226	611	5585	2410	2816	4771	0	0	0	0	0	0	0	0	0	0	0	0	0	0	0	0	0	0
EOG091204XE	610195	610782	19	nu	11172	0	372	0	10800	3899	255	3756	1664	2235	3145	0	0	0	0	0	0	0	0	0	0	0	0	0	0	0	0	0	0
EOG091204XF	2683102	2683980	19	nu	16701	0	2628	0	14073	5166	543	4977	2397	2769	3930	0	0	0	0	0	0	0	0	0	0	0	0	0	0	0	0	0	0
EOG091204Y0	2629627	2630343	19	nu	13623	0	1638	0	11985	4562	326	3268	2098	2464	4155	0	0	0	0	0	0	0	0	0	0	0	0	0	0	0	0	0	0
EOG091204YL	649036	649824	19	nu	14991	0	2571	0	12420	4968	515	4205	2173	2795	3247	0	0	0	0	0	0	0	0	0	0	0	0	0	0	0	0	0	0
EOG091204YQ	259369	259878	19	nu	9690	0	393	0	9297	4358	191	2551	2042	2316	2388	0	0	0	0	0	0	0	0	0	0	0	0	0	0	0	0	0	0
EOG091204YT	2495164	2496036	19	nu	16587	0	1980	0	14607	5034	521	5248	2168	2866	4325	0	0	0	0	0	0	0	0	0	0	0	0	0	0	0	0	0	0
EOG091204YV	2655244	2656077	19	nu	15846	0	1941	0	13905	5895	423	4347	2842	3053	3663	0	0	0	0	0	0	0	0	0	0	0	0	0	0	0	0	0	0
EOG091204YW	2704612	2705466	19	nu	16245	0	4965	0	11280	4573	367	3978	2010	2563	2729	0	0	0	0	0	0	0	0	0	0	0	0	0	0	0	0	0	0
EOG091204YY	1694632	1695276	19	nu	12255	0	792	0	11463	4332	252	4269	2188	2144	2862	0	0	0	0	0	0	0	0	0	0	0	0	0	0	0	0	0	0
EOG091204Z5	1672084	1672851	19	nu	14592	0	1461	1	13130	5252	438	3620	2855	2397	4258	0	1	0	0	0	0	0	0	0	0	0	0	0	0	0	0	0	0
EOG091204Z9	2265886	2266593	19	nu	13452	0	1422	0	12030	4832	329	4131	2193	2639	3067	0	0	0	0	0	0	0	0	0	0	0	0	0	0	0	0	0	0
EOG091204ZE	360208	360819	19	nu	11628	0	465	0	11163	4199	307	3990	1720	2479	2974	0	0	0	0	0	0	0	0	0	0	0	0	0	0	0	0	0	0
EOG091204ZG	112999	113838	19	nu	15960	0	2247	0	13713	4776	560	4854	2043	2733	4083	0	0	0	0	0	0	0	0	0	0	0	0	0	0	0	0	0	0
EOG091204ZQ	2542933	2543820	19	nu	16872	0	2616	0	14256	6453	448	4558	3076	3377	3245	0	0	0	0	0	0	0	0	0	0	0	0	0	0	0	0	0	0
EOG091204ZR	628135	628917	19	nu	14877	0	1527	0	13350	4912	496	4798	1883	3029	3640	0	0	0	0	0	0	0	0	0	0	0	0	0	0	0	0	0	0
EOG09120505	1639309	1641219	19	nu	36309	0	10875	0	25434	9767	1261	9902	4436	5331	5765	0	0	0	0	0	0	0	0	0	0	0	0	0	0	0	0	0	0
EOG09120507	406171	406974	19	nu	15276	0	897	0	14379	5467	381	5483	2040	3427	3429	0	0	0	0	0	0	0	0	0	0	0	0	0	0	0	0	0	0
EOG09120508	1517563	1518447	19	nu	16815	0	1827	0	14988	6235	464	5029	2625	3610	3724	0	0	0	0	0	0	0	0	0	0	0	0	0	0	0	0	0	0
EOG0912050A	1438114	1438824	19	nu	13509	0	2463	0	11046	3694	515	3843	1677	2017	3509	0	0	0	0	0	0	0	0	0	0	0	0	0	0	0	0	0	0
EOG0912050D	63151	64005	19	nu	16245	0	2688	0	13557	4801	562	4945	2149	2652	3811	0	0	0	0	0	0	0	0	0	0	0	0	0	0	0	0	0	0
EOG0912050G	1036018	1036542	19	nu	9975	0	168	0	9807	4215	185	3105	1832	2383	2487	0	0	0	0	0	0	0	0	0	0	0	0	0	0	0	0	0	0
EOG0912050H	261286	261966	19	nu	12939	0	249	0	12690	5088	356	5013	2052	3036	2589	0	0	0	0	0	0	0	0	0	0	0	0	0	0	0	0	0	0
EOG0912050P	854290	855069	19	nu	14820	0	720	0	14100	5356	423	5462	2153	3203	3282	0	0	0	0	0	0	0	0	0	0	0	0	0	0	0	0	0	0
EOG0912050R	2452441	2453274	19	nu	15846	0	1851	0	13995	5785	489	4390	2762	3023	3820	0	0	0	0	0	0	0	0	0	0	0	0	0	0	0	0	0	0
EOG09120512	1169887	1170705	19	nu	15561	0	4518	0	11043	4049	490	3910	1905	2144	3084	0	0	0	0	0	0	0	0	0	0	0	0	0	0	0	0	0	0
EOG09120518	1672852	1673604	19	nu	14307	0	726	0	13581	5276	500	4499	2489	2787	3806	0	0	0	0	0	0	0	0	0	0	0	0	0	0	0	0	0	0
EOG0912051D	252784	253470	19	nu	13053	0	2370	0	10683	3876	392	4124	1525	2351	2683	0	0	0	0	0	0	0	0	0	0	0	0	0	0	0	0	0	0
EOG0912051I	2038984	2039706	19	nu	13737	0	957	0	12780	4756	390	4566	2038	2718	3458	0	0	0	0	0	0	0	0	0	0	0	0	0	0	0	0	0	0
EOG0912051O	2302771	2303307	19	nu	10203	0	606	0	9597	3626	250	3351	1660	1966	2620	0	0	0	0	0	0	0	0	0	0	0	0	0	0	0	0	0	0
EOG0912051P	815362	815958	19	nu	11343	0	351	0	10992	4277	248	3793	1646	2631	2922	0	0	0	0	0	0	0	0	0	0	0	0	0	0	0	0	0	0
EOG0912051V	1321564	1322133	19	nu	10830	0	429	0	10401	4139	246	3632	1884	2255	2630	0	0	0	0	0	0	0	0	0	0	0	0	0	0	0	0	0	0
EOG09120522	2727775	2728449	19	nu	12825	0	672	0	12153	4940	298	4550	2041	2899	2663	0	0	0	0	0	0	0	0	0	0	0	0	0	0	0	0	0	0
EOG09120524	2370922	2371872	19	nu	18069	0	2736	0	15333	5839	524	5295	2787	3052	4199	0	0	0	0	0	0	0	0	0	0	0	0	0	0	0	0	0	0
EOG09120527	1641817	1642647	19	nu	15789	0	2175	0	13614	5021	457	5210	2226	2795	3383	0	0	0	0	0	0	0	0	0	0	0	0	0	0	0	0	0	0
EOG0912052C	2324158	2324745	19	nu	11172	0	1023	0	10149	4519	222	2877	1979	2540	2753	0	0	0	0	0	0	0	0	0	0	0	0	0	0	0	0	0	0
EOG0912052H	2101528	2102589	19	nu	20178	0	3375	0	16803	7663	580	5313	4225	3438	3827	0	0	0	0	0	0	0	0	0	0	0	0	0	0	0	0	0	0
EOG0912052U	1749076	1749684	19	nu	11571	0	216	0	11355	4471	264	4244	2161	2310	2640	0	0	0	0	0	0	0	0	0	0	0	0	0	0	0	0	0	0
EOG0912052X	2481163	2481807	19	nu	12255	0	2922	0	9333	4227	353	3013	2128	2099	2093	0	0	0	0	0	0	0	0	0	0	0	0	0	0	0	0	0	0
EOG09120530	2676856	2677458	19	nu	11457	0	564	0	10893	4217	318	3507	1936	2281	3169	0	0	0	0	0	0	0	0	0	0	0	0	0	0	0	0	0	0
EOG09120531	2560486	2561193	19	nu	13452	0	1620	0	11832	4489	341	3888	2016	2473	3455	0	0	0	0	0	0	0	0	0	0	0	0	0	0	0	0	0	0
EOG09120537	1426438	1427076	19	nu	12141	0	192	0	11949	4807	317	4247	2466	2341	2895	0	0	0	0	0	0	0	0	0	0	0	0	0	0	0	0	0	0
EOG0912053F	1214980	1215615	19	nu	12084	0	816	0	11268	4399	351	3637	1944	2455	3232	0	0	0	0	0	0	0	0	0	0	0	0	0	0	0	0	0	0
EOG0912053I	1682233	1682829	19	nu	11343	0	174	0	11169	4955	228	3503	2072	2883	2711	0	0	0	0	0	0	0	0	0	0	0	0	0	0	0	0	0	0
EOG0912053P	1836787	1837620	19	nu	15846	0	3369	0	12477	4839	451	4195	2253	2586	3443	0	0	0	0	0	0	0	0	0	0	0	0	0	0	0	0	0	0
EOG0912053R	191890	192501	19	nu	11628	0	3588	0	8040	3353	376	2463	1678	1675	2224	0	0	0	0	0	0	0	0	0	0	0	0	0	0	0	0	0	0
EOG0912053S	2710291	2711172	19	nu	16758	0	1971	0	14787	5989	554	4726	3058	2931	4072	0	0	0	0	0	0	0	0	0	0	0	0	0	0	0	0	0	0
EOG0912053Z	92812	93363	19	nu	10488	0	477	1	10010	3602	250	3489	1316	2286	2919	0	1	0	0	0	0	0	0	0	0	0	0	0	0	0	0	0	0
EOG0912054B	316045	316854	19	nu	15390	0	1215	0	14175	6930	392	4016	3272	3658	3229	0	0	0	0	0	0	0	0	0	0	0	0	0	0	0	0	0	0
EOG0912054J	1173016	1173603	19	nu	11172	0	333	0	10839	4202	306	3503	2204	1998	3134	0	0	0	0	0	0	0	0	0	0	0	0	0	0	0	0	0	0
EOG0912054O	730423	731169	19	nu	14193	0	1647	0	12546	4799	501	4187	2206	2593	3560	0	0	0	0	0	0	0	0	0	0	0	0	0	0	0	0	0	0
EOG0912054U	2711575	2712288	19	nu	13566	0	438	0	13128	5561	272	4856	2866	2695	2711	0	0	0	0	0	0	0	0	0	0	0	0	0	0	0	0	0	0
EOG0912054V	842953	843645	19	nu	13167	0	2379	0	10788	4552	367	3333	2277	2275	2903	0	0	0	0	0	0	0	0	0	0	0	0	0	0	0	0	0	0
EOG0912054Z	1808752	1809753	19	nu	19038	0	5460	0	13578	4692	679	5641	1942	2750	3245	0	0	0	0	0	0	0	0	0	0	0	0	0	0	0	0	0	0
EOG09120554	2757424	2757942	19	nu	9861	0	729	0	9132	3465	205	2857	1476	1989	2810	0	0	0	0	0	0	0	0	0	0	0	0	0	0	0	0	0	0
EOG09120556	220555	221361	19	nu	15333	0	2130	0	13203	5222	486	3802	2202	3020	4179	0	0	0	0	0	0	0	0	0	0	0	0	0	0	0	0	0	0
EOG0912055B	2464147	2464812	19	nu	12654	0	807	0	11847	4684	372	4084	1970	2714	3079	0	0	0	0	0	0	0	0	0	0	0	0	0	0	0	0	0	0
EOG0912055D	1233883	1234581	19	nu	13281	0	5313	0	7968	3617	247	2629	1697	1920	1722	0	0	0	0	0	0	0	0	0	0	0	0	0	0	0	0	0	0
EOG0912055P	350932	351747	19	nu	15504	0	4992	1	10511	4957	398	3062	2252	2705	2492	0	1	0	0	0	0	0	0	0	0	0	0	0	0	0	0	0	0
EOG0912055V	421360	422016	19	nu	12483	0	1158	0	11325	4176	271	4362	1781	2395	2787	0	0	0	0	0	0	0	0	0	0	0	0	0	0	0	0	0	0
EOG09120563	2819992	2820642	19	nu	12369	0	819	0	11550	4042	367	4082	1966	2076	3426	0	0	0	0	0	0	0	0	0	0	0	0	0	0	0	0	0	0
EOG09120565	956401	957360	19	nu	18240	0	3513	0	14727	6094	459	5084	2991	3103	3549	0	0	0	0	0	0	0	0	0	0	0	0	0	0	0	0	0	0
EOG0912056A	2733679	2734335	19	nu	12483	0	1398	0	11085	4200	402	3805	1831	2369	3080	0	0	0	0	0	0	0	0	0	0	0	0	0	0	0	0	0	0
EOG0912056E	887131	887760	19	nu	11970	0	1629	0	10341	4821	223	3401	1999	2822	2119	0	0	0	0	0	0	0	0	0	0	0	0	0	0	0	0	0	0
EOG0912056H	336169	336846	19	nu	12882	0	939	0	11943	4355	434	3804	1944	2411	3784	0	0	0	0	0	0	0	0	0	0	0	0	0	0	0	0	0	0
EOG0912056M	1977160	1977693	19	nu	10146	0	441	0	9705	3781	239	3200	1507	2274	2724	0	0	0	0	0	0	0	0	0	0	0	0	0	0	0	0	0	0
EOG0912056N	916231	916818	19	nu	11172	0	234	0	10938	4657	227	3491	1806	2851	2790	0	0	0	0	0	0	0	0	0	0	0	0	0	0	0	0	0	0
EOG0912056R	1520347	1520949	19	nu	11457	0	402	0	11055	4106	313	3598	1842	2264	3351	0	0	0	0	0	0	0	0	0	0	0	0	0	0	0	0	0	0
EOG09120576	1250095	1250856	19	nu	14478	0	1380	0	13098	4686	479	4992	1954	2732	3420	0	0	0	0	0	0	0	0	0	0	0	0	0	0	0	0	0	0
EOG09120577	1918069	1919004	19	nu	17784	0	6900	0	10884	4125	547	3749	1684	2441	3010	0	0	0	0	0	0	0	0	0	0	0	0	0	0	0	0	0	0
EOG09120578	802369	802932	19	nu	10716	0	450	0	10266	4157	255	3695	1855	2302	2414	0	0	0	0	0	0	0	0	0	0	0	0	0	0	0	0	0	0
EOG09120579	2373370	2373996	19	nu	11913	0	423	0	11490	5701	259	3229	2327	3374	2560	0	0	0	0	0	0	0	0	0	0	0	0	0	0	0	0	0	0
EOG0912057D	2022154	2022657	19	nu	9576	0	543	0	9033	3706	180	2850	1636	2070	2477	0	0	0	0	0	0	0	0	0	0	0	0	0	0	0	0	0	0
EOG0912057M	1249390	1250094	19	nu	13395	0	525	0	12870	5471	376	3214	2633	2838	4185	0	0	0	0	0	0	0	0	0	0	0	0	0	0	0	0	0	0
EOG0912057Q	457195	458277	19	nu	20577	0	5424	0	15153	6345	679	5853	2497	3848	2955	0	0	0	0	0	0	0	0	0	0	0	0	0	0	0	0	0	0
EOG0912057T	1538527	1539162	19	nu	12084	0	2142	0	9942	4963	319	2999	2428	2535	1980	0	0	0	0	0	0	0	0	0	0	0	0	0	0	0	0	0	0
EOG09120583	2760343	2760900	19	nu	10602	0	783	0	9819	3740	250	3223	1633	2107	2856	0	0	0	0	0	0	0	0	0	0	0	0	0	0	0	0	0	0
EOG09120588	993397	994089	19	nu	13167	0	1527	2	11638	4390	409	4249	1706	2684	2999	0	2	0	0	0	0	0	0	0	0	0	0	0	0	0	0	0	0
EOG09120589	1946950	1947672	19	nu	13737	0	1344	0	12393	5036	403	4052	2384	2652	3305	0	0	0	0	0	0	0	0	0	0	0	0	0	0	0	0	0	0
EOG0912058B	1030558	1031097	19	nu	10260	0	693	0	9567	3639	208	2891	1328	2311	3037	0	0	0	0	0	0	0	0	0	0	0	0	0	0	0	0	0	0
EOG0912058E	2568685	2569287	19	nu	11457	0	402	0	11055	4121	318	3689	1836	2285	3245	0	0	0	0	0	0	0	0	0	0	0	0	0	0	0	0	0	0
EOG0912058H	1051900	1052607	19	nu	13452	0	3123	0	10329	4114	449	3447	1925	2189	2768	0	0	0	0	0	0	0	0	0	0	0	0	0	0	0	0	0	0
EOG0912058O	664246	664914	19	nu	12711	0	1125	0	11586	4721	347	3947	2274	2447	2918	0	0	0	0	0	0	0	0	0	0	0	0	0	0	0	0	0	0
EOG09120591	2570983	2571831	19	nu	16131	0	1293	0	14838	5299	438	5750	2113	3186	3789	0	0	0	0	0	0	0	0	0	0	0	0	0	0	0	0	0	0
EOG09120592	260686	261285	19	nu	11400	0	465	0	10935	4124	299	3734	1934	2190	3077	0	0	0	0	0	0	0	0	0	0	0	0	0	0	0	0	0	0
EOG09120593	930694	931242	19	nu	10431	0	1095	0	9336	3690	236	2956	1676	2014	2690	0	0	0	0	0	0	0	0	0	0	0	0	0	0	0	0	0	0
EOG0912059A	891811	892647	19	nu	15903	0	1743	0	14160	5805	415	5490	2726	3079	2865	0	0	0	0	0	0	0	0	0	0	0	0	0	0	0	0	0	0
EOG091205A0	2804161	2804898	19	nu	14022	0	1137	0	12885	5515	337	4037	2584	2931	3333	0	0	0	0	0	0	0	0	0	0	0	0	0	0	0	0	0	0
EOG091205A1	1886311	1886916	19	nu	11514	0	765	0	10749	4246	323	3337	2005	2241	3166	0	0	0	0	0	0	0	0	0	0	0	0	0	0	0	0	0	0
EOG091205A8	386251	386916	19	nu	12654	0	1356	0	11298	4470	323	3971	1849	2621	2857	0	0	0	0	0	0	0	0	0	0	0	0	0	0	0	0	0	0
EOG091205AD	1965799	1966617	19	nu	15561	0	2793	0	12768	4699	509	5001	1937	2762	3068	0	0	0	0	0	0	0	0	0	0	0	0	0	0	0	0	0	0
EOG091205AF	2046475	2047182	19	nu	13452	0	1305	0	12147	4824	395	4505	2274	2550	2818	0	0	0	0	0	0	0	0	0	0	0	0	0	0	0	0	0	0
EOG091205AN	1209415	1209948	19	nu	10146	0	648	0	9498	3644	252	3243	1731	1913	2611	0	0	0	0	0	0	0	0	0	0	0	0	0	0	0	0	0	0
EOG091205AO	370456	371154	19	nu	13281	0	924	0	12357	4495	415	4747	2132	2363	3115	0	0	0	0	0	0	0	0	0	0	0	0	0	0	0	0	0	0
EOG091205B0	1419127	1419825	19	nu	13281	0	2103	0	11178	4648	366	3433	1997	2651	3097	0	0	0	0	0	0	0	0	0	0	0	0	0	0	0	0	0	0
EOG091205B8	855556	856005	19	nu	8550	0	1749	0	6801	2874	230	2375	1431	1443	1552	0	0	0	0	0	0	0	0	0	0	0	0	0	0	0	0	0	0
EOG091205BI	1497226	1497879	19	nu	12426	0	1749	0	10677	4678	288	3262	2113	2565	2737	0	0	0	0	0	0	0	0	0	0	0	0	0	0	0	0	0	0
EOG091205BJ	2846416	2847048	19	nu	12027	0	666	0	11361	4171	278	3109	2172	1999	4081	0	0	0	0	0	0	0	0	0	0	0	0	0	0	0	0	0	0
EOG091205BK	1964152	1964676	19	nu	9975	0	1032	0	8943	3801	244	2992	1666	2135	2150	0	0	0	0	0	0	0	0	0	0	0	0	0	0	0	0	0	0
EOG091205BQ	2282956	2283492	19	nu	10203	0	123	0	10080	3577	261	3776	1453	2124	2727	0	0	0	0	0	0	0	0	0	0	0	0	0	0	0	0	0	0
EOG091205BU	1801711	1802547	19	nu	15903	0	759	0	15144	5322	622	5503	2410	2912	4319	0	0	0	0	0	0	0	0	0	0	0	0	0	0	0	0	0	0
EOG091205BY	1372069	1373013	19	nu	17955	0	3342	0	14613	4891	587	5453	2187	2704	4269	0	0	0	0	0	0	0	0	0	0	0	0	0	0	0	0	0	0
EOG091205C4	2432617	2433375	19	nu	14421	0	2214	0	12207	4695	468	4321	1922	2773	3191	0	0	0	0	0	0	0	0	0	0	0	0	0	0	0	0	0	0
EOG091205C8	2672659	2673282	19	nu	11856	0	1059	0	10797	5362	277	3116	2822	2540	2319	0	0	0	0	0	0	0	0	0	0	0	0	0	0	0	0	0	0
EOG091205CB	1071070	1071789	19	nu	13680	0	1446	0	12234	4206	514	4291	1795	2411	3737	0	0	0	0	0	0	0	0	0	0	0	0	0	0	0	0	0	0
EOG091205CL	2343619	2344230	19	nu	11628	0	456	0	11172	4931	273	3390	2234	2697	2851	0	0	0	0	0	0	0	0	0	0	0	0	0	0	0	0	0	0
EOG091205CR	693196	693981	19	nu	14934	0	1851	0	13083	5216	513	4266	2283	2933	3601	0	0	0	0	0	0	0	0	0	0	0	0	0	0	0	0	0	0
EOG091205CS	1121116	1121859	19	nu	14136	0	1425	4	12707	5122	340	4856	2055	3067	2729	0	4	0	0	0	0	0	0	0	0	0	0	0	0	0	0	0	0
EOG091205CT	2845759	2846415	19	nu	12483	0	1746	0	10737	4014	345	3508	1807	2207	3215	0	0	0	0	0	0	0	0	0	0	0	0	0	0	0	0	0	0
EOG091205CX	1282945	1283622	19	nu	12882	0	198	0	12684	5035	343	4463	2214	2821	3186	0	0	0	0	0	0	0	0	0	0	0	0	0	0	0	0	0	0
EOG091205CY	2550832	2551503	19	nu	12768	0	762	0	12006	4514	446	3246	2134	2380	4246	0	0	0	0	0	0	0	0	0	0	0	0	0	0	0	0	0	0
EOG091205D3	359539	360207	19	nu	12711	0	1032	0	11679	4405	370	4211	1910	2495	3063	0	0	0	0	0	0	0	0	0	0	0	0	0	0	0	0	0	0
EOG091205D4	2688142	2688978	19	nu	15903	0	1950	0	13953	5485	504	5398	2181	3304	3070	0	0	0	0	0	0	0	0	0	0	0	0	0	0	0	0	0	0
EOG091205D5	1031098	1031748	19	nu	12369	0	783	0	11586	3909	407	4080	1528	2381	3597	0	0	0	0	0	0	0	0	0	0	0	0	0	0	0	0	0	0
EOG091205DB	2147776	2148399	19	nu	11856	0	1869	0	9987	3677	358	3896	1509	2168	2414	0	0	0	0	0	0	0	0	0	0	0	0	0	0	0	0	0	0
EOG091205DF	207679	209091	19	nu	26847	0	6561	0	20286	8769	844	7207	4818	3951	4310	0	0	0	0	0	0	0	0	0	0	0	0	0	0	0	0	0	0
EOG091205DO	955660	956400	19	nu	14079	0	1956	0	12123	4341	490	4044	1977	2364	3738	0	0	0	0	0	0	0	0	0	0	0	0	0	0	0	0	0	0
EOG091205DU	682714	683256	19	nu	10317	0	21	0	10296	4621	198	3043	1912	2709	2632	0	0	0	0	0	0	0	0	0	0	0	0	0	0	0	0	0	0
EOG091205DW	1468237	1468854	19	nu	11742	0	1332	0	10410	3732	303	3698	1571	2161	2980	0	0	0	0	0	0	0	0	0	0	0	0	0	0	0	0	0	0
EOG091205E5	332308	332799	19	nu	9348	0	381	0	8967	3155	201	3180	1274	1881	2632	0	0	0	0	0	0	0	0	0	0	0	0	0	0	0	0	0	0
EOG091205E9	2306539	2307285	19	nu	14193	0	1392	0	12801	4869	483	4176	2111	2758	3756	0	0	0	0	0	0	0	0	0	0	0	0	0	0	0	0	0	0
EOG091205EC	1357168	1357977	19	nu	15390	0	1494	0	13896	5296	444	5336	2290	3006	3264	0	0	0	0	0	0	0	0	0	0	0	0	0	0	0	0	0	0
EOG091205EL	33847	34656	19	nu	15390	0	894	0	14496	5571	466	5065	2819	2752	3860	0	0	0	0	0	0	0	0	0	0	0	0	0	0	0	0	0	0
EOG091205ER	2015965	2016786	19	nu	15618	0	2196	0	13422	5002	410	5257	2018	2984	3163	0	0	0	0	0	0	0	0	0	0	0	0	0	0	0	0	0	0
EOG091205ET	784759	785436	19	nu	12882	0	1710	0	11172	3983	404	4178	1693	2290	3011	0	0	0	0	0	0	0	0	0	0	0	0	0	0	0	0	0	0
EOG091205EX	2725126	2725626	19	nu	9519	0	261	0	9258	3846	180	2235	1781	2065	3177	0	0	0	0	0	0	0	0	0	0	0	0	0	0	0	0	0	0
EOG091205EY	649825	650340	19	nu	9804	0	1449	0	8355	3509	232	2593	1719	1790	2253	0	0	0	0	0	0	0	0	0	0	0	0	0	0	0	0	0	0
EOG091205FC	1001497	1002060	19	nu	10716	0	858	0	9858	3546	350	3579	1520	2026	2733	0	0	0	0	0	0	0	0	0	0	0	0	0	0	0	0	0	0
EOG091205FI	2206699	2207250	19	nu	10488	0	693	0	9795	3605	217	3366	1589	2016	2824	0	0	0	0	0	0	0	0	0	0	0	0	0	0	0	0	0	0
EOG091205FT	2179912	2180445	19	nu	10146	0	465	0	9681	3590	230	3150	1508	2082	2941	0	0	0	0	0	0	0	0	0	0	0	0	0	0	0	0	0	0
EOG091205FU	1089682	1090431	19	nu	14250	0	1410	0	12840	4723	437	5076	2107	2616	3041	0	0	0	0	0	0	0	0	0	0	0	0	0	0	0	0	0	0
EOG091205G0	2754940	2755401	19	nu	8778	0	678	0	8100	3371	102	2516	1809	1562	2213	0	0	0	0	0	0	0	0	0	0	0	0	0	0	0	0	0	0
EOG091205G7	888931	889485	19	nu	10545	0	465	0	10080	3617	306	3469	1475	2142	2994	0	0	0	0	0	0	0	0	0	0	0	0	0	0	0	0	0	0
EOG091205G8	1908694	1909311	19	nu	11742	0	1182	2	10558	3941	384	3588	1684	2257	3029	0	2	0	0	0	0	0	0	0	0	0	0	0	0	0	0	0	0
EOG091205GD	217507	218058	19	nu	10488	0	735	0	9753	3727	174	3459	1530	2197	2567	0	0	0	0	0	0	0	0	0	0	0	0	0	0	0	0	0	0
EOG091205GV	2517883	2518386	19	nu	9576	0	513	0	9063	3649	195	2965	1533	2116	2449	0	0	0	0	0	0	0	0	0	0	0	0	0	0	0	0	0	0
EOG091205H0	1070518	1071069	19	nu	10488	0	957	0	9531	3752	331	2781	1684	2068	2998	0	0	0	0	0	0	0	0	0	0	0	0	0	0	0	0	0	0
EOG091205H1	903589	904305	19	nu	13623	0	696	0	12927	4597	445	4956	2307	2290	3374	0	0	0	0	0	0	0	0	0	0	0	0	0	0	0	0	0	0
EOG091205H2	1685146	1686267	19	nu	21318	0	6318	0	15000	6754	535	4780	3328	3426	3466	0	0	0	0	0	0	0	0	0	0	0	0	0	0	0	0	0	0
EOG091205H6	2816278	2816937	19	nu	12540	0	1188	0	11352	4158	405	3773	1851	2307	3421	0	0	0	0	0	0	0	0	0	0	0	0	0	0	0	0	0	0
EOG091205H7	2611234	2612148	19	nu	17385	0	2280	0	15105	6395	643	4678	2820	3575	4032	0	0	0	0	0	0	0	0	0	0	0	0	0	0	0	0	0	0
EOG091205H8	267511	268371	19	nu	16359	0	2037	0	14322	5814	623	4991	2856	2958	3517	0	0	0	0	0	0	0	0	0	0	0	0	0	0	0	0	0	0
EOG091205HF	363187	363873	19	nu	13053	0	798	0	12255	4314	443	5257	1961	2353	2684	0	0	0	0	0	0	0	0	0	0	0	0	0	0	0	0	0	0
EOG091205HG	1591246	1593480	19	nu	42465	0	10986	1	31478	14982	1442	10792	8166	6816	5704	0	1	0	0	0	0	0	0	0	0	0	0	0	0	0	0	0	0
EOG091205HH	1738507	1739325	19	nu	15561	0	2349	0	13212	5022	592	4734	2320	2702	3456	0	0	0	0	0	0	0	0	0	0	0	0	0	0	0	0	0	0
EOG091205HN	1744291	1744818	19	nu	10032	0	489	0	9543	3894	291	2678	1732	2162	2971	0	0	0	0	0	0	0	0	0	0	0	0	0	0	0	0	0	0
EOG091205HR	2371873	2372868	19	nu	18924	0	7944	0	10980	4159	622	3683	1695	2464	3138	0	0	0	0	0	0	0	0	0	0	0	0	0	0	0	0	0	0
EOG091205HW	2387785	2388450	19	nu	12654	0	1803	0	10851	4795	269	3517	1874	2921	2539	0	0	0	0	0	0	0	0	0	0	0	0	0	0	0	0	0	0
EOG091205I2	1695277	1695771	19	nu	9405	0	342	0	9063	3712	212	3056	1733	1979	2295	0	0	0	0	0	0	0	0	0	0	0	0	0	0	0	0	0	0
EOG091205I4	122188	122826	19	nu	12141	0	2055	0	10086	3959	306	2795	1672	2287	3332	0	0	0	0	0	0	0	0	0	0	0	0	0	0	0	0	0	0
EOG091205IB	1006969	1007586	19	nu	11742	0	909	0	10833	4354	271	4003	1874	2480	2476	0	0	0	0	0	0	0	0	0	0	0	0	0	0	0	0	0	0
EOG091205IC	2778067	2778642	19	nu	10944	0	2211	32	8701	3687	246	2819	1724	1963	2195	0	32	0	0	0	0	0	0	0	0	0	0	0	0	0	0	0	0
EOG091205IJ	2133814	2134266	19	nu	8607	0	456	0	8151	3291	142	2679	1674	1617	2181	0	0	0	0	0	0	0	0	0	0	0	0	0	0	0	0	0	0
EOG091205IL	610783	611397	19	nu	11685	0	843	0	10842	5488	267	2995	2862	2626	2359	0	0	0	0	0	0	0	0	0	0	0	0	0	0	0	0	0	0
EOG091205IR	1901575	1902069	19	nu	9405	0	462	0	8943	3678	250	2530	1748	1930	2735	0	0	0	0	0	0	0	0	0	0	0	0	0	0	0	0	0	0
EOG091205IW	2216083	2216643	19	nu	10659	0	783	0	9876	3996	322	3241	1727	2269	2639	0	0	0	0	0	0	0	0	0	0	0	0	0	0	0	0	0	0
EOG091205IY	2770234	2770944	19	nu	13509	0	999	0	12510	4471	425	3686	2033	2438	4353	0	0	0	0	0	0	0	0	0	0	0	0	0	0	0	0	0	0
EOG091205J1	1625968	1626444	19	nu	9063	0	177	0	8886	3881	185	2491	1575	2306	2514	0	0	0	0	0	0	0	0	0	0	0	0	0	0	0	0	0	0
EOG091205J9	141859	142632	19	nu	14706	0	1317	0	13389	5675	460	3818	2537	3138	3896	0	0	0	0	0	0	0	0	0	0	0	0	0	0	0	0	0	0
EOG091205JB	528952	529479	19	nu	10032	0	342	0	9690	3892	220	3198	1666	2226	2600	0	0	0	0	0	0	0	0	0	0	0	0	0	0	0	0	0	0
EOG091205JG	2632576	2633586	19	nu	19209	0	5238	0	13971	6909	408	3782	3637	3272	3280	0	0	0	0	0	0	0	0	0	0	0	0	0	0	0	0	0	0
EOG091205JQ	1755643	1756407	19	nu	14535	0	1995	0	12540	4519	588	4154	2042	2477	3867	0	0	0	0	0	0	0	0	0	0	0	0	0	0	0	0	0	0
EOG091205JU	95140	95673	19	nu	10146	0	414	0	9732	4328	252	3172	1910	2418	2232	0	0	0	0	0	0	0	0	0	0	0	0	0	0	0	0	0	0
EOG091205JX	1298575	1299204	19	nu	11970	0	462	0	11508	4881	303	4280	1950	2931	2347	0	0	0	0	0	0	0	0	0	0	0	0	0	0	0	0	0	0
EOG091205JY	1711738	1712343	19	nu	11514	0	417	0	11097	4349	344	3593	1752	2597	3155	0	0	0	0	0	0	0	0	0	0	0	0	0	0	0	0	0	0
EOG091205K1	915190	916230	19	nu	19779	0	3675	0	16104	5633	748	5882	2488	3145	4589	0	0	0	0	0	0	0	0	0	0	0	0	0	0	0	0	0	0
EOG091205KC	2095636	2096148	19	nu	9747	0	1251	0	8496	3153	273	2913	1363	1790	2430	0	0	0	0	0	0	0	0	0	0	0	0	0	0	0	0	0	0
EOG091205KE	738529	739326	19	nu	15162	0	1911	0	13251	5321	415	4400	2720	2601	3530	0	0	0	0	0	0	0	0	0	0	0	0	0	0	0	0	0	0
EOG091205KP	1654948	1655436	19	nu	9291	0	480	0	8811	3450	184	3095	1435	2015	2266	0	0	0	0	0	0	0	0	0	0	0	0	0	0	0	0	0	0
EOG091205KT	547549	548022	19	nu	9006	0	300	0	8706	4030	216	2577	1926	2104	2099	0	0	0	0	0	0	0	0	0	0	0	0	0	0	0	0	0	0
EOG091205KY	1142923	1143522	19	nu	11400	0	1737	0	9663	3832	323	3265	1801	2031	2566	0	0	0	0	0	0	0	0	0	0	0	0	0	0	0	0	0	0
EOG091205L2	965743	966315	19	nu	10887	0	3090	0	7797	3369	217	3072	1330	2039	1356	0	0	0	0	0	0	0	0	0	0	0	0	0	0	0	0	0	0
EOG091205L8	951493	952056	19	nu	10716	0	642	0	10074	3914	331	3114	1854	2060	3046	0	0	0	0	0	0	0	0	0	0	0	0	0	0	0	0	0	0
EOG091205LA	2551504	2552082	19	nu	11001	0	288	0	10713	4356	269	3852	2113	2243	2505	0	0	0	0	0	0	0	0	0	0	0	0	0	0	0	0	0	0
EOG091205LG	1158520	1158951	19	nu	8208	0	237	0	7971	3212	167	2846	1323	1889	1913	0	0	0	0	0	0	0	0	0	0	0	0	0	0	0	0	0	0
EOG091205LJ	2337403	2338032	19	nu	11970	0	774	0	11196	3893	402	3972	1709	2184	3331	0	0	0	0	0	0	0	0	0	0	0	0	0	0	0	0	0	0
EOG091205LL	1946467	1946949	19	nu	9177	0	1641	0	7536	3868	200	1984	2161	1707	1684	0	0	0	0	0	0	0	0	0	0	0	0	0	0	0	0	0	0
EOG091205M2	2712289	2712882	19	nu	11286	0	564	0	10722	4540	277	3667	2033	2507	2515	0	0	0	0	0	0	0	0	0	0	0	0	0	0	0	0	0	0
EOG091205M4	2168200	2168976	19	nu	14763	0	1449	0	13314	4931	486	4427	2284	2647	3956	0	0	0	0	0	0	0	0	0	0	0	0	0	0	0	0	0	0
EOG091205M7	2626618	2627571	19	nu	18126	0	3891	0	14235	4890	688	4758	2218	2672	4587	0	0	0	0	0	0	0	0	0	0	0	0	0	0	0	0	0	0
EOG091205MD	2802304	2802840	19	nu	10203	0	1161	0	9042	3341	274	3168	1449	1892	2533	0	0	0	0	0	0	0	0	0	0	0	0	0	0	0	0	0	0
EOG091205ME	850300	851085	19	nu	14934	0	1626	0	13308	4666	515	4758	1867	2799	3884	0	0	0	0	0	0	0	0	0	0	0	0	0	0	0	0	0	0
EOG091205MG	232036	232749	19	nu	13566	0	2169	0	11397	4107	518	4016	1773	2334	3274	0	0	0	0	0	0	0	0	0	0	0	0	0	0	0	0	0	0
EOG091205MN	605086	605910	19	nu	15675	0	2661	3	13011	5897	446	4190	3120	2777	2924	0	3	0	0	0	0	0	0	0	0	0	0	0	0	0	0	0	0
EOG091205MU	98701	99366	19	nu	12654	0	1227	0	11427	4142	419	4090	1691	2451	3195	0	0	0	0	0	0	0	0	0	0	0	0	0	0	0	0	0	0
EOG091205MZ	967582	968436	19	nu	16245	0	1728	0	14517	5527	471	5531	2878	2649	3459	0	0	0	0	0	0	0	0	0	0	0	0	0	0	0	0	0	0
EOG091205N5	630235	630969	19	nu	13965	0	1566	0	12399	4815	517	4086	1828	2987	3498	0	0	0	0	0	0	0	0	0	0	0	0	0	0	0	0	0	0
EOG091205NC	196945	197511	19	nu	10773	0	1389	0	9384	3291	294	3149	1535	1756	2944	0	0	0	0	0	0	0	0	0	0	0	0	0	0	0	0	0	0
EOG091205ND	726121	727110	19	nu	18810	0	2745	0	16065	7452	499	4972	3827	3625	3641	0	0	0	0	0	0	0	0	0	0	0	0	0	0	0	0	0	0
EOG091205NG	1874068	1874751	19	nu	12996	0	954	0	12042	5803	282	3071	2454	3349	3168	0	0	0	0	0	0	0	0	0	0	0	0	0	0	0	0	0	0
EOG091205NJ	354301	354795	19	nu	9405	0	729	0	8676	3217	227	2933	1451	1766	2526	0	0	0	0	0	0	0	0	0	0	0	0	0	0	0	0	0	0
EOG091205NK	2497876	2498535	19	nu	12540	0	1656	0	10884	4504	386	3799	2041	2463	2581	0	0	0	0	0	0	0	0	0	0	0	0	0	0	0	0	0	0
EOG091205NL	601966	602433	19	nu	8892	0	474	0	8418	3100	197	2937	1417	1683	2381	0	0	0	0	0	0	0	0	0	0	0	0	0	0	0	0	0	0
EOG091205O1	1641220	1641816	19	nu	11343	0	963	0	10380	4156	354	3264	1930	2226	2960	0	0	0	0	0	0	0	0	0	0	0	0	0	0	0	0	0	0
EOG091205O2	2782060	2782599	19	nu	10260	0	1083	0	9177	3642	279	3055	1657	1985	2480	0	0	0	0	0	0	0	0	0	0	0	0	0	0	0	0	0	0
EOG091205O7	1258273	1258929	19	nu	12483	0	735	0	11748	4690	390	4053	2295	2395	3005	0	0	0	0	0	0	0	0	0	0	0	0	0	0	0	0	0	0
EOG091205OL	1117387	1118055	19	nu	12711	0	1059	0	11652	4657	491	3914	2112	2545	3081	0	0	0	0	0	0	0	0	0	0	0	0	0	0	0	0	0	0
EOG091205OU	659833	660273	19	nu	8379	0	273	0	8106	3150	166	2468	1427	1723	2488	0	0	0	0	0	0	0	0	0	0	0	0	0	0	0	0	0	0
EOG091205OW	2189497	2190165	19	nu	12711	0	579	0	12132	4786	282	4647	1896	2890	2699	0	0	0	0	0	0	0	0	0	0	0	0	0	0	0	0	0	0
EOG091205P4	782956	783594	19	nu	12141	0	804	0	11337	4273	326	3942	1662	2611	3122	0	0	0	0	0	0	0	0	0	0	0	0	0	0	0	0	0	0
EOG091205PB	1702204	1702791	19	nu	11172	0	789	0	10383	3675	297	3645	1453	2222	3063	0	0	0	0	0	0	0	0	0	0	0	0	0	0	0	0	0	0
EOG091205PC	585967	586593	19	nu	11913	0	1338	0	10575	4789	365	3002	2494	2295	2784	0	0	0	0	0	0	0	0	0	0	0	0	0	0	0	0	0	0
EOG091205PD	2567674	2568684	19	nu	19209	0	3585	0	15624	7893	444	4256	3849	4044	3475	0	0	0	0	0	0	0	0	0	0	0	0	0	0	0	0	0	0
EOG091205PF	1658449	1659075	19	nu	11913	0	261	0	11652	4653	375	3831	2220	2433	3168	0	0	0	0	0	0	0	0	0	0	0	0	0	0	0	0	0	0
EOG091205PN	2042074	2042517	19	nu	8436	0	372	0	8064	3723	186	2179	1792	1931	2162	0	0	0	0	0	0	0	0	0	0	0	0	0	0	0	0	0	0
EOG091205PV	333853	334353	19	nu	9519	0	573	0	8946	3937	238	2597	1721	2216	2412	0	0	0	0	0	0	0	0	0	0	0	0	0	0	0	0	0	0
EOG091205PY	67057	67632	19	nu	10944	0	534	0	10410	4135	328	3662	1822	2313	2613	0	0	0	0	0	0	0	0	0	0	0	0	0	0	0	0	0	0
EOG091205Q0	1513207	1514154	19	nu	18012	0	2514	0	15498	6368	517	5665	3625	2743	3465	0	0	0	0	0	0	0	0	0	0	0	0	0	0	0	0	0	0
EOG091205Q7	2570356	2570982	19	nu	11913	0	522	0	11391	4166	280	4463	1548	2618	2762	0	0	0	0	0	0	0	0	0	0	0	0	0	0	0	0	0	0
EOG091205Q8	732880	733365	19	nu	9234	0	432	0	8802	3862	259	2547	1799	2063	2393	0	0	0	0	0	0	0	0	0	0	0	0	0	0	0	0	0	0
EOG091205QK	2770945	2771556	19	nu	11628	0	1695	0	9933	3457	357	3591	1362	2095	2885	0	0	0	0	0	0	0	0	0	0	0	0	0	0	0	0	0	0
EOG091205QP	1829872	1830561	19	nu	13110	0	3966	0	9144	3417	429	3136	1713	1704	2591	0	0	0	0	0	0	0	0	0	0	0	0	0	0	0	0	0	0
EOG091205QQ	1994101	1994688	19	nu	11172	0	1626	0	9546	3765	259	3345	1585	2180	2436	0	0	0	0	0	0	0	0	0	0	0	0	0	0	0	0	0	0
EOG091205QU	1371040	1372068	19	nu	19551	0	5454	0	14097	4512	739	4978	1961	2551	4607	0	0	0	0	0	0	0	0	0	0	0	0	0	0	0	0	0	0
EOG091205QZ	2132683	2133813	19	nu	21489	0	3333	0	18156	6665	714	7468	2885	3780	4023	0	0	0	0	0	0	0	0	0	0	0	0	0	0	0	0	0	0
EOG091205R5	64006	64494	19	nu	9291	0	492	0	8799	3676	256	2885	1547	2129	2238	0	0	0	0	0	0	0	0	0	0	0	0	0	0	0	0	0	0
EOG091205RD	146245	146988	19	nu	14136	0	1578	0	12558	4925	394	4137	2715	2210	3496	0	0	0	0	0	0	0	0	0	0	0	0	0	0	0	0	0	0
EOG091205RG	1346737	1347273	19	nu	10203	0	690	1	9512	3977	250	2929	1612	2365	2606	0	1	0	0	0	0	0	0	0	0	0	0	0	0	0	0	0	0
EOG091205RI	1109644	1110252	19	nu	11571	0	1434	0	10137	3873	403	3650	1592	2281	2614	0	0	0	0	0	0	0	0	0	0	0	0	0	0	0	0	0	0
EOG091205RJ	977878	978468	19	nu	11229	0	2328	0	8901	4088	340	2736	1901	2187	2077	0	0	0	0	0	0	0	0	0	0	0	0	0	0	0	0	0	0
EOG091205RU	723865	724581	19	nu	13623	0	1569	0	12054	4873	451	3922	2311	2562	3259	0	0	0	0	0	0	0	0	0	0	0	0	0	0	0	0	0	0
EOG091205RV	1474867	1475397	19	nu	10089	0	687	0	9402	4291	242	2504	1908	2383	2607	0	0	0	0	0	0	0	0	0	0	0	0	0	0	0	0	0	0
EOG091205RX	1486276	1486710	19	nu	8265	0	495	0	7770	3314	144	2536	1333	1981	1920	0	0	0	0	0	0	0	0	0	0	0	0	0	0	0	0	0	0
EOG091205S8	1668745	1669368	19	nu	11856	0	2793	0	9063	4491	288	2429	2230	2261	2143	0	0	0	0	0	0	0	0	0	0	0	0	0	0	0	0	0	0
EOG091205SA	2253553	2254317	19	nu	14535	0	2769	0	11766	4327	488	3797	1943	2384	3642	0	0	0	0	0	0	0	0	0	0	0	0	0	0	0	0	0	0
EOG091205SC	535891	536334	19	nu	8436	0	381	0	8055	3482	204	2661	1514	1968	1912	0	0	0	0	0	0	0	0	0	0	0	0	0	0	0	0	0	0
EOG091205SQ	2307928	2308728	19	nu	15219	0	2709	0	12510	5732	427	3568	2746	2986	3210	0	0	0	0	0	0	0	0	0	0	0	0	0	0	0	0	0	0
EOG091205TA	1313062	1313721	19	nu	12540	0	2460	0	10080	3785	292	3854	1656	2129	2441	0	0	0	0	0	0	0	0	0	0	0	0	0	0	0	0	0	0
EOG091205TD	724582	725202	19	nu	11799	0	1794	0	10005	3912	355	3382	1875	2037	2711	0	0	0	0	0	0	0	0	0	0	0	0	0	0	0	0	0	0
EOG091205TO	1390486	1391049	19	nu	10716	0	462	0	10254	3990	279	3815	1479	2511	2449	0	0	0	0	0	0	0	0	0	0	0	0	0	0	0	0	0	0
EOG091205TQ	2009407	2010129	19	nu	13737	0	897	0	12840	4733	474	4935	1820	2913	3172	0	0	0	0	0	0	0	0	0	0	0	0	0	0	0	0	0	0
EOG091205UD	2329777	2330301	19	nu	9975	0	876	0	9099	4033	259	2773	1885	2148	2293	0	0	0	0	0	0	0	0	0	0	0	0	0	0	0	0	0	0
EOG091205UM	1209949	1210545	19	nu	11343	0	1329	0	10014	3765	369	3296	1706	2059	2953	0	0	0	0	0	0	0	0	0	0	0	0	0	0	0	0	0	0
EOG091205UT	1587430	1588074	19	nu	12255	0	1077	0	11178	4105	383	4411	1842	2263	2662	0	0	0	0	0	0	0	0	0	0	0	0	0	0	0	0	0	0
EOG091205VB	416494	417054	19	nu	10659	0	1035	0	9624	3237	334	3762	1308	1929	2625	0	0	0	0	0	0	0	0	0	0	0	0	0	0	0	0	0	0
EOG091205VM	1828135	1828662	19	nu	10032	0	345	0	9687	3699	274	3061	1667	2032	2927	0	0	0	0	0	0	0	0	0	0	0	0	0	0	0	0	0	0
EOG091205VT	462625	463131	19	nu	9633	0	489	0	9144	3431	269	3308	1588	1843	2405	0	0	0	0	0	0	0	0	0	0	0	0	0	0	0	0	0	0
EOG091205W3	306961	307704	19	nu	14136	0	3153	0	10983	4510	435	3310	1966	2544	3163	0	0	0	0	0	0	0	0	0	0	0	0	0	0	0	0	0	0
EOG091205WF	32950	33846	19	nu	17043	0	2199	0	14844	5446	614	4975	2445	3001	4423	0	0	0	0	0	0	0	0	0	0	0	0	0	0	0	0	0	0
EOG091205WT	164272	165024	19	nu	14307	0	1893	0	12414	5233	477	4260	2293	2940	2921	0	0	0	0	0	0	0	0	0	0	0	0	0	0	0	0	0	0
EOG091205WU	2842774	2843490	19	nu	13623	0	1638	0	11985	4200	492	3964	2148	2052	3821	0	0	0	0	0	0	0	0	0	0	0	0	0	0	0	0	0	0
EOG091205WX	253471	253971	19	nu	9519	0	525	0	8994	3541	233	3365	1435	2106	2088	0	0	0	0	0	0	0	0	0	0	0	0	0	0	0	0	0	0
EOG091205WY	1066558	1067004	19	nu	8493	0	90	0	8403	3375	201	2686	1467	1908	2342	0	0	0	0	0	0	0	0	0	0	0	0	0	0	0	0	0	0
EOG091205XE	2022658	2023224	19	nu	10773	0	1578	0	9195	3611	326	3091	1669	1942	2493	0	0	0	0	0	0	0	0	0	0	0	0	0	0	0	0	0	0
EOG091205XF	2125231	2126112	19	nu	16758	0	1545	0	15213	5823	544	6286	2480	3343	3104	0	0	0	0	0	0	0	0	0	0	0	0	0	0	0	0	0	0
EOG091205XM	1760572	1761420	19	nu	16131	0	3375	0	12756	5026	569	4670	2084	2942	3060	0	0	0	0	0	0	0	0	0	0	0	0	0	0	0	0	0	0
EOG091205XX	1921408	1921956	19	nu	10431	0	111	0	10320	4098	260	3132	2114	1984	3090	0	0	0	0	0	0	0	0	0	0	0	0	0	0	0	0	0	0
EOG091205Y4	1312108	1313061	19	nu	18126	0	2478	0	15648	7339	452	5001	4048	3291	3308	0	0	0	0	0	0	0	0	0	0	0	0	0	0	0	0	0	0
EOG091205Y8	1477819	1478298	19	nu	9120	0	711	0	8409	3377	268	2803	1487	1890	2229	0	0	0	0	0	0	0	0	0	0	0	0	0	0	0	0	0	0
EOG091205Y9	1133005	1133694	19	nu	13110	0	996	0	12114	4683	407	4701	2037	2646	2730	0	0	0	0	0	0	0	0	0	0	0	0	0	0	0	0	0	0
EOG091205YB	1854106	1854651	19	nu	10374	0	1017	0	9357	3654	325	3325	1908	1746	2378	0	0	0	0	0	0	0	0	0	0	0	0	0	0	0	0	0	0
EOG091205YH	2540668	2541369	19	nu	13338	0	1107	0	12231	4368	443	4529	1823	2545	3334	0	0	0	0	0	0	0	0	0	0	0	0	0	0	0	0	0	0
EOG091205YP	2762821	2763522	19	nu	13338	0	2577	0	10761	3653	464	3667	1690	1963	3441	0	0	0	0	0	0	0	0	0	0	0	0	0	0	0	0	0	0
EOG091205YR	2282239	2282955	19	nu	13623	0	2073	0	11550	3675	465	3931	1743	1932	3944	0	0	0	0	0	0	0	0	0	0	0	0	0	0	0	0	0	0
EOG091205YY	2591953	2592366	19	nu	7866	0	909	0	6957	2446	179	2455	1162	1284	2056	0	0	0	0	0	0	0	0	0	0	0	0	0	0	0	0	0	0
EOG091205ZB	2406334	2406855	19	nu	9918	0	741	0	9177	3559	245	3387	1684	1875	2231	0	0	0	0	0	0	0	0	0	0	0	0	0	0	0	0	0	0
EOG091205ZD	1851244	1851882	19	nu	12141	0	1281	0	10860	4239	359	3750	2086	2153	2871	0	0	0	0	0	0	0	0	0	0	0	0	0	0	0	0	0	0
EOG091205ZE	1556212	1556745	19	nu	10146	0	507	0	9639	3858	303	2887	1683	2175	2894	0	0	0	0	0	0	0	0	0	0	0	0	0	0	0	0	0	0
EOG091205ZF	291781	292665	19	nu	16815	0	2760	0	14055	4940	640	5346	2136	2804	3769	0	0	0	0	0	0	0	0	0	0	0	0	0	0	0	0	0	0
EOG091205ZH	624631	625020	19	nu	7410	0	675	0	6735	2692	143	2272	1332	1360	1771	0	0	0	0	0	0	0	0	0	0	0	0	0	0	0	0	0	0
EOG091205ZJ	277642	278247	19	nu	11514	0	1176	3	10335	4243	322	3926	1629	2614	2166	0	3	0	0	0	0	0	0	0	0	0	0	0	0	0	0	0	0
EOG091205ZK	1343854	1344573	19	nu	13680	0	2121	0	11559	4048	530	4565	1685	2363	2946	0	0	0	0	0	0	0	0	0	0	0	0	0	0	0	0	0	0
EOG091205ZZ	1955566	1956144	19	nu	11001	0	1620	0	9381	3772	288	3672	1534	2238	1937	0	0	0	0	0	0	0	0	0	0	0	0	0	0	0	0	0	0
EOG09120602	2205265	2205861	19	nu	11343	0	3015	0	8328	3077	307	3075	1578	1499	2176	0	0	0	0	0	0	0	0	0	0	0	0	0	0	0	0	0	0
EOG09120607	1319224	1319880	19	nu	12483	0	1761	0	10722	3845	447	3266	1720	2125	3611	0	0	0	0	0	0	0	0	0	0	0	0	0	0	0	0	0	0
EOG0912060B	2451679	2452440	19	nu	14478	0	2127	0	12351	5482	343	3584	2946	2536	3285	0	0	0	0	0	0	0	0	0	0	0	0	0	0	0	0	0	0
EOG0912060G	2827735	2828616	19	nu	16758	0	4098	0	12660	4398	593	4856	1826	2572	3406	0	0	0	0	0	0	0	0	0	0	0	0	0	0	0	0	0	0
EOG0912060J	2460151	2460663	19	nu	9747	0	1830	0	7917	2904	243	2740	1334	1570	2273	0	0	0	0	0	0	0	0	0	0	0	0	0	0	0	0	0	0
EOG0912060R	280747	281466	19	nu	13680	0	891	0	12789	4359	393	5059	1578	2781	3371	0	0	0	0	0	0	0	0	0	0	0	0	0	0	0	0	0	0
EOG0912060Y	21829	22470	19	nu	12198	0	684	0	11514	5079	261	3906	2190	2889	2529	0	0	0	0	0	0	0	0	0	0	0	0	0	0	0	0	0	0
EOG09120613	2490295	2490765	19	nu	8949	0	378	0	8571	4019	191	1870	1860	2159	2682	0	0	0	0	0	0	0	0	0	0	0	0	0	0	0	0	0	0
EOG0912061A	852169	852693	19	nu	9975	0	378	0	9597	3810	328	3066	1727	2083	2721	0	0	0	0	0	0	0	0	0	0	0	0	0	0	0	0	0	0
EOG0912061L	550363	550830	19	nu	8892	0	336	0	8556	3083	275	3009	1218	1865	2464	0	0	0	0	0	0	0	0	0	0	0	0	0	0	0	0	0	0
EOG0912061M	2624644	2625207	19	nu	10716	0	1305	0	9411	3309	341	3259	1424	1885	2843	0	0	0	0	0	0	0	0	0	0	0	0	0	0	0	0	0	0
EOG0912061Q	1288015	1288545	19	nu	10089	0	975	0	9114	3352	349	3059	1656	1696	2703	0	0	0	0	0	0	0	0	0	0	0	0	0	0	0	0	0	0
EOG09120623	1095460	1095864	19	nu	7695	0	297	1	7397	3111	178	2616	1370	1741	1670	0	1	0	0	0	0	0	0	0	0	0	0	0	0	0	0	0	0
EOG09120624	2711173	2711574	19	nu	7638	0	1926	0	5712	2546	160	1712	1173	1373	1454	0	0	0	0	0	0	0	0	0	0	0	0	0	0	0	0	0	0
EOG0912062A	1607083	1607742	19	nu	12540	0	1077	0	11463	3957	406	4540	1846	2111	2966	0	0	0	0	0	0	0	0	0	0	0	0	0	0	0	0	0	0
EOG0912062C	150001	150477	19	nu	9063	0	642	0	8421	3379	245	2852	1612	1767	2190	0	0	0	0	0	0	0	0	0	0	0	0	0	0	0	0	0	0
EOG0912062I	1952803	1953558	19	nu	14364	0	1626	0	12738	5178	363	4192	2415	2763	3368	0	0	0	0	0	0	0	0	0	0	0	0	0	0	0	0	0	0
EOG0912062K	2094385	2095080	19	nu	13224	0	1296	0	11928	4960	368	3034	2200	2760	3934	0	0	0	0	0	0	0	0	0	0	0	0	0	0	0	0	0	0
EOG0912062O	810532	811002	19	nu	8949	0	372	0	8577	3434	230	2052	1236	2198	3091	0	0	0	0	0	0	0	0	0	0	0	0	0	0	0	0	0	0
EOG0912062Y	1763338	1763745	19	nu	7752	0	291	0	7461	3200	170	2508	1476	1724	1753	0	0	0	0	0	0	0	0	0	0	0	0	0	0	0	0	0	0
EOG09120634	1848433	1849128	19	nu	13224	0	1191	0	12033	4326	444	4530	1850	2476	3177	0	0	0	0	0	0	0	0	0	0	0	0	0	0	0	0	0	0
EOG0912063F	655378	655806	19	nu	8151	0	855	0	7296	2847	241	2603	1081	1766	1846	0	0	0	0	0	0	0	0	0	0	0	0	0	0	0	0	0	0
EOG0912063G	350323	350931	19	nu	11571	0	1242	0	10329	3635	343	4036	1499	2136	2658	0	0	0	0	0	0	0	0	0	0	0	0	0	0	0	0	0	0
EOG0912063K	1932508	1933113	19	nu	11514	0	1926	0	9588	3287	383	3732	1273	2014	2569	0	0	0	0	0	0	0	0	0	0	0	0	0	0	0	0	0	0
EOG0912063L	2643673	2644293	19	nu	11799	0	1239	0	10560	4200	366	3549	2096	2104	2811	0	0	0	0	0	0	0	0	0	0	0	0	0	0	0	0	0	0
EOG0912063S	882304	882867	19	nu	10716	0	954	0	9762	3541	328	3544	1388	2153	2677	0	0	0	0	0	0	0	0	0	0	0	0	0	0	0	0	0	0
EOG0912063U	463132	463743	19	nu	11628	0	957	0	10671	3779	389	4229	1670	2109	2663	0	0	0	0	0	0	0	0	0	0	0	0	0	0	0	0	0	0
EOG0912063V	2704096	2704611	19	nu	9804	0	765	0	9039	3722	271	2886	1577	2145	2431	0	0	0	0	0	0	0	0	0	0	0	0	0	0	0	0	0	0
EOG09120649	2715670	2716287	19	nu	11742	0	540	0	11202	3924	405	3835	1851	2073	3443	0	0	0	0	0	0	0	0	0	0	0	0	0	0	0	0	0	0
EOG0912064D	2577892	2578431	19	nu	10260	0	825	0	9435	3725	321	3311	1653	2072	2399	0	0	0	0	0	0	0	0	0	0	0	0	0	0	0	0	0	0
EOG0912064N	2198281	2198910	19	nu	11970	0	1086	0	10884	3915	400	3709	1411	2504	3260	0	0	0	0	0	0	0	0	0	0	0	0	0	0	0	0	0	0
EOG0912064T	2042518	2043114	19	nu	11343	0	1821	0	9522	3426	447	3414	1535	1891	2682	0	0	0	0	0	0	0	0	0	0	0	0	0	0	0	0	0	0
EOG0912064U	2654830	2655243	19	nu	7866	0	246	0	7620	3190	188	2417	1309	1881	2013	0	0	0	0	0	0	0	0	0	0	0	0	0	0	0	0	0	0
EOG0912064V	2451235	2451678	19	nu	8436	0	615	0	7821	2773	238	2792	1165	1608	2256	0	0	0	0	0	0	0	0	0	0	0	0	0	0	0	0	0	0
EOG0912065I	440929	441384	19	nu	8664	0	339	0	8325	3338	208	2779	1495	1843	2208	0	0	0	0	0	0	0	0	0	0	0	0	0	0	0	0	0	0
EOG0912065N	943633	944451	19	nu	15561	0	5973	0	9588	4017	523	2817	1893	2124	2754	0	0	0	0	0	0	0	0	0	0	0	0	0	0	0	0	0	0
EOG0912065S	988504	989076	19	nu	10887	0	798	0	10089	3717	415	3747	1860	1857	2625	0	0	0	0	0	0	0	0	0	0	0	0	0	0	0	0	0	0
EOG0912065Z	2311840	2312283	19	nu	8436	0	213	0	8223	3460	193	2733	1540	1920	2030	0	0	0	0	0	0	0	0	0	0	0	0	0	0	0	0	0	0
EOG09120660	2440033	2440455	19	nu	8037	0	252	0	7785	3109	176	2658	1545	1564	2018	0	0	0	0	0	0	0	0	0	0	0	0	0	0	0	0	0	0
EOG09120662	354796	355407	19	nu	11628	0	1032	0	10596	3746	327	4043	1553	2193	2807	0	0	0	0	0	0	0	0	0	0	0	0	0	0	0	0	0	0
EOG09120669	1089025	1089681	19	nu	12483	0	765	0	11718	4405	385	4687	1689	2716	2626	0	0	0	0	0	0	0	0	0	0	0	0	0	0	0	0	0	0
EOG0912066I	116470	117207	19	nu	14022	0	4353	0	9669	3523	400	3925	1490	2033	2221	0	0	0	0	0	0	0	0	0	0	0	0	0	0	0	0	0	0
EOG0912066J	2213737	2214318	19	nu	11058	0	1098	0	9960	3604	360	3486	1367	2237	2870	0	0	0	0	0	0	0	0	0	0	0	0	0	0	0	0	0	0
EOG0912066M	1102885	1103340	19	nu	8664	0	261	0	8403	3486	160	2756	1478	2008	2161	0	0	0	0	0	0	0	0	0	0	0	0	0	0	0	0	0	0
EOG0912066P	2008873	2009406	19	nu	10146	0	747	0	9399	3199	322	3524	1254	1945	2676	0	0	0	0	0	0	0	0	0	0	0	0	0	0	0	0	0	0
EOG0912066W	1845613	1846218	19	nu	11514	0	594	0	10920	5467	242	3292	2660	2807	2161	0	0	0	0	0	0	0	0	0	0	0	0	0	0	0	0	0	0
EOG09120676	1767586	1768080	19	nu	9405	0	1113	0	8292	2870	244	3203	1395	1475	2219	0	0	0	0	0	0	0	0	0	0	0	0	0	0	0	0	0	0
EOG09120678	445588	446157	19	nu	10830	0	1107	0	9723	3735	341	3452	1674	2061	2536	0	0	0	0	0	0	0	0	0	0	0	0	0	0	0	0	0	0
EOG0912067J	2441329	2441748	19	nu	7980	0	609	0	7371	3309	187	2823	1464	1845	1239	0	0	0	0	0	0	0	0	0	0	0	0	0	0	0	0	0	0
EOG0912067K	1552018	1552524	19	nu	9633	0	726	0	8907	4012	308	2715	2126	1886	2180	0	0	0	0	0	0	0	0	0	0	0	0	0	0	0	0	0	0
EOG0912067O	882868	883281	19	nu	7866	0	177	0	7689	2773	249	2777	1217	1556	2139	0	0	0	0	0	0	0	0	0	0	0	0	0	0	0	0	0	0
EOG0912067S	353644	354300	19	nu	12483	0	1341	0	11142	4017	506	3775	1798	2219	3350	0	0	0	0	0	0	0	0	0	0	0	0	0	0	0	0	0	0
EOG0912067U	855070	855555	19	nu	9234	0	435	0	8799	3638	167	3055	1643	1995	2106	0	0	0	0	0	0	0	0	0	0	0	0	0	0	0	0	0	0
EOG0912067Z	1956145	1956675	19	nu	10089	0	1710	0	8379	3762	234	2734	1604	2158	1883	0	0	0	0	0	0	0	0	0	0	0	0	0	0	0	0	0	0
EOG09120686	2806780	2807304	19	nu	9975	0	1371	0	8604	3446	262	3208	1552	1894	1950	0	0	0	0	0	0	0	0	0	0	0	0	0	0	0	0	0	0
EOG09120687	175453	175911	19	nu	8721	0	363	0	8358	3018	320	2854	1247	1771	2486	0	0	0	0	0	0	0	0	0	0	0	0	0	0	0	0	0	0
EOG0912068K	198643	199164	19	nu	9918	0	531	0	9387	3803	228	3159	1352	2451	2425	0	0	0	0	0	0	0	0	0	0	0	0	0	0	0	0	0	0
EOG0912068N	1743178	1743681	19	nu	9576	0	702	0	8874	3380	270	2110	1392	1988	3384	0	0	0	0	0	0	0	0	0	0	0	0	0	0	0	0	0	0
EOG0912068Q	2307286	2307927	19	nu	12198	0	2874	0	9324	3360	392	3310	1503	1857	2654	0	0	0	0	0	0	0	0	0	0	0	0	0	0	0	0	0	0
EOG0912068W	898102	898719	19	nu	11742	0	1263	0	10479	4311	343	3504	2089	2222	2664	0	0	0	0	0	0	0	0	0	0	0	0	0	0	0	0	0	0
EOG09120690	893641	894555	19	nu	17385	0	3345	0	14040	5631	582	4899	2185	3446	3510	0	0	0	0	0	0	0	0	0	0	0	0	0	0	0	0	0	0
EOG0912069A	1116859	1117386	19	nu	10032	0	2736	0	7296	3577	235	2087	1761	1816	1632	0	0	0	0	0	0	0	0	0	0	0	0	0	0	0	0	0	0
EOG0912069D	1766446	1766895	19	nu	8550	0	402	0	8148	3369	199	2780	1523	1846	1999	0	0	0	0	0	0	0	0	0	0	0	0	0	0	0	0	0	0
EOG0912069E	147388	147939	19	nu	10488	0	540	0	9948	3890	300	3542	1550	2340	2516	0	0	0	0	0	0	0	0	0	0	0	0	0	0	0	0	0	0
EOG0912069K	1266328	1266912	19	nu	11115	0	1290	0	9825	3535	306	3625	1562	1973	2665	0	0	0	0	0	0	0	0	0	0	0	0	0	0	0	0	0	0
EOG0912069L	131413	132069	19	nu	12483	0	2874	0	9609	3734	357	3029	1748	1986	2846	0	0	0	0	0	0	0	0	0	0	0	0	0	0	0	0	0	0
EOG0912069O	2813428	2814000	19	nu	10887	0	924	0	9963	3994	403	3232	1830	2164	2737	0	0	0	0	0	0	0	0	0	0	0	0	0	0	0	0	0	0
EOG0912069P	2256856	2257377	19	nu	9918	0	369	0	9549	3784	261	3003	1705	2079	2762	0	0	0	0	0	0	0	0	0	0	0	0	0	0	0	0	0	0
EOG091206A4	2699338	2700033	19	nu	13224	0	1338	0	11886	5108	375	4069	2072	3036	2709	0	0	0	0	0	0	0	0	0	0	0	0	0	0	0	0	0	0
EOG091206A6	255544	256278	19	nu	13965	0	3984	0	9981	4861	379	2909	2747	2114	2211	0	0	0	0	0	0	0	0	0	0	0	0	0	0	0	0	0	0
EOG091206AC	2079094	2079747	19	nu	12426	0	834	0	11592	4818	291	4235	2013	2805	2539	0	0	0	0	0	0	0	0	0	0	0	0	0	0	0	0	0	0
EOG091206AL	1030126	1030557	19	nu	8208	0	408	0	7800	2960	225	2740	1296	1664	2100	0	0	0	0	0	0	0	0	0	0	0	0	0	0	0	0	0	0
EOG091206AW	795706	796959	19	nu	23826	0	8676	0	15150	7417	482	4265	3696	3721	3468	0	0	0	0	0	0	0	0	0	0	0	0	0	0	0	0	0	0
EOG091206AX	947050	947484	19	nu	8265	0	990	0	7275	3391	261	1942	1574	1817	1942	0	0	0	0	0	0	0	0	0	0	0	0	0	0	0	0	0	0
EOG091206BD	2574712	2575101	19	nu	7410	0	243	0	7167	2456	158	2735	1134	1322	1976	0	0	0	0	0	0	0	0	0	0	0	0	0	0	0	0	0	0
EOG091206BE	309496	309906	19	nu	7809	0	339	0	7470	2736	192	2826	1356	1380	1908	0	0	0	0	0	0	0	0	0	0	0	0	0	0	0	0	0	0
EOG091206BG	989077	989547	19	nu	8949	0	960	0	7989	2877	265	2704	1307	1570	2408	0	0	0	0	0	0	0	0	0	0	0	0	0	0	0	0	0	0
EOG091206BP	621085	621468	19	nu	7296	0	483	0	6813	2547	250	2652	1050	1497	1614	0	0	0	0	0	0	0	0	0	0	0	0	0	0	0	0	0	0
EOG091206BS	1464103	1464528	19	nu	8094	0	411	0	7683	2929	238	2680	1270	1659	2074	0	0	0	0	0	0	0	0	0	0	0	0	0	0	0	0	0	0
EOG091206BV	2911060	2911776	19	nu	13623	0	1080	0	12543	4718	432	4458	2137	2581	3367	0	0	0	0	0	0	0	0	0	0	0	0	0	0	0	0	0	0
EOG091206BY	2647825	2648268	19	nu	8436	0	423	0	8013	3377	253	2109	1688	1689	2527	0	0	0	0	0	0	0	0	0	0	0	0	0	0	0	0	0	0
EOG091206C4	1932061	1932507	19	nu	8493	0	816	0	7677	3115	268	2367	1264	1851	2195	0	0	0	0	0	0	0	0	0	0	0	0	0	0	0	0	0	0
EOG091206CC	951076	951492	19	nu	7923	0	624	0	7299	2879	249	2493	1200	1679	1927	0	0	0	0	0	0	0	0	0	0	0	0	0	0	0	0	0	0
EOG091206CI	1644337	1644852	19	nu	9804	0	786	0	9018	3245	321	3375	1429	1816	2398	0	0	0	0	0	0	0	0	0	0	0	0	0	0	0	0	0	0
EOG091206CJ	2095081	2095635	19	nu	10545	0	1224	1	9320	3653	324	3221	1640	2013	2446	0	1	0	0	0	0	0	0	0	0	0	0	0	0	0	0	0	0
EOG091206CM	1709896	1710564	19	nu	12711	0	3342	0	9369	4179	432	2894	2090	2089	2296	0	0	0	0	0	0	0	0	0	0	0	0	0	0	0	0	0	0
EOG091206CP	1667143	1667493	19	nu	6669	0	507	0	6162	2631	116	1828	1001	1630	1703	0	0	0	0	0	0	0	0	0	0	0	0	0	0	0	0	0	0
EOG091206CS	775228	775680	19	nu	8607	0	369	0	8238	3747	163	2453	1625	2122	2038	0	0	0	0	0	0	0	0	0	0	0	0	0	0	0	0	0	0
EOG091206CT	2728450	2728815	19	nu	6954	0	96	0	6858	2603	140	2443	1133	1470	1812	0	0	0	0	0	0	0	0	0	0	0	0	0	0	0	0	0	0
EOG091206DA	740935	741363	19	nu	8151	0	1119	0	7032	2675	228	2504	1172	1503	1853	0	0	0	0	0	0	0	0	0	0	0	0	0	0	0	0	0	0
EOG091206DF	2034010	2034471	19	nu	8778	0	528	0	8250	3350	211	2958	1465	1885	1942	0	0	0	0	0	0	0	0	0	0	0	0	0	0	0	0	0	0
EOG091206DT	1839148	1839549	19	nu	7638	0	801	0	6837	2681	206	2222	1213	1468	1934	0	0	0	0	0	0	0	0	0	0	0	0	0	0	0	0	0	0
EOG091206DU	2350879	2351475	19	nu	11343	0	945	0	10398	3767	338	4375	1696	2071	2256	0	0	0	0	0	0	0	0	0	0	0	0	0	0	0	0	0	0
EOG091206DZ	1004197	1004688	19	nu	9348	0	747	0	8601	3198	291	3089	1512	1686	2314	0	0	0	0	0	0	0	0	0	0	0	0	0	0	0	0	0	0
EOG091206E0	535339	535890	19	nu	10488	0	984	0	9504	3526	320	3621	1454	2072	2357	0	0	0	0	0	0	0	0	0	0	0	0	0	0	0	0	0	0
EOG091206E9	435637	436047	19	nu	7809	0	540	0	7269	2752	250	2528	1118	1634	1989	0	0	0	0	0	0	0	0	0	0	0	0	0	0	0	0	0	0
EOG091206EB	930025	930693	19	nu	12711	0	957	0	11754	4722	436	4022	2009	2713	3010	0	0	0	0	0	0	0	0	0	0	0	0	0	0	0	0	0	0
EOG091206EE	1282414	1282944	19	nu	10089	0	759	0	9330	3568	289	3564	1619	1949	2198	0	0	0	0	0	0	0	0	0	0	0	0	0	0	0	0	0	0
EOG091206EG	282253	282753	19	nu	9519	0	768	0	8751	3262	326	3360	1482	1780	2129	0	0	0	0	0	0	0	0	0	0	0	0	0	0	0	0	0	0
EOG091206EN	471766	472329	19	nu	10716	0	876	0	9840	4276	299	2509	1773	2503	3055	0	0	0	0	0	0	0	0	0	0	0	0	0	0	0	0	0	0
EOG091206EY	739327	739932	19	nu	11514	0	2355	0	9159	4440	338	2772	2222	2218	1947	0	0	0	0	0	0	0	0	0	0	0	0	0	0	0	0	0	0
EOG091206FI	2576530	2576883	19	nu	6726	0	342	0	6384	2654	133	1967	1194	1460	1763	0	0	0	0	0	0	0	0	0	0	0	0	0	0	0	0	0	0
EOG091206FO	57403	57984	19	nu	11058	0	954	0	10104	3786	272	3969	1807	1979	2349	0	0	0	0	0	0	0	0	0	0	0	0	0	0	0	0	0	0
EOG091206FQ	718957	719454	19	nu	9462	0	288	0	9174	4034	197	3315	1796	2238	1825	0	0	0	0	0	0	0	0	0	0	0	0	0	0	0	0	0	0
EOG091206FR	844789	845391	19	nu	11457	0	159	0	11298	4328	280	4707	1519	2809	2263	0	0	0	0	0	0	0	0	0	0	0	0	0	0	0	0	0	0
EOG091206G2	177085	177387	19	nu	5757	0	897	0	4860	2300	122	1375	895	1405	1185	0	0	0	0	0	0	0	0	0	0	0	0	0	0	0	0	0	0
EOG091206G4	1294012	1294383	19	nu	7068	0	816	0	6252	3084	190	1739	1706	1378	1429	0	0	0	0	0	0	0	0	0	0	0	0	0	0	0	0	0	0
EOG091206G7	1666789	1667142	19	nu	6726	0	378	0	6348	2875	143	1982	1379	1496	1491	0	0	0	0	0	0	0	0	0	0	0	0	0	0	0	0	0	0
EOG091206G8	75595	76290	19	nu	13224	0	2307	0	10917	5225	302	3201	2508	2717	2491	0	0	0	0	0	0	0	0	0	0	0	0	0	0	0	0	0	0
EOG091206G9	1516972	1517562	19	nu	11229	0	690	0	10539	4666	309	3665	1506	3160	2208	0	0	0	0	0	0	0	0	0	0	0	0	0	0	0	0	0	0
EOG091206GJ	2747485	2747883	19	nu	7581	0	939	0	6642	2682	157	2394	1135	1547	1566	0	0	0	0	0	0	0	0	0	0	0	0	0	0	0	0	0	0
EOG091206GN	783595	784113	19	nu	9861	0	585	0	9276	3223	352	3200	1466	1757	2853	0	0	0	0	0	0	0	0	0	0	0	0	0	0	0	0	0	0
EOG091206GT	719455	720009	19	nu	10545	0	1680	0	8865	4367	235	2274	2456	1911	2224	0	0	0	0	0	0	0	0	0	0	0	0	0	0	0	0	0	0
EOG091206H0	1279450	1280028	19	nu	11001	0	1221	0	9780	3659	364	3593	1621	2038	2528	0	0	0	0	0	0	0	0	0	0	0	0	0	0	0	0	0	0
EOG091206H6	636862	637206	19	nu	6555	0	225	0	6330	2574	155	1960	957	1617	1796	0	0	0	0	0	0	0	0	0	0	0	0	0	0	0	0	0	0
EOG091206H7	2055985	2056374	19	nu	7410	0	327	0	7083	2705	158	2571	913	1792	1807	0	0	0	0	0	0	0	0	0	0	0	0	0	0	0	0	0	0
EOG091206H8	1744819	1745295	19	nu	9063	0	309	0	8754	3589	283	3007	1598	1991	2158	0	0	0	0	0	0	0	0	0	0	0	0	0	0	0	0	0	0
EOG091206HA	738034	738528	19	nu	9405	0	951	0	8454	3141	304	3325	1544	1597	1988	0	0	0	0	0	0	0	0	0	0	0	0	0	0	0	0	0	0
EOG091206HB	2831287	2831781	19	nu	9405	0	1683	0	7722	2976	303	2497	1463	1513	2249	0	0	0	0	0	0	0	0	0	0	0	0	0	0	0	0	0	0
EOG091206HE	2372869	2373369	19	nu	9519	0	792	0	8727	3325	332	2891	1625	1700	2511	0	0	0	0	0	0	0	0	0	0	0	0	0	0	0	0	0	0
EOG091206HG	1477174	1477818	19	nu	12255	0	2364	0	9891	3821	388	3767	1542	2279	2303	0	0	0	0	0	0	0	0	0	0	0	0	0	0	0	0	0	0
EOG091206HY	2888332	2888682	19	nu	6669	0	159	0	6510	2416	132	2303	1203	1213	1791	0	0	0	0	0	0	0	0	0	0	0	0	0	0	0	0	0	0
EOG091206HZ	2815903	2816277	19	nu	7125	0	273	0	6852	2828	163	2405	1332	1496	1619	0	0	0	0	0	0	0	0	0	0	0	0	0	0	0	0	0	0
EOG091206IE	877894	878424	19	nu	10089	0	1035	0	9054	3284	331	2801	1418	1866	2969	0	0	0	0	0	0	0	0	0	0	0	0	0	0	0	0	0	0
EOG091206IO	2336947	2337402	19	nu	8664	0	366	0	8298	3260	229	2836	1295	1965	2202	0	0	0	0	0	0	0	0	0	0	0	0	0	0	0	0	0	0
EOG091206IZ	1417969	1419126	19	nu	22002	0	5949	25	16028	7143	625	5351	3946	3197	3534	0	25	0	0	0	0	0	0	0	0	0	0	0	0	0	0	0	0
EOG091206J2	2659936	2660334	19	nu	7581	0	333	0	7248	3065	220	2063	1399	1666	2120	0	0	0	0	0	0	0	0	0	0	0	0	0	0	0	0	0	0
EOG091206J3	386917	387873	19	nu	18183	0	4251	0	13932	5445	544	5692	2149	3296	2795	0	0	0	0	0	0	0	0	0	0	0	0	0	0	0	0	0	0
EOG091206JA	2375392	2375871	19	nu	9120	0	1242	0	7878	3564	262	2628	1881	1683	1686	0	0	0	0	0	0	0	0	0	0	0	0	0	0	0	0	0	0
EOG091206JC	445207	445587	19	nu	7239	0	210	0	7029	2888	171	2269	1220	1668	1872	0	0	0	0	0	0	0	0	0	0	0	0	0	0	0	0	0	0
EOG091206JF	1615780	1616172	19	nu	7467	0	516	0	6951	3417	163	1790	1365	2052	1744	0	0	0	0	0	0	0	0	0	0	0	0	0	0	0	0	0	0
EOG091206JK	2308729	2309538	19	nu	15390	0	6909	0	8481	3573	447	2771	1743	1830	2137	0	0	0	0	0	0	0	0	0	0	0	0	0	0	0	0	0	0
EOG091206JL	2229178	2229510	19	nu	6327	0	138	0	6189	2845	84	1976	1332	1513	1368	0	0	0	0	0	0	0	0	0	0	0	0	0	0	0	0	0	0
EOG091206JO	1003702	1004196	19	nu	9405	0	543	0	8862	3192	309	3372	1402	1790	2298	0	0	0	0	0	0	0	0	0	0	0	0	0	0	0	0	0	0
EOG091206JR	2836258	2836704	19	nu	8493	0	255	1	8237	3820	245	2434	1801	2019	1983	0	1	0	0	0	0	0	0	0	0	0	0	0	0	0	0	0	0
EOG091206K2	455281	455850	19	nu	10830	0	450	0	10380	3861	310	4524	1444	2417	1995	0	0	0	0	0	0	0	0	0	0	0	0	0	0	0	0	0	0
EOG091206K9	1014151	1014549	19	nu	7581	0	375	0	7206	3155	195	2492	1441	1714	1559	0	0	0	0	0	0	0	0	0	0	0	0	0	0	0	0	0	0
EOG091206KA	1337500	1337946	19	nu	8493	0	324	0	8169	3531	167	2777	1289	2242	1861	0	0	0	0	0	0	0	0	0	0	0	0	0	0	0	0	0	0
EOG091206KD	2884156	2884794	19	nu	12141	0	489	0	11652	4272	460	3641	2053	2219	3739	0	0	0	0	0	0	0	0	0	0	0	0	0	0	0	0	0	0
EOG091206KI	2076067	2076594	19	nu	10032	0	714	0	9318	3652	360	2922	1560	2092	2744	0	0	0	0	0	0	0	0	0	0	0	0	0	0	0	0	0	0
EOG091206KS	64495	64830	19	nu	6384	0	303	0	6081	2148	137	2176	950	1198	1757	0	0	0	0	0	0	0	0	0	0	0	0	0	0	0	0	0	0
EOG091206KT	2764717	2765115	19	nu	7581	0	666	0	6915	2911	160	2483	1311	1600	1521	0	0	0	0	0	0	0	0	0	0	0	0	0	0	0	0	0	0
EOG091206KV	1093864	1094229	19	nu	6954	0	177	0	6777	2671	155	2494	1266	1405	1612	0	0	0	0	0	0	0	0	0	0	0	0	0	0	0	0	0	0
EOG091206KY	2548828	2549241	19	nu	7866	0	717	0	7149	3309	203	2263	1623	1686	1577	0	0	0	0	0	0	0	0	0	0	0	0	0	0	0	0	0	0
EOG091206L8	1613218	1613661	19	nu	8436	0	345	0	8091	2836	254	3015	1308	1528	2240	0	0	0	0	0	0	0	0	0	0	0	0	0	0	0	0	0	0
EOG091206LG	151753	152307	19	nu	10545	0	2514	0	8031	3552	361	2485	1514	2038	1994	0	0	0	0	0	0	0	0	0	0	0	0	0	0	0	0	0	0
EOG091206LK	156325	156723	19	nu	7581	0	144	0	7437	2897	204	2805	1308	1589	1735	0	0	0	0	0	0	0	0	0	0	0	0	0	0	0	0	0	0
EOG091206MB	2595862	2596230	19	nu	7011	0	225	0	6786	2746	234	2280	1229	1517	1760	0	0	0	0	0	0	0	0	0	0	0	0	0	0	0	0	0	0
EOG091206MK	2724526	2725125	19	nu	11400	0	2463	0	8937	3537	368	2923	1542	1995	2477	0	0	0	0	0	0	0	0	0	0	0	0	0	0	0	0	0	0
EOG091206MM	995818	996207	19	nu	7410	0	600	0	6810	2744	230	2149	1332	1412	1917	0	0	0	0	0	0	0	0	0	0	0	0	0	0	0	0	0	0
EOG091206MN	1686268	1686594	19	nu	6213	0	348	0	5865	2346	151	1953	921	1425	1566	0	0	0	0	0	0	0	0	0	0	0	0	0	0	0	0	0	0
EOG091206MU	1682830	1683588	19	nu	14421	0	2925	0	11496	5949	359	3125	1832	4117	2422	0	0	0	0	0	0	0	0	0	0	0	0	0	0	0	0	0	0
EOG091206N3	1503754	1504140	19	nu	7353	0	246	0	7107	3298	158	2272	1410	1888	1537	0	0	0	0	0	0	0	0	0	0	0	0	0	0	0	0	0	0
EOG091206NC	1443118	1443735	19	nu	11742	0	3657	0	8085	3526	356	2556	1597	1929	2003	0	0	0	0	0	0	0	0	0	0	0	0	0	0	0	0	0	0
EOG091206NT	2060230	2060553	19	nu	6156	0	72	0	6084	2789	138	1712	1262	1527	1583	0	0	0	0	0	0	0	0	0	0	0	0	0	0	0	0	0	0
EOG091206NV	921523	921942	19	nu	7980	0	1173	0	6807	2799	273	2296	1304	1495	1712	0	0	0	0	0	0	0	0	0	0	0	0	0	0	0	0	0	0
EOG091206O3	718564	718956	19	nu	7467	0	786	0	6681	2370	215	2459	1095	1275	1852	0	0	0	0	0	0	0	0	0	0	0	0	0	0	0	0	0	0
EOG091206O6	1674529	1675305	19	nu	14763	0	2304	0	12459	6155	415	3645	2134	4021	2659	0	0	0	0	0	0	0	0	0	0	0	0	0	0	0	0	0	0
EOG091206OA	2120932	2121354	19	nu	8037	0	1476	0	6561	3352	180	1689	1427	1925	1520	0	0	0	0	0	0	0	0	0	0	0	0	0	0	0	0	0	0
EOG091206OE	2071855	2072229	19	nu	7125	0	120	0	7005	2640	201	2363	1107	1533	2002	0	0	0	0	0	0	0	0	0	0	0	0	0	0	0	0	0	0
EOG091206OG	240262	240801	19	nu	10260	0	1245	0	9015	3652	369	2889	1800	1852	2474	0	0	0	0	0	0	0	0	0	0	0	0	0	0	0	0	0	0
EOG091206OH	1040806	1041138	19	nu	6327	0	210	0	6117	2777	139	2108	1307	1470	1232	0	0	0	0	0	0	0	0	0	0	0	0	0	0	0	0	0	0
EOG091206OJ	1994689	1995156	19	nu	8892	0	261	0	8631	3421	292	2492	1645	1776	2718	0	0	0	0	0	0	0	0	0	0	0	0	0	0	0	0	0	0
EOG091206OT	2715187	2715669	19	nu	9177	0	717	0	8460	3232	226	3075	1359	1873	2153	0	0	0	0	0	0	0	0	0	0	0	0	0	0	0	0	0	0
EOG091206P4	1637905	1638300	19	nu	7524	0	333	0	7191	2984	150	2534	1180	1804	1673	0	0	0	0	0	0	0	0	0	0	0	0	0	0	0	0	0	0
EOG091206PB	1026523	1026879	19	nu	6783	0	411	0	6372	2289	188	2248	965	1324	1835	0	0	0	0	0	0	0	0	0	0	0	0	0	0	0	0	0	0
EOG091206PH	2606395	2606790	19	nu	7524	0	369	0	7155	2639	249	2469	1163	1476	2047	0	0	0	0	0	0	0	0	0	0	0	0	0	0	0	0	0	0
EOG091206PP	455851	456237	19	nu	7353	0	633	0	6720	3309	179	1999	1773	1536	1412	0	0	0	0	0	0	0	0	0	0	0	0	0	0	0	0	0	0
EOG091206QA	1158133	1158519	19	nu	7353	0	450	0	6903	2583	201	2362	1025	1558	1958	0	0	0	0	0	0	0	0	0	0	0	0	0	0	0	0	0	0
EOG091206QV	1576999	1577421	19	nu	8037	0	1278	0	6759	2546	238	2157	1044	1502	2056	0	0	0	0	0	0	0	0	0	0	0	0	0	0	0	0	0	0
EOG091206QW	2212150	2212593	19	nu	8436	0	582	0	7854	3006	246	3107	1364	1642	1741	0	0	0	0	0	0	0	0	0	0	0	0	0	0	0	0	0	0
EOG091206R9	312892	313614	19	nu	13737	0	2403	0	11334	4794	442	3997	2251	2543	2543	0	0	0	0	0	0	0	0	0	0	0	0	0	0	0	0	0	0
EOG091206RG	1505839	1506456	19	nu	11742	0	1647	0	10095	4174	413	3154	2089	2085	2767	0	0	0	0	0	0	0	0	0	0	0	0	0	0	0	0	0	0
EOG091206SA	2669545	2670636	19	nu	20748	0	7023	0	13725	6232	595	4952	2866	3366	2541	0	0	0	0	0	0	0	0	0	0	0	0	0	0	0	0	0	0
EOG091206ST	2463616	2464146	19	nu	10089	0	984	0	9105	3912	265	2973	1881	2031	2220	0	0	0	0	0	0	0	0	0	0	0	0	0	0	0	0	0	0
EOG091206T7	1143523	1143834	19	nu	5928	0	432	0	5496	2312	155	2150	989	1323	1034	0	0	0	0	0	0	0	0	0	0	0	0	0	0	0	0	0	0
EOG091206TE	1438825	1439172	19	nu	6612	0	555	0	6057	2360	181	2080	1056	1304	1617	0	0	0	0	0	0	0	0	0	0	0	0	0	0	0	0	0	0
EOG091206TL	2548015	2548386	19	nu	7068	0	474	0	6594	2312	226	2784	1065	1247	1498	0	0	0	0	0	0	0	0	0	0	0	0	0	0	0	0	0	0
EOG091206TP	2576884	2577891	19	nu	19152	0	4398	0	14754	5227	669	6368	2161	3066	3159	0	0	0	0	0	0	0	0	0	0	0	0	0	0	0	0	0	0
EOG091206TW	1495285	1495614	19	nu	6270	0	444	0	5826	2621	169	1633	1278	1343	1572	0	0	0	0	0	0	0	0	0	0	0	0	0	0	0	0	0	0
EOG091206UA	1169464	1169886	19	nu	8037	0	495	0	7542	3017	252	2363	1234	1783	2162	0	0	0	0	0	0	0	0	0	0	0	0	0	0	0	0	0	0
EOG091206UK	756226	756699	19	nu	9006	0	933	0	8073	3048	307	2902	1136	1912	2123	0	0	0	0	0	0	0	0	0	0	0	0	0	0	0	0	0	0
EOG091206UP	235150	235521	19	nu	7068	0	429	0	6639	2473	144	2228	1085	1388	1938	0	0	0	0	0	0	0	0	0	0	0	0	0	0	0	0	0	0
EOG091206V3	1532014	1532430	19	nu	7923	0	999	0	6924	2773	269	2588	1181	1592	1563	0	0	0	0	0	0	0	0	0	0	0	0	0	0	0	0	0	0
EOG091206V9	1010371	1010730	19	nu	6840	0	240	0	6600	2698	164	2492	1218	1480	1410	0	0	0	0	0	0	0	0	0	0	0	0	0	0	0	0	0	0
EOG091206VG	1890523	1890879	19	nu	6783	0	345	0	6438	2728	187	2026	1013	1715	1684	0	0	0	0	0	0	0	0	0	0	0	0	0	0	0	0	0	0
EOG091206VI	1257904	1258272	19	nu	7011	0	186	0	6825	2584	220	2503	1154	1430	1738	0	0	0	0	0	0	0	0	0	0	0	0	0	0	0	0	0	0
EOG091206VO	2743636	2744052	19	nu	7923	0	945	0	6978	2597	217	2669	1037	1560	1712	0	0	0	0	0	0	0	0	0	0	0	0	0	0	0	0	0	0
EOG091206VX	1805926	1806345	19	nu	7980	0	240	0	7740	3022	239	2730	1208	1814	1988	0	0	0	0	0	0	0	0	0	0	0	0	0	0	0	0	0	0
EOG091206VZ	792679	793056	19	nu	7182	0	255	0	6927	3020	166	2385	1237	1783	1522	0	0	0	0	0	0	0	0	0	0	0	0	0	0	0	0	0	0
EOG091206W0	567148	567684	19	nu	10203	0	1668	0	8535	4066	248	2405	1384	2682	2064	0	0	0	0	0	0	0	0	0	0	0	0	0	0	0	0	0	0
EOG091206W6	650341	651102	19	nu	14478	0	1782	0	12696	5728	343	4514	2382	3346	2454	0	0	0	0	0	0	0	0	0	0	0	0	0	0	0	0	0	0
EOG091206WL	2314000	2314629	19	nu	11970	0	2109	0	9861	4148	326	3470	1888	2260	2243	0	0	0	0	0	0	0	0	0	0	0	0	0	0	0	0	0	0
EOG091206WT	2209609	2210043	19	nu	8265	0	843	0	7422	3141	229	2492	1741	1400	1789	0	0	0	0	0	0	0	0	0	0	0	0	0	0	0	0	0	0
EOG091206X9	1257619	1257903	19	nu	5415	0	768	0	4647	1893	160	1354	1048	845	1400	0	0	0	0	0	0	0	0	0	0	0	0	0	0	0	0	0	0
EOG091206XE	1041886	1042404	19	nu	9861	0	2598	0	7263	2667	353	2400	1232	1435	2196	0	0	0	0	0	0	0	0	0	0	0	0	0	0	0	0	0	0
EOG091206XP	1292953	1293348	19	nu	7524	0	354	0	7170	2459	252	2463	1222	1237	2248	0	0	0	0	0	0	0	0	0	0	0	0	0	0	0	0	0	0
EOG091206XQ	2548387	2548827	19	nu	8379	0	816	0	7563	3025	167	2756	1304	1721	1782	0	0	0	0	0	0	0	0	0	0	0	0	0	0	0	0	0	0
EOG091206YH	1342975	1343307	19	nu	6327	0	381	0	5946	2241	174	2210	1014	1227	1495	0	0	0	0	0	0	0	0	0	0	0	0	0	0	0	0	0	0
EOG091206YM	1903378	1903689	19	nu	5928	0	93	0	5835	2369	112	2293	1085	1284	1173	0	0	0	0	0	0	0	0	0	0	0	0	0	0	0	0	0	0
EOG091206YV	316855	317124	19	nu	5130	0	231	0	4899	2067	118	1486	798	1269	1346	0	0	0	0	0	0	0	0	0	0	0	0	0	0	0	0	0	0
EOG091206Z9	128338	128628	19	nu	5529	0	105	0	5424	2051	113	1883	927	1124	1490	0	0	0	0	0	0	0	0	0	0	0	0	0	0	0	0	0	0
EOG091206ZA	12088	12381	19	nu	5586	0	204	0	5382	2238	174	1668	1008	1230	1476	0	0	0	0	0	0	0	0	0	0	0	0	0	0	0	0	0	0
EOG091206ZM	2180446	2180925	19	nu	9120	0	1458	0	7662	2717	329	3100	1286	1431	1845	0	0	0	0	0	0	0	0	0	0	0	0	0	0	0	0	0	0
EOG091206ZU	1069720	1070517	19	nu	15162	0	2985	0	12177	6334	362	3536	2519	3815	2307	0	0	0	0	0	0	0	0	0	0	0	0	0	0	0	0	0	0
EOG09120702	1997419	1998024	19	nu	11514	0	1530	0	9984	3238	391	4656	1285	1953	2090	0	0	0	0	0	0	0	0	0	0	0	0	0	0	0	0	0	0
EOG0912070J	1670473	1670826	19	nu	6726	0	303	0	6423	2563	176	2218	1094	1469	1642	0	0	0	0	0	0	0	0	0	0	0	0	0	0	0	0	0	0
[truncated: 108 more rows]
