# Supplementary material for: Genome sequences identify three families of Coleoptera as morphologically derived click beetles (Elateridae)
Source: Sci Rep. 2018 Nov 20;8:17084. doi: 10.1038/s41598-018-35328-0 (PMC6244081; doi:10.1038/s41598-018-35328-0)
Supplement: Supplementary file 2 — Supplementary Dataset 1 [file 41598_2018_35328_MOESM2_ESM.zip › Supplementary_Data/Table7.xls]

## Sheet: Table7
FASconCAT INFO:
SUPERMATRIX FILE	P CODING CHARACTERS [%]	P MISSING DATA [?] [%]	P INDELS [%]	P AMBIGUITIES [%]	P PARSIMONY INFORMATIVE SITES [%]	P GC CONTENT [%]	PRINTED AS FASTA	PRINTED AS NEXUS	PRINTED AS PHYLIP
supermatrix	69.794	0	19.748	10.458	30.488	29.877	YES	NO	NO
FILE	START POSITION SUPERMATRIX	END POSITION SUPERMATRIX	N SEQUENCES	SEQUENCE TYPE	N CHARACTERS	N MISSING DATA [?]	N INDELS	N AMBIGUITIES	N PARSIMONY INFORMATIVE SITES	N GC CONTENT	N CODING CHARACTERS	A	C	G	T	U	N	Y	R	W	S	K	M	D	V	H	B	F	L	I	P	Q	E
EOG09120006	2837257	2847166	18	nu	178380	0	44296	2	134082	58362	1749	41879	26410	31952	33841	0	2	0	0	0	0	0	0	0	0	0	0	0	0	0	0	0	0
EOG09120008	4015743	4024848	10	nu	91060	0	16826	0	74234	29996	2131	24469	13312	16684	19769	0	0	0	0	0	0	0	0	0	0	0	0	0	0	0	0	0	0
EOG0912000A	1356421	1365386	10	nu	89660	0	14218	0	75442	30650	2064	24752	13587	17063	20040	0	0	0	0	0	0	0	0	0	0	0	0	0	0	0	0	0	0
EOG0912000F	557003	563186	13	nu	80392	0	19670	0	60722	28249	1367	19140	12867	15382	13333	0	0	0	0	0	0	0	0	0	0	0	0	0	0	0	0	0	0
EOG09120016	3282275	3288494	16	nu	99520	0	35398	1	64121	28768	1405	19328	13161	15607	16025	0	1	0	0	0	0	0	0	0	0	0	0	0	0	0	0	0	0
EOG0912001M	3984953	3989476	15	nu	67860	0	28856	0	39004	17650	1293	11957	7614	10036	9397	0	0	0	0	0	0	0	0	0	0	0	0	0	0	0	0	0	0
EOG09120022	760141	764438	16	nu	68768	0	20458	0	48310	21274	809	14952	9393	11881	12084	0	0	0	0	0	0	0	0	0	0	0	0	0	0	0	0	0	0
EOG09120036	398207	401440	8	nu	25872	0	5278	0	20594	9535	239	6545	3909	5626	4514	0	0	0	0	0	0	0	0	0	0	0	0	0	0	0	0	0	0
EOG09120039	406951	410378	15	nu	51420	0	19122	0	32298	13934	662	10776	6374	7560	7588	0	0	0	0	0	0	0	0	0	0	0	0	0	0	0	0	0	0
EOG0912003H	859749	863566	14	nu	53452	0	8160	0	45292	20038	1152	14939	8137	11901	10315	0	0	0	0	0	0	0	0	0	0	0	0	0	0	0	0	0	0
EOG09120041	3145441	3148866	14	nu	47964	0	12002	0	35962	15423	1058	11288	7168	8255	9251	0	0	0	0	0	0	0	0	0	0	0	0	0	0	0	0	0	0
EOG09120047	1186511	1189642	9	nu	28188	0	5566	0	22622	9369	396	6981	4438	4931	6272	0	0	0	0	0	0	0	0	0	0	0	0	0	0	0	0	0	0
EOG0912004M	2109079	2111974	13	nu	37648	0	6516	0	31132	12775	538	9772	5654	7121	8585	0	0	0	0	0	0	0	0	0	0	0	0	0	0	0	0	0	0
EOG0912005Y	2105405	2107910	14	nu	35084	0	2984	0	32100	13552	545	9785	6569	6983	8763	0	0	0	0	0	0	0	0	0	0	0	0	0	0	0	0	0	0
EOG09120061	855601	857954	18	nu	42372	0	2442	0	39930	17432	213	12591	7699	9733	9907	0	0	0	0	0	0	0	0	0	0	0	0	0	0	0	0	0	0
EOG0912006W	2884331	2886800	18	nu	44460	0	3148	0	41312	17198	674	12590	8605	8593	11524	0	0	0	0	0	0	0	0	0	0	0	0	0	0	0	0	0	0
EOG0912007G	44449	46766	18	nu	41724	0	6130	0	35594	17198	486	10299	7817	9381	8097	0	0	0	0	0	0	0	0	0	0	0	0	0	0	0	0	0	0
EOG0912007J	4062865	4065102	14	nu	31332	0	13410	0	17922	7589	805	5688	3372	4217	4645	0	0	0	0	0	0	0	0	0	0	0	0	0	0	0	0	0	0
EOG0912007R	1165177	1167848	18	nu	48096	0	6034	0	42062	16834	565	16250	7551	9283	8978	0	0	0	0	0	0	0	0	0	0	0	0	0	0	0	0	0	0
EOG0912008N	733049	734874	18	nu	32868	0	8708	0	24160	10599	292	8104	5031	5568	5457	0	0	0	0	0	0	0	0	0	0	0	0	0	0	0	0	0	0
EOG09120093	2256839	2259200	16	nu	37792	0	17648	0	20144	8966	355	6683	4111	4855	4495	0	0	0	0	0	0	0	0	0	0	0	0	0	0	0	0	0	0
EOG09120094	2033123	2035386	17	nu	38488	0	11782	0	26706	10834	877	8899	4694	6140	6973	0	0	0	0	0	0	0	0	0	0	0	0	0	0	0	0	0	0
EOG09120098	3718703	3720954	18	nu	40536	0	9040	0	31496	13190	477	10318	5905	7285	7988	0	0	0	0	0	0	0	0	0	0	0	0	0	0	0	0	0	0
EOG091200AD	1916031	1918654	18	nu	47232	0	15310	0	31922	13431	884	11162	6586	6845	7329	0	0	0	0	0	0	0	0	0	0	0	0	0	0	0	0	0	0
EOG091200AQ	1954637	1956374	12	nu	20856	0	1530	0	19326	8835	356	5865	3955	4880	4626	0	0	0	0	0	0	0	0	0	0	0	0	0	0	0	0	0	0
EOG091200BH	431855	433878	14	nu	28336	0	5688	0	22648	9121	567	7462	4594	4527	6065	0	0	0	0	0	0	0	0	0	0	0	0	0	0	0	0	0	0
EOG091200BJ	2406047	2407950	15	nu	28560	0	11660	0	16900	7189	293	5406	3362	3827	4305	0	0	0	0	0	0	0	0	0	0	0	0	0	0	0	0	0	0
EOG091200CT	2310417	2312598	19	nu	41458	0	8194	0	33264	12830	866	11784	6146	6684	8650	0	0	0	0	0	0	0	0	0	0	0	0	0	0	0	0	0	0
EOG091200D6	3687615	3689386	16	nu	28352	0	7460	0	20892	9954	324	6387	3863	6091	4551	0	0	0	0	0	0	0	0	0	0	0	0	0	0	0	0	0	0
EOG091200DF	588685	590248	19	nu	29716	0	12080	0	17636	7752	431	5712	3813	3939	4172	0	0	0	0	0	0	0	0	0	0	0	0	0	0	0	0	0	0
EOG091200DH	4155357	4157384	18	nu	36504	0	6244	0	30260	11940	706	10527	5779	6161	7793	0	0	0	0	0	0	0	0	0	0	0	0	0	0	0	0	0	0
EOG091200E7	907263	909780	15	nu	37770	0	12904	31	24835	10945	562	8343	4759	6186	5547	0	31	0	0	0	0	0	0	0	0	0	0	0	0	0	0	0	0
EOG091200EN	646137	648640	13	nu	32552	0	10484	0	22068	8163	972	7280	4044	4119	6625	0	0	0	0	0	0	0	0	0	0	0	0	0	0	0	0	0	0
EOG091200FG	2075553	2077670	17	nu	36006	0	11744	0	24262	10916	379	7792	5238	5678	5554	0	0	0	0	0	0	0	0	0	0	0	0	0	0	0	0	0	0
EOG091200FU	3413781	3415846	18	nu	37188	0	6410	0	30778	13227	411	10625	6242	6985	6926	0	0	0	0	0	0	0	0	0	0	0	0	0	0	0	0	0	0
EOG091200HR	4205943	4207954	19	nu	38228	0	9790	0	28438	12562	486	9051	6482	6080	6825	0	0	0	0	0	0	0	0	0	0	0	0	0	0	0	0	0	0
EOG091200IK	1512053	1513600	18	nu	27864	0	2250	0	25614	10664	303	8504	4646	6018	6446	0	0	0	0	0	0	0	0	0	0	0	0	0	0	0	0	0	0
EOG091200J4	882821	884976	18	nu	38808	0	17094	0	21714	8331	872	7567	3884	4447	5816	0	0	0	0	0	0	0	0	0	0	0	0	0	0	0	0	0	0
EOG091200JH	3887905	3890732	15	nu	42420	0	20622	2	21796	7380	1596	7217	3512	3868	7199	0	2	0	0	0	0	0	0	0	0	0	0	0	0	0	0	0	0
EOG091200KA	3699043	3700566	17	nu	25908	0	4112	0	21796	9063	248	6795	4034	5029	5938	0	0	0	0	0	0	0	0	0	0	0	0	0	0	0	0	0	0
EOG091200KC	3449597	3451110	11	nu	16654	0	6878	0	9776	4649	138	2871	2306	2343	2256	0	0	0	0	0	0	0	0	0	0	0	0	0	0	0	0	0	0
EOG091200LO	4069639	4071306	17	nu	28356	0	8280	0	20076	8744	290	6599	3851	4893	4733	0	0	0	0	0	0	0	0	0	0	0	0	0	0	0	0	0	0
EOG091200M3	2757041	2758634	18	nu	28692	0	2616	2	26074	11689	340	8303	5302	6387	6082	0	2	0	0	0	0	0	0	0	0	0	0	0	0	0	0	0	0
EOG091200MT	3835759	3837644	18	nu	33948	0	5510	0	28438	11147	778	8873	5457	5690	8418	0	0	0	0	0	0	0	0	0	0	0	0	0	0	0	0	0	0
EOG091200ND	782771	784624	17	nu	31518	0	6408	2	25108	10787	556	7585	5392	5395	6736	0	2	0	0	0	0	0	0	0	0	0	0	0	0	0	0	0	0
EOG091200NL	3641709	3643474	18	nu	31788	0	3006	0	28782	11999	378	10358	5360	6639	6425	0	0	0	0	0	0	0	0	0	0	0	0	0	0	0	0	0	0
EOG091200NX	2126755	2128098	17	nu	22848	0	4914	0	17934	8223	271	5854	3674	4549	3857	0	0	0	0	0	0	0	0	0	0	0	0	0	0	0	0	0	0
EOG091200P1	3949699	3951264	18	nu	28188	0	1672	0	26516	9856	395	9814	4440	5416	6846	0	0	0	0	0	0	0	0	0	0	0	0	0	0	0	0	0	0
EOG091200QR	1905187	1906642	18	nu	26208	0	3474	50	22684	9900	385	7283	4132	5768	5501	0	50	0	0	0	0	0	0	0	0	0	0	0	0	0	0	0	0
EOG091200QT	3419971	3421568	18	nu	28764	0	5522	0	23242	10259	507	7180	4642	5617	5803	0	0	0	0	0	0	0	0	0	0	0	0	0	0	0	0	0	0
EOG091200RD	2059071	2060420	18	nu	24300	0	3308	0	20992	8751	416	7040	4309	4442	5201	0	0	0	0	0	0	0	0	0	0	0	0	0	0	0	0	0	0
EOG091200SR	3423047	3424446	18	nu	25200	0	3340	0	21860	8700	513	7419	3748	4952	5741	0	0	0	0	0	0	0	0	0	0	0	0	0	0	0	0	0	0
EOG091200T5	467969	469784	19	nu	34504	0	15046	0	19458	7606	509	7065	3644	3962	4787	0	0	0	0	0	0	0	0	0	0	0	0	0	0	0	0	0	0
EOG091200TB	4150481	4151910	16	nu	22880	0	6352	0	16528	7485	268	5193	3608	3877	3850	0	0	0	0	0	0	0	0	0	0	0	0	0	0	0	0	0	0
EOG091200VK	3233435	3234748	16	nu	21024	0	3186	0	17838	7356	344	5966	3099	4257	4516	0	0	0	0	0	0	0	0	0	0	0	0	0	0	0	0	0	0
EOG091200WG	1949833	1951688	19	nu	35264	0	9584	0	25680	10895	686	8816	5020	5875	5969	0	0	0	0	0	0	0	0	0	0	0	0	0	0	0	0	0	0
EOG091200WI	1474247	1475546	14	nu	18200	0	1976	0	16224	7646	237	4753	3726	3920	3825	0	0	0	0	0	0	0	0	0	0	0	0	0	0	0	0	0	0
EOG091200X9	786441	787778	17	nu	22746	0	3164	0	19582	9497	156	5650	5026	4471	4435	0	0	0	0	0	0	0	0	0	0	0	0	0	0	0	0	0	0
EOG091200XN	2138051	2139542	17	nu	25364	0	6342	0	19022	7878	423	6493	3732	4146	4651	0	0	0	0	0	0	0	0	0	0	0	0	0	0	0	0	0	0
EOG091200XQ	2367051	2368304	18	nu	22572	0	3338	0	19234	8029	277	6209	3634	4395	4996	0	0	0	0	0	0	0	0	0	0	0	0	0	0	0	0	0	0
EOG091200YK	1045569	1047124	18	nu	28008	0	2454	0	25554	10368	669	8411	4283	6085	6775	0	0	0	0	0	0	0	0	0	0	0	0	0	0	0	0	0	0
EOG091200Z0	1273895	1275268	17	nu	23358	0	850	0	22508	10133	233	7652	4286	5847	4723	0	0	0	0	0	0	0	0	0	0	0	0	0	0	0	0	0	0
EOG0912010V	1877871	1879062	14	nu	16688	0	3632	0	13056	5102	196	4588	2383	2719	3366	0	0	0	0	0	0	0	0	0	0	0	0	0	0	0	0	0	0
EOG09120115	1909405	1910948	10	nu	15440	0	3226	0	12214	4949	441	3917	2157	2792	3348	0	0	0	0	0	0	0	0	0	0	0	0	0	0	0	0	0	0
EOG0912011M	3170153	3171486	19	nu	25346	0	6746	0	18600	8250	351	5346	3705	4545	5004	0	0	0	0	0	0	0	0	0	0	0	0	0	0	0	0	0	0
EOG09120121	3820163	3821406	14	nu	17416	0	224	0	17192	7748	210	5751	3196	4552	3693	0	0	0	0	0	0	0	0	0	0	0	0	0	0	0	0	0	0
EOG09120131	2332527	2333876	17	nu	22950	0	2778	0	20172	7680	527	7255	3814	3866	5237	0	0	0	0	0	0	0	0	0	0	0	0	0	0	0	0	0	0
EOG0912014E	3750729	3751890	18	nu	20916	0	4476	0	16440	7603	203	5172	3515	4088	3665	0	0	0	0	0	0	0	0	0	0	0	0	0	0	0	0	0	0
EOG0912015U	1951689	1952872	17	nu	20128	0	1808	0	18320	8513	388	6004	3743	4770	3803	0	0	0	0	0	0	0	0	0	0	0	0	0	0	0	0	0	0
EOG0912015W	3323393	3324924	16	nu	24512	0	7738	0	16774	6932	484	5542	3304	3628	4300	0	0	0	0	0	0	0	0	0	0	0	0	0	0	0	0	0	0
EOG09120164	4172013	4173244	17	nu	20944	0	1610	0	19334	8342	209	6481	3559	4783	4511	0	0	0	0	0	0	0	0	0	0	0	0	0	0	0	0	0	0
EOG09120165	3941553	3942896	19	nu	25536	0	4776	0	20760	8908	604	6376	4231	4677	5476	0	0	0	0	0	0	0	0	0	0	0	0	0	0	0	0	0	0
EOG09120186	111339	112614	18	nu	22968	0	8158	0	14810	6798	442	4588	3149	3649	3424	0	0	0	0	0	0	0	0	0	0	0	0	0	0	0	0	0	0
EOG091201B6	4305147	4306364	17	nu	20706	0	3530	0	17176	7161	384	5593	3137	4024	4422	0	0	0	0	0	0	0	0	0	0	0	0	0	0	0	0	0	0
EOG091201CK	2531199	2532414	12	nu	14592	0	274	0	14318	7207	158	3840	3473	3734	3271	0	0	0	0	0	0	0	0	0	0	0	0	0	0	0	0	0	0
EOG091201DR	487655	489206	11	nu	17072	0	4996	0	12076	5082	400	4139	2517	2565	2855	0	0	0	0	0	0	0	0	0	0	0	0	0	0	0	0	0	0
EOG091201EA	3339191	3340254	17	nu	18088	0	1074	0	17014	6954	186	5634	3578	3376	4426	0	0	0	0	0	0	0	0	0	0	0	0	0	0	0	0	0	0
EOG091201EB	189809	190964	16	nu	18496	0	4522	0	13974	5767	333	4507	2613	3154	3700	0	0	0	0	0	0	0	0	0	0	0	0	0	0	0	0	0	0
EOG091201EJ	2263883	2264906	16	nu	16384	0	1958	0	14426	5368	558	5043	2506	2862	4015	0	0	0	0	0	0	0	0	0	0	0	0	0	0	0	0	0	0
EOG091201EU	791915	792840	12	nu	11112	0	28	0	11084	5247	65	3516	2216	3031	2321	0	0	0	0	0	0	0	0	0	0	0	0	0	0	0	0	0	0
EOG091201F1	2949425	2950980	18	nu	28008	0	6532	0	21476	8681	588	8062	3857	4824	4733	0	0	0	0	0	0	0	0	0	0	0	0	0	0	0	0	0	0
EOG091201FG	1174107	1175304	14	nu	16772	0	3262	0	13510	5860	356	4010	2598	3262	3640	0	0	0	0	0	0	0	0	0	0	0	0	0	0	0	0	0	0
EOG091201FQ	2042633	2043632	11	nu	11000	0	2000	0	9000	3659	66	2734	1731	1928	2607	0	0	0	0	0	0	0	0	0	0	0	0	0	0	0	0	0	0
EOG091201FR	719977	720946	18	nu	17460	0	2002	0	15458	6016	181	5491	2529	3487	3951	0	0	0	0	0	0	0	0	0	0	0	0	0	0	0	0	0	0
EOG091201HP	1005821	1007118	17	nu	22066	0	3828	0	18238	7423	438	6511	3355	4068	4304	0	0	0	0	0	0	0	0	0	0	0	0	0	0	0	0	0	0
EOG091201IY	3592315	3593352	18	nu	18684	0	2524	0	16160	6708	265	5426	2903	3805	4026	0	0	0	0	0	0	0	0	0	0	0	0	0	0	0	0	0	0
EOG091201JN	825287	826786	18	nu	27000	0	4378	33	22589	10218	580	7608	4936	5282	4763	0	33	0	0	0	0	0	0	0	0	0	0	0	0	0	0	0	0
EOG091201K2	1391911	1393354	18	nu	25992	0	6064	0	19928	7954	638	6702	3589	4365	5272	0	0	0	0	0	0	0	0	0	0	0	0	0	0	0	0	0	0
EOG091201K3	2700397	2701444	17	nu	17816	0	610	0	17206	8639	146	4624	3754	4885	3943	0	0	0	0	0	0	0	0	0	0	0	0	0	0	0	0	0	0
EOG091201L5	2941765	2942692	18	nu	16704	0	746	0	15958	7785	170	4610	3076	4709	3563	0	0	0	0	0	0	0	0	0	0	0	0	0	0	0	0	0	0
EOG091201LG	819593	820398	17	nu	13702	0	2480	0	11222	5270	170	3119	2268	3002	2833	0	0	0	0	0	0	0	0	0	0	0	0	0	0	0	0	0	0
EOG091201M3	577973	580136	18	nu	38952	0	17242	0	21710	8194	1168	7838	3474	4720	5678	0	0	0	0	0	0	0	0	0	0	0	0	0	0	0	0	0	0
EOG091201NC	3200845	3201778	18	nu	16812	0	544	0	16268	7264	221	4844	3174	4090	4160	0	0	0	0	0	0	0	0	0	0	0	0	0	0	0	0	0	0
EOG091201O7	515579	516602	17	nu	17408	0	1612	2	15794	6390	413	5154	2852	3538	4250	0	2	0	0	0	0	0	0	0	0	0	0	0	0	0	0	0	0
EOG091201PU	730287	731362	18	nu	19368	0	5466	0	13902	7074	132	4125	3603	3471	2703	0	0	0	0	0	0	0	0	0	0	0	0	0	0	0	0	0	0
EOG091201RL	3686199	3687290	10	nu	10920	0	1170	0	9750	3958	288	3200	1766	2192	2592	0	0	0	0	0	0	0	0	0	0	0	0	0	0	0	0	0	0
EOG091201SB	2590303	2591146	18	nu	15192	0	316	0	14876	5929	70	5019	2590	3339	3928	0	0	0	0	0	0	0	0	0	0	0	0	0	0	0	0	0	0
EOG091201SO	684897	686114	17	nu	20706	0	4910	0	15796	6737	410	5729	3133	3604	3330	0	0	0	0	0	0	0	0	0	0	0	0	0	0	0	0	0	0
EOG091201UE	2439891	2441192	16	nu	20832	0	8664	0	12168	5067	476	3909	2348	2719	3192	0	0	0	0	0	0	0	0	0	0	0	0	0	0	0	0	0	0
EOG091201UJ	3279609	3280662	17	nu	17918	0	2668	0	15250	5829	240	4974	2839	2990	4447	0	0	0	0	0	0	0	0	0	0	0	0	0	0	0	0	0	0
EOG091201VU	810433	811436	18	nu	18072	0	1772	36	16264	7308	368	4131	3139	4169	4825	0	36	0	0	0	0	0	0	0	0	0	0	0	0	0	0	0	0
EOG091201X3	2860299	2861218	18	nu	16560	0	760	0	15800	7434	146	4900	2948	4486	3466	0	0	0	0	0	0	0	0	0	0	0	0	0	0	0	0	0	0
EOG091201Y5	668497	669322	9	nu	7434	0	2016	0	5418	2367	48	1635	1118	1249	1416	0	0	0	0	0	0	0	0	0	0	0	0	0	0	0	0	0	0
EOG091201YU	2897363	2898154	9	nu	7128	0	522	0	6606	2644	102	2222	1151	1493	1740	0	0	0	0	0	0	0	0	0	0	0	0	0	0	0	0	0	0
EOG091201ZN	1500241	1501038	17	nu	13566	0	1878	0	11688	5148	61	3712	2269	2879	2828	0	0	0	0	0	0	0	0	0	0	0	0	0	0	0	0	0	0
EOG0912020M	1701201	1702088	17	nu	15096	0	1506	0	13590	6035	214	3870	2838	3197	3685	0	0	0	0	0	0	0	0	0	0	0	0	0	0	0	0	0	0
EOG0912022S	3326843	3327660	17	nu	13906	0	890	0	13016	5426	172	4448	2225	3201	3142	0	0	0	0	0	0	0	0	0	0	0	0	0	0	0	0	0	0
EOG09120237	2340033	2340948	18	nu	16488	0	4872	0	11616	5507	231	3151	2564	2943	2958	0	0	0	0	0	0	0	0	0	0	0	0	0	0	0	0	0	0
EOG0912023K	2118035	2119504	14	nu	20580	0	4726	0	15854	6654	612	5433	2600	4054	3767	0	0	0	0	0	0	0	0	0	0	0	0	0	0	0	0	0	0
EOG0912023Y	4166173	4167456	18	nu	23112	0	6988	0	16124	6816	563	5954	3134	3682	3354	0	0	0	0	0	0	0	0	0	0	0	0	0	0	0	0	0	0
EOG0912024K	1745191	1746208	15	nu	15270	0	1660	0	13610	6110	360	4251	2841	3269	3249	0	0	0	0	0	0	0	0	0	0	0	0	0	0	0	0	0	0
EOG0912024V	1990983	1993030	15	nu	30720	0	15262	0	15458	6164	543	5333	2812	3352	3961	0	0	0	0	0	0	0	0	0	0	0	0	0	0	0	0	0	0
EOG0912025L	550767	551666	12	nu	10800	0	1278	0	9522	4238	305	2819	2016	2222	2465	0	0	0	0	0	0	0	0	0	0	0	0	0	0	0	0	0	0
EOG0912026R	950853	951846	15	nu	14910	0	1438	0	13472	5886	407	3249	2615	3271	4337	0	0	0	0	0	0	0	0	0	0	0	0	0	0	0	0	0	0
EOG09120271	3955033	3956252	17	nu	20740	0	8404	0	12336	5927	189	4010	3139	2788	2399	0	0	0	0	0	0	0	0	0	0	0	0	0	0	0	0	0	0
EOG0912028I	1367741	1368646	17	nu	15402	0	1190	0	14212	5969	298	4735	2625	3344	3508	0	0	0	0	0	0	0	0	0	0	0	0	0	0	0	0	0	0
EOG09120299	27901	28842	17	nu	16014	0	4594	0	11420	5008	279	3820	2373	2635	2592	0	0	0	0	0	0	0	0	0	0	0	0	0	0	0	0	0	0
EOG0912029M	3332741	3333810	18	nu	19260	0	3906	0	15354	6829	224	4229	2962	3867	4296	0	0	0	0	0	0	0	0	0	0	0	0	0	0	0	0	0	0
EOG0912029Z	1515959	1517878	14	nu	26880	0	11400	0	15480	7245	477	5586	3540	3705	2649	0	0	0	0	0	0	0	0	0	0	0	0	0	0	0	0	0	0
EOG091202AE	1203221	1204212	18	nu	17856	0	2006	0	15850	6886	303	5291	2953	3933	3673	0	0	0	0	0	0	0	0	0	0	0	0	0	0	0	0	0	0
EOG091202BI	4068775	4069638	17	nu	14688	0	742	0	13946	5824	174	4611	2601	3223	3511	0	0	0	0	0	0	0	0	0	0	0	0	0	0	0	0	0	0
EOG091202D0	1621739	1622542	15	nu	12060	0	4228	0	7832	3480	151	1759	1623	1857	2593	0	0	0	0	0	0	0	0	0	0	0	0	0	0	0	0	0	0
EOG091202E0	2925659	2926510	18	nu	15336	0	3792	0	11544	4684	226	3724	1964	2720	3136	0	0	0	0	0	0	0	0	0	0	0	0	0	0	0	0	0	0
EOG091202GD	1983207	1984918	14	nu	23968	0	10504	0	13464	5733	348	4408	2435	3298	3323	0	0	0	0	0	0	0	0	0	0	0	0	0	0	0	0	0	0
EOG091202GU	2890471	2891158	10	nu	6880	0	1492	0	5388	2662	97	1479	1015	1647	1247	0	0	0	0	0	0	0	0	0	0	0	0	0	0	0	0	0	0
EOG091202HH	1551457	1552254	12	nu	9576	0	2044	0	7532	3033	192	2208	1475	1558	2291	0	0	0	0	0	0	0	0	0	0	0	0	0	0	0	0	0	0
EOG091202IB	3771839	3772690	17	nu	14484	0	1756	0	12728	5333	246	3801	2429	2904	3594	0	0	0	0	0	0	0	0	0	0	0	0	0	0	0	0	0	0
EOG091202IH	3379083	3379864	18	nu	14076	0	1994	0	12082	5043	208	4147	2257	2786	2892	0	0	0	0	0	0	0	0	0	0	0	0	0	0	0	0	0	0
EOG091202J5	62337	63046	18	nu	12780	0	696	0	12084	5370	99	3792	2470	2900	2922	0	0	0	0	0	0	0	0	0	0	0	0	0	0	0	0	0	0
EOG091202M1	4052027	4053008	10	nu	9820	0	1764	0	8056	3022	342	3000	1273	1749	2034	0	0	0	0	0	0	0	0	0	0	0	0	0	0	0	0	0	0
EOG091202QC	1134507	1135450	16	nu	15104	0	412	0	14692	6308	344	3749	2936	3372	4635	0	0	0	0	0	0	0	0	0	0	0	0	0	0	0	0	0	0
EOG091202RC	2545325	2546050	12	nu	8712	0	1656	0	7056	3296	88	2293	1527	1769	1467	0	0	0	0	0	0	0	0	0	0	0	0	0	0	0	0	0	0
EOG091202SP	827707	828492	18	nu	14148	0	1350	0	12798	6004	221	3685	2691	3313	3109	0	0	0	0	0	0	0	0	0	0	0	0	0	0	0	0	0	0
EOG091202WY	936779	937536	15	nu	11370	0	1432	0	9938	4255	205	3259	1790	2465	2424	0	0	0	0	0	0	0	0	0	0	0	0	0	0	0	0	0	0
EOG0912030P	903369	904148	14	nu	10920	0	1384	0	9536	4089	206	3410	2224	1865	2037	0	0	0	0	0	0	0	0	0	0	0	0	0	0	0	0	0	0
EOG0912033L	1827357	1828098	18	nu	13356	0	2610	0	10746	4843	148	3193	2297	2546	2710	0	0	0	0	0	0	0	0	0	0	0	0	0	0	0	0	0	0
EOG09120346	3938245	3938890	17	nu	10982	0	518	0	10464	4620	110	3365	1865	2755	2479	0	0	0	0	0	0	0	0	0	0	0	0	0	0	0	0	0	0
EOG09120364	1483667	1484310	19	nu	12236	0	2706	0	9530	3994	262	3218	1706	2288	2318	0	0	0	0	0	0	0	0	0	0	0	0	0	0	0	0	0	0
EOG0912036W	3337921	3338710	17	nu	13430	0	1186	0	12244	5094	362	3807	2291	2803	3343	0	0	0	0	0	0	0	0	0	0	0	0	0	0	0	0	0	0
EOG091203BY	202839	203544	8	nu	5648	0	1906	0	3742	1806	42	1006	822	984	930	0	0	0	0	0	0	0	0	0	0	0	0	0	0	0	0	0	0
EOG091203E7	710031	710616	15	nu	8790	0	3670	0	5120	2099	122	1640	959	1140	1381	0	0	0	0	0	0	0	0	0	0	0	0	0	0	0	0	0	0
EOG091203F6	247305	247988	15	nu	10260	0	1892	2	8366	3876	170	2590	1437	2439	1900	0	2	0	0	0	0	0	0	0	0	0	0	0	0	0	0	0	0
EOG091203KD	293475	294468	8	nu	7952	0	2166	0	5786	2284	228	1819	1067	1217	1683	0	0	0	0	0	0	0	0	0	0	0	0	0	0	0	0	0	0
EOG091203MT	878355	879310	17	nu	16252	0	4322	2	11928	4841	431	4501	2163	2678	2586	0	2	0	0	0	0	0	0	0	0	0	0	0	0	0	0	0	0
EOG091203N2	2631585	2632222	18	nu	11484	0	1136	0	10348	4088	149	3917	2060	2028	2343	0	0	0	0	0	0	0	0	0	0	0	0	0	0	0	0	0	0
EOG091203NL	3288495	3289156	15	nu	9930	0	3682	0	6248	3104	126	1859	1645	1459	1285	0	0	0	0	0	0	0	0	0	0	0	0	0	0	0	0	0	0
EOG091203OG	2345567	2346332	15	nu	11490	0	2298	0	9192	3499	341	3086	1564	1935	2607	0	0	0	0	0	0	0	0	0	0	0	0	0	0	0	0	0	0
EOG091203P4	1094457	1095166	17	nu	12070	0	1410	0	10660	4032	267	3517	1838	2194	3111	0	0	0	0	0	0	0	0	0	0	0	0	0	0	0	0	0	0
EOG091203QU	300957	301920	14	nu	13496	0	5802	0	7694	3706	370	2482	2077	1629	1506	0	0	0	0	0	0	0	0	0	0	0	0	0	0	0	0	0	0
EOG091203RB	548191	549034	15	nu	12660	0	2154	0	10506	5361	293	3027	2765	2596	2118	0	0	0	0	0	0	0	0	0	0	0	0	0	0	0	0	0	0
EOG091203VQ	3059133	3059516	18	nu	6912	0	90	0	6822	2807	58	2450	1444	1363	1565	0	0	0	0	0	0	0	0	0	0	0	0	0	0	0	0	0	0
EOG091203W7	3468103	3468680	18	nu	10404	0	138	0	10266	4394	122	3485	1768	2626	2387	0	0	0	0	0	0	0	0	0	0	0	0	0	0	0	0	0	0
EOG091203XM	775425	775992	13	nu	7384	0	718	0	6666	2970	83	2543	1205	1765	1153	0	0	0	0	0	0	0	0	0	0	0	0	0	0	0	0	0	0
EOG091203ZL	1895641	1896290	11	nu	7150	0	2982	68	4100	1817	97	1255	848	969	1028	0	68	0	0	0	0	0	0	0	0	0	0	0	0	0	0	0	0
EOG0912040Y	570473	571130	8	nu	5264	0	276	0	4988	2084	163	1719	814	1270	1185	0	0	0	0	0	0	0	0	0	0	0	0	0	0	0	0	0	0
EOG09120431	3821407	3822400	17	nu	16898	0	3032	2	13864	5508	490	4794	2475	3033	3562	0	2	0	0	0	0	0	0	0	0	0	0	0	0	0	0	0	0
EOG0912043Z	3066217	3066802	18	nu	10548	0	4032	0	6516	2212	191	1884	964	1248	2420	0	0	0	0	0	0	0	0	0	0	0	0	0	0	0	0	0	0
EOG0912045T	2996563	2997224	12	nu	7944	0	934	0	7010	3013	132	2170	1285	1728	1827	0	0	0	0	0	0	0	0	0	0	0	0	0	0	0	0	0	0
EOG0912049N	2377235	2378074	17	nu	14280	0	6440	0	7840	2741	408	3030	1271	1470	2069	0	0	0	0	0	0	0	0	0	0	0	0	0	0	0	0	0	0
EOG091204B0	4304519	4305146	17	nu	10676	0	1894	0	8782	2859	239	3507	1314	1545	2416	0	0	0	0	0	0	0	0	0	0	0	0	0	0	0	0	0	0
EOG091204CC	1175305	1176052	18	nu	13464	0	982	0	12482	7122	92	2925	4427	2695	2435	0	0	0	0	0	0	0	0	0	0	0	0	0	0	0	0	0	0
EOG091204CX	770461	771724	13	nu	16432	0	6704	0	9728	3161	725	3354	1441	1720	3213	0	0	0	0	0	0	0	0	0	0	0	0	0	0	0	0	0	0
EOG091204IC	2323089	2323604	16	nu	8256	0	910	0	7346	2972	188	2461	1219	1753	1913	0	0	0	0	0	0	0	0	0	0	0	0	0	0	0	0	0	0
EOG091204JZ	2086969	2087528	17	nu	9520	0	1200	0	8320	3136	238	2883	1214	1922	2301	0	0	0	0	0	0	0	0	0	0	0	0	0	0	0	0	0	0
EOG091204MF	2652179	2653164	16	nu	15776	0	5326	0	10450	4377	462	4055	2097	2280	2018	0	0	0	0	0	0	0	0	0	0	0	0	0	0	0	0	0	0
EOG091204Q5	1118721	1119378	17	nu	11186	0	2212	0	8974	4717	179	1968	2208	2509	2289	0	0	0	0	0	0	0	0	0	0	0	0	0	0	0	0	0	0
EOG091204S1	1029683	1030264	18	nu	10476	0	772	0	9704	4216	233	3207	1884	2332	2281	0	0	0	0	0	0	0	0	0	0	0	0	0	0	0	0	0	0
EOG091204SY	2248685	2249144	12	nu	5520	0	1352	0	4168	1649	82	1459	693	956	1060	0	0	0	0	0	0	0	0	0	0	0	0	0	0	0	0	0	0
EOG091204TV	1683541	1683952	16	nu	6592	0	844	0	5748	2426	101	1733	1029	1397	1589	0	0	0	0	0	0	0	0	0	0	0	0	0	0	0	0	0	0
EOG091204X1	86045	86784	12	nu	8880	0	2938	0	5942	2600	168	1665	1305	1295	1677	0	0	0	0	0	0	0	0	0	0	0	0	0	0	0	0	0	0
EOG091204XN	1218203	1218568	17	nu	6222	0	272	0	5950	2526	40	1864	1134	1392	1560	0	0	0	0	0	0	0	0	0	0	0	0	0	0	0	0	0	0
EOG0912052B	2783101	2783476	18	nu	6768	0	86	0	6682	3226	28	1955	1613	1613	1501	0	0	0	0	0	0	0	0	0	0	0	0	0	0	0	0	0	0
EOG0912056T	3368825	3369604	18	nu	14040	0	1706	1	12333	5673	351	4124	2795	2878	2536	0	1	0	0	0	0	0	0	0	0	0	0	0	0	0	0	0	0
EOG0912058T	1128043	1128382	18	nu	6120	0	284	0	5836	2228	22	2005	779	1449	1603	0	0	0	0	0	0	0	0	0	0	0	0	0	0	0	0	0	0
EOG091205CA	3806259	3806822	18	nu	10152	0	1054	0	9098	3642	194	3773	1522	2120	1683	0	0	0	0	0	0	0	0	0	0	0	0	0	0	0	0	0	0
EOG091205CF	3667461	3667792	17	nu	5644	0	142	0	5502	2325	57	1850	973	1352	1327	0	0	0	0	0	0	0	0	0	0	0	0	0	0	0	0	0	0
EOG091205FV	933127	933638	18	nu	9216	0	950	0	8266	3840	234	2517	1608	2232	1909	0	0	0	0	0	0	0	0	0	0	0	0	0	0	0	0	0	0
EOG091205G2	2725701	2726090	18	nu	7020	0	642	0	6378	2937	119	2023	1238	1699	1418	0	0	0	0	0	0	0	0	0	0	0	0	0	0	0	0	0	0
EOG091205IQ	2061503	2061852	18	nu	6300	0	558	0	5742	2385	29	2223	1208	1177	1134	0	0	0	0	0	0	0	0	0	0	0	0	0	0	0	0	0	0
EOG091205NH	1211221	1212014	13	nu	10322	0	4580	0	5742	2778	126	1775	1300	1478	1189	0	0	0	0	0	0	0	0	0	0	0	0	0	0	0	0	0	0
EOG091205NZ	3951829	3952206	17	nu	6426	0	206	0	6220	2365	94	2189	1011	1354	1666	0	0	0	0	0	0	0	0	0	0	0	0	0	0	0	0	0	0
EOG091205PH	1068957	1069624	10	nu	6680	0	860	0	5820	2885	150	1628	1155	1730	1307	0	0	0	0	0	0	0	0	0	0	0	0	0	0	0	0	0	0
EOG091205RE	2284915	2285392	10	nu	4780	0	1368	0	3412	1525	83	938	758	767	949	0	0	0	0	0	0	0	0	0	0	0	0	0	0	0	0	0	0
EOG091205T2	1591959	1592774	12	nu	9792	0	1938	0	7854	3061	417	3214	1217	1844	1579	0	0	0	0	0	0	0	0	0	0	0	0	0	0	0	0	0	0
EOG091205TM	1320253	1320734	18	nu	8676	0	1692	0	6984	2681	123	2820	1149	1532	1483	0	0	0	0	0	0	0	0	0	0	0	0	0	0	0	0	0	0
EOG091205TU	527395	527758	17	nu	6188	0	940	0	5248	2436	78	1547	969	1467	1265	0	0	0	0	0	0	0	0	0	0	0	0	0	0	0	0	0	0
EOG091205WJ	2910263	2910648	7	nu	2702	0	648	0	2054	1031	32	593	442	589	430	0	0	0	0	0	0	0	0	0	0	0	0	0	0	0	0	0	0
EOG091205YN	3726221	3726928	17	nu	12036	0	3764	0	8272	3451	252	3137	1523	1928	1684	0	0	0	0	0	0	0	0	0	0	0	0	0	0	0	0	0	0
EOG09120604	2013431	2013864	17	nu	7378	0	558	0	6820	3142	199	2046	1075	2067	1632	0	0	0	0	0	0	0	0	0	0	0	0	0	0	0	0	0	0
EOG0912060U	845713	846078	10	nu	3660	0	814	0	2846	1290	57	932	732	558	624	0	0	0	0	0	0	0	0	0	0	0	0	0	0	0	0	0	0
EOG0912063Z	1294823	1295082	18	nu	4680	0	122	0	4558	1820	22	1524	656	1164	1214	0	0	0	0	0	0	0	0	0	0	0	0	0	0	0	0	0	0
EOG09120675	540207	541174	18	nu	17424	0	6204	0	11220	4998	461	4571	2293	2705	1651	0	0	0	0	0	0	0	0	0	0	0	0	0	0	0	0	0	0
EOG091206AD	3602987	3603314	19	nu	6232	0	280	0	5952	2213	99	2264	802	1411	1475	0	0	0	0	0	0	0	0	0	0	0	0	0	0	0	0	0	0
EOG091206BN	753365	753692	18	nu	5904	0	358	0	5546	2589	95	1770	764	1825	1187	0	0	0	0	0	0	0	0	0	0	0	0	0	0	0	0	0	0
EOG091206CW	1986317	1986622	11	nu	3366	0	472	0	2894	1374	100	846	378	996	674	0	0	0	0	0	0	0	0	0	0	0	0	0	0	0	0	0	0
EOG091206FV	4035441	4036340	17	nu	15300	0	6460	0	8840	3793	494	3118	1677	2116	1929	0	0	0	0	0	0	0	0	0	0	0	0	0	0	0	0	0	0
EOG091206G3	1	238	18	nu	4284	0	186	0	4098	1833	35	1251	606	1227	1014	0	0	0	0	0	0	0	0	0	0	0	0	0	0	0	0	0	0
EOG091206GL	26559	26890	18	nu	5976	0	1106	2	4868	2479	79	1536	1110	1369	853	0	2	0	0	0	0	0	0	0	0	0	0	0	0	0	0	0	0
EOG091206HD	1781559	1781864	17	nu	5202	0	534	0	4668	1817	120	1607	911	906	1244	0	0	0	0	0	0	0	0	0	0	0	0	0	0	0	0	0	0
EOG091206HQ	2352423	2352746	9	nu	2916	0	484	0	2432	1265	44	696	621	644	471	0	0	0	0	0	0	0	0	0	0	0	0	0	0	0	0	0	0
EOG091206RU	3463055	3463290	7	nu	1652	0	32	33	1587	710	32	543	251	459	334	0	33	0	0	0	0	0	0	0	0	0	0	0	0	0	0	0	0
EOG091206XK	2803265	2803540	14	nu	3864	0	638	0	3226	1067	156	1114	465	602	1045	0	0	0	0	0	0	0	0	0	0	0	0	0	0	0	0	0	0
EOG09120716	3014889	3015238	18	nu	6300	0	1462	0	4838	2082	176	1591	900	1182	1165	0	0	0	0	0	0	0	0	0	0	0	0	0	0	0	0	0	0
EOG0912073P	485339	485662	17	nu	5508	0	974	0	4534	2109	165	1577	1023	1086	848	0	0	0	0	0	0	0	0	0	0	0	0	0	0	0	0	0	0
EOG0912074T	3011575	3011804	18	nu	4140	0	256	0	3884	1599	38	1434	714	885	851	0	0	0	0	0	0	0	0	0	0	0	0	0	0	0	0	0	0
EOG0912078S	220715	220894	15	nu	2700	0	182	0	2518	954	31	910	365	589	654	0	0	0	0	0	0	0	0	0	0	0	0	0	0	0	0	0	0
EOG0912079F	336181	336422	13	nu	3146	0	138	0	3008	1232	28	1195	625	607	581	0	0	0	0	0	0	0	0	0	0	0	0	0	0	0	0	0	0
EOG091207CE	3587167	3587324	18	nu	2844	0	48	0	2796	1139	18	984	420	719	673	0	0	0	0	0	0	0	0	0	0	0	0	0	0	0	0	0	0
EOG091207FH	3597945	3598098	17	nu	2618	0	118	0	2500	975	30	856	311	664	669	0	0	0	0	0	0	0	0	0	0	0	0	0	0	0	0	0	0
EOG09120001	3870049	3885350	18	nu	275436	0	63988	0	211448	99717	3070	71786	44406	55311	39945	0	0	0	0	0	0	0	0	0	0	0	0	0	0	0	0	0	0
EOG09120002	1438729	1469312	7	nu	214088	0	112688	0	101400	45226	949	36679	21132	24094	19495	0	0	0	0	0	0	0	0	0	0	0	0	0	0	0	0	0	0
EOG09120003	3017751	3029202	18	nu	206136	0	61374	0	144762	63282	2953	49444	29017	34265	32036	0	0	0	0	0	0	0	0	0	0	0	0	0	0	0	0	0	0
EOG0912000C	3397045	3406412	11	nu	103048	0	30092	0	72956	29336	2220	24128	12960	16376	19492	0	0	0	0	0	0	0	0	0	0	0	0	0	0	0	0	0	0
EOG0912000K	1934211	1940926	10	nu	67160	0	21388	0	45772	18901	887	15127	8572	10329	11744	0	0	0	0	0	0	0	0	0	0	0	0	0	0	0	0	0	0
EOG0912000O	1529299	1536508	13	nu	93730	0	35548	0	58182	26623	1728	18952	11812	14811	12607	0	0	0	0	0	0	0	0	0	0	0	0	0	0	0	0	0	0
EOG0912000P	2156989	2164220	19	nu	137408	0	60216	0	77192	31189	1609	24778	15790	15399	21225	0	0	0	0	0	0	0	0	0	0	0	0	0	0	0	0	0	0
EOG0912000T	7369	12294	17	nu	83742	0	26506	0	57236	25773	820	18183	10909	14864	13280	0	0	0	0	0	0	0	0	0	0	0	0	0	0	0	0	0	0
EOG0912000V	2454885	2461560	15	nu	100140	0	32104	0	68036	29480	1573	22108	13024	16456	16448	0	0	0	0	0	0	0	0	0	0	0	0	0	0	0	0	0	0
EOG0912000X	4245623	4251746	19	nu	116356	0	46224	0	70132	29803	1307	21438	14675	15128	18891	0	0	0	0	0	0	0	0	0	0	0	0	0	0	0	0	0	0
EOG09120010	2094229	2100428	19	nu	117800	0	55950	0	61850	27569	1876	17893	12461	15108	16388	0	0	0	0	0	0	0	0	0	0	0	0	0	0	0	0	0	0
EOG09120013	3108739	3114052	17	nu	90338	0	34132	0	56206	22820	834	17519	11197	11623	15867	0	0	0	0	0	0	0	0	0	0	0	0	0	0	0	0	0	0
EOG09120017	3910811	3915642	19	nu	91808	0	24092	1	67715	30321	636	23551	13405	16916	13843	0	1	0	0	0	0	0	0	0	0	0	0	0	0	0	0	0	0
EOG09120019	4074395	4079452	15	nu	75870	0	24896	1	50973	23736	716	16914	12877	10859	10323	0	1	0	0	0	0	0	0	0	0	0	0	0	0	0	0	0	0
EOG0912001B	1586741	1591958	17	nu	88706	0	39324	0	49382	20693	1151	15612	9941	10752	13077	0	0	0	0	0	0	0	0	0	0	0	0	0	0	0	0	0	0
EOG0912001D	63047	68180	14	nu	71876	0	17974	0	53902	21631	1438	18635	9414	12217	13636	0	0	0	0	0	0	0	0	0	0	0	0	0	0	0	0	0	0
EOG0912001G	1673363	1677886	13	nu	58812	0	31638	0	27174	11347	679	8358	5944	5403	7469	0	0	0	0	0	0	0	0	0	0	0	0	0	0	0	0	0	0
EOG0912001H	132033	134842	16	nu	44960	0	8088	0	36872	17750	584	11464	7598	10152	7658	0	0	0	0	0	0	0	0	0	0	0	0	0	0	0	0	0	0
EOG0912001I	4256305	4262498	11	nu	68134	0	24560	0	43574	16553	1607	15312	8017	8536	11709	0	0	0	0	0	0	0	0	0	0	0	0	0	0	0	0	0	0
EOG0912001J	1411187	1415910	19	nu	89756	0	15388	0	74368	34644	1659	22040	15142	19502	17684	0	0	0	0	0	0	0	0	0	0	0	0	0	0	0	0	0	0
EOG0912001L	4142239	4147188	19	nu	94050	0	24292	0	69758	30332	1673	26367	14312	16020	13059	0	0	0	0	0	0	0	0	0	0	0	0	0	0	0	0	0	0
EOG0912001N	2473951	2479208	19	nu	99902	0	50798	0	49104	19080	1851	15788	9674	9406	14236	0	0	0	0	0	0	0	0	0	0	0	0	0	0	0	0	0	0
EOG0912001O	442301	447442	19	nu	97698	0	26590	2	71106	33312	1012	21355	15414	17898	16439	0	2	0	0	0	0	0	0	0	0	0	0	0	0	0	0	0	0
EOG0912001Q	2954355	2959258	19	nu	93176	0	28246	0	64930	27872	1080	19615	13009	14863	17443	0	0	0	0	0	0	0	0	0	0	0	0	0	0	0	0	0	0
EOG0912001S	1314551	1319588	19	nu	95722	0	50364	0	45358	21694	1024	13414	10225	11469	10250	0	0	0	0	0	0	0	0	0	0	0	0	0	0	0	0	0	0
EOG0912001U	150353	154780	19	nu	84132	0	26444	0	57688	24658	1142	17930	11756	12902	15100	0	0	0	0	0	0	0	0	0	0	0	0	0	0	0	0	0	0
EOG0912001V	3774227	3777908	16	nu	58912	0	21906	0	37006	17748	660	11532	7242	10506	7726	0	0	0	0	0	0	0	0	0	0	0	0	0	0	0	0	0	0
EOG0912001Y	1085853	1090216	16	nu	69824	0	41870	0	27954	10014	1520	9667	4634	5380	8273	0	0	0	0	0	0	0	0	0	0	0	0	0	0	0	0	0	0
EOG0912001Z	1306137	1311190	18	nu	90972	0	48732	0	42240	18651	1003	14383	9536	9115	9206	0	0	0	0	0	0	0	0	0	0	0	0	0	0	0	0	0	0
EOG09120021	2128099	2131908	15	nu	57150	0	26426	2	30722	12857	1322	10202	6346	6511	7663	0	2	0	0	0	0	0	0	0	0	0	0	0	0	0	0	0	0
EOG09120025	3957089	3962292	17	nu	88468	0	33356	0	55112	23733	1132	19618	11404	12329	11761	0	0	0	0	0	0	0	0	0	0	0	0	0	0	0	0	0	0
EOG09120026	2991485	2994814	19	nu	63270	0	13760	0	49510	20957	1754	16911	9445	11512	11642	0	0	0	0	0	0	0	0	0	0	0	0	0	0	0	0	0	0
EOG09120027	3928727	3935392	11	nu	73326	0	30402	1	42923	19628	1521	14389	9911	9717	8906	0	1	0	0	0	0	0	0	0	0	0	0	0	0	0	0	0	0
EOG0912002C	531015	534174	19	nu	60040	0	15950	0	44090	19924	514	14386	9743	10181	9780	0	0	0	0	0	0	0	0	0	0	0	0	0	0	0	0	0	0
EOG0912002F	4132069	4136102	19	nu	76646	0	22974	0	53672	24838	843	14655	11988	12850	14179	0	0	0	0	0	0	0	0	0	0	0	0	0	0	0	0	0	0
EOG0912002H	3253643	3257822	16	nu	66880	0	16934	0	49946	22959	818	15700	11401	11558	11287	0	0	0	0	0	0	0	0	0	0	0	0	0	0	0	0	0	0
EOG0912002I	3538467	3542768	14	nu	60228	0	27688	0	32540	12487	994	10848	6235	6252	9205	0	0	0	0	0	0	0	0	0	0	0	0	0	0	0	0	0	0
EOG0912002J	3732541	3736270	10	nu	37300	0	11198	0	26102	11145	545	8317	5355	5790	6640	0	0	0	0	0	0	0	0	0	0	0	0	0	0	0	0	0	0
EOG0912002L	3694993	3699042	17	nu	68850	0	34232	0	34618	14369	889	11411	6540	7829	8838	0	0	0	0	0	0	0	0	0	0	0	0	0	0	0	0	0	0
EOG0912002R	2979677	2982632	8	nu	23648	0	3762	0	19886	10268	426	5361	4530	5738	4257	0	0	0	0	0	0	0	0	0	0	0	0	0	0	0	0	0	0
EOG0912002S	2285393	2289566	11	nu	45914	0	4570	0	41344	16197	1379	14635	7453	8744	10512	0	0	0	0	0	0	0	0	0	0	0	0	0	0	0	0	0	0
EOG0912002T	619389	623290	14	nu	54628	0	17032	0	37596	14916	800	12653	7116	7800	10027	0	0	0	0	0	0	0	0	0	0	0	0	0	0	0	0	0	0
EOG0912002V	3828625	3833302	18	nu	84204	0	28962	0	55242	24439	1406	19109	12083	12356	11694	0	0	0	0	0	0	0	0	0	0	0	0	0	0	0	0	0	0
EOG0912002Y	1035003	1038468	18	nu	62388	0	25402	0	36986	13825	1384	12309	6629	7196	10852	0	0	0	0	0	0	0	0	0	0	0	0	0	0	0	0	0	0
EOG0912002Z	2693173	2697232	18	nu	73080	0	30102	0	42978	17143	1077	14395	8050	9093	11440	0	0	0	0	0	0	0	0	0	0	0	0	0	0	0	0	0	0
EOG09120030	1639751	1643372	11	nu	39842	0	7256	0	32586	15591	617	10047	7340	8251	6948	0	0	0	0	0	0	0	0	0	0	0	0	0	0	0	0	0	0
EOG09120031	3998543	4001898	19	nu	63764	0	10702	0	53062	22561	424	16910	10377	12184	13591	0	0	0	0	0	0	0	0	0	0	0	0	0	0	0	0	0	0
EOG09120033	2585037	2588976	12	nu	47280	0	9318	0	37962	15563	1564	12263	7303	8260	10136	0	0	0	0	0	0	0	0	0	0	0	0	0	0	0	0	0	0
EOG09120034	2749815	2752922	18	nu	55944	0	26320	0	29624	14589	1229	9274	5669	8920	5761	0	0	0	0	0	0	0	0	0	0	0	0	0	0	0	0	0	0
EOG0912003D	3463291	3466546	7	nu	22792	0	5256	0	17536	7330	290	5893	3419	3911	4313	0	0	0	0	0	0	0	0	0	0	0	0	0	0	0	0	0	0
EOG0912003E	2662691	2665112	19	nu	46018	0	10400	0	35618	14791	800	12548	7276	7515	8279	0	0	0	0	0	0	0	0	0	0	0	0	0	0	0	0	0	0
EOG0912003I	2292337	2296290	15	nu	59310	0	26792	2	32516	13165	1207	10327	5697	7468	9024	0	2	0	0	0	0	0	0	0	0	0	0	0	0	0	0	0	0
EOG0912003M	4124771	4127934	19	nu	60116	0	18586	0	41530	21023	1124	14852	10743	10280	5655	0	0	0	0	0	0	0	0	0	0	0	0	0	0	0	0	0	0
EOG0912003N	2207897	2212176	19	nu	81320	0	26184	0	55136	23703	1641	21141	11198	12505	10292	0	0	0	0	0	0	0	0	0	0	0	0	0	0	0	0	0	0
EOG0912003O	3493477	3497026	19	nu	67450	0	27934	0	39516	17014	786	11226	7638	9376	11276	0	0	0	0	0	0	0	0	0	0	0	0	0	0	0	0	0	0
EOG0912003R	161237	165758	19	nu	85918	0	41920	10	43988	19368	1300	17335	8722	10646	7285	0	10	0	0	0	0	0	0	0	0	0	0	0	0	0	0	0	0
EOG0912003S	1469313	1472744	17	nu	58344	0	26280	0	32064	13556	926	10542	5840	7716	7966	0	0	0	0	0	0	0	0	0	0	0	0	0	0	0	0	0	0
EOG0912003U	3189167	3192400	19	nu	61446	0	13190	0	48256	20506	744	14090	10528	9978	13660	0	0	0	0	0	0	0	0	0	0	0	0	0	0	0	0	0	0
EOG0912003V	2327917	2330818	14	nu	40628	0	20866	0	19762	8770	268	6571	3865	4905	4421	0	0	0	0	0	0	0	0	0	0	0	0	0	0	0	0	0	0
EOG0912003W	2123497	2126754	19	nu	61902	0	14052	0	47850	20173	580	14656	9462	10711	13021	0	0	0	0	0	0	0	0	0	0	0	0	0	0	0	0	0	0
EOG0912003X	1919195	1923114	18	nu	70560	0	30832	0	39728	14958	1382	13702	7274	7684	11068	0	0	0	0	0	0	0	0	0	0	0	0	0	0	0	0	0	0
EOG09120040	3571823	3575268	19	nu	65474	0	23378	0	42096	20504	792	11873	10556	9948	9719	0	0	0	0	0	0	0	0	0	0	0	0	0	0	0	0	0	0
EOG09120043	4038841	4042600	19	nu	71440	0	26054	0	45386	18985	1395	13643	9759	9226	12758	0	0	0	0	0	0	0	0	0	0	0	0	0	0	0	0	0	0
EOG09120044	1073531	1078254	12	nu	56688	0	26150	15	30523	14732	1025	9047	6166	8566	6744	0	15	0	0	0	0	0	0	0	0	0	0	0	0	0	0	0	0
EOG09120046	2236237	2239834	12	nu	43176	0	17114	0	26062	10843	1151	8619	5191	5652	6600	0	0	0	0	0	0	0	0	0	0	0	0	0	0	0	0	0	0
EOG09120048	1017375	1020962	14	nu	50232	0	14256	0	35976	14479	874	12077	6880	7599	9420	0	0	0	0	0	0	0	0	0	0	0	0	0	0	0	0	0	0
EOG0912004A	3604255	3607870	18	nu	65088	0	8010	0	57078	24687	701	20947	10805	13882	11444	0	0	0	0	0	0	0	0	0	0	0	0	0	0	0	0	0	0
EOG0912004C	3007741	3011574	18	nu	69012	0	27694	0	41318	15511	2052	14190	7209	8302	11617	0	0	0	0	0	0	0	0	0	0	0	0	0	0	0	0	0	0
EOG0912004E	1479613	1483044	18	nu	61776	0	28360	0	33416	15559	798	11121	7686	7873	6736	0	0	0	0	0	0	0	0	0	0	0	0	0	0	0	0	0	0
EOG0912004J	2582411	2585036	13	nu	34138	0	11850	0	22288	9577	420	7319	4125	5452	5392	0	0	0	0	0	0	0	0	0	0	0	0	0	0	0	0	0	0
EOG0912004V	348883	352488	17	nu	61302	0	25824	0	35478	15864	610	10816	7864	8000	8798	0	0	0	0	0	0	0	0	0	0	0	0	0	0	0	0	0	0
EOG0912004W	3653489	3656930	18	nu	61956	0	25432	0	36524	15806	967	13861	7337	8469	6857	0	0	0	0	0	0	0	0	0	0	0	0	0	0	0	0	0	0
EOG0912004Y	564093	568280	19	nu	79572	0	25200	0	54372	21689	1810	18127	10433	11256	14556	0	0	0	0	0	0	0	0	0	0	0	0	0	0	0	0	0	0
EOG0912004Z	1651275	1653844	19	nu	48830	0	9258	0	39572	15997	310	12923	7384	8613	10652	0	0	0	0	0	0	0	0	0	0	0	0	0	0	0	0	0	0
EOG09120051	3097393	3099964	12	nu	30864	0	6792	0	24072	11177	419	6959	5142	6035	5936	0	0	0	0	0	0	0	0	0	0	0	0	0	0	0	0	0	0
EOG09120052	381619	385348	7	nu	26110	0	9708	0	16402	7487	275	5021	3674	3813	3894	0	0	0	0	0	0	0	0	0	0	0	0	0	0	0	0	0	0
EOG09120053	2301103	2304702	18	nu	64800	0	26218	0	38582	15712	1214	12362	7613	8099	10508	0	0	0	0	0	0	0	0	0	0	0	0	0	0	0	0	0	0
EOG09120054	2824279	2827798	17	nu	59840	0	16702	2	43136	16636	1053	15993	7555	9081	10507	0	2	0	0	0	0	0	0	0	0	0	0	0	0	0	0	0	0
EOG09120055	1697967	1701200	19	nu	61446	0	24084	0	37362	16645	588	11936	7506	9139	8781	0	0	0	0	0	0	0	0	0	0	0	0	0	0	0	0	0	0
EOG09120058	3865649	3868296	19	nu	50312	0	5232	0	45080	21205	330	14153	9991	11214	9722	0	0	0	0	0	0	0	0	0	0	0	0	0	0	0	0	0	0
EOG09120059	147619	149394	11	nu	19536	0	4150	0	15386	6165	543	4629	2777	3388	4592	0	0	0	0	0	0	0	0	0	0	0	0	0	0	0	0	0	0
EOG0912005C	3152589	3155354	15	nu	41490	0	8464	0	33026	13975	592	11008	6170	7805	8043	0	0	0	0	0	0	0	0	0	0	0	0	0	0	0	0	0	0
EOG0912005D	4234215	4237562	19	nu	63612	0	10452	0	53160	23544	721	18535	10154	13390	11081	0	0	0	0	0	0	0	0	0	0	0	0	0	0	0	0	0	0
EOG0912005E	4289875	4293338	19	nu	65816	0	22940	0	42876	19286	823	12377	9576	9710	11213	0	0	0	0	0	0	0	0	0	0	0	0	0	0	0	0	0	0
EOG0912005G	2683565	2687014	14	nu	48300	0	12092	2	36206	17229	864	11888	8642	8587	7089	0	2	0	0	0	0	0	0	0	0	0	0	0	0	0	0	0	0
EOG0912005J	1881789	1884984	19	nu	60724	0	22332	0	38392	17782	726	10911	8866	8916	9699	0	0	0	0	0	0	0	0	0	0	0	0	0	0	0	0	0	0
EOG0912005L	199295	202838	19	nu	67336	0	33286	0	34050	13193	1336	10476	6750	6443	10381	0	0	0	0	0	0	0	0	0	0	0	0	0	0	0	0	0	0
EOG0912005N	262753	265622	19	nu	54530	0	15892	0	38638	17400	832	10831	8526	8874	10407	0	0	0	0	0	0	0	0	0	0	0	0	0	0	0	0	0	0
EOG0912005P	867887	870722	18	nu	51048	0	10870	0	40178	17390	682	11799	8116	9274	10989	0	0	0	0	0	0	0	0	0	0	0	0	0	0	0	0	0	0
EOG0912005S	1254051	1256852	19	nu	53238	0	15120	0	38118	15491	631	12056	7075	8416	10571	0	0	0	0	0	0	0	0	0	0	0	0	0	0	0	0	0	0
EOG0912005U	240147	243474	19	nu	63232	0	23716	28	39488	15356	1308	13180	7814	7542	10952	0	28	0	0	0	0	0	0	0	0	0	0	0	0	0	0	0	0
EOG0912005W	2443229	2447354	15	nu	61890	0	31262	0	30628	13914	853	9054	6310	7604	7660	0	0	0	0	0	0	0	0	0	0	0	0	0	0	0	0	0	0
EOG0912005X	3375421	3378038	17	nu	44506	0	19830	0	24676	10453	226	7938	4691	5762	6285	0	0	0	0	0	0	0	0	0	0	0	0	0	0	0	0	0	0
EOG09120060	3990655	3994168	16	nu	56224	0	19320	0	36904	14670	603	13298	5161	9509	8936	0	0	0	0	0	0	0	0	0	0	0	0	0	0	0	0	0	0
EOG09120062	20691	23532	19	nu	53998	0	19952	0	34046	14765	1114	10068	7398	7367	9213	0	0	0	0	0	0	0	0	0	0	0	0	0	0	0	0	0	0
EOG09120063	3220327	3223356	19	nu	57570	0	10610	0	46960	22084	646	13059	12084	10000	11817	0	0	0	0	0	0	0	0	0	0	0	0	0	0	0	0	0	0
EOG09120065	1167849	1170994	10	nu	31460	0	13760	0	17700	7964	442	6784	3607	4357	2952	0	0	0	0	0	0	0	0	0	0	0	0	0	0	0	0	0	0
EOG09120067	3705549	3709122	18	nu	64332	0	24414	0	39918	16891	1863	12516	7712	9179	10511	0	0	0	0	0	0	0	0	0	0	0	0	0	0	0	0	0	0
EOG09120069	125117	128694	19	nu	67982	0	25002	0	42980	17673	1255	13687	8434	9239	11620	0	0	0	0	0	0	0	0	0	0	0	0	0	0	0	0	0	0
EOG0912006D	1786203	1788580	19	nu	45182	0	6670	0	38512	16091	476	11992	7594	8497	10429	0	0	0	0	0	0	0	0	0	0	0	0	0	0	0	0	0	0
EOG0912006F	4178233	4181038	19	nu	53314	0	14130	0	39184	16808	945	12429	7697	9111	9947	0	0	0	0	0	0	0	0	0	0	0	0	0	0	0	0	0	0
EOG0912006G	2659137	2662690	14	nu	49756	0	16450	2	33304	12361	1393	12972	5574	6787	7971	0	2	0	0	0	0	0	0	0	0	0	0	0	0	0	0	0	0
EOG0912006I	1711047	1713832	17	nu	47362	0	23608	54	23700	9705	798	7970	4125	5580	6025	0	54	0	0	0	0	0	0	0	0	0	0	0	0	0	0	0	0
EOG0912006J	2926511	2928684	10	nu	21740	0	8128	0	13612	6122	271	3915	3065	3057	3575	0	0	0	0	0	0	0	0	0	0	0	0	0	0	0	0	0	0
EOG0912006K	304671	307142	19	nu	46968	0	13776	0	33192	13881	462	11101	6501	7380	8210	0	0	0	0	0	0	0	0	0	0	0	0	0	0	0	0	0	0
EOG0912006L	1434619	1438376	17	nu	63886	0	15922	0	47964	20603	1495	15585	9914	10689	11776	0	0	0	0	0	0	0	0	0	0	0	0	0	0	0	0	0	0
EOG0912006O	1339541	1343040	17	nu	59500	0	23304	0	36196	16109	870	12780	7243	8866	7307	0	0	0	0	0	0	0	0	0	0	0	0	0	0	0	0	0	0
EOG0912006P	4147189	4150480	19	nu	62548	0	23732	0	38816	15762	1092	12693	7427	8335	10361	0	0	0	0	0	0	0	0	0	0	0	0	0	0	0	0	0	0
EOG0912006Q	3091285	3093968	19	nu	50996	0	15638	2	35356	14792	853	12087	6709	8083	8477	0	2	0	0	0	0	0	0	0	0	0	0	0	0	0	0	0	0
EOG0912006R	4003347	4005750	19	nu	45676	0	6226	0	39450	17079	599	12340	7895	9184	10031	0	0	0	0	0	0	0	0	0	0	0	0	0	0	0	0	0	0
EOG0912006S	2644225	2646704	18	nu	44640	0	3382	0	41258	18739	782	13617	8555	10184	8902	0	0	0	0	0	0	0	0	0	0	0	0	0	0	0	0	0	0
EOG0912006T	1205099	1207830	19	nu	51908	0	16780	0	35128	16152	670	10957	7595	8557	8019	0	0	0	0	0	0	0	0	0	0	0	0	0	0	0	0	0	0
EOG0912006U	228309	230954	17	nu	44982	0	2672	1	42309	18041	699	12997	8734	9307	11271	0	1	0	0	0	0	0	0	0	0	0	0	0	0	0	0	0	0
EOG0912006Z	2514431	2516676	19	nu	42674	0	7398	0	35276	13773	463	11315	6521	7252	10188	0	0	0	0	0	0	0	0	0	0	0	0	0	0	0	0	0	0
EOG09120070	3565981	3568458	17	nu	42126	0	7906	0	34220	15582	628	10189	6535	9047	8449	0	0	0	0	0	0	0	0	0	0	0	0	0	0	0	0	0	0
EOG09120072	314561	317398	18	nu	51084	0	16660	0	34424	17176	574	9973	8960	8216	7275	0	0	0	0	0	0	0	0	0	0	0	0	0	0	0	0	0	0
EOG09120073	410909	413620	18	nu	48816	0	12566	0	36250	16266	700	10437	7767	8499	9547	0	0	0	0	0	0	0	0	0	0	0	0	0	0	0	0	0	0
EOG09120076	3295491	3298622	19	nu	59508	0	17002	0	42506	17442	928	13355	8265	9177	11709	0	0	0	0	0	0	0	0	0	0	0	0	0	0	0	0	0	0
EOG09120078	3622859	3625098	19	nu	42560	0	2776	0	39784	18211	286	12161	8742	9469	9412	0	0	0	0	0	0	0	0	0	0	0	0	0	0	0	0	0	0
EOG0912007B	4184981	4187466	19	nu	47234	0	5618	25	41591	17252	555	13494	7829	9423	10845	0	25	0	0	0	0	0	0	0	0	0	0	0	0	0	0	0	0
EOG0912007C	616765	619388	18	nu	47232	0	4070	0	43162	20157	844	12395	10167	9990	10610	0	0	0	0	0	0	0	0	0	0	0	0	0	0	0	0	0	0
EOG0912007D	3289157	3291604	19	nu	46512	0	17576	2	28934	11413	959	9733	5408	6005	7788	0	2	0	0	0	0	0	0	0	0	0	0	0	0	0	0	0	0
EOG0912007E	1769549	1772470	13	nu	37986	0	11488	0	26498	10916	784	8541	4916	6000	7041	0	0	0	0	0	0	0	0	0	0	0	0	0	0	0	0	0	0
EOG0912007I	1139479	1141870	19	nu	45448	0	9952	0	35496	15933	270	10807	7196	8737	8756	0	0	0	0	0	0	0	0	0	0	0	0	0	0	0	0	0	0
EOG0912007K	2230663	2233166	19	nu	47576	0	16638	2	30936	12423	757	10549	5616	6807	7964	0	2	0	0	0	0	0	0	0	0	0	0	0	0	0	0	0	0
EOG0912007M	995367	997938	19	nu	48868	0	20246	0	28622	12111	594	9036	5753	6358	7475	0	0	0	0	0	0	0	0	0	0	0	0	0	0	0	0	0	0
EOG0912007O	2640469	2642876	14	nu	33712	0	9468	2	24242	10169	245	8085	4682	5487	5988	0	2	0	0	0	0	0	0	0	0	0	0	0	0	0	0	0	0
EOG0912007Q	2754651	2757040	8	nu	19120	0	8206	0	10914	5034	138	3513	2454	2580	2367	0	0	0	0	0	0	0	0	0	0	0	0	0	0	0	0	0	0
EOG0912007S	720947	724022	19	nu	58444	0	13370	0	45074	19960	1095	14240	8899	11061	10874	0	0	0	0	0	0	0	0	0	0	0	0	0	0	0	0	0	0
EOG0912007U	4272525	4274928	18	nu	43272	0	3988	0	39284	15762	418	15143	6683	9079	8379	0	0	0	0	0	0	0	0	0	0	0	0	0	0	0	0	0	0
EOG0912007V	2072493	2075552	17	nu	52020	0	16498	0	35522	14989	865	11253	6843	8146	9280	0	0	0	0	0	0	0	0	0	0	0	0	0	0	0	0	0	0
EOG0912007W	2619819	2622456	19	nu	50122	0	16822	0	33300	14970	687	9963	6059	8911	8367	0	0	0	0	0	0	0	0	0	0	0	0	0	0	0	0	0	0
EOG0912007X	3361489	3363680	19	nu	41648	0	11020	0	30628	14447	717	9111	6172	8275	7070	0	0	0	0	0	0	0	0	0	0	0	0	0	0	0	0	0	0
EOG0912007Y	2935891	2938708	17	nu	47906	0	9288	0	38618	16115	805	12928	6925	9190	9575	0	0	0	0	0	0	0	0	0	0	0	0	0	0	0	0	0	0
EOG09120080	429409	431854	13	nu	31798	0	12400	0	19398	7740	457	6128	3521	4219	5530	0	0	0	0	0	0	0	0	0	0	0	0	0	0	0	0	0	0
EOG09120081	2193955	2196058	18	nu	37872	0	12474	0	25398	10487	433	9131	5150	5337	5780	0	0	0	0	0	0	0	0	0	0	0	0	0	0	0	0	0	0
EOG09120086	2001917	2004772	19	nu	54264	0	15598	0	38666	15190	900	14729	6444	8746	8747	0	0	0	0	0	0	0	0	0	0	0	0	0	0	0	0	0	0
EOG0912008A	1193437	1195554	19	nu	40242	0	4552	0	35690	14034	361	11889	6839	7195	9767	0	0	0	0	0	0	0	0	0	0	0	0	0	0	0	0	0	0
EOG0912008D	421285	424128	18	nu	51192	0	8942	0	42250	17372	1173	14479	8144	9228	10399	0	0	0	0	0	0	0	0	0	0	0	0	0	0	0	0	0	0
EOG0912008E	481991	484278	19	nu	43472	0	9336	0	34136	14580	420	10520	6355	8225	9036	0	0	0	0	0	0	0	0	0	0	0	0	0	0	0	0	0	0
EOG0912008G	2805809	2808166	18	nu	42444	0	15172	0	27272	11943	586	8353	4808	7135	6976	0	0	0	0	0	0	0	0	0	0	0	0	0	0	0	0	0	0
EOG0912008H	2401905	2405786	17	nu	65994	0	24194	0	41800	16427	1255	17479	7134	9293	7894	0	0	0	0	0	0	0	0	0	0	0	0	0	0	0	0	0	0
EOG0912008I	3084985	3086946	19	nu	37278	0	10498	0	26780	10511	971	10265	4455	6056	6004	0	0	0	0	0	0	0	0	0	0	0	0	0	0	0	0	0	0
EOG0912008J	1872173	1874764	19	nu	49248	0	7312	4	41932	18909	767	12873	7435	11474	10150	0	4	0	0	0	0	0	0	0	0	0	0	0	0	0	0	0	0
EOG0912008K	2866169	2869278	17	nu	52870	0	6812	0	46058	19241	798	16960	8333	10908	9857	0	0	0	0	0	0	0	0	0	0	0	0	0	0	0	0	0	0
EOG0912008L	2912493	2915176	11	nu	29524	0	14058	0	15466	6860	186	5025	3118	3742	3581	0	0	0	0	0	0	0	0	0	0	0	0	0	0	0	0	0	0
EOG0912008P	233739	236308	18	nu	46260	0	7716	0	38544	17545	900	11888	7881	9664	9111	0	0	0	0	0	0	0	0	0	0	0	0	0	0	0	0	0	0
EOG0912008R	1420231	1422710	16	nu	39680	0	7172	21	32487	15138	384	10230	7406	7732	7119	0	21	0	0	0	0	0	0	0	0	0	0	0	0	0	0	0	0
EOG0912008T	2726741	2728462	19	nu	32718	0	2192	0	30526	13856	176	9275	5952	7904	7395	0	0	0	0	0	0	0	0	0	0	0	0	0	0	0	0	0	0
EOG0912008W	3424447	3427496	11	nu	33550	0	8692	0	24858	11633	768	7126	5471	6162	6099	0	0	0	0	0	0	0	0	0	0	0	0	0	0	0	0	0	0
EOG09120090	173057	175832	17	nu	47192	0	20150	0	27042	11900	689	9459	5689	6211	5683	0	0	0	0	0	0	0	0	0	0	0	0	0	0	0	0	0	0
EOG09120096	1349649	1351766	19	nu	40242	0	4740	0	35502	15252	451	10229	6678	8574	10021	0	0	0	0	0	0	0	0	0	0	0	0	0	0	0	0	0	0
EOG09120097	32371	34130	13	nu	22880	0	1430	2	21448	9818	265	6662	4782	5036	4968	0	2	0	0	0	0	0	0	0	0	0	0	0	0	0	0	0	0
EOG0912009A	637475	639710	19	nu	42484	0	7880	0	34604	15307	451	10968	7149	8158	8329	0	0	0	0	0	0	0	0	0	0	0	0	0	0	0	0	0	0
EOG0912009B	4027531	4029954	19	nu	46056	0	9902	0	36154	15424	926	11619	6898	8526	9111	0	0	0	0	0	0	0	0	0	0	0	0	0	0	0	0	0	0
EOG0912009C	2787345	2789972	13	nu	34164	0	4752	0	29412	12696	483	10505	5594	7102	6211	0	0	0	0	0	0	0	0	0	0	0	0	0	0	0	0	0	0
EOG0912009D	3186543	3189166	12	nu	31488	0	6000	0	25488	11772	432	8140	5043	6729	5576	0	0	0	0	0	0	0	0	0	0	0	0	0	0	0	0	0	0
EOG0912009G	2140303	2142582	19	nu	43320	0	8682	44	34594	15660	651	10859	6950	8710	8075	0	44	0	0	0	0	0	0	0	0	0	0	0	0	0	0	0	0
EOG0912009I	118309	120484	18	nu	39168	0	12724	0	26444	11976	565	8376	5601	6375	6092	0	0	0	0	0	0	0	0	0	0	0	0	0	0	0	0	0	0
EOG0912009J	3840205	3842800	19	nu	49324	0	11660	0	37664	16136	683	11835	7412	8724	9693	0	0	0	0	0	0	0	0	0	0	0	0	0	0	0	0	0	0
EOG0912009Q	1039517	1041540	19	nu	38456	0	11834	0	26622	11420	425	8240	5595	5825	6962	0	0	0	0	0	0	0	0	0	0	0	0	0	0	0	0	0	0
EOG0912009R	4137653	4140232	18	nu	46440	0	19070	0	27370	11630	782	10151	5747	5883	5589	0	0	0	0	0	0	0	0	0	0	0	0	0	0	0	0	0	0
EOG0912009S	3370955	3375420	19	nu	84854	0	32940	0	51914	18596	2175	22310	8091	10505	11008	0	0	0	0	0	0	0	0	0	0	0	0	0	0	0	0	0	0
EOG0912009T	3727631	3729574	18	nu	34992	0	4020	0	30972	13088	255	10001	5968	7120	7883	0	0	0	0	0	0	0	0	0	0	0	0	0	0	0	0	0	0
EOG0912009U	4282735	4284900	19	nu	41154	0	9500	0	31654	14236	400	9765	6007	8229	7653	0	0	0	0	0	0	0	0	0	0	0	0	0	0	0	0	0	0
EOG0912009Y	1614413	1616788	14	nu	33264	0	8230	0	25034	11854	476	7296	5538	6316	5884	0	0	0	0	0	0	0	0	0	0	0	0	0	0	0	0	0	0
EOG091200A0	1323133	1325336	17	nu	37468	0	4166	0	33302	15275	505	9988	6963	8312	8039	0	0	0	0	0	0	0	0	0	0	0	0	0	0	0	0	0	0
EOG091200A2	2653165	2655388	19	nu	42256	0	1442	0	40814	18140	587	12077	8119	10021	10597	0	0	0	0	0	0	0	0	0	0	0	0	0	0	0	0	0	0
EOG091200A4	3756435	3758478	18	nu	36792	0	13644	0	23148	10449	465	7383	5147	5302	5316	0	0	0	0	0	0	0	0	0	0	0	0	0	0	0	0	0	0
EOG091200A5	2062945	2065540	19	nu	49324	0	9782	0	39542	15936	1066	13494	7103	8833	10112	0	0	0	0	0	0	0	0	0	0	0	0	0	0	0	0	0	0
EOG091200A6	3205009	3207342	19	nu	44346	0	16586	0	27760	12691	748	8028	6068	6623	7041	0	0	0	0	0	0	0	0	0	0	0	0	0	0	0	0	0	0
EOG091200A7	2186873	2189198	19	nu	44194	0	16502	68	27624	12539	514	8206	6007	6532	6879	0	68	0	0	0	0	0	0	0	0	0	0	0	0	0	0	0	0
EOG091200A8	930269	932342	19	nu	39406	0	4820	0	34586	15095	507	10424	7347	7748	9067	0	0	0	0	0	0	0	0	0	0	0	0	0	0	0	0	0	0
EOG091200A9	1066155	1068702	19	nu	48412	0	11192	29	37191	16221	874	11113	7723	8498	9857	0	29	0	0	0	0	0	0	0	0	0	0	0	0	0	0	0	0
EOG091200AA	192629	195102	18	nu	44532	0	15446	0	29086	12197	951	10315	6426	5771	6574	0	0	0	0	0	0	0	0	0	0	0	0	0	0	0	0	0	0
EOG091200AB	2873571	2875456	19	nu	35834	0	2094	0	33740	14038	255	11025	6583	7455	8677	0	0	0	0	0	0	0	0	0	0	0	0	0	0	0	0	0	0
EOG091200AC	1276293	1278290	19	nu	37962	0	1736	0	36226	16661	257	10193	7314	9347	9372	0	0	0	0	0	0	0	0	0	0	0	0	0	0	0	0	0	0
EOG091200AE	1601921	1604172	18	nu	40536	0	13012	0	27524	12175	316	9222	5500	6675	6127	0	0	0	0	0	0	0	0	0	0	0	0	0	0	0	0	0	0
EOG091200AF	4159455	4161738	18	nu	41112	0	12506	0	28606	12462	553	9273	6122	6340	6871	0	0	0	0	0	0	0	0	0	0	0	0	0	0	0	0	0	0
EOG091200AG	475777	478108	19	nu	44308	0	9526	0	34782	15242	761	11067	6587	8655	8473	0	0	0	0	0	0	0	0	0	0	0	0	0	0	0	0	0	0
EOG091200AH	3167749	3169494	19	nu	33174	0	6028	0	27146	11334	605	9586	4946	6388	6226	0	0	0	0	0	0	0	0	0	0	0	0	0	0	0	0	0	0
EOG091200AO	666225	668496	19	nu	43168	0	15412	0	27756	11626	509	9005	5750	5876	7125	0	0	0	0	0	0	0	0	0	0	0	0	0	0	0	0	0	0
EOG091200AR	2349815	2351344	18	nu	27540	0	3248	0	24292	9623	402	8459	4346	5277	6210	0	0	0	0	0	0	0	0	0	0	0	0	0	0	0	0	0	0
EOG091200AS	2261099	2263088	18	nu	35820	0	10020	0	25800	11539	449	8781	5759	5780	5480	0	0	0	0	0	0	0	0	0	0	0	0	0	0	0	0	0	0
EOG091200AV	3003953	3006198	19	nu	42674	0	16766	2	25906	10611	721	7499	5124	5487	7796	0	2	0	0	0	0	0	0	0	0	0	0	0	0	0	0	0	0
EOG091200AX	1986977	1989066	10	nu	20900	0	8506	0	12394	5348	214	3712	2560	2788	3334	0	0	0	0	0	0	0	0	0	0	0	0	0	0	0	0	0	0
EOG091200B1	3516491	3518516	18	nu	36468	0	6772	0	29696	11624	665	9635	5416	6208	8437	0	0	0	0	0	0	0	0	0	0	0	0	0	0	0	0	0	0
EOG091200B4	2378697	2380606	19	nu	36290	0	5936	0	30354	12507	492	9640	5786	6721	8207	0	0	0	0	0	0	0	0	0	0	0	0	0	0	0	0	0	0
EOG091200B5	416281	418370	19	nu	39710	0	2482	0	37228	16820	570	11218	7656	9164	9190	0	0	0	0	0	0	0	0	0	0	0	0	0	0	0	0	0	0
EOG091200B8	387009	388720	18	nu	30816	0	4690	0	26126	11084	527	8686	4943	6141	6356	0	0	0	0	0	0	0	0	0	0	0	0	0	0	0	0	0	0
EOG091200B9	4191279	4193444	19	nu	41154	0	12656	0	28498	10435	727	10121	4888	5547	7942	0	0	0	0	0	0	0	0	0	0	0	0	0	0	0	0	0	0
EOG091200BB	3809091	3811438	10	nu	23480	0	4842	0	18638	8120	469	6041	3760	4360	4477	0	0	0	0	0	0	0	0	0	0	0	0	0	0	0	0	0	0
EOG091200BD	1625647	1627784	15	nu	32070	0	5096	0	26974	10980	519	8200	4795	6185	7794	0	0	0	0	0	0	0	0	0	0	0	0	0	0	0	0	0	0
EOG091200BE	3713469	3715434	19	nu	37354	0	9178	0	28176	11696	464	9169	5108	6588	7311	0	0	0	0	0	0	0	0	0	0	0	0	0	0	0	0	0	0
EOG091200BF	3895897	3898450	18	nu	45972	0	10804	0	35168	14029	826	10835	6581	7448	10304	0	0	0	0	0	0	0	0	0	0	0	0	0	0	0	0	0	0
EOG091200BI	3083045	3084984	19	nu	36860	0	5238	0	31622	14645	422	9510	6746	7899	7467	0	0	0	0	0	0	0	0	0	0	0	0	0	0	0	0	0	0
EOG091200BL	4216397	4219218	19	nu	53618	0	13884	0	39734	15139	743	14422	6851	8288	10173	0	0	0	0	0	0	0	0	0	0	0	0	0	0	0	0	0	0
EOG091200BN	4697	7368	17	nu	45424	0	16294	0	29130	11922	822	9045	5613	6309	8163	0	0	0	0	0	0	0	0	0	0	0	0	0	0	0	0	0	0
EOG091200BO	3437493	3439574	13	nu	27066	0	3374	4	23688	10419	397	6639	4591	5828	6630	0	4	0	0	0	0	0	0	0	0	0	0	0	0	0	0	0	0
EOG091200BS	1233429	1235554	10	nu	21260	0	8964	0	12296	5553	187	3973	2515	3038	2770	0	0	0	0	0	0	0	0	0	0	0	0	0	0	0	0	0	0
EOG091200BT	3163913	3165848	19	nu	36784	0	8094	0	28690	11403	623	9837	5094	6309	7450	0	0	0	0	0	0	0	0	0	0	0	0	0	0	0	0	0	0
EOG091200BU	947353	949388	19	nu	38684	0	12570	0	26114	10638	346	9439	4790	5848	6037	0	0	0	0	0	0	0	0	0	0	0	0	0	0	0	0	0	0
EOG091200BV	3528613	3530436	7	nu	12768	0	4018	0	8750	3985	144	2636	1705	2280	2129	0	0	0	0	0	0	0	0	0	0	0	0	0	0	0	0	0	0
EOG091200BW	2035387	2037148	8	nu	14096	0	5142	0	8954	4205	53	2696	2030	2175	2053	0	0	0	0	0	0	0	0	0	0	0	0	0	0	0	0	0	0
EOG091200BX	2151049	2153080	19	nu	38608	0	7374	0	31234	13696	486	10147	5630	8066	7391	0	0	0	0	0	0	0	0	0	0	0	0	0	0	0	0	0	0
EOG091200BY	3480205	3483100	16	nu	46336	0	15800	0	30536	10742	1513	9939	5049	5693	9855	0	0	0	0	0	0	0	0	0	0	0	0	0	0	0	0	0	0
EOG091200C0	1509139	1511524	18	nu	42948	0	14962	0	27986	13833	539	8321	8211	5622	5832	0	0	0	0	0	0	0	0	0	0	0	0	0	0	0	0	0	0
EOG091200C1	339517	341556	14	nu	28560	0	9054	0	19506	7898	404	6291	3662	4236	5317	0	0	0	0	0	0	0	0	0	0	0	0	0	0	0	0	0	0
EOG091200C3	1292647	1294822	19	nu	41344	0	8548	0	32796	13025	583	11580	5995	7030	8191	0	0	0	0	0	0	0	0	0	0	0	0	0	0	0	0	0	0
EOG091200C7	1643373	1646184	18	nu	50616	0	22338	0	28278	12235	723	9974	5835	6400	6069	0	0	0	0	0	0	0	0	0	0	0	0	0	0	0	0	0	0
EOG091200C8	812463	814178	19	nu	32604	0	6788	0	25816	11809	153	8357	4757	7052	5650	0	0	0	0	0	0	0	0	0	0	0	0	0	0	0	0	0	0
EOG091200C9	3126303	3127934	19	nu	31008	0	7150	0	23858	10410	376	8150	4696	5714	5298	0	0	0	0	0	0	0	0	0	0	0	0	0	0	0	0	0	0
EOG091200CA	3262323	3264324	18	nu	36036	0	4522	0	31514	13101	348	11222	5857	7244	7191	0	0	0	0	0	0	0	0	0	0	0	0	0	0	0	0	0	0
EOG091200CC	96369	98590	18	nu	39996	0	9614	2	30380	11699	931	9425	5532	6167	9256	0	2	0	0	0	0	0	0	0	0	0	0	0	0	0	0	0	0
EOG091200CD	3633647	3635940	19	nu	43586	0	10398	1	33187	14974	657	9511	6379	8595	8702	0	1	0	0	0	0	0	0	0	0	0	0	0	0	0	0	0	0
EOG091200CE	1971783	1974000	19	nu	42142	0	7434	0	34708	14879	537	11827	6874	8005	8002	0	0	0	0	0	0	0	0	0	0	0	0	0	0	0	0	0	0
EOG091200CJ	1654677	1657182	18	nu	45108	0	10276	0	34832	17122	790	9464	7244	9878	8246	0	0	0	0	0	0	0	0	0	0	0	0	0	0	0	0	0	0
EOG091200CL	2466209	2468914	18	nu	48708	0	13242	0	35466	14455	1236	10735	6931	7524	10276	0	0	0	0	0	0	0	0	0	0	0	0	0	0	0	0	0	0
EOG091200CP	1854797	1856850	7	nu	14378	0	2332	0	12046	4897	343	3996	2385	2512	3153	0	0	0	0	0	0	0	0	0	0	0	0	0	0	0	0	0	0
EOG091200CQ	816811	819592	15	nu	41730	0	13682	0	28048	11499	814	9674	5375	6124	6875	0	0	0	0	0	0	0	0	0	0	0	0	0	0	0	0	0	0
EOG091200CS	3347123	3349092	19	nu	37430	0	5418	0	32012	14661	618	9532	6443	8218	7819	0	0	0	0	0	0	0	0	0	0	0	0	0	0	0	0	0	0
EOG091200CV	2052333	2054364	14	nu	28448	0	6740	0	21708	8950	494	6887	4055	4895	5871	0	0	0	0	0	0	0	0	0	0	0	0	0	0	0	0	0	0
EOG091200CX	4056113	4058918	19	nu	53314	0	11144	16	42154	19938	637	12580	10180	9758	9636	0	16	0	0	0	0	0	0	0	0	0	0	0	0	0	0	0	0
EOG091200CY	4254251	4256304	19	nu	39026	0	17066	0	21960	9675	565	7086	4323	5352	5199	0	0	0	0	0	0	0	0	0	0	0	0	0	0	0	0	0	0
EOG091200CZ	3753409	3755352	16	nu	31104	0	10502	0	20602	9824	330	6451	4519	5305	4327	0	0	0	0	0	0	0	0	0	0	0	0	0	0	0	0	0	0
EOG091200D0	1092451	1094456	17	nu	34102	0	13774	0	20328	9767	439	6011	4066	5701	4550	0	0	0	0	0	0	0	0	0	0	0	0	0	0	0	0	0	0
EOG091200D2	3342443	3344936	15	nu	37410	0	13280	0	24130	11047	498	7529	5486	5561	5554	0	0	0	0	0	0	0	0	0	0	0	0	0	0	0	0	0	0
EOG091200D3	1635021	1637750	16	nu	43680	0	11600	0	32080	13067	1045	11558	5339	7728	7455	0	0	0	0	0	0	0	0	0	0	0	0	0	0	0	0	0	0
EOG091200D4	3848799	3850706	16	nu	30528	0	5340	0	25188	11395	395	8190	4622	6773	5603	0	0	0	0	0	0	0	0	0	0	0	0	0	0	0	0	0	0
EOG091200D5	4079453	4081726	19	nu	43206	0	15158	0	28048	11295	878	9411	5332	5963	7342	0	0	0	0	0	0	0	0	0	0	0	0	0	0	0	0	0	0
EOG091200D7	3490937	3493004	17	nu	35156	0	7506	0	27650	13446	505	8297	5234	8212	5907	0	0	0	0	0	0	0	0	0	0	0	0	0	0	0	0	0	0
EOG091200D8	3952915	3955032	19	nu	40242	0	11338	0	28904	14055	585	8416	7553	6502	6433	0	0	0	0	0	0	0	0	0	0	0	0	0	0	0	0	0	0
EOG091200DA	3982945	3984952	19	nu	38152	0	5664	0	32488	12614	905	11372	6155	6459	8502	0	0	0	0	0	0	0	0	0	0	0	0	0	0	0	0	0	0
EOG091200DB	843187	845712	18	nu	45468	0	19934	0	25534	11148	789	8205	5135	6013	6181	0	0	0	0	0	0	0	0	0	0	0	0	0	0	0	0	0	0
EOG091200DD	754095	755990	19	nu	36024	0	4562	0	31462	13253	391	9750	6201	7052	8459	0	0	0	0	0	0	0	0	0	0	0	0	0	0	0	0	0	0
EOG091200DE	401441	403614	19	nu	41306	0	8102	0	33204	13812	739	10484	7230	6582	8908	0	0	0	0	0	0	0	0	0	0	0	0	0	0	0	0	0	0
EOG091200DJ	605275	607124	19	nu	35150	0	6968	0	28182	13261	296	7961	6025	7236	6960	0	0	0	0	0	0	0	0	0	0	0	0	0	0	0	0	0	0
EOG091200DL	1902949	1905186	19	nu	42522	0	5420	0	37102	14937	513	13839	6409	8528	8326	0	0	0	0	0	0	0	0	0	0	0	0	0	0	0	0	0	0
EOG091200DM	2853627	2855762	19	nu	40584	0	7302	4	33278	14477	945	11062	6316	8161	7739	0	4	0	0	0	0	0	0	0	0	0	0	0	0	0	0	0	0
EOG091200DN	2947347	2949424	18	nu	37404	0	4008	0	33396	15164	484	11223	7252	7912	7009	0	0	0	0	0	0	0	0	0	0	0	0	0	0	0	0	0	0
EOG091200DO	1774957	1777224	19	nu	43092	0	13208	0	29884	12568	854	8844	5582	6986	8472	0	0	0	0	0	0	0	0	0	0	0	0	0	0	0	0	0	0
EOG091200DP	672771	675936	19	nu	60154	0	25670	0	34484	18505	597	9698	10370	8135	6281	0	0	0	0	0	0	0	0	0	0	0	0	0	0	0	0	0	0
EOG091200DQ	3522767	3524546	17	nu	30260	0	5392	0	24868	10832	385	8128	5403	5429	5908	0	0	0	0	0	0	0	0	0	0	0	0	0	0	0	0	0	0
EOG091200DR	1742769	1745190	17	nu	41174	0	14272	0	26902	11155	696	8621	5497	5658	7126	0	0	0	0	0	0	0	0	0	0	0	0	0	0	0	0	0	0
EOG091200DS	1389899	1391910	18	nu	36216	0	8924	0	27292	13191	507	8641	7751	5440	5460	0	0	0	0	0	0	0	0	0	0	0	0	0	0	0	0	0	0
EOG091200DT	1795219	1797838	13	nu	34060	0	12684	0	21376	8701	987	7290	3927	4774	5385	0	0	0	0	0	0	0	0	0	0	0	0	0	0	0	0	0	0
EOG091200DW	1737289	1739858	19	nu	48830	0	15524	0	33306	16022	726	10601	7303	8719	6683	0	0	0	0	0	0	0	0	0	0	0	0	0	0	0	0	0	0
EOG091200DY	2687015	2688780	19	nu	33554	0	4290	0	29264	13583	281	9057	6001	7582	6624	0	0	0	0	0	0	0	0	0	0	0	0	0	0	0	0	0	0
EOG091200DZ	1052009	1053920	19	nu	36328	0	20320	0	16008	7193	532	5490	3530	3663	3325	0	0	0	0	0	0	0	0	0	0	0	0	0	0	0	0	0	0
EOG091200E0	644013	646136	19	nu	40356	0	6068	0	34288	16459	383	10762	6840	9619	7067	0	0	0	0	0	0	0	0	0	0	0	0	0	0	0	0	0	0
EOG091200E4	1730869	1732716	18	nu	33264	0	6674	33	26557	11769	480	7542	5640	6129	7246	0	33	0	0	0	0	0	0	0	0	0	0	0	0	0	0	0	0
EOG091200E6	2791893	2793854	12	nu	23544	0	6548	0	16996	7663	368	4663	4024	3639	4670	0	0	0	0	0	0	0	0	0	0	0	0	0	0	0	0	0	0
EOG091200E8	2481485	2483322	13	nu	23894	0	4836	0	19058	8265	265	5958	3492	4773	4835	0	0	0	0	0	0	0	0	0	0	0	0	0	0	0	0	0	0
EOG091200EA	1914019	1916030	14	nu	28168	0	8132	0	20036	8977	404	5970	4233	4744	5089	0	0	0	0	0	0	0	0	0	0	0	0	0	0	0	0	0	0
EOG091200ED	68481	70336	19	nu	35264	0	10500	0	24764	10811	550	7928	5441	5370	6025	0	0	0	0	0	0	0	0	0	0	0	0	0	0	0	0	0	0
EOG091200EH	3703621	3705548	17	nu	32776	0	4042	0	28734	11347	532	10268	4904	6443	7119	0	0	0	0	0	0	0	0	0	0	0	0	0	0	0	0	0	0
EOG091200EL	3785061	3787116	19	nu	39064	0	5942	1	33121	15336	580	9714	6226	9110	8071	0	1	0	0	0	0	0	0	0	0	0	0	0	0	0	0	0	0
EOG091200EM	2547305	2549540	18	nu	40248	0	9372	0	30876	12281	1134	10503	5403	6878	8092	0	0	0	0	0	0	0	0	0	0	0	0	0	0	0	0	0	0
EOG091200EO	2717761	2719588	18	nu	32904	0	2614	0	30290	12739	660	10201	5464	7275	7350	0	0	0	0	0	0	0	0	0	0	0	0	0	0	0	0	0	0
EOG091200EQ	2533069	2534948	17	nu	31960	0	11472	2	20486	9068	422	6435	4128	4940	4983	0	2	0	0	0	0	0	0	0	0	0	0	0	0	0	0	0	0
EOG091200ER	2762063	2764006	18	nu	34992	0	10402	11	24579	9278	685	8378	4054	5224	6923	0	11	0	0	0	0	0	0	0	0	0	0	0	0	0	0	0	0
EOG091200ES	1870399	1872172	19	nu	33706	0	4320	0	29386	13448	310	8682	6467	6981	7256	0	0	0	0	0	0	0	0	0	0	0	0	0	0	0	0	0	0
EOG091200ET	176407	178446	19	nu	38760	0	12858	0	25902	10708	421	9042	5107	5601	6152	0	0	0	0	0	0	0	0	0	0	0	0	0	0	0	0	0	0
EOG091200EV	4071307	4073578	15	nu	34080	0	10180	0	23900	10143	798	8004	4547	5596	5753	0	0	0	0	0	0	0	0	0	0	0	0	0	0	0	0	0	0
EOG091200EX	321685	323548	19	nu	35416	0	7574	0	27842	13264	297	8793	5881	7383	5785	0	0	0	0	0	0	0	0	0	0	0	0	0	0	0	0	0	0
EOG091200F2	3135197	3137380	19	nu	41496	0	8754	0	32742	13583	744	10566	6106	7477	8593	0	0	0	0	0	0	0	0	0	0	0	0	0	0	0	0	0	0
EOG091200F4	370961	374076	19	nu	59204	0	21510	0	37694	13958	1541	12506	6550	7408	11230	0	0	0	0	0	0	0	0	0	0	0	0	0	0	0	0	0	0
EOG091200F5	4162871	4164728	18	nu	33444	0	6584	0	26860	11446	426	8294	5284	6162	7120	0	0	0	0	0	0	0	0	0	0	0	0	0	0	0	0	0	0
EOG091200F7	208995	211364	19	nu	45030	0	14614	20	30396	13901	711	8729	6894	7007	7766	0	20	0	0	0	0	0	0	0	0	0	0	0	0	0	0	0	0
EOG091200FC	3392497	3394460	18	nu	35352	0	4984	40	30328	11990	671	10405	5472	6518	7933	0	40	0	0	0	0	0	0	0	0	0	0	0	0	0	0	0	0
EOG091200FE	596963	599574	19	nu	49628	0	20826	0	28802	13752	898	9117	6739	7013	5933	0	0	0	0	0	0	0	0	0	0	0	0	0	0	0	0	0	0
EOG091200FF	236779	238844	19	nu	39254	0	14558	0	24696	11694	396	7964	6323	5371	5038	0	0	0	0	0	0	0	0	0	0	0	0	0	0	0	0	0	0
EOG091200FH	2204467	2206180	16	nu	27424	0	9942	0	17482	7880	319	5252	3866	4014	4350	0	0	0	0	0	0	0	0	0	0	0	0	0	0	0	0	0	0
EOG091200FL	3817689	3820162	19	nu	47006	0	13290	2	33714	14457	1097	11593	6588	7869	7664	0	2	0	0	0	0	0	0	0	0	0	0	0	0	0	0	0	0
EOG091200FM	413621	415606	16	nu	31776	0	11836	0	19940	8311	604	7302	3952	4359	4327	0	0	0	0	0	0	0	0	0	0	0	0	0	0	0	0	0	0
EOG091200FN	2424527	2426456	19	nu	36670	0	8732	0	27938	13705	428	7765	6870	6835	6468	0	0	0	0	0	0	0	0	0	0	0	0	0	0	0	0	0	0
EOG091200FP	1122013	1124558	18	nu	45828	0	17352	0	28476	10652	1183	10042	4907	5745	7782	0	0	0	0	0	0	0	0	0	0	0	0	0	0	0	0	0	0
EOG091200FR	158989	161236	18	nu	40464	0	12838	0	27626	10320	1001	9542	5036	5284	7764	0	0	0	0	0	0	0	0	0	0	0	0	0	0	0	0	0	0
EOG091200FT	3561197	3562952	14	nu	24584	0	4844	0	19740	7664	797	6100	3511	4153	5976	0	0	0	0	0	0	0	0	0	0	0	0	0	0	0	0	0	0
EOG091200FV	2608661	2610650	13	nu	25870	0	6792	0	19078	9079	490	5976	4222	4857	4023	0	0	0	0	0	0	0	0	0	0	0	0	0	0	0	0	0	0
EOG091200FW	1432421	1434204	19	nu	33896	0	1242	33	32621	14811	415	9830	6092	8719	7980	0	33	0	0	0	0	0	0	0	0	0	0	0	0	0	0	0	0
EOG091200FY	1944925	1946672	19	nu	33212	0	11720	0	21492	9441	555	7104	4263	5178	4947	0	0	0	0	0	0	0	0	0	0	0	0	0	0	0	0	0	0
EOG091200FZ	2487001	2489058	10	nu	20580	0	1922	0	18658	9173	523	5177	4618	4555	4308	0	0	0	0	0	0	0	0	0	0	0	0	0	0	0	0	0	0
EOG091200G0	4209299	4211322	19	nu	38456	0	9778	0	28678	10923	628	9939	4663	6260	7816	0	0	0	0	0	0	0	0	0	0	0	0	0	0	0	0	0	0
EOG091200G5	1668757	1670640	18	nu	33912	0	11810	0	22102	9123	330	7296	4269	4854	5683	0	0	0	0	0	0	0	0	0	0	0	0	0	0	0	0	0	0
EOG091200G6	525383	527394	15	nu	30180	0	10768	0	19412	8030	540	6571	3636	4394	4811	0	0	0	0	0	0	0	0	0	0	0	0	0	0	0	0	0	0
EOG091200G7	2650357	2652178	11	nu	20042	0	7486	0	12556	5176	289	3890	2287	2889	3490	0	0	0	0	0	0	0	0	0	0	0	0	0	0	0	0	0	0
EOG091200G8	1597223	1599000	17	nu	30226	0	9582	0	20644	10359	387	6317	5752	4607	3968	0	0	0	0	0	0	0	0	0	0	0	0	0	0	0	0	0	0
EOG091200G9	1404823	1406638	19	nu	34504	0	5178	0	29326	13613	470	8788	6235	7378	6925	0	0	0	0	0	0	0	0	0	0	0	0	0	0	0	0	0	0
EOG091200GE	1885897	1887706	19	nu	34390	0	9966	0	24424	11298	527	7418	5460	5838	5708	0	0	0	0	0	0	0	0	0	0	0	0	0	0	0	0	0	0
EOG091200GG	1956849	1958880	18	nu	36576	0	17876	0	18700	9031	440	5685	5216	3815	3984	0	0	0	0	0	0	0	0	0	0	0	0	0	0	0	0	0	0
EOG091200GI	3383989	3386124	19	nu	40584	0	12588	0	27996	12367	785	9503	6094	6273	6126	0	0	0	0	0	0	0	0	0	0	0	0	0	0	0	0	0	0
EOG091200GO	1354573	1356104	9	nu	13788	0	1856	0	11932	5457	165	3503	2734	2723	2972	0	0	0	0	0	0	0	0	0	0	0	0	0	0	0	0	0	0
EOG091200GR	2373903	2376122	18	nu	39960	0	19898	3	20059	9370	532	6714	4395	4975	3975	0	3	0	0	0	0	0	0	0	0	0	0	0	0	0	0	0	0
EOG091200GS	3358105	3361488	10	nu	33840	0	12320	0	21520	9978	636	6637	5109	4869	4905	0	0	0	0	0	0	0	0	0	0	0	0	0	0	0	0	0	0
EOG091200GT	3415847	3417662	19	nu	34504	0	5614	0	28890	12400	253	10747	5339	7061	5743	0	0	0	0	0	0	0	0	0	0	0	0	0	0	0	0	0	0
EOG091200GU	4188319	4189974	11	nu	18216	0	5944	0	12272	5021	219	4088	2259	2762	3163	0	0	0	0	0	0	0	0	0	0	0	0	0	0	0	0	0	0
EOG091200GV	1844859	1847028	15	nu	32550	0	13082	0	19468	8200	688	6719	4013	4187	4549	0	0	0	0	0	0	0	0	0	0	0	0	0	0	0	0	0	0
EOG091200GY	2602571	2604560	19	nu	37810	0	8476	0	29334	12130	551	9257	5735	6395	7947	0	0	0	0	0	0	0	0	0	0	0	0	0	0	0	0	0	0
EOG091200GZ	1251389	1253154	18	nu	31788	0	2760	0	29028	12876	338	8668	5691	7185	7484	0	0	0	0	0	0	0	0	0	0	0	0	0	0	0	0	0	0
EOG091200H2	18261	20020	18	nu	31680	0	3456	0	28224	12925	256	8810	6099	6826	6489	0	0	0	0	0	0	0	0	0	0	0	0	0	0	0	0	0	0
EOG091200H4	3629333	3631064	19	nu	32908	0	8392	0	24516	11114	328	7650	4641	6473	5752	0	0	0	0	0	0	0	0	0	0	0	0	0	0	0	0	0	0
EOG091200H5	1491761	1493338	19	nu	29982	0	10350	0	19632	8564	523	6404	4339	4225	4664	0	0	0	0	0	0	0	0	0	0	0	0	0	0	0	0	0	0
EOG091200H7	3474123	3476126	19	nu	38076	0	13026	0	25050	9781	811	8819	4745	5036	6450	0	0	0	0	0	0	0	0	0	0	0	0	0	0	0	0	0	0
EOG091200HA	3143225	3145440	18	nu	39888	0	11172	0	28716	11884	936	9051	5639	6245	7781	0	0	0	0	0	0	0	0	0	0	0	0	0	0	0	0	0	0
EOG091200HC	2997225	2998832	12	nu	19296	0	7196	0	12100	5694	191	3557	2368	3326	2849	0	0	0	0	0	0	0	0	0	0	0	0	0	0	0	0	0	0
EOG091200HD	2518717	2520810	19	nu	39786	0	9614	0	30172	12805	870	9678	6341	6464	7689	0	0	0	0	0	0	0	0	0	0	0	0	0	0	0	0	0	0
EOG091200HH	1751071	1752916	19	nu	35074	0	5438	0	29636	13409	410	9382	6215	7194	6845	0	0	0	0	0	0	0	0	0	0	0	0	0	0	0	0	0	0
EOG091200HI	2030907	2033122	19	nu	42104	0	10240	0	31864	14073	691	9193	7318	6755	8598	0	0	0	0	0	0	0	0	0	0	0	0	0	0	0	0	0	0
EOG091200HL	4024849	4026660	11	nu	19932	0	5280	0	14652	6318	511	5106	3368	2950	3228	0	0	0	0	0	0	0	0	0	0	0	0	0	0	0	0	0	0
EOG091200HN	1561699	1563596	19	nu	36062	0	8570	0	27492	12306	484	8860	4949	7357	6326	0	0	0	0	0	0	0	0	0	0	0	0	0	0	0	0	0	0
EOG091200HO	889731	891716	19	nu	37734	0	4228	0	33506	13539	605	12914	6092	7447	7053	0	0	0	0	0	0	0	0	0	0	0	0	0	0	0	0	0	0
EOG091200HP	904149	905912	16	nu	28224	0	10626	0	17598	7680	713	6373	3835	3845	3545	0	0	0	0	0	0	0	0	0	0	0	0	0	0	0	0	0	0
EOG091200HS	1280489	1282648	19	nu	41040	0	13220	0	27820	11792	457	9110	5607	6185	6918	0	0	0	0	0	0	0	0	0	0	0	0	0	0	0	0	0	0
EOG091200HT	367539	369142	17	nu	27268	0	1350	0	25918	12042	347	7529	5360	6682	6347	0	0	0	0	0	0	0	0	0	0	0	0	0	0	0	0	0	0
EOG091200HU	1301505	1303438	19	nu	36746	0	6012	0	30734	13233	719	9420	6544	6689	8081	0	0	0	0	0	0	0	0	0	0	0	0	0	0	0	0	0	0
EOG091200HW	224463	226476	18	nu	36252	0	12062	2	24188	10353	481	7606	4652	5701	6229	0	2	0	0	0	0	0	0	0	0	0	0	0	0	0	0	0	0
EOG091200HX	4129341	4131238	19	nu	36062	0	11626	0	24436	10769	599	7510	5610	5159	6157	0	0	0	0	0	0	0	0	0	0	0	0	0	0	0	0	0	0
EOG091200I3	792841	794410	18	nu	28260	0	3656	0	24604	10399	335	7396	5488	4911	6809	0	0	0	0	0	0	0	0	0	0	0	0	0	0	0	0	0	0
EOG091200I6	1521029	1522614	15	nu	23790	0	4584	0	19206	8538	281	6705	4453	4085	3963	0	0	0	0	0	0	0	0	0	0	0	0	0	0	0	0	0	0
EOG091200I8	3442045	3444092	18	nu	36864	0	12108	0	24756	8898	750	8772	4557	4341	7086	0	0	0	0	0	0	0	0	0	0	0	0	0	0	0	0	0	0
EOG091200IB	1503387	1505906	19	nu	47880	0	14470	0	33410	17900	614	9905	9345	8555	5605	0	0	0	0	0	0	0	0	0	0	0	0	0	0	0	0	0	0
EOG091200IC	3811439	3813202	18	nu	31752	0	5708	0	26044	10902	631	8159	5132	5770	6983	0	0	0	0	0	0	0	0	0	0	0	0	0	0	0	0	0	0
EOG091200IG	2938709	2940872	19	nu	41116	0	13150	0	27966	11011	750	8803	5396	5615	8152	0	0	0	0	0	0	0	0	0	0	0	0	0	0	0	0	0	0
EOG091200II	613631	615354	13	nu	22412	0	3200	0	19212	9800	419	4701	4624	5176	4711	0	0	0	0	0	0	0	0	0	0	0	0	0	0	0	0	0	0
EOG091200IL	3305693	3307526	19	nu	34846	0	7762	0	27084	10829	504	9282	5090	5739	6973	0	0	0	0	0	0	0	0	0	0	0	0	0	0	0	0	0	0
EOG091200IN	922253	924042	19	nu	34010	0	11112	0	22898	10460	378	6679	4850	5610	5759	0	0	0	0	0	0	0	0	0	0	0	0	0	0	0	0	0	0
EOG091200IP	4173245	4175750	18	nu	45108	0	12378	0	32730	13465	988	10964	6278	7187	8301	0	0	0	0	0	0	0	0	0	0	0	0	0	0	0	0	0	0
EOG091200J2	1201657	1203220	19	nu	29716	0	6908	0	22808	9576	402	7479	4375	5201	5753	0	0	0	0	0	0	0	0	0	0	0	0	0	0	0	0	0	0
EOG091200J3	2647905	2649484	18	nu	28440	0	6282	0	22158	9052	281	6958	4134	4918	6148	0	0	0	0	0	0	0	0	0	0	0	0	0	0	0	0	0	0
EOG091200J6	4096551	4098904	13	nu	30602	0	8956	10	21636	9427	589	6652	4691	4736	5557	0	10	0	0	0	0	0	0	0	0	0	0	0	0	0	0	0	0
EOG091200J7	1599957	1601920	18	nu	35352	0	14212	0	21140	9069	576	6497	4056	5013	5574	0	0	0	0	0	0	0	0	0	0	0	0	0	0	0	0	0	0
EOG091200JC	3851009	3852586	19	nu	29982	0	9780	0	20202	9145	466	6194	4307	4838	4863	0	0	0	0	0	0	0	0	0	0	0	0	0	0	0	0	0	0
EOG091200JD	388721	391152	18	nu	43776	0	10268	0	33508	13254	929	10810	6908	6346	9444	0	0	0	0	0	0	0	0	0	0	0	0	0	0	0	0	0	0
EOG091200JE	829441	831094	19	nu	31426	0	5522	0	25904	10859	546	8551	5264	5595	6494	0	0	0	0	0	0	0	0	0	0	0	0	0	0	0	0	0	0
EOG091200JG	1136021	1138034	19	nu	38266	0	7744	0	30522	12903	575	10014	6131	6772	7605	0	0	0	0	0	0	0	0	0	0	0	0	0	0	0	0	0	0
EOG091200JJ	1395059	1396570	17	nu	25704	0	5616	0	20088	9260	312	6157	4409	4851	4671	0	0	0	0	0	0	0	0	0	0	0	0	0	0	0	0	0	0
EOG091200JQ	296087	298214	14	nu	29792	0	8256	0	21536	9236	634	6934	4221	5015	5366	0	0	0	0	0	0	0	0	0	0	0	0	0	0	0	0	0	0
EOG091200JS	957795	959448	18	nu	29772	0	7468	0	22304	9947	653	7443	4490	5457	4914	0	0	0	0	0	0	0	0	0	0	0	0	0	0	0	0	0	0
EOG091200JU	1688307	1689978	18	nu	30096	0	7044	0	23052	10035	431	7370	4502	5533	5647	0	0	0	0	0	0	0	0	0	0	0	0	0	0	0	0	0	0
EOG091200JW	3218693	3220326	14	nu	22876	0	10330	0	12546	6466	219	3790	3353	3113	2290	0	0	0	0	0	0	0	0	0	0	0	0	0	0	0	0	0	0
EOG091200JX	4219219	4220726	19	nu	28652	0	4012	0	24640	9791	238	8656	4359	5432	6193	0	0	0	0	0	0	0	0	0	0	0	0	0	0	0	0	0	0
EOG091200JY	2355853	2357592	9	nu	15660	0	2538	0	13122	6465	182	4047	3158	3307	2610	0	0	0	0	0	0	0	0	0	0	0	0	0	0	0	0	0	0
EOG091200K0	3137381	3139862	16	nu	39712	0	17896	0	21816	10049	659	6784	5297	4752	4983	0	0	0	0	0	0	0	0	0	0	0	0	0	0	0	0	0	0
EOG091200K2	1214375	1216046	17	nu	28424	0	7216	0	21208	9524	344	6680	4678	4846	5004	0	0	0	0	0	0	0	0	0	0	0	0	0	0	0	0	0	0
EOG091200K4	2121207	2123092	16	nu	30176	0	9338	2	20836	9052	342	6633	4345	4707	5151	0	2	0	0	0	0	0	0	0	0	0	0	0	0	0	0	0	0
EOG091200K5	522453	523876	19	nu	27056	0	3308	0	23748	10369	174	7465	4969	5400	5914	0	0	0	0	0	0	0	0	0	0	0	0	0	0	0	0	0	0
EOG091200K8	319411	321684	17	nu	38658	0	14904	0	23754	10819	599	7622	5760	5059	5313	0	0	0	0	0	0	0	0	0	0	0	0	0	0	0	0	0	0
EOG091200KD	3103661	3105200	19	nu	29260	0	4048	0	25212	9758	234	8676	4348	5410	6778	0	0	0	0	0	0	0	0	0	0	0	0	0	0	0	0	0	0
EOG091200KF	1555377	1557426	17	nu	34850	0	9580	0	25270	10683	692	8412	5139	5544	6175	0	0	0	0	0	0	0	0	0	0	0	0	0	0	0	0	0	0
EOG091200KH	649757	651790	19	nu	38646	0	5606	0	33040	13458	835	10746	6125	7333	8836	0	0	0	0	0	0	0	0	0	0	0	0	0	0	0	0	0	0
EOG091200KI	2436927	2438746	17	nu	30940	0	4018	0	26922	12346	514	8090	5132	7214	6486	0	0	0	0	0	0	0	0	0	0	0	0	0	0	0	0	0	0
EOG091200KK	3651685	3653488	19	nu	34276	0	6138	1	28137	13413	588	8797	5813	7600	5927	0	1	0	0	0	0	0	0	0	0	0	0	0	0	0	0	0	0
EOG091200KM	1239123	1240866	18	nu	31392	0	4614	0	26778	13123	360	6984	6132	6991	6671	0	0	0	0	0	0	0	0	0	0	0	0	0	0	0	0	0	0
EOG091200KO	204519	206220	19	nu	32338	0	5254	0	27084	12129	544	8499	5317	6812	6456	0	0	0	0	0	0	0	0	0	0	0	0	0	0	0	0	0	0
EOG091200KP	2908595	2910262	18	nu	30024	0	6286	0	23738	10172	449	7859	5259	4913	5707	0	0	0	0	0	0	0	0	0	0	0	0	0	0	0	0	0	0
EOG091200KR	3670701	3672866	18	nu	38988	0	12766	1	26221	11205	508	9044	5767	5438	5972	0	1	0	0	0	0	0	0	0	0	0	0	0	0	0	0	0	0
EOG091200KS	3659473	3661512	19	nu	38760	0	8134	0	30626	12667	947	11021	5717	6950	6938	0	0	0	0	0	0	0	0	0	0	0	0	0	0	0	0	0	0
EOG091200KU	2245111	2246690	19	nu	30020	0	3074	0	26946	12656	391	7673	5660	6996	6617	0	0	0	0	0	0	0	0	0	0	0	0	0	0	0	0	0	0
EOG091200KW	3114945	3116556	18	nu	29016	0	7744	0	21272	8799	426	7592	3744	5055	4881	0	0	0	0	0	0	0	0	0	0	0	0	0	0	0	0	0	0
EOG091200KY	536027	537566	19	nu	29260	0	4818	0	24442	9592	192	8643	4209	5383	6207	0	0	0	0	0	0	0	0	0	0	0	0	0	0	0	0	0	0
EOG091200KZ	3550179	3551706	13	nu	19864	0	3060	0	16804	8405	346	4659	3440	4965	3740	0	0	0	0	0	0	0	0	0	0	0	0	0	0	0	0	0	0
EOG091200L1	982923	985238	18	nu	41688	0	12712	0	28976	13430	687	8762	5508	7922	6784	0	0	0	0	0	0	0	0	0	0	0	0	0	0	0	0	0	0
EOG091200L3	3892377	3893982	13	nu	20878	0	7098	0	13780	6090	242	4387	2881	3209	3303	0	0	0	0	0	0	0	0	0	0	0	0	0	0	0	0	0	0
EOG091200L4	789499	791048	19	nu	29450	0	5562	0	23888	10504	404	7710	4389	6115	5674	0	0	0	0	0	0	0	0	0	0	0	0	0	0	0	0	0	0
EOG091200L8	128695	130246	13	nu	20176	0	8046	0	12130	5222	266	3223	2492	2730	3685	0	0	0	0	0	0	0	0	0	0	0	0	0	0	0	0	0	0
EOG091200LA	571893	573926	17	nu	34578	0	10324	0	24254	11629	525	7378	6239	5390	5247	0	0	0	0	0	0	0	0	0	0	0	0	0	0	0	0	0	0
EOG091200LD	1369887	1371680	18	nu	32292	0	6252	1	26039	11541	338	7577	5052	6489	6921	0	1	0	0	0	0	0	0	0	0	0	0	0	0	0	0	0	0
EOG091200LE	3447663	3449416	17	nu	29818	0	10744	0	19074	7509	618	5443	3753	3756	6122	0	0	0	0	0	0	0	0	0	0	0	0	0	0	0	0	0	0
EOG091200LF	2563777	2565556	19	nu	33820	0	5056	0	28764	12830	499	8633	6500	6330	7301	0	0	0	0	0	0	0	0	0	0	0	0	0	0	0	0	0	0
EOG091200LI	1055413	1057200	18	nu	32184	0	2828	0	29356	11879	669	9646	5485	6394	7831	0	0	0	0	0	0	0	0	0	0	0	0	0	0	0	0	0	0
EOG091200LJ	1820899	1822708	19	nu	34390	0	10946	0	23444	8616	962	9761	3946	4670	5067	0	0	0	0	0	0	0	0	0	0	0	0	0	0	0	0	0	0
EOG091200LL	212983	214824	18	nu	33156	0	4664	0	28492	12060	549	8927	5414	6646	7505	0	0	0	0	0	0	0	0	0	0	0	0	0	0	0	0	0	0
EOG091200LM	2698723	2700396	19	nu	31806	0	6552	0	25254	11699	463	8534	5209	6490	5021	0	0	0	0	0	0	0	0	0	0	0	0	0	0	0	0	0	0
EOG091200LN	1979235	1981564	19	nu	44270	0	17434	0	26836	10701	1044	9701	4753	5948	6434	0	0	0	0	0	0	0	0	0	0	0	0	0	0	0	0	0	0
EOG091200LP	1283879	1285658	10	nu	17800	0	4122	0	13678	5787	433	4570	2737	3050	3321	0	0	0	0	0	0	0	0	0	0	0	0	0	0	0	0	0	0
EOG091200LQ	1501039	1502724	15	nu	25290	0	5256	0	20034	9576	441	5946	3917	5659	4512	0	0	0	0	0	0	0	0	0	0	0	0	0	0	0	0	0	0
EOG091200LS	3349963	3352138	19	nu	41344	0	15222	0	26122	10639	777	9381	5079	5560	6102	0	0	0	0	0	0	0	0	0	0	0	0	0	0	0	0	0	0
EOG091200LY	657429	659482	19	nu	39026	0	19474	0	19552	9615	451	5752	5063	4552	4185	0	0	0	0	0	0	0	0	0	0	0	0	0	0	0	0	0	0
EOG091200M0	1630653	1632712	19	nu	39140	0	11476	0	27664	9959	1030	9590	4696	5263	8115	0	0	0	0	0	0	0	0	0	0	0	0	0	0	0	0	0	0
EOG091200M1	2499739	2501380	19	nu	31198	0	5122	0	26076	10111	507	8722	4133	5978	7243	0	0	0	0	0	0	0	0	0	0	0	0	0	0	0	0	0	0
EOG091200M4	780551	782770	19	nu	42180	0	14168	0	28012	11713	831	9035	5128	6585	7264	0	0	0	0	0	0	0	0	0	0	0	0	0	0	0	0	0	0
EOG091200M7	3868297	3870048	10	nu	17520	0	1852	0	15668	6459	404	5081	2850	3609	4128	0	0	0	0	0	0	0	0	0	0	0	0	0	0	0	0	0	0
EOG091200M8	2795487	2797494	19	nu	38152	0	5978	0	32174	14713	780	9579	5577	9136	7882	0	0	0	0	0	0	0	0	0	0	0	0	0	0	0	0	0	0
EOG091200M9	345673	347470	19	nu	34162	0	4330	1	29831	13084	410	9831	5760	7324	6916	0	1	0	0	0	0	0	0	0	0	0	0	0	0	0	0	0	0
EOG091200MB	2359935	2361476	19	nu	29298	0	5814	0	23484	8924	374	8574	4510	4414	5986	0	0	0	0	0	0	0	0	0	0	0	0	0	0	0	0	0	0
EOG091200MC	1623787	1625646	19	nu	35340	0	8940	0	26400	9724	726	8641	4649	5075	8035	0	0	0	0	0	0	0	0	0	0	0	0	0	0	0	0	0	0
EOG091200MD	2396435	2398536	12	nu	25224	0	8136	0	17088	6537	681	6607	2712	3825	3944	0	0	0	0	0	0	0	0	0	0	0	0	0	0	0	0	0	0
EOG091200ME	804707	806306	19	nu	30400	0	1874	0	28526	11538	368	9232	5227	6311	7756	0	0	0	0	0	0	0	0	0	0	0	0	0	0	0	0	0	0
EOG091200MH	2136727	2138050	18	nu	23832	0	2458	0	21374	8780	211	5856	3881	4899	6738	0	0	0	0	0	0	0	0	0	0	0	0	0	0	0	0	0	0
EOG091200MI	2364107	2366046	19	nu	36860	0	11648	2	25210	10332	501	7898	4660	5672	6980	0	2	0	0	0	0	0	0	0	0	0	0	0	0	0	0	0	0
EOG091200ML	3798307	3799884	18	nu	28404	0	3514	0	24890	10721	478	7876	4932	5789	6293	0	0	0	0	0	0	0	0	0	0	0	0	0	0	0	0	0	0
EOG091200MM	592157	594718	19	nu	48678	0	11914	0	36764	13544	1581	15366	5928	7616	7854	0	0	0	0	0	0	0	0	0	0	0	0	0	0	0	0	0	0
EOG091200MN	1577769	1579498	18	nu	31140	0	3292	0	27848	12110	514	8633	5468	6642	7105	0	0	0	0	0	0	0	0	0	0	0	0	0	0	0	0	0	0
EOG091200MP	183365	184912	19	nu	29412	0	3236	0	26176	11356	350	7498	4992	6364	7322	0	0	0	0	0	0	0	0	0	0	0	0	0	0	0	0	0	0
EOG091200MQ	1043487	1045568	19	nu	39558	0	3562	0	35996	17060	754	11092	8477	8583	7844	0	0	0	0	0	0	0	0	0	0	0	0	0	0	0	0	0	0
EOG091200MR	2008067	2009776	18	nu	30780	0	7434	0	23346	10580	527	7136	4908	5672	5630	0	0	0	0	0	0	0	0	0	0	0	0	0	0	0	0	0	0
EOG091200MZ	2335193	2337096	17	nu	32368	0	6666	0	25702	11940	720	7617	5376	6564	6145	0	0	0	0	0	0	0	0	0	0	0	0	0	0	0	0	0	0
EOG091200N0	3789283	3790766	19	nu	28196	0	10880	0	17316	8593	224	5428	4978	3615	3295	0	0	0	0	0	0	0	0	0	0	0	0	0	0	0	0	0	0
EOG091200N1	2281935	2283284	14	nu	18900	0	5920	0	12980	5683	156	4175	2479	3204	3122	0	0	0	0	0	0	0	0	0	0	0	0	0	0	0	0	0	0
EOG091200N2	1862293	1863854	19	nu	29678	0	6876	0	22802	9459	373	7749	4367	5092	5594	0	0	0	0	0	0	0	0	0	0	0	0	0	0	0	0	0	0
EOG091200N3	3800537	3801930	19	nu	26486	0	6688	0	19798	8292	253	6583	3709	4583	4923	0	0	0	0	0	0	0	0	0	0	0	0	0	0	0	0	0	0
EOG091200N9	3328955	3331212	19	nu	42902	0	20318	0	22584	9516	1178	7287	4826	4690	5781	0	0	0	0	0	0	0	0	0	0	0	0	0	0	0	0	0	0
EOG091200NA	1129705	1131702	17	nu	33966	0	14876	0	19090	7554	922	6276	3384	4170	5260	0	0	0	0	0	0	0	0	0	0	0	0	0	0	0	0	0	0
EOG091200NB	2918605	2921250	19	nu	50274	0	16190	0	34084	15071	905	12785	6678	8393	6228	0	0	0	0	0	0	0	0	0	0	0	0	0	0	0	0	0	0
EOG091200NC	1717423	1719454	19	nu	38608	0	14662	0	23946	10319	521	7990	4765	5554	5637	0	0	0	0	0	0	0	0	0	0	0	0	0	0	0	0	0	0
EOG091200NE	249351	250894	17	nu	26248	0	6764	0	19484	9025	282	6075	3827	5198	4384	0	0	0	0	0	0	0	0	0	0	0	0	0	0	0	0	0	0
EOG091200NF	2904083	2905596	19	nu	28766	0	9650	0	19116	8155	379	6651	3931	4224	4310	0	0	0	0	0	0	0	0	0	0	0	0	0	0	0	0	0	0
EOG091200NI	555515	557002	19	nu	28272	0	1926	0	26346	10419	416	9124	4903	5516	6803	0	0	0	0	0	0	0	0	0	0	0	0	0	0	0	0	0	0
EOG091200NJ	2413787	2415444	19	nu	31502	0	9996	0	21506	10548	474	6715	5570	4978	4243	0	0	0	0	0	0	0	0	0	0	0	0	0	0	0	0	0	0
EOG091200NM	3536097	3538466	17	nu	40290	0	16392	0	23898	9242	1081	8432	4334	4908	6224	0	0	0	0	0	0	0	0	0	0	0	0	0	0	0	0	0	0
EOG091200NQ	245721	247304	19	nu	30096	0	12584	0	17512	8284	355	5234	3290	4994	3994	0	0	0	0	0	0	0	0	0	0	0	0	0	0	0	0	0	0
EOG091200NU	3497401	3499764	15	nu	35460	0	14050	0	21410	9801	620	6842	4706	5095	4767	0	0	0	0	0	0	0	0	0	0	0	0	0	0	0	0	0	0
EOG091200NY	3476127	3478074	16	nu	31168	0	5996	0	25172	9562	888	9293	3848	5714	6317	0	0	0	0	0	0	0	0	0	0	0	0	0	0	0	0	0	0
EOG091200O1	3792963	3794852	18	nu	34020	0	13110	0	20910	8775	705	7745	3725	5050	4390	0	0	0	0	0	0	0	0	0	0	0	0	0	0	0	0	0	0
EOG091200O2	4230797	4232596	19	nu	34200	0	7734	0	26466	10795	708	8032	5162	5633	7639	0	0	0	0	0	0	0	0	0	0	0	0	0	0	0	0	0	0
EOG091200O3	1604693	1606276	18	nu	28512	0	7228	0	21284	9504	401	6818	4437	5067	4962	0	0	0	0	0	0	0	0	0	0	0	0	0	0	0	0	0	0
EOG091200O4	3946327	3948048	19	nu	32718	0	5650	0	27068	12145	399	7542	5490	6655	7381	0	0	0	0	0	0	0	0	0	0	0	0	0	0	0	0	0	0
EOG091200O5	471293	472934	19	nu	31198	0	7584	0	23614	10822	343	7722	4685	6137	5070	0	0	0	0	0	0	0	0	0	0	0	0	0	0	0	0	0	0
EOG091200O6	3974283	3975946	19	nu	31616	0	5370	0	26246	10920	585	8377	5480	5440	6949	0	0	0	0	0	0	0	0	0	0	0	0	0	0	0	0	0	0
EOG091200O8	713665	715854	18	nu	39420	0	7620	0	31800	13062	818	10303	5739	7323	8435	0	0	0	0	0	0	0	0	0	0	0	0	0	0	0	0	0	0
EOG091200OA	3074471	3076266	19	nu	34124	0	12972	0	21152	8694	414	6568	4275	4419	5890	0	0	0	0	0	0	0	0	0	0	0	0	0	0	0	0	0	0
EOG091200OD	2143451	2144944	18	nu	26892	0	4146	0	22746	9565	395	6981	4192	5373	6200	0	0	0	0	0	0	0	0	0	0	0	0	0	0	0	0	0	0
EOG091200OE	60709	62336	17	nu	27676	0	6808	21	20847	8881	411	6732	3998	4883	5234	0	21	0	0	0	0	0	0	0	0	0	0	0	0	0	0	0	0
EOG091200OF	3692323	3694056	18	nu	31212	0	11868	46	19298	7777	673	6570	3330	4447	4951	0	46	0	0	0	0	0	0	0	0	0	0	0	0	0	0	0	0
EOG091200OG	2968419	2970428	18	nu	36180	0	11788	0	24392	10345	711	7095	4809	5536	6952	0	0	0	0	0	0	0	0	0	0	0	0	0	0	0	0	0	0
EOG091200OK	2510169	2511808	13	nu	21320	0	5074	0	16246	7346	305	5663	4168	3178	3237	0	0	0	0	0	0	0	0	0	0	0	0	0	0	0	0	0	0
EOG091200OL	3609163	3610822	19	nu	31540	0	5160	0	26380	11638	466	5955	5322	6316	8787	0	0	0	0	0	0	0	0	0	0	0	0	0	0	0	0	0	0
EOG091200OO	1575957	1577768	18	nu	32616	0	2866	0	29750	12109	713	10150	5689	6420	7491	0	0	0	0	0	0	0	0	0	0	0	0	0	0	0	0	0	0
EOG091200OP	2173313	2175324	18	nu	36216	0	6924	0	29292	11680	887	10390	4807	6873	7222	0	0	0	0	0	0	0	0	0	0	0	0	0	0	0	0	0	0
EOG091200OQ	1728989	1730868	19	nu	35720	0	9376	0	26344	11591	359	9281	4822	6769	5472	0	0	0	0	0	0	0	0	0	0	0	0	0	0	0	0	0	0
EOG091200OS	2266389	2267948	19	nu	29640	0	4250	1	25389	11414	232	6658	4788	6626	7317	0	1	0	0	0	0	0	0	0	0	0	0	0	0	0	0	0	0
EOG091200OT	3663253	3664868	19	nu	30704	0	6598	0	24106	9349	718	7156	4350	4999	7601	0	0	0	0	0	0	0	0	0	0	0	0	0	0	0	0	0	0
EOG091200OW	3212805	3215218	18	nu	43452	0	18598	0	24854	10778	575	8546	5732	5046	5530	0	0	0	0	0	0	0	0	0	0	0	0	0	0	0	0	0	0
EOG091200OY	2447355	2448940	19	nu	30134	0	5636	0	24498	9350	736	8472	4311	5039	6676	0	0	0	0	0	0	0	0	0	0	0	0	0	0	0	0	0	0
EOG091200P0	1612103	1613538	19	nu	27284	0	2398	64	24822	11756	458	7137	4933	6823	5929	0	64	0	0	0	0	0	0	0	0	0	0	0	0	0	0	0	0
EOG091200P5	2780161	2782430	19	nu	43130	0	11302	0	31828	14131	859	10343	7306	6825	7354	0	0	0	0	0	0	0	0	0	0	0	0	0	0	0	0	0	0
EOG091200P6	1498513	1500240	19	nu	32832	0	8454	0	24378	10444	507	8592	5374	5070	5342	0	0	0	0	0	0	0	0	0	0	0	0	0	0	0	0	0	0
EOG091200P8	1346427	1348046	19	nu	30780	0	3542	0	27238	10809	655	9196	5629	5180	7233	0	0	0	0	0	0	0	0	0	0	0	0	0	0	0	0	0	0
EOG091200P9	2742713	2744280	8	nu	12544	0	4002	0	8542	3636	183	2808	1693	1943	2098	0	0	0	0	0	0	0	0	0	0	0	0	0	0	0	0	0	0
EOG091200PD	1112263	1113952	12	nu	20280	0	6550	0	13730	5710	386	4457	2610	3100	3563	0	0	0	0	0	0	0	0	0	0	0	0	0	0	0	0	0	0
EOG091200PF	4169967	4172012	19	nu	38874	0	6994	0	31880	14184	514	11146	6525	7659	6550	0	0	0	0	0	0	0	0	0	0	0	0	0	0	0	0	0	0
EOG091200PI	480405	481990	18	nu	28548	0	9696	0	18852	8304	438	5954	3286	5018	4594	0	0	0	0	0	0	0	0	0	0	0	0	0	0	0	0	0	0
EOG091200PJ	464637	466470	19	nu	34846	0	6120	0	28726	12324	693	9778	5440	6884	6624	0	0	0	0	0	0	0	0	0	0	0	0	0	0	0	0	0	0
EOG091200PP	1243175	1245100	14	nu	26964	0	3932	0	23032	11683	397	6151	5813	5870	5198	0	0	0	0	0	0	0	0	0	0	0	0	0	0	0	0	0	0
EOG091200PR	2798959	2800060	18	nu	19836	0	4316	0	15520	6609	168	4954	2899	3710	3957	0	0	0	0	0	0	0	0	0	0	0	0	0	0	0	0	0	0
EOG091200PS	3406941	3408684	16	nu	27904	0	9522	0	18382	7631	414	5151	3610	4021	5600	0	0	0	0	0	0	0	0	0	0	0	0	0	0	0	0	0	0
EOG091200PT	3356585	3358104	19	nu	28880	0	6534	33	22313	9582	439	6699	4201	5381	6032	0	33	0	0	0	0	0	0	0	0	0	0	0	0	0	0	0	0
EOG091200PV	58945	60708	17	nu	29988	0	10298	0	19690	8958	320	6039	4464	4494	4693	0	0	0	0	0	0	0	0	0	0	0	0	0	0	0	0	0	0
EOG091200PW	256803	258564	18	nu	31716	0	9814	0	21902	8489	662	7634	4242	4247	5779	0	0	0	0	0	0	0	0	0	0	0	0	0	0	0	0	0	0
EOG091200PX	837583	839262	16	nu	26880	0	3722	0	23158	8728	591	7355	3884	4844	7075	0	0	0	0	0	0	0	0	0	0	0	0	0	0	0	0	0	0
EOG091200Q2	3421569	3423046	18	nu	26604	0	7810	0	18794	7811	444	6323	3906	3905	4660	0	0	0	0	0	0	0	0	0	0	0	0	0	0	0	0	0	0
EOG091200Q4	977495	979230	19	nu	32984	0	3882	0	29102	11716	601	10658	5048	6668	6728	0	0	0	0	0	0	0	0	0	0	0	0	0	0	0	0	0	0
EOG091200Q5	2202951	2204466	19	nu	28804	0	8894	0	19910	8743	477	6623	4069	4674	4544	0	0	0	0	0	0	0	0	0	0	0	0	0	0	0	0	0	0
EOG091200Q6	2269367	2271634	18	nu	40824	0	13594	0	27230	10881	975	10705	4791	6090	5644	0	0	0	0	0	0	0	0	0	0	0	0	0	0	0	0	0	0
EOG091200Q8	4114947	4116362	17	nu	24072	0	9294	0	14778	7454	307	4105	3517	3937	3219	0	0	0	0	0	0	0	0	0	0	0	0	0	0	0	0	0	0
EOG091200QA	3232041	3233434	17	nu	23698	0	3834	0	19864	8323	231	6561	3925	4398	4980	0	0	0	0	0	0	0	0	0	0	0	0	0	0	0	0	0	0
EOG091200QB	847561	848978	16	nu	22688	0	2288	0	20400	9366	348	6447	4136	5230	4587	0	0	0	0	0	0	0	0	0	0	0	0	0	0	0	0	0	0
EOG091200QH	3942897	3944440	15	nu	23160	0	4308	0	18852	8486	442	6070	3778	4708	4296	0	0	0	0	0	0	0	0	0	0	0	0	0	0	0	0	0	0
EOG091200QI	2171047	2172656	19	nu	30590	0	7380	0	23210	9072	598	8581	3931	5141	5557	0	0	0	0	0	0	0	0	0	0	0	0	0	0	0	0	0	0
EOG091200QK	694639	696040	18	nu	25236	0	9596	0	15640	6746	163	5424	2975	3771	3470	0	0	0	0	0	0	0	0	0	0	0	0	0	0	0	0	0	0
EOG091200QL	2721187	2724522	19	nu	63384	0	22500	0	40884	18252	865	13169	8336	9916	9463	0	0	0	0	0	0	0	0	0	0	0	0	0	0	0	0	0	0
EOG091200QO	2999745	3000996	18	nu	22536	0	5200	0	17336	7236	540	5680	3319	3917	4420	0	0	0	0	0	0	0	0	0	0	0	0	0	0	0	0	0	0
EOG091200QQ	341557	342854	19	nu	24662	0	2750	0	21912	10198	341	6492	4061	6137	5222	0	0	0	0	0	0	0	0	0	0	0	0	0	0	0	0	0	0
EOG091200QV	100417	102432	18	nu	36288	0	13548	0	22740	10245	645	8164	4671	5574	4331	0	0	0	0	0	0	0	0	0	0	0	0	0	0	0	0	0	0
EOG091200QX	3710155	3712126	16	nu	31552	0	7964	0	23588	9710	743	7439	4402	5308	6439	0	0	0	0	0	0	0	0	0	0	0	0	0	0	0	0	0	0
EOG091200QY	2570929	2572504	19	nu	29944	0	11882	0	18062	7838	486	5579	3832	4006	4645	0	0	0	0	0	0	0	0	0	0	0	0	0	0	0	0	0	0
EOG091200QZ	3203479	3205008	19	nu	29070	0	4398	0	24672	10270	473	8559	4538	5732	5843	0	0	0	0	0	0	0	0	0	0	0	0	0	0	0	0	0	0
EOG091200R0	1757157	1758722	19	nu	29754	0	4482	0	25272	11212	478	8444	4800	6412	5616	0	0	0	0	0	0	0	0	0	0	0	0	0	0	0	0	0	0
EOG091200R2	2069993	2071882	19	nu	35910	0	14910	3	20997	7465	980	7353	3377	4088	6179	0	3	0	0	0	0	0	0	0	0	0	0	0	0	0	0	0	0
EOG091200R4	2529711	2531198	19	nu	28272	0	12216	0	16056	5945	584	6671	2667	3278	3440	0	0	0	0	0	0	0	0	0	0	0	0	0	0	0	0	0	0
EOG091200R7	3599177	3600464	18	nu	23184	0	4160	0	19024	7710	283	6375	3825	3885	4939	0	0	0	0	0	0	0	0	0	0	0	0	0	0	0	0	0	0
EOG091200RB	785061	786440	19	nu	26220	0	4286	0	21934	10336	246	6767	4899	5437	4831	0	0	0	0	0	0	0	0	0	0	0	0	0	0	0	0	0	0
EOG091200RC	2898155	2899632	19	nu	28082	0	2240	0	25842	10625	473	8148	4985	5640	7069	0	0	0	0	0	0	0	0	0	0	0	0	0	0	0	0	0	0
EOG091200RF	864719	866440	18	nu	30996	0	9290	0	21706	8987	447	7335	4265	4722	5384	0	0	0	0	0	0	0	0	0	0	0	0	0	0	0	0	0	0
EOG091200RG	2746081	2747730	19	nu	31350	0	8428	0	22922	9707	426	8022	4740	4967	5193	0	0	0	0	0	0	0	0	0	0	0	0	0	0	0	0	0	0
EOG091200RH	4113143	4114946	19	nu	34276	0	9106	0	25170	10064	604	9614	4496	5568	5492	0	0	0	0	0	0	0	0	0	0	0	0	0	0	0	0	0	0
EOG091200RI	462397	463930	19	nu	29146	0	3130	0	26016	11837	309	8081	4706	7131	6098	0	0	0	0	0	0	0	0	0	0	0	0	0	0	0	0	0	0
EOG091200RJ	303239	304670	16	nu	22912	0	5994	0	16918	6957	371	5752	3200	3757	4209	0	0	0	0	0	0	0	0	0	0	0	0	0	0	0	0	0	0
EOG091200RK	4182631	4184224	19	nu	30286	0	5210	0	25076	11067	512	7923	5055	6012	6086	0	0	0	0	0	0	0	0	0	0	0	0	0	0	0	0	0	0
EOG091200RL	1572901	1574636	16	nu	27776	0	5400	0	22376	10176	698	6849	4228	5948	5351	0	0	0	0	0	0	0	0	0	0	0	0	0	0	0	0	0	0
EOG091200RM	745253	746594	19	nu	25498	0	2364	159	22975	9289	281	8366	3938	5351	5320	0	159	0	0	0	0	0	0	0	0	0	0	0	0	0	0	0	0
EOG091200RN	2463007	2464662	19	nu	31464	0	6160	0	25304	10880	526	7535	5065	5815	6889	0	0	0	0	0	0	0	0	0	0	0	0	0	0	0	0	0	0
EOG091200RO	3048441	3049858	19	nu	26942	0	6302	0	20640	8884	366	6441	4030	4854	5315	0	0	0	0	0	0	0	0	0	0	0	0	0	0	0	0	0	0
EOG091200RP	2407951	2409540	19	nu	30210	0	6650	0	23560	9553	760	7795	4417	5136	6212	0	0	0	0	0	0	0	0	0	0	0	0	0	0	0	0	0	0
EOG091200RQ	1664531	1665988	19	nu	27702	0	5572	0	22130	9479	492	7411	4433	5046	5240	0	0	0	0	0	0	0	0	0	0	0	0	0	0	0	0	0	0
EOG091200RS	2793855	2795486	18	nu	29376	0	7814	0	21562	8951	605	7158	4020	4931	5453	0	0	0	0	0	0	0	0	0	0	0	0	0	0	0	0	0	0
EOG091200RU	326899	329052	19	nu	40926	0	17088	0	23838	10818	554	8535	5485	5333	4485	0	0	0	0	0	0	0	0	0	0	0	0	0	0	0	0	0	0
EOG091200RV	3499765	3501290	19	nu	28994	0	3946	34	25014	10965	392	6584	4831	6134	7465	0	34	0	0	0	0	0	0	0	0	0	0	0	0	0	0	0	0
EOG091200S0	3556549	3558208	19	nu	31540	0	7868	0	23672	9485	623	6357	4310	5175	7830	0	0	0	0	0	0	0	0	0	0	0	0	0	0	0	0	0	0
EOG091200S1	3223357	3224846	19	nu	28310	0	6530	0	21780	8285	558	7331	3760	4525	6164	0	0	0	0	0	0	0	0	0	0	0	0	0	0	0	0	0	0
EOG091200S2	1616789	1618626	17	nu	31246	0	8296	0	22950	10649	553	7393	4532	6117	4908	0	0	0	0	0	0	0	0	0	0	0	0	0	0	0	0	0	0
EOG091200S4	1839907	1841330	19	nu	27056	0	6728	0	20328	8417	551	6614	3825	4592	5297	0	0	0	0	0	0	0	0	0	0	0	0	0	0	0	0	0	0
EOG091200S6	3216505	3218150	19	nu	31274	0	7750	0	23524	9631	464	7809	4139	5492	6084	0	0	0	0	0	0	0	0	0	0	0	0	0	0	0	0	0	0
EOG091200SA	2383781	2385560	13	nu	23140	0	9568	0	13572	5783	510	5036	3282	2501	2753	0	0	0	0	0	0	0	0	0	0	0	0	0	0	0	0	0	0
EOG091200SB	3013397	3014888	19	nu	28348	0	5662	0	22686	8557	348	7866	4061	4496	6263	0	0	0	0	0	0	0	0	0	0	0	0	0	0	0	0	0	0
EOG091200SC	736397	737984	19	nu	30172	0	6820	0	23352	11214	281	7442	5241	5973	4696	0	0	0	0	0	0	0	0	0	0	0	0	0	0	0	0	0	0
EOG091200SD	2278421	2279894	19	nu	28006	0	4114	0	23892	9793	338	8146	4014	5779	5953	0	0	0	0	0	0	0	0	0	0	0	0	0	0	0	0	0	0
EOG091200SF	4106703	4108112	19	nu	26790	0	2386	0	24404	10063	322	8461	4417	5646	5880	0	0	0	0	0	0	0	0	0	0	0	0	0	0	0	0	0	0
EOG091200SG	1708821	1711046	19	nu	42294	0	14502	0	27792	13208	471	8880	7209	5999	5704	0	0	0	0	0	0	0	0	0	0	0	0	0	0	0	0	0	0
EOG091200SI	2313253	2314572	15	nu	19800	0	3140	0	16660	8000	160	5017	3651	4349	3643	0	0	0	0	0	0	0	0	0	0	0	0	0	0	0	0	0	0
EOG091200SJ	1320735	1321634	18	nu	16200	0	1918	0	14282	6778	273	4465	3223	3555	3039	0	0	0	0	0	0	0	0	0	0	0	0	0	0	0	0	0	0
EOG091200SK	4158101	4159454	17	nu	23018	0	4038	0	18980	8333	322	6094	3461	4872	4553	0	0	0	0	0	0	0	0	0	0	0	0	0	0	0	0	0	0
EOG091200SL	186323	187712	19	nu	26410	0	2222	0	24188	10535	408	7432	4304	6231	6221	0	0	0	0	0	0	0	0	0	0	0	0	0	0	0	0	0	0
EOG091200SN	3067145	3068666	17	nu	25874	0	5814	0	20060	10003	267	6045	5258	4745	4012	0	0	0	0	0	0	0	0	0	0	0	0	0	0	0	0	0	0
EOG091200SO	1719773	1721300	19	nu	29032	0	6766	0	22266	9574	464	6783	4626	4948	5909	0	0	0	0	0	0	0	0	0	0	0	0	0	0	0	0	0	0
EOG091200SP	170511	171706	17	nu	20332	0	3696	0	16636	6830	466	4670	3159	3671	5136	0	0	0	0	0	0	0	0	0	0	0	0	0	0	0	0	0	0
EOG091200SS	974027	976044	19	nu	38342	0	11716	0	26626	10869	696	10215	5194	5675	5542	0	0	0	0	0	0	0	0	0	0	0	0	0	0	0	0	0	0
EOG091200SU	1842123	1843628	17	nu	25602	0	8414	0	17188	7365	506	5356	3466	3899	4467	0	0	0	0	0	0	0	0	0	0	0	0	0	0	0	0	0	0
EOG091200SX	913347	914746	19	nu	26600	0	5664	0	20936	7962	370	7411	3754	4208	5563	0	0	0	0	0	0	0	0	0	0	0	0	0	0	0	0	0	0
EOG091200SY	775993	777554	17	nu	26554	0	4814	1	21739	10257	393	5741	4667	5590	5741	0	1	0	0	0	0	0	0	0	0	0	0	0	0	0	0	0	0
EOG091200T0	2605825	2606976	18	nu	20736	0	3118	0	17618	7240	306	5811	3723	3517	4567	0	0	0	0	0	0	0	0	0	0	0	0	0	0	0	0	0	0
EOG091200T1	2988347	2990236	19	nu	35910	0	16442	0	19468	8178	733	6498	3548	4630	4792	0	0	0	0	0	0	0	0	0	0	0	0	0	0	0	0	0	0
EOG091200T2	1806717	1808114	18	nu	25164	0	5804	0	19360	8652	299	6332	3346	5306	4376	0	0	0	0	0	0	0	0	0	0	0	0	0	0	0	0	0	0
EOG091200T4	1114911	1115964	14	nu	14756	0	1578	0	13178	5736	444	3160	2528	3208	4282	0	0	0	0	0	0	0	0	0	0	0	0	0	0	0	0	0	0
EOG091200T7	2091835	2093572	18	nu	31284	0	8582	0	22702	9781	488	7133	3992	5789	5788	0	0	0	0	0	0	0	0	0	0	0	0	0	0	0	0	0	0
EOG091200TA	2441547	2443228	19	nu	31958	0	5814	0	26144	11334	483	8669	5668	5666	6141	0	0	0	0	0	0	0	0	0	0	0	0	0	0	0	0	0	0
EOG091200TC	2065541	2067336	19	nu	34124	0	16236	0	17888	7425	565	6977	3487	3938	3486	0	0	0	0	0	0	0	0	0	0	0	0	0	0	0	0	0	0
EOG091200TE	437625	439756	19	nu	40508	0	11902	0	28606	9918	895	10096	4856	5062	8592	0	0	0	0	0	0	0	0	0	0	0	0	0	0	0	0	0	0
EOG091200TF	2078947	2080354	12	nu	16896	0	1816	0	15080	6430	377	4967	2651	3779	3683	0	0	0	0	0	0	0	0	0	0	0	0	0	0	0	0	0	0
EOG091200TG	3430507	3432218	19	nu	32528	0	11132	0	21396	9014	449	6314	4454	4560	6068	0	0	0	0	0	0	0	0	0	0	0	0	0	0	0	0	0	0
EOG091200TK	1847029	1848194	18	nu	20988	0	2268	1	18719	9645	141	5381	3516	6129	3693	0	1	0	0	0	0	0	0	0	0	0	0	0	0	0	0	0	0
EOG091200TN	2299771	2301102	17	nu	22644	0	3112	1	19531	8901	304	5827	3780	5121	4803	0	1	0	0	0	0	0	0	0	0	0	0	0	0	0	0	0	0
EOG091200TP	3700567	3702482	11	nu	21076	0	7474	0	13602	6147	508	4462	2385	3762	2993	0	0	0	0	0	0	0	0	0	0	0	0	0	0	0	0	0	0
EOG091200TQ	154781	156182	17	nu	23834	0	6562	0	17272	7484	327	5144	3798	3686	4644	0	0	0	0	0	0	0	0	0	0	0	0	0	0	0	0	0	0
EOG091200TR	870723	871966	19	nu	23636	0	4056	0	19580	9362	339	6048	4662	4700	4170	0	0	0	0	0	0	0	0	0	0	0	0	0	0	0	0	0	0
EOG091200TV	1657183	1658766	15	nu	23760	0	1760	0	22000	9258	769	7249	4289	4969	5493	0	0	0	0	0	0	0	0	0	0	0	0	0	0	0	0	0	0
EOG091200U0	2526047	2527878	19	nu	34808	0	13186	0	21622	8863	673	7834	4034	4829	4925	0	0	0	0	0	0	0	0	0	0	0	0	0	0	0	0	0	0
EOG091200U2	3029905	3031218	12	nu	15768	0	2654	0	13114	5596	298	4296	2378	3218	3222	0	0	0	0	0	0	0	0	0	0	0	0	0	0	0	0	0	0
EOG091200U4	4007759	4009180	19	nu	27018	0	3118	0	23900	10734	288	7296	5187	5547	5870	0	0	0	0	0	0	0	0	0	0	0	0	0	0	0	0	0	0
EOG091200U5	3936643	3938244	19	nu	30438	0	6506	18	23914	10045	318	7631	4901	5144	6238	0	18	0	0	0	0	0	0	0	0	0	0	0	0	0	0	0	0
EOG091200U7	989505	990822	12	nu	15816	0	2928	0	12888	5693	329	4452	2928	2765	2743	0	0	0	0	0	0	0	0	0	0	0	0	0	0	0	0	0	0
EOG091200U9	3471223	3473068	11	nu	20306	0	4528	0	15778	7755	453	4523	3847	3908	3500	0	0	0	0	0	0	0	0	0	0	0	0	0	0	0	0	0	0
EOG091200UB	3355259	3356584	11	nu	14586	0	4266	0	10320	4632	204	3083	2109	2523	2605	0	0	0	0	0	0	0	0	0	0	0	0	0	0	0	0	0	0
EOG091200UC	516861	518234	15	nu	20610	0	1266	0	19344	8144	473	6426	3895	4249	4774	0	0	0	0	0	0	0	0	0	0	0	0	0	0	0	0	0	0
EOG091200UF	1145053	1146522	18	nu	26460	0	10830	0	15630	6973	334	5114	3537	3436	3543	0	0	0	0	0	0	0	0	0	0	0	0	0	0	0	0	0	0
EOG091200UG	1189643	1191248	18	nu	28908	0	4648	0	24260	10444	552	7859	4924	5520	5957	0	0	0	0	0	0	0	0	0	0	0	0	0	0	0	0	0	0
EOG091200UH	3156845	3158210	19	nu	25954	0	3764	0	22190	10264	279	6707	5169	5095	5219	0	0	0	0	0	0	0	0	0	0	0	0	0	0	0	0	0	0
EOG091200UJ	2115541	2117162	18	nu	29196	0	9826	0	19370	7279	653	6565	3514	3765	5526	0	0	0	0	0	0	0	0	0	0	0	0	0	0	0	0	0	0
EOG091200UK	1269751	1271308	19	nu	29602	0	5942	0	23660	8788	689	8286	4197	4591	6586	0	0	0	0	0	0	0	0	0	0	0	0	0	0	0	0	0	0
EOG091200UL	727785	729196	19	nu	26828	0	4156	0	22672	10370	297	7391	4554	5816	4911	0	0	0	0	0	0	0	0	0	0	0	0	0	0	0	0	0	0
EOG091200UM	243475	244910	19	nu	27284	0	9166	0	18118	6799	448	5173	3193	3606	6146	0	0	0	0	0	0	0	0	0	0	0	0	0	0	0	0	0	0
EOG091200UP	3646083	3647598	19	nu	28804	0	6250	0	22554	9160	446	5995	4324	4836	7399	0	0	0	0	0	0	0	0	0	0	0	0	0	0	0	0	0	0
EOG091200UR	886651	888040	18	nu	25020	0	1184	0	23836	10212	559	7773	4679	5533	5851	0	0	0	0	0	0	0	0	0	0	0	0	0	0	0	0	0	0
EOG091200UU	1486457	1488106	17	nu	28050	0	5192	0	22858	10268	586	6833	5019	5249	5757	0	0	0	0	0	0	0	0	0	0	0	0	0	0	0	0	0	0
EOG091200UV	1826041	1827356	18	nu	23688	0	3778	0	19910	8442	312	6707	3822	4620	4761	0	0	0	0	0	0	0	0	0	0	0	0	0	0	0	0	0	0
EOG091200UX	1263647	1265184	15	nu	23070	0	1852	0	21218	8457	457	7681	3727	4730	5080	0	0	0	0	0	0	0	0	0	0	0	0	0	0	0	0	0	0
EOG091200UY	3531581	3533308	17	nu	29376	0	5234	0	24142	10182	646	6657	4639	5543	7303	0	0	0	0	0	0	0	0	0	0	0	0	0	0	0	0	0	0
EOG091200UZ	2821155	2822334	19	nu	22420	0	2952	0	19468	9347	125	5337	3899	5448	4784	0	0	0	0	0	0	0	0	0	0	0	0	0	0	0	0	0	0
EOG091200V1	2646705	2647904	17	nu	20400	0	1554	0	18846	7702	166	6139	3383	4319	5005	0	0	0	0	0	0	0	0	0	0	0	0	0	0	0	0	0	0
EOG091200V3	1000269	1001814	18	nu	27828	0	8530	41	19257	8838	410	6045	3947	4891	4374	0	41	0	0	0	0	0	0	0	0	0	0	0	0	0	0	0	0
EOG091200V4	4220727	4222564	16	nu	29408	0	7506	0	21902	9724	470	7801	5062	4662	4377	0	0	0	0	0	0	0	0	0	0	0	0	0	0	0	0	0	0
EOG091200V5	3388281	3389614	18	nu	24012	0	10300	0	13712	6077	473	4314	2574	3503	3321	0	0	0	0	0	0	0	0	0	0	0	0	0	0	0	0	0	0
EOG091200V6	3787705	3789282	19	nu	29982	0	9602	0	20380	9805	319	6934	4830	4975	3641	0	0	0	0	0	0	0	0	0	0	0	0	0	0	0	0	0	0
EOG091200V9	928203	929630	12	nu	17136	0	3752	0	13384	6261	224	4050	3442	2819	3073	0	0	0	0	0	0	0	0	0	0	0	0	0	0	0	0	0	0
EOG091200VC	3314197	3315630	19	nu	27246	0	2478	0	24768	9796	170	9430	3857	5939	5542	0	0	0	0	0	0	0	0	0	0	0	0	0	0	0	0	0	0
EOG091200VD	282127	283574	19	nu	27512	0	2740	0	24772	12863	247	6981	6041	6822	4928	0	0	0	0	0	0	0	0	0	0	0	0	0	0	0	0	0	0
EOG091200VE	3197289	3199124	13	nu	23868	0	8276	0	15592	7598	541	4779	3310	4288	3215	0	0	0	0	0	0	0	0	0	0	0	0	0	0	0	0	0	0
EOG091200VG	1579499	1580758	18	nu	22680	0	6748	0	15932	6406	219	4980	3193	3213	4546	0	0	0	0	0	0	0	0	0	0	0	0	0	0	0	0	0	0
EOG091200VH	1740785	1742228	17	nu	24548	0	2546	0	22002	9569	425	6979	4124	5445	5454	0	0	0	0	0	0	0	0	0	0	0	0	0	0	0	0	0	0
EOG091200VI	2013865	2015442	17	nu	26826	0	6684	0	20142	9187	427	5966	4649	4538	4989	0	0	0	0	0	0	0	0	0	0	0	0	0	0	0	0	0	0
EOG091200VL	1160151	1161588	18	nu	25884	0	7684	0	18200	8704	270	5663	4297	4407	3833	0	0	0	0	0	0	0	0	0	0	0	0	0	0	0	0	0	0
EOG091200VN	664963	666224	17	nu	21454	0	3910	0	17544	7814	326	4780	3356	4458	4950	0	0	0	0	0	0	0	0	0	0	0	0	0	0	0	0	0	0
EOG091200VO	3578835	3580800	12	nu	23592	0	5394	0	18198	8031	706	5563	3608	4423	4604	0	0	0	0	0	0	0	0	0	0	0	0	0	0	0	0	0	0
EOG091200VT	3855331	3856874	19	nu	29336	0	6648	0	22688	9933	268	7302	4633	5300	5453	0	0	0	0	0	0	0	0	0	0	0	0	0	0	0	0	0	0
EOG091200VV	2922905	2924472	17	nu	26656	0	5498	0	21158	9420	435	5234	4574	4846	6504	0	0	0	0	0	0	0	0	0	0	0	0	0	0	0	0	0	0
EOG091200VY	2702207	2703424	19	nu	23142	0	3418	0	19724	9300	197	6197	4336	4964	4227	0	0	0	0	0	0	0	0	0	0	0	0	0	0	0	0	0	0
EOG091200W0	1789833	1791076	14	nu	17416	0	2390	0	15026	6142	211	3882	2617	3525	5002	0	0	0	0	0	0	0	0	0	0	0	0	0	0	0	0	0	0
EOG091200W2	1326757	1328158	19	nu	26638	0	6188	0	20450	8785	264	6709	4260	4525	4956	0	0	0	0	0	0	0	0	0	0	0	0	0	0	0	0	0	0
EOG091200W3	92449	93912	18	nu	26352	0	6404	0	19948	8147	436	6958	3395	4752	4843	0	0	0	0	0	0	0	0	0	0	0	0	0	0	0	0	0	0
EOG091200W4	1592775	1594468	19	nu	32186	0	15732	0	16454	7273	393	5644	4760	2513	3537	0	0	0	0	0	0	0	0	0	0	0	0	0	0	0	0	0	0
EOG091200W6	808007	809294	17	nu	21896	0	4676	0	17220	7969	281	5127	3529	4440	4124	0	0	0	0	0	0	0	0	0	0	0	0	0	0	0	0	0	0
EOG091200W8	3996511	3997750	18	nu	22320	0	436	0	21884	10273	391	6497	4490	5783	5114	0	0	0	0	0	0	0	0	0	0	0	0	0	0	0	0	0	0
EOG091200W9	2678035	2679382	18	nu	24264	0	3150	0	21114	9378	387	6560	4112	5266	5176	0	0	0	0	0	0	0	0	0	0	0	0	0	0	0	0	0	0
EOG091200WB	1223807	1225362	19	nu	29564	0	9410	0	20154	8548	334	6322	4423	4125	5284	0	0	0	0	0	0	0	0	0	0	0	0	0	0	0	0	0	0
EOG091200WC	2710521	2711836	19	nu	25004	0	3932	0	21072	7640	334	7528	3516	4124	5904	0	0	0	0	0	0	0	0	0	0	0	0	0	0	0	0	0	0
EOG091200WJ	396511	398206	19	nu	32224	0	7968	0	24256	10276	511	6086	4608	5668	7894	0	0	0	0	0	0	0	0	0	0	0	0	0	0	0	0	0	0
EOG091200WK	2490911	2492710	19	nu	34200	0	8690	0	25510	11162	744	9043	5181	5981	5305	0	0	0	0	0	0	0	0	0	0	0	0	0	0	0	0	0	0
EOG091200WL	1057201	1058510	19	nu	24890	0	4926	0	19964	8201	324	6230	3759	4442	5533	0	0	0	0	0	0	0	0	0	0	0	0	0	0	0	0	0	0
EOG091200WM	2040139	2041814	19	nu	31844	0	5386	0	26458	10940	661	8509	5004	5936	7009	0	0	0	0	0	0	0	0	0	0	0	0	0	0	0	0	0	0
EOG091200WN	852487	853844	17	nu	23086	0	5836	0	17250	7206	280	5469	3248	3958	4575	0	0	0	0	0	0	0	0	0	0	0	0	0	0	0	0	0	0
EOG091200WR	2633199	2634572	19	nu	26106	0	7564	0	18542	7238	660	6050	3306	3932	5254	0	0	0	0	0	0	0	0	0	0	0	0	0	0	0	0	0	0
EOG091200WT	3730779	3732048	13	nu	16510	0	990	0	15520	7543	281	4609	3231	4312	3368	0	0	0	0	0	0	0	0	0	0	0	0	0	0	0	0	0	0
EOG091200WX	3745811	3747132	19	nu	25118	0	2820	0	22298	12137	244	5325	6251	5886	4836	0	0	0	0	0	0	0	0	0	0	0	0	0	0	0	0	0	0
EOG091200WY	2886801	2888554	14	nu	24556	0	6414	0	18142	8804	316	5846	4172	4632	3492	0	0	0	0	0	0	0	0	0	0	0	0	0	0	0	0	0	0
EOG091200WZ	2942693	2944198	19	nu	28614	0	4940	21	23653	9700	412	8742	4385	5315	5211	0	21	0	0	0	0	0	0	0	0	0	0	0	0	0	0	0	0
EOG091200X0	3970483	3972032	19	nu	29450	0	4912	0	24538	10017	419	7738	4677	5340	6783	0	0	0	0	0	0	0	0	0	0	0	0	0	0	0	0	0	0
EOG091200X3	1791077	1793430	19	nu	44726	0	13194	0	31532	12541	1182	10215	5765	6776	8776	0	0	0	0	0	0	0	0	0	0	0	0	0	0	0	0	0	0
EOG091200X4	4059639	4061768	17	nu	36210	0	7110	0	29100	14306	349	8768	8192	6114	6026	0	0	0	0	0	0	0	0	0	0	0	0	0	0	0	0	0	0
EOG091200X8	4050507	4052026	18	nu	27360	0	4476	0	22884	8671	881	8103	3559	5112	6110	0	0	0	0	0	0	0	0	0	0	0	0	0	0	0	0	0	0
EOG091200XA	279327	280862	17	nu	26112	0	4744	0	21368	8766	564	7187	3894	4872	5415	0	0	0	0	0	0	0	0	0	0	0	0	0	0	0	0	0	0
EOG091200XC	2869279	2870574	7	nu	9072	0	898	12	8162	3726	209	2540	1613	2113	1896	0	12	0	0	0	0	0	0	0	0	0	0	0	0	0	0	0	0
EOG091200XE	1823513	1825146	13	nu	21242	0	5468	0	15774	7199	379	5151	3307	3892	3424	0	0	0	0	0	0	0	0	0	0	0	0	0	0	0	0	0	0
EOG091200XF	3432219	3433754	19	nu	29184	0	6980	0	22204	8371	527	7694	3751	4620	6139	0	0	0	0	0	0	0	0	0	0	0	0	0	0	0	0	0	0
EOG091200XK	4098905	4100496	19	nu	30248	0	5966	0	24282	9624	706	8278	3875	5749	6380	0	0	0	0	0	0	0	0	0	0	0	0	0	0	0	0	0	0
EOG091200XO	2400705	2401904	19	nu	22800	0	2342	0	20458	9125	304	6606	3768	5357	4727	0	0	0	0	0	0	0	0	0	0	0	0	0	0	0	0	0	0
EOG091200XV	986739	987732	13	nu	12922	0	3882	0	9040	3697	202	2893	1513	2184	2450	0	0	0	0	0	0	0	0	0	0	0	0	0	0	0	0	0	0
EOG091200XX	4032693	4034294	17	nu	27234	0	8596	0	18638	8260	391	6017	4051	4209	4361	0	0	0	0	0	0	0	0	0	0	0	0	0	0	0	0	0	0
EOG091200XY	2719589	2721186	18	nu	28764	0	12622	0	16142	7461	544	5417	3904	3557	3264	0	0	0	0	0	0	0	0	0	0	0	0	0	0	0	0	0	0
EOG091200XZ	2655389	2656958	19	nu	29830	0	4588	1	25241	9752	689	8362	4370	5382	7127	0	1	0	0	0	0	0	0	0	0	0	0	0	0	0	0	0	0
EOG091200Y0	993507	995366	19	nu	35340	0	7260	0	28080	11028	912	9059	5211	5817	7993	0	0	0	0	0	0	0	0	0	0	0	0	0	0	0	0	0	0
EOG091200Y3	3981521	3982944	18	nu	25632	0	8792	0	16840	7341	349	5570	3225	4116	3929	0	0	0	0	0	0	0	0	0	0	0	0	0	0	0	0	0	0
EOG091200Y6	3502849	3505644	19	nu	53124	0	16562	0	36562	15485	871	11502	6809	8676	9575	0	0	0	0	0	0	0	0	0	0	0	0	0	0	0	0	0	0
EOG091200YB	2111975	2113506	19	nu	29108	0	5098	0	24010	9871	614	8348	4649	5222	5791	0	0	0	0	0	0	0	0	0	0	0	0	0	0	0	0	0	0
EOG091200YG	1365387	1366702	19	nu	25004	0	6588	0	18416	7805	449	5662	3598	4207	4949	0	0	0	0	0	0	0	0	0	0	0	0	0	0	0	0	0	0
EOG091200YH	2669667	2670786	16	nu	17920	0	5414	0	12506	5654	268	3882	2477	3177	2970	0	0	0	0	0	0	0	0	0	0	0	0	0	0	0	0	0	0
EOG091200YI	3201779	3203478	18	nu	30600	0	6990	0	23610	9580	704	7525	4498	5082	6505	0	0	0	0	0	0	0	0	0	0	0	0	0	0	0	0	0	0
EOG091200YM	353183	354638	19	nu	27664	0	12404	0	15260	6744	531	5565	3221	3523	2951	0	0	0	0	0	0	0	0	0	0	0	0	0	0	0	0	0	0
EOG091200YN	2747731	2749814	8	nu	16672	0	5356	0	11316	4630	420	3654	1946	2684	3032	0	0	0	0	0	0	0	0	0	0	0	0	0	0	0	0	0	0
EOG091200YP	3621515	3622858	19	nu	25536	0	5216	0	20320	9286	427	5830	4195	5091	5204	0	0	0	0	0	0	0	0	0	0	0	0	0	0	0	0	0	0
EOG091200YR	3825269	3826804	19	nu	29184	0	4608	0	24576	9357	587	8937	4322	5035	6282	0	0	0	0	0	0	0	0	0	0	0	0	0	0	0	0	0	0
EOG091200YS	2612889	2614906	19	nu	38342	0	9802	0	28540	11525	865	9130	5667	5858	7885	0	0	0	0	0	0	0	0	0	0	0	0	0	0	0	0	0	0
EOG091200YT	2325361	2326542	18	nu	21276	0	2366	0	18910	7599	379	7073	3404	4195	4238	0	0	0	0	0	0	0	0	0	0	0	0	0	0	0	0	0	0
EOG091200YU	1249235	1251388	17	nu	36618	0	12410	0	24208	10742	760	8027	6236	4506	5439	0	0	0	0	0	0	0	0	0	0	0	0	0	0	0	0	0	0
EOG091200YW	3238831	3240292	18	nu	26316	0	9808	0	16508	6718	397	5094	3103	3615	4696	0	0	0	0	0	0	0	0	0	0	0	0	0	0	0	0	0	0
EOG091200YX	418371	420038	18	nu	30024	0	11378	0	18646	6698	721	6251	3167	3531	5697	0	0	0	0	0	0	0	0	0	0	0	0	0	0	0	0	0	0
EOG091200Z1	4203295	4204564	19	nu	24130	0	5324	0	18806	9176	282	4968	4354	4822	4662	0	0	0	0	0	0	0	0	0	0	0	0	0	0	0	0	0	0
EOG091200Z2	3408685	3409924	19	nu	23560	0	1970	0	21590	9362	234	7177	4099	5263	5051	0	0	0	0	0	0	0	0	0	0	0	0	0	0	0	0	0	0
EOG091200Z5	4053465	4054646	19	nu	22458	0	2838	0	19620	9010	170	5412	4329	4681	5198	0	0	0	0	0	0	0	0	0	0	0	0	0	0	0	0	0	0
EOG091200Z9	1696611	1697966	19	nu	25764	0	3880	0	21884	9014	383	7195	4098	4916	5675	0	0	0	0	0	0	0	0	0	0	0	0	0	0	0	0	0	0
EOG091200ZA	3967853	3969366	19	nu	28766	0	5778	0	22988	10383	548	6644	5262	5121	5961	0	0	0	0	0	0	0	0	0	0	0	0	0	0	0	0	0	0
EOG091200ZB	2330819	2331990	19	nu	22268	0	7608	0	14660	7534	284	3797	3811	3723	3329	0	0	0	0	0	0	0	0	0	0	0	0	0	0	0	0	0	0
EOG091200ZF	2212933	2213990	19	nu	20102	0	2776	0	17326	7806	277	5878	3326	4480	3642	0	0	0	0	0	0	0	0	0	0	0	0	0	0	0	0	0	0
EOG091200ZH	2054365	2056014	19	nu	31350	0	7640	0	23710	11698	511	7152	6540	5158	4860	0	0	0	0	0	0	0	0	0	0	0	0	0	0	0	0	0	0
EOG091200ZI	910223	911410	18	nu	21384	0	10676	0	10708	3979	303	4330	1932	2047	2399	0	0	0	0	0	0	0	0	0	0	0	0	0	0	0	0	0	0
EOG091200ZK	1080193	1082242	19	nu	38950	0	14558	0	24392	9368	1029	9592	4151	5217	5432	0	0	0	0	0	0	0	0	0	0	0	0	0	0	0	0	0	0
EOG091200ZL	1965449	1966926	19	nu	28082	0	3950	0	24132	9719	521	8143	4257	5462	6270	0	0	0	0	0	0	0	0	0	0	0	0	0	0	0	0	0	0
EOG091200ZM	747067	748508	11	nu	15862	0	5104	66	10692	4911	241	3424	2525	2386	2357	0	66	0	0	0	0	0	0	0	0	0	0	0	0	0	0	0	0
EOG091200ZO	3102373	3103660	18	nu	23184	0	3826	0	19358	8360	246	6211	3760	4600	4787	0	0	0	0	0	0	0	0	0	0	0	0	0	0	0	0	0	0
EOG091200ZS	1953203	1954636	19	nu	27246	0	7160	0	20086	8538	421	6313	3928	4610	5235	0	0	0	0	0	0	0	0	0	0	0	0	0	0	0	0	0	0
EOG091200ZU	1225363	1227414	18	nu	36936	0	13306	0	23630	9607	998	7748	4361	5246	6275	0	0	0	0	0	0	0	0	0	0	0	0	0	0	0	0	0	0
EOG091200ZV	831095	832760	12	nu	19992	0	1794	0	18198	7652	599	5280	3541	4111	5266	0	0	0	0	0	0	0	0	0	0	0	0	0	0	0	0	0	0
EOG091200ZX	2505517	2507546	17	nu	34510	0	10006	0	24504	10497	476	9200	4196	6301	4807	0	0	0	0	0	0	0	0	0	0	0	0	0	0	0	0	0	0
EOG091200ZY	3669403	3670480	16	nu	17248	0	6824	0	10424	4147	300	3610	1853	2294	2667	0	0	0	0	0	0	0	0	0	0	0	0	0	0	0	0	0	0
EOG09120101	2623389	2624826	10	nu	14380	0	5108	0	9272	4350	132	2764	2209	2141	2158	0	0	0	0	0	0	0	0	0	0	0	0	0	0	0	0	0	0
EOG09120102	4043419	4044696	18	nu	23004	0	2762	0	20242	8589	351	6637	3829	4760	5016	0	0	0	0	0	0	0	0	0	0	0	0	0	0	0	0	0	0
EOG09120103	3782649	3783884	19	nu	23484	0	3884	0	19600	7901	499	6441	3752	4149	5258	0	0	0	0	0	0	0	0	0	0	0	0	0	0	0	0	0	0
EOG09120106	2768759	2770828	19	nu	39330	0	20066	1	19263	8136	545	6203	3736	4400	4924	0	1	0	0	0	0	0	0	0	0	0	0	0	0	0	0	0	0
EOG09120108	1907773	1909404	19	nu	31008	0	3526	1	27481	12273	495	8844	6154	6119	6364	0	1	0	0	0	0	0	0	0	0	0	0	0	0	0	0	0	0
EOG0912010A	1119379	1120720	19	nu	25498	0	5504	0	19994	7959	367	6068	3809	4150	5967	0	0	0	0	0	0	0	0	0	0	0	0	0	0	0	0	0	0
EOG0912010B	4100497	4102140	15	nu	24660	0	7242	0	17418	8111	421	5541	3934	4177	3766	0	0	0	0	0	0	0	0	0	0	0	0	0	0	0	0	0	0
EOG0912010D	2739961	2741150	18	nu	21420	0	3490	0	17930	7766	265	5450	3678	4088	4714	0	0	0	0	0	0	0	0	0	0	0	0	0	0	0	0	0	0
EOG0912010F	3963089	3964520	19	nu	27208	0	6244	0	20964	8591	484	6363	4717	3874	6010	0	0	0	0	0	0	0	0	0	0	0	0	0	0	0	0	0	0
EOG0912010H	1049727	1051308	16	nu	25312	0	8340	0	16972	5885	517	6270	2586	3299	4817	0	0	0	0	0	0	0	0	0	0	0	0	0	0	0	0	0	0
EOG0912010L	1975225	1976570	19	nu	25574	0	12304	0	13270	5321	514	4848	2309	3012	3101	0	0	0	0	0	0	0	0	0	0	0	0	0	0	0	0	0	0
EOG0912010M	4199943	4201096	19	nu	21926	0	1448	0	20478	8115	173	5774	3411	4704	6589	0	0	0	0	0	0	0	0	0	0	0	0	0	0	0	0	0	0
EOG0912010N	3386747	3387800	18	nu	18972	0	1628	0	17344	7276	165	5924	2968	4308	4144	0	0	0	0	0	0	0	0	0	0	0	0	0	0	0	0	0	0
EOG0912010P	3300377	3301502	19	nu	21394	0	1452	0	19942	8606	208	6322	4328	4278	5014	0	0	0	0	0	0	0	0	0	0	0	0	0	0	0	0	0	0
EOG0912010Q	2772759	2774346	14	nu	22232	0	4898	0	17334	6881	657	6141	2857	4024	4312	0	0	0	0	0	0	0	0	0	0	0	0	0	0	0	0	0	0
EOG0912010R	226477	227650	9	nu	10566	0	1554	0	9012	3769	185	3125	1618	2151	2118	0	0	0	0	0	0	0	0	0	0	0	0	0	0	0	0	0	0
EOG0912010T	3596689	3597944	12	nu	15072	0	1028	0	14044	6518	319	4253	2886	3632	3273	0	0	0	0	0	0	0	0	0	0	0	0	0	0	0	0	0	0
EOG0912010U	4281233	4282734	18	nu	27036	0	7084	0	19952	8880	607	6006	4407	4473	5066	0	0	0	0	0	0	0	0	0	0	0	0	0	0	0	0	0	0
EOG09120110	1328367	1329566	18	nu	21600	0	4058	0	17542	7358	336	5939	3336	4022	4245	0	0	0	0	0	0	0	0	0	0	0	0	0	0	0	0	0	0
EOG09120112	2758635	2759774	19	nu	21660	0	2030	0	19630	8579	283	6184	3600	4979	4867	0	0	0	0	0	0	0	0	0	0	0	0	0	0	0	0	0	0
EOG09120116	392323	393476	19	nu	21926	0	2246	0	19680	8348	198	6304	3831	4517	5028	0	0	0	0	0	0	0	0	0	0	0	0	0	0	0	0	0	0
EOG09120117	4232597	4233886	14	nu	18060	0	5740	0	12320	5707	228	3037	2814	2893	3576	0	0	0	0	0	0	0	0	0	0	0	0	0	0	0	0	0	0
EOG09120119	506593	509950	17	nu	57086	0	30300	24	26762	9723	1815	11305	4401	5322	5734	0	24	0	0	0	0	0	0	0	0	0	0	0	0	0	0	0	0
EOG0912011A	2581099	2582410	18	nu	23616	0	700	0	22916	9721	415	6980	4151	5570	6215	0	0	0	0	0	0	0	0	0	0	0	0	0	0	0	0	0	0
EOG0912011C	2690279	2691870	19	nu	30248	0	12026	0	18222	7824	569	6202	3766	4058	4196	0	0	0	0	0	0	0	0	0	0	0	0	0	0	0	0	0	0
EOG0912011D	3905991	3907556	17	nu	26622	0	10720	0	15902	7547	326	4841	3736	3811	3514	0	0	0	0	0	0	0	0	0	0	0	0	0	0	0	0	0	0
EOG0912011E	1875185	1876858	17	nu	28458	0	9890	0	18568	7560	725	5937	3734	3826	5071	0	0	0	0	0	0	0	0	0	0	0	0	0	0	0	0	0	0
EOG0912011I	661075	663164	19	nu	39710	0	15478	0	24232	9020	1099	8721	4123	4897	6491	0	0	0	0	0	0	0	0	0	0	0	0	0	0	0	0	0	0
EOG0912011J	1809781	1811532	17	nu	29784	0	7296	0	22488	8201	1136	7251	4056	4145	7036	0	0	0	0	0	0	0	0	0	0	0	0	0	0	0	0	0	0
EOG0912011L	3470177	3471222	15	nu	15690	0	4654	2	11034	4727	282	3804	2080	2647	2503	0	2	0	0	0	0	0	0	0	0	0	0	0	0	0	0	0	0
EOG0912011Q	3667793	3668980	19	nu	22572	0	1432	0	21140	9857	280	6160	4458	5399	5123	0	0	0	0	0	0	0	0	0	0	0	0	0	0	0	0	0	0
EOG0912011R	2990237	2991484	15	nu	18720	0	6044	0	12676	5399	358	3950	2495	2904	3327	0	0	0	0	0	0	0	0	0	0	0	0	0	0	0	0	0	0
EOG0912011T	1221567	1222830	19	nu	24016	0	3398	0	20618	9325	353	4817	3754	5571	6476	0	0	0	0	0	0	0	0	0	0	0	0	0	0	0	0	0	0
EOG0912011V	1859157	1860442	13	nu	16718	0	3582	0	13136	4981	552	4443	2611	2370	3712	0	0	0	0	0	0	0	0	0	0	0	0	0	0	0	0	0	0
EOG0912011W	355047	356892	14	nu	25844	0	2278	0	23566	9179	914	8120	4402	4777	6267	0	0	0	0	0	0	0	0	0	0	0	0	0	0	0	0	0	0
EOG0912011Z	1012993	1014292	17	nu	22100	0	6852	0	15248	6230	482	5113	2659	3571	3905	0	0	0	0	0	0	0	0	0	0	0	0	0	0	0	0	0	0
EOG09120120	2175799	2177486	17	nu	28696	0	9904	0	18792	8556	359	6030	4333	4223	4206	0	0	0	0	0	0	0	0	0	0	0	0	0	0	0	0	0	0
EOG09120124	3320291	3321480	17	nu	20230	0	896	0	19334	8843	509	5648	3858	4985	4843	0	0	0	0	0	0	0	0	0	0	0	0	0	0	0	0	0	0
EOG09120125	1106019	1107744	19	nu	32794	0	3954	0	28840	12510	523	9606	6366	6144	6724	0	0	0	0	0	0	0	0	0	0	0	0	0	0	0	0	0	0
EOG09120128	980053	981882	18	nu	32940	0	11300	0	21640	8946	759	7210	4217	4729	5484	0	0	0	0	0	0	0	0	0	0	0	0	0	0	0	0	0	0
EOG09120129	2555233	2556368	19	nu	21584	0	5694	0	15890	7318	262	4665	3259	4059	3907	0	0	0	0	0	0	0	0	0	0	0	0	0	0	0	0	0	0
EOG0912012A	1887707	1889040	19	nu	25346	0	5146	0	20200	8534	343	6580	4407	4127	5086	0	0	0	0	0	0	0	0	0	0	0	0	0	0	0	0	0	0
EOG0912012B	1097179	1098510	18	nu	23976	0	5076	0	18900	8138	514	5839	3938	4200	4923	0	0	0	0	0	0	0	0	0	0	0	0	0	0	0	0	0	0
EOG0912012D	2153081	2154386	13	nu	16978	0	6662	0	10316	5048	182	3405	2606	2442	1863	0	0	0	0	0	0	0	0	0	0	0	0	0	0	0	0	0	0
EOG0912012E	3127935	3131220	19	nu	62434	0	28472	1	33961	14576	1319	13064	6682	7894	6321	0	1	0	0	0	0	0	0	0	0	0	0	0	0	0	0	0	0
EOG0912012F	2431743	2432944	16	nu	19232	0	3580	0	15652	6419	116	5408	2716	3703	3825	0	0	0	0	0	0	0	0	0	0	0	0	0	0	0	0	0	0
EOG0912012J	716579	718010	14	nu	20048	0	696	0	19352	8159	458	5983	3715	4444	5210	0	0	0	0	0	0	0	0	0	0	0	0	0	0	0	0	0	0
EOG0912012K	998807	1000268	19	nu	27778	0	6100	21	21657	9607	298	6805	4727	4880	5245	0	21	0	0	0	0	0	0	0	0	0	0	0	0	0	0	0	0
EOG0912012L	1550275	1551456	18	nu	21276	0	1452	0	19824	8434	205	6720	4012	4422	4670	0	0	0	0	0	0	0	0	0	0	0	0	0	0	0	0	0	0
EOG0912012N	469785	471292	18	nu	27144	0	8010	0	19134	8023	636	7110	3620	4403	4001	0	0	0	0	0	0	0	0	0	0	0	0	0	0	0	0	0	0
EOG0912012O	3521527	3522766	19	nu	23560	0	5972	0	17588	7227	505	5608	3770	3457	4753	0	0	0	0	0	0	0	0	0	0	0	0	0	0	0	0	0	0
EOG0912012R	3258537	3259858	12	nu	15864	0	1286	0	14578	5691	286	4466	2570	3121	4421	0	0	0	0	0	0	0	0	0	0	0	0	0	0	0	0	0	0
EOG0912012S	520091	521716	16	nu	26016	0	12298	0	13718	5546	557	4524	2311	3235	3648	0	0	0	0	0	0	0	0	0	0	0	0	0	0	0	0	0	0
EOG0912012V	365215	366478	19	nu	24016	0	3766	0	20250	7889	312	7093	3732	4157	5268	0	0	0	0	0	0	0	0	0	0	0	0	0	0	0	0	0	0
EOG0912012Z	1863855	1865416	18	nu	28116	0	6028	0	22088	10192	532	6629	4893	5299	5267	0	0	0	0	0	0	0	0	0	0	0	0	0	0	0	0	0	0
EOG09120130	1126815	1128042	19	nu	23332	0	886	0	22446	10381	326	5811	4929	5452	6254	0	0	0	0	0	0	0	0	0	0	0	0	0	0	0	0	0	0
EOG09120134	3657523	3658748	18	nu	22068	0	3710	0	18358	7363	315	6076	3577	3786	4919	0	0	0	0	0	0	0	0	0	0	0	0	0	0	0	0	0	0
EOG09120135	2421421	2422946	19	nu	28994	0	5770	0	23224	9302	560	6937	4651	4651	6985	0	0	0	0	0	0	0	0	0	0	0	0	0	0	0	0	0	0
EOG09120136	1830587	1832146	17	nu	26520	0	5482	0	21038	9534	548	6718	4197	5337	4786	0	0	0	0	0	0	0	0	0	0	0	0	0	0	0	0	0	0
EOG09120137	3455215	3456814	18	nu	28800	0	7022	0	21778	8720	700	7174	3849	4871	5884	0	0	0	0	0	0	0	0	0	0	0	0	0	0	0	0	0	0
EOG09120138	336915	338202	19	nu	24472	0	4004	0	20468	9091	394	6160	3843	5248	5217	0	0	0	0	0	0	0	0	0	0	0	0	0	0	0	0	0	0
EOG09120139	3209455	3211240	15	nu	26790	0	9606	0	17184	6788	786	5864	3142	3646	4532	0	0	0	0	0	0	0	0	0	0	0	0	0	0	0	0	0	0
EOG0912013A	2638655	2639728	16	nu	17184	0	968	0	16216	7285	204	5083	3195	4090	3848	0	0	0	0	0	0	0	0	0	0	0	0	0	0	0	0	0	0
EOG0912013B	3483101	3484410	18	nu	23580	0	4194	0	19386	7710	344	5656	3669	4041	6020	0	0	0	0	0	0	0	0	0	0	0	0	0	0	0	0	0	0
EOG0912013C	696041	697384	19	nu	25536	0	6262	0	19274	7353	448	6518	3556	3797	5403	0	0	0	0	0	0	0	0	0	0	0	0	0	0	0	0	0	0
EOG0912013D	449029	450266	19	nu	23522	0	3940	0	19582	7733	263	5470	3420	4313	6379	0	0	0	0	0	0	0	0	0	0	0	0	0	0	0	0	0	0
EOG0912013E	1488805	1490344	18	nu	27720	0	9498	0	18222	7416	482	4783	3367	4049	6023	0	0	0	0	0	0	0	0	0	0	0	0	0	0	0	0	0	0
EOG0912013G	2516677	2518132	15	nu	21840	0	9064	0	12776	5344	493	3798	2571	2773	3634	0	0	0	0	0	0	0	0	0	0	0	0	0	0	0	0	0	0
EOG0912013H	1384543	1385804	19	nu	23978	0	9576	0	14402	5735	333	4525	2840	2895	4142	0	0	0	0	0	0	0	0	0	0	0	0	0	0	0	0	0	0
EOG0912013J	2199041	2200444	19	nu	26676	0	2712	0	23964	10603	371	7768	4560	6043	5593	0	0	0	0	0	0	0	0	0	0	0	0	0	0	0	0	0	0
EOG0912013L	4212823	4214024	19	nu	22838	0	4192	2	18644	8105	436	5958	4155	3950	4581	0	2	0	0	0	0	0	0	0	0	0	0	0	0	0	0	0	0
EOG0912013M	985239	986738	19	nu	28500	0	6108	0	22392	9905	481	7547	4360	5545	4940	0	0	0	0	0	0	0	0	0	0	0	0	0	0	0	0	0	0
EOG0912013O	2083031	2084172	18	nu	20556	0	2664	0	17892	8134	286	5065	3432	4702	4693	0	0	0	0	0	0	0	0	0	0	0	0	0	0	0	0	0	0
EOG0912013Q	1386761	1388336	19	nu	29944	0	5432	0	24512	10650	386	8787	4775	5875	5075	0	0	0	0	0	0	0	0	0	0	0	0	0	0	0	0	0	0
EOG0912013R	46767	48230	19	nu	27816	0	6368	0	21448	10057	390	5896	4550	5507	5495	0	0	0	0	0	0	0	0	0	0	0	0	0	0	0	0	0	0
EOG0912013S	3040061	3041478	16	nu	22688	0	3338	0	19350	9511	249	5558	5461	4050	4281	0	0	0	0	0	0	0	0	0	0	0	0	0	0	0	0	0	0
EOG0912013V	1197517	1198890	14	nu	19236	0	5500	0	13736	6636	440	4253	3052	3584	2847	0	0	0	0	0	0	0	0	0	0	0	0	0	0	0	0	0	0
EOG0912013W	103569	104800	19	nu	23408	0	3724	0	19684	9356	297	5880	4559	4797	4448	0	0	0	0	0	0	0	0	0	0	0	0	0	0	0	0	0	0
EOG0912013X	768463	770060	17	nu	27166	0	5910	0	21256	9670	548	7032	4881	4789	4554	0	0	0	0	0	0	0	0	0	0	0	0	0	0	0	0	0	0
EOG0912013Y	3340461	3341712	19	nu	23788	0	694	0	23094	10689	347	7016	4724	5965	5389	0	0	0	0	0	0	0	0	0	0	0	0	0	0	0	0	0	0
EOG09120142	134843	136102	19	nu	23940	0	5020	0	18920	7556	340	6464	3464	4092	4900	0	0	0	0	0	0	0	0	0	0	0	0	0	0	0	0	0	0
EOG09120143	2528275	2529710	11	nu	15796	0	4500	0	11296	4655	356	3609	2009	2646	3032	0	0	0	0	0	0	0	0	0	0	0	0	0	0	0	0	0	0
EOG09120147	3683159	3684856	19	nu	32262	0	6328	0	25934	12430	493	7925	6028	6402	5579	0	0	0	0	0	0	0	0	0	0	0	0	0	0	0	0	0	0
EOG0912014A	3779469	3781098	18	nu	29340	0	5056	0	24284	8875	811	8557	4207	4668	6852	0	0	0	0	0	0	0	0	0	0	0	0	0	0	0	0	0	0
EOG0912014B	3558209	3559684	19	nu	28044	0	3930	0	24114	11451	329	8042	5741	5710	4621	0	0	0	0	0	0	0	0	0	0	0	0	0	0	0	0	0	0
EOG0912014D	1219611	1221566	18	nu	35208	0	13254	0	21954	10871	554	6557	5141	5730	4526	0	0	0	0	0	0	0	0	0	0	0	0	0	0	0	0	0	0
EOG0912014F	2707413	2708950	19	nu	29222	0	8138	0	21084	8441	463	7273	3958	4483	5370	0	0	0	0	0	0	0	0	0	0	0	0	0	0	0	0	0	0
EOG0912014G	3043315	3044870	17	nu	26452	0	7998	0	18454	7403	528	5895	3252	4151	5156	0	0	0	0	0	0	0	0	0	0	0	0	0	0	0	0	0	0
EOG0912014H	1377953	1379206	18	nu	22572	0	5292	0	17280	8206	221	5182	3942	4264	3892	0	0	0	0	0	0	0	0	0	0	0	0	0	0	0	0	0	0
EOG0912014I	2731741	2733190	19	nu	27550	0	4532	0	23018	9236	765	7625	4165	5071	6157	0	0	0	0	0	0	0	0	0	0	0	0	0	0	0	0	0	0
EOG0912014K	51869	53362	18	nu	26892	0	7488	0	19404	8682	485	6641	4305	4377	4081	0	0	0	0	0	0	0	0	0	0	0	0	0	0	0	0	0	0
EOG0912014L	3054137	3056106	18	nu	35460	0	11950	0	23510	11185	617	7880	5402	5783	4445	0	0	0	0	0	0	0	0	0	0	0	0	0	0	0	0	0	0
EOG0912014M	3194447	3195780	13	nu	17342	0	6606	0	10736	4775	267	3039	2170	2605	2922	0	0	0	0	0	0	0	0	0	0	0	0	0	0	0	0	0	0
EOG0912014N	3607871	3609162	19	nu	24548	0	4220	0	20328	8311	447	7008	3765	4546	5009	0	0	0	0	0	0	0	0	0	0	0	0	0	0	0	0	0	0
EOG0912014S	707485	708682	18	nu	21564	0	5896	0	15668	6319	425	5108	2990	3329	4241	0	0	0	0	0	0	0	0	0	0	0	0	0	0	0	0	0	0
EOG0912014T	1783807	1785654	15	nu	27720	0	7294	0	20426	9313	384	6675	4949	4364	4438	0	0	0	0	0	0	0	0	0	0	0	0	0	0	0	0	0	0
EOG0912014U	1041541	1042934	14	nu	19516	0	1802	0	17714	7926	550	5578	3303	4623	4210	0	0	0	0	0	0	0	0	0	0	0	0	0	0	0	0	0	0
EOG0912014V	2227883	2229540	19	nu	31502	0	6380	0	25122	10502	900	8450	5036	5466	6170	0	0	0	0	0	0	0	0	0	0	0	0	0	0	0	0	0	0
EOG0912014W	1108403	1109880	19	nu	28082	0	9198	0	18884	8178	412	5794	3604	4574	4912	0	0	0	0	0	0	0	0	0	0	0	0	0	0	0	0	0	0
EOG0912014Y	2370635	2372322	19	nu	32072	0	6644	0	25428	11140	462	8791	5105	6035	5497	0	0	0	0	0	0	0	0	0	0	0	0	0	0	0	0	0	0
EOG0912014Z	2192491	2193954	19	nu	27816	0	11212	0	16604	7783	468	5214	3877	3906	3607	0	0	0	0	0	0	0	0	0	0	0	0	0	0	0	0	0	0
EOG09120151	3763995	3765346	10	nu	13520	0	3212	2	10306	4438	285	3430	2008	2430	2438	0	2	0	0	0	0	0	0	0	0	0	0	0	0	0	0	0	0
EOG09120154	3352139	3353576	18	nu	25884	0	7318	0	18566	8119	380	5818	3650	4469	4629	0	0	0	0	0	0	0	0	0	0	0	0	0	0	0	0	0	0
EOG09120155	1022859	1024424	18	nu	28188	0	16252	0	11936	5386	283	3834	2643	2743	2716	0	0	0	0	0	0	0	0	0	0	0	0	0	0	0	0	0	0
EOG09120156	1850037	1851224	19	nu	22572	0	3906	0	18666	7585	362	5952	3580	4005	5129	0	0	0	0	0	0	0	0	0	0	0	0	0	0	0	0	0	0
EOG09120159	3721209	3722228	12	nu	12240	0	3086	0	9154	3511	257	3237	1524	1987	2406	0	0	0	0	0	0	0	0	0	0	0	0	0	0	0	0	0	0
EOG0912015C	2189575	2191484	17	nu	32470	0	9890	0	22580	9542	623	7290	4368	5174	5748	0	0	0	0	0	0	0	0	0	0	0	0	0	0	0	0	0	0
EOG0912015D	1241561	1242728	18	nu	21024	0	2476	0	18548	7809	230	5663	3857	3952	5076	0	0	0	0	0	0	0	0	0	0	0	0	0	0	0	0	0	0
EOG0912015E	676629	678130	19	nu	28538	0	6626	0	21912	10952	372	6348	5699	5253	4612	0	0	0	0	0	0	0	0	0	0	0	0	0	0	0	0	0	0
EOG0912015F	2629435	2630622	19	nu	22572	0	3246	0	19326	8122	351	6179	3478	4644	5025	0	0	0	0	0	0	0	0	0	0	0	0	0	0	0	0	0	0
EOG0912015J	74425	75712	19	nu	24472	0	2040	0	22432	9411	317	7951	4347	5064	5070	0	0	0	0	0	0	0	0	0	0	0	0	0	0	0	0	0	0
EOG0912015N	2829097	2830318	16	nu	19552	0	2150	0	17402	8501	292	4717	3544	4957	4184	0	0	0	0	0	0	0	0	0	0	0	0	0	0	0	0	0	0
EOG0912015O	2995219	2996562	19	nu	25536	0	7960	0	17576	6937	445	6173	3116	3821	4466	0	0	0	0	0	0	0	0	0	0	0	0	0	0	0	0	0	0
EOG0912015P	1833359	1834482	18	nu	20232	0	2460	0	17772	7855	295	5622	3242	4613	4295	0	0	0	0	0	0	0	0	0	0	0	0	0	0	0	0	0	0
EOG0912015Q	2520811	2521952	18	nu	20556	0	2508	0	18048	7337	256	6097	3073	4264	4614	0	0	0	0	0	0	0	0	0	0	0	0	0	0	0	0	0	0
EOG0912015S	1336213	1337576	19	nu	25916	0	7856	33	18027	7833	440	6001	3470	4363	4193	0	33	0	0	0	0	0	0	0	0	0	0	0	0	0	0	0	0
EOG0912015Y	1505907	1507186	19	nu	24320	0	7202	0	17118	7817	507	5348	2451	5366	3953	0	0	0	0	0	0	0	0	0	0	0	0	0	0	0	0	0	0
EOG0912015Z	3478075	3479198	19	nu	21356	0	4722	0	16634	8612	265	4464	4172	4440	3558	0	0	0	0	0	0	0	0	0	0	0	0	0	0	0	0	0	0
EOG09120163	3994169	3995568	19	nu	26600	0	9520	0	17080	7840	221	5654	3760	4080	3586	0	0	0	0	0	0	0	0	0	0	0	0	0	0	0	0	0	0
EOG09120167	2225267	2226572	19	nu	24814	0	5842	0	18972	8946	201	6038	4449	4497	3988	0	0	0	0	0	0	0	0	0	0	0	0	0	0	0	0	0	0
EOG09120168	1817155	1818548	17	nu	23698	0	2708	0	20990	8847	511	6566	3760	5087	5577	0	0	0	0	0	0	0	0	0	0	0	0	0	0	0	0	0	0
EOG0912016A	251143	252332	17	nu	20230	0	1538	0	18692	7750	374	6155	3664	4086	4787	0	0	0	0	0	0	0	0	0	0	0	0	0	0	0	0	0	0
EOG0912016D	1147455	1148540	19	nu	20634	0	1430	0	19204	7360	277	6826	3488	3872	5018	0	0	0	0	0	0	0	0	0	0	0	0	0	0	0	0	0	0
EOG0912016E	3886843	3887904	19	nu	20178	0	3750	0	16428	7301	357	5021	3434	3867	4106	0	0	0	0	0	0	0	0	0	0	0	0	0	0	0	0	0	0
EOG0912016G	14019	15160	16	nu	18272	0	2924	0	15348	7358	87	4074	3399	3959	3916	0	0	0	0	0	0	0	0	0	0	0	0	0	0	0	0	0	0
EOG0912016H	195697	197300	19	nu	30476	0	11198	0	19278	8319	515	6096	4015	4304	4863	0	0	0	0	0	0	0	0	0	0	0	0	0	0	0	0	0	0
EOG0912016I	144345	145428	19	nu	20596	0	366	0	20230	8451	209	6617	3767	4684	5162	0	0	0	0	0	0	0	0	0	0	0	0	0	0	0	0	0	0
EOG0912016L	3460807	3462352	19	nu	29374	0	9188	0	20186	8239	601	6758	3828	4411	5189	0	0	0	0	0	0	0	0	0	0	0	0	0	0	0	0	0	0
EOG0912016O	939687	941092	19	nu	26714	0	3852	0	22862	10227	584	6688	4581	5646	5947	0	0	0	0	0	0	0	0	0	0	0	0	0	0	0	0	0	0
EOG0912016Q	3583185	3584346	17	nu	19754	0	3706	0	16048	7228	228	4822	2968	4260	3998	0	0	0	0	0	0	0	0	0	0	0	0	0	0	0	0	0	0
EOG0912016S	3969367	3970482	14	nu	15624	0	5164	0	10460	4720	170	2848	1989	2731	2892	0	0	0	0	0	0	0	0	0	0	0	0	0	0	0	0	0	0
EOG0912016T	2524867	2526046	19	nu	22420	0	3076	0	19344	8251	265	5844	3776	4475	5249	0	0	0	0	0	0	0	0	0	0	0	0	0	0	0	0	0	0
EOG0912016U	2817797	2819222	16	nu	22816	0	3704	0	19112	8051	484	6159	3558	4493	4902	0	0	0	0	0	0	0	0	0	0	0	0	0	0	0	0	0	0
EOG0912016V	2428097	2430106	8	nu	16080	0	6530	0	9550	3673	386	3450	1633	2040	2427	0	0	0	0	0	0	0	0	0	0	0	0	0	0	0	0	0	0
EOG0912016X	2452459	2453706	18	nu	22464	0	4174	0	18290	7828	585	5449	3720	4108	5013	0	0	0	0	0	0	0	0	0	0	0	0	0	0	0	0	0	0
EOG0912016Y	718011	718992	17	nu	16694	0	1358	0	15336	7185	97	4461	3420	3765	3690	0	0	0	0	0	0	0	0	0	0	0	0	0	0	0	0	0	0
EOG09120173	832761	834176	19	nu	26904	0	5518	0	21386	7801	655	7642	3427	4374	5943	0	0	0	0	0	0	0	0	0	0	0	0	0	0	0	0	0	0
EOG09120177	2676269	2678034	18	nu	31788	0	13380	0	18408	7409	566	7217	3576	3833	3782	0	0	0	0	0	0	0	0	0	0	0	0	0	0	0	0	0	0
EOG09120178	3086947	3088576	19	nu	30970	0	12006	1	18963	6887	703	7985	3207	3680	4091	0	1	0	0	0	0	0	0	0	0	0	0	0	0	0	0	0	0
EOG0912017C	2416469	2417992	18	nu	27432	0	4690	0	22742	9095	519	7151	4013	5082	6496	0	0	0	0	0	0	0	0	0	0	0	0	0	0	0	0	0	0
EOG0912017D	3068667	3070258	16	nu	25472	0	5430	0	20042	9306	422	6182	4290	5016	4554	0	0	0	0	0	0	0	0	0	0	0	0	0	0	0	0	0	0
EOG0912017E	1680279	1681578	12	nu	15600	0	5724	0	9876	4293	270	2939	1987	2306	2644	0	0	0	0	0	0	0	0	0	0	0	0	0	0	0	0	0	0
EOG0912017F	267219	268912	19	nu	32186	0	10136	0	22050	9292	579	6686	4335	4957	6072	0	0	0	0	0	0	0	0	0	0	0	0	0	0	0	0	0	0
EOG0912017G	2298725	2299770	19	nu	19874	0	5890	0	13984	6589	198	4111	3307	3282	3284	0	0	0	0	0	0	0	0	0	0	0	0	0	0	0	0	0	0
EOG0912017L	2465195	2466208	19	nu	19266	0	1902	0	17364	8093	138	5200	3198	4895	4071	0	0	0	0	0	0	0	0	0	0	0	0	0	0	0	0	0	0
EOG0912017N	3181269	3182722	18	nu	26172	0	5982	0	20190	9604	294	6161	4767	4837	4425	0	0	0	0	0	0	0	0	0	0	0	0	0	0	0	0	0	0
EOG0912017P	253457	255030	17	nu	26758	0	7400	0	19358	7782	528	6624	3589	4193	4952	0	0	0	0	0	0	0	0	0	0	0	0	0	0	0	0	0	0
EOG0912017Q	1054211	1055412	17	nu	20434	0	4314	0	16120	7208	274	4905	3675	3533	4007	0	0	0	0	0	0	0	0	0	0	0	0	0	0	0	0	0	0
EOG0912017S	1282649	1283878	19	nu	23370	0	3884	0	19486	9111	205	5833	4140	4971	4542	0	0	0	0	0	0	0	0	0	0	0	0	0	0	0	0	0	0
EOG0912017T	2388021	2389788	19	nu	33592	0	9216	0	24376	10443	658	7320	5106	5337	6613	0	0	0	0	0	0	0	0	0	0	0	0	0	0	0	0	0	0
EOG0912017V	1893229	1894776	19	nu	29412	0	6634	0	22778	9606	396	8154	4327	5279	5018	0	0	0	0	0	0	0	0	0	0	0	0	0	0	0	0	0	0
EOG0912017X	3280663	3282274	13	nu	20956	0	7994	0	12962	5942	420	3924	2700	3242	3096	0	0	0	0	0	0	0	0	0	0	0	0	0	0	0	0	0	0
EOG09120180	885397	886650	18	nu	22572	0	6494	0	16078	7310	262	4589	3476	3834	4179	0	0	0	0	0	0	0	0	0	0	0	0	0	0	0	0	0	0
EOG09120181	1371681	1372912	15	nu	18480	0	5722	0	12758	4985	637	4427	2294	2691	3346	0	0	0	0	0	0	0	0	0	0	0	0	0	0	0	0	0	0
EOG09120184	2496781	2498348	18	nu	28224	0	8736	0	19488	7374	640	7107	3303	4071	5007	0	0	0	0	0	0	0	0	0	0	0	0	0	0	0	0	0	0
EOG09120189	2900987	2902224	19	nu	23522	0	2358	0	21164	8761	239	7537	3957	4804	4866	0	0	0	0	0	0	0	0	0	0	0	0	0	0	0	0	0	0
EOG0912018A	1547455	1548664	19	nu	22990	0	1840	23	21127	8899	229	7933	4000	4899	4295	0	23	0	0	0	0	0	0	0	0	0	0	0	0	0	0	0	0
EOG0912018D	3394461	3396168	17	nu	29036	0	5958	0	23078	9156	812	7655	4248	4908	6267	0	0	0	0	0	0	0	0	0	0	0	0	0	0	0	0	0	0
EOG0912018E	1582737	1584110	19	nu	26106	0	5742	1	20363	9883	358	6430	4442	5441	4050	0	1	0	0	0	0	0	0	0	0	0	0	0	0	0	0	0	0
EOG0912018F	3980103	3981520	19	nu	26942	0	10282	0	16660	7803	401	4798	3854	3949	4059	0	0	0	0	0	0	0	0	0	0	0	0	0	0	0	0	0	0
EOG0912018K	4117431	4118756	16	nu	21216	0	3062	0	18154	7637	514	5283	3878	3759	5234	0	0	0	0	0	0	0	0	0	0	0	0	0	0	0	0	0	0
EOG0912018M	4263973	4265228	13	nu	16328	0	2702	0	13626	6004	354	4197	2555	3449	3425	0	0	0	0	0	0	0	0	0	0	0	0	0	0	0	0	0	0
EOG0912018O	690233	691664	19	nu	27208	0	6782	0	20426	7652	598	7344	3460	4192	5430	0	0	0	0	0	0	0	0	0	0	0	0	0	0	0	0	0	0
EOG0912018Q	1989479	1990558	11	nu	11880	0	3380	0	8500	3617	130	2132	1502	2115	2751	0	0	0	0	0	0	0	0	0	0	0	0	0	0	0	0	0	0
EOG0912018U	1692383	1693576	19	nu	22686	0	2250	0	20436	8626	347	7167	3807	4819	4643	0	0	0	0	0	0	0	0	0	0	0	0	0	0	0	0	0	0
EOG0912018V	3939765	3941038	19	nu	24206	0	2246	1	21959	9109	550	6946	4224	4885	5904	0	1	0	0	0	0	0	0	0	0	0	0	0	0	0	0	0	0
EOG0912018W	3006463	3007740	19	nu	24282	0	5908	0	18374	7695	585	5719	3530	4165	4960	0	0	0	0	0	0	0	0	0	0	0	0	0	0	0	0	0	0
EOG0912018Z	2881715	2883130	19	nu	26904	0	5380	0	21524	8746	642	7055	3899	4847	5723	0	0	0	0	0	0	0	0	0	0	0	0	0	0	0	0	0	0
EOG09120190	3898943	3900306	13	nu	17732	0	6368	0	11364	4463	291	3495	2117	2346	3406	0	0	0	0	0	0	0	0	0	0	0	0	0	0	0	0	0	0
EOG09120191	941093	942510	13	nu	18434	0	4544	0	13890	6970	289	4039	3172	3798	2881	0	0	0	0	0	0	0	0	0	0	0	0	0	0	0	0	0	0
EOG09120192	574825	576124	18	nu	23400	0	3744	0	19656	8156	350	5186	3602	4554	6314	0	0	0	0	0	0	0	0	0	0	0	0	0	0	0	0	0	0
EOG09120193	3861235	3862588	19	nu	25726	0	5330	0	20396	8801	370	6806	3893	4908	4789	0	0	0	0	0	0	0	0	0	0	0	0	0	0	0	0	0	0
EOG09120195	274599	275802	19	nu	22876	0	3816	0	19060	7872	381	6234	3634	4238	4954	0	0	0	0	0	0	0	0	0	0	0	0	0	0	0	0	0	0
EOG09120196	2217647	2219048	19	nu	26638	0	4396	0	22242	10104	537	6888	4230	5874	5250	0	0	0	0	0	0	0	0	0	0	0	0	0	0	0	0	0	0
EOG09120198	1962215	1964006	17	nu	30464	0	11806	0	18658	6589	985	7093	3194	3395	4976	0	0	0	0	0	0	0	0	0	0	0	0	0	0	0	0	0	0
EOG0912019A	3738823	3739866	17	nu	17748	0	2990	0	14758	6729	214	4236	3306	3423	3793	0	0	0	0	0	0	0	0	0	0	0	0	0	0	0	0	0	0
EOG0912019C	1725939	1727180	14	nu	17388	0	5726	0	11662	5052	326	3776	2379	2673	2834	0	0	0	0	0	0	0	0	0	0	0	0	0	0	0	0	0	0
EOG0912019D	3445263	3446752	19	nu	28310	0	4770	2	23538	10661	578	6996	4862	5799	5881	0	2	0	0	0	0	0	0	0	0	0	0	0	0	0	0	0	0
EOG0912019E	3381935	3383028	19	nu	20786	0	1240	7	19539	9058	230	6276	3819	5239	4205	0	7	0	0	0	0	0	0	0	0	0	0	0	0	0	0	0	0
EOG0912019F	3909511	3910810	18	nu	23400	0	4906	0	18494	7684	512	5934	3151	4533	4876	0	0	0	0	0	0	0	0	0	0	0	0	0	0	0	0	0	0
EOG0912019G	1998229	1999838	18	nu	28980	0	8986	0	19994	7320	874	6679	3366	3954	5995	0	0	0	0	0	0	0	0	0	0	0	0	0	0	0	0	0	0
EOG0912019I	2611663	2612888	19	nu	23294	0	4254	0	19040	8956	146	5849	3984	4972	4235	0	0	0	0	0	0	0	0	0	0	0	0	0	0	0	0	0	0
EOG0912019J	2819881	2821154	17	nu	21658	0	5610	0	16048	5968	539	4841	2800	3168	5239	0	0	0	0	0	0	0	0	0	0	0	0	0	0	0	0	0	0
EOG0912019K	1819641	1820898	19	nu	23902	0	4480	0	19422	8347	288	6724	3796	4551	4351	0	0	0	0	0	0	0	0	0	0	0	0	0	0	0	0	0	0
EOG0912019M	3534615	3536096	12	nu	17784	0	4780	0	13004	5389	383	3894	2243	3146	3721	0	0	0	0	0	0	0	0	0	0	0	0	0	0	0	0	0	0
EOG0912019N	2044497	2046188	11	nu	18612	0	4440	0	14172	6103	572	4407	2609	3494	3662	0	0	0	0	0	0	0	0	0	0	0	0	0	0	0	0	0	0
EOG0912019Q	632111	633092	18	nu	17676	0	1446	0	16230	7485	94	5063	3315	4170	3682	0	0	0	0	0	0	0	0	0	0	0	0	0	0	0	0	0	0
EOG0912019R	3071157	3072392	12	nu	14832	0	4782	0	10050	3977	243	3221	1931	2046	2852	0	0	0	0	0	0	0	0	0	0	0	0	0	0	0	0	0	0
EOG0912019S	3533309	3534614	18	nu	23508	0	3788	0	19720	9941	251	5807	4041	5900	3972	0	0	0	0	0	0	0	0	0	0	0	0	0	0	0	0	0	0
EOG0912019X	4284901	4286118	19	nu	23142	0	2958	0	20184	8994	402	6242	3789	5205	4948	0	0	0	0	0	0	0	0	0	0	0	0	0	0	0	0	0	0
EOG0912019Z	1399997	1401114	19	nu	21242	0	886	0	20356	9242	191	6387	3773	5469	4727	0	0	0	0	0	0	0	0	0	0	0	0	0	0	0	0	0	0
EOG091201A1	3601705	3602986	10	nu	12820	0	1276	0	11544	5366	357	3395	2570	2796	2783	0	0	0	0	0	0	0	0	0	0	0	0	0	0	0	0	0	0
EOG091201A2	56999	58196	19	nu	22762	0	5612	0	17150	7421	452	5843	3603	3818	3886	0	0	0	0	0	0	0	0	0	0	0	0	0	0	0	0	0	0
EOG091201A4	1622543	1623786	18	nu	22392	0	1456	0	20936	8914	204	7027	4032	4882	4995	0	0	0	0	0	0	0	0	0	0	0	0	0	0	0	0	0	0
EOG091201A5	2038977	2040138	16	nu	18592	0	5698	0	12894	5400	285	3999	2290	3110	3495	0	0	0	0	0	0	0	0	0	0	0	0	0	0	0	0	0	0
EOG091201A6	1805297	1806716	19	nu	26980	0	5214	0	21766	8398	517	7601	3882	4516	5767	0	0	0	0	0	0	0	0	0	0	0	0	0	0	0	0	0	0
EOG091201AC	1932357	1933850	19	nu	28386	0	7882	0	20504	8075	598	7207	4111	3964	5222	0	0	0	0	0	0	0	0	0	0	0	0	0	0	0	0	0	0
EOG091201AD	552103	553276	18	nu	21132	0	2838	0	18294	8352	246	5537	3509	4843	4405	0	0	0	0	0	0	0	0	0	0	0	0	0	0	0	0	0	0
EOG091201AE	3303629	3304758	19	nu	21470	0	3372	0	18098	7894	389	5793	3463	4431	4411	0	0	0	0	0	0	0	0	0	0	0	0	0	0	0	0	0	0
EOG091201AG	943171	946626	17	nu	58752	0	5886	0	52866	33087	1565	11365	11307	21780	8414	0	0	0	0	0	0	0	0	0	0	0	0	0	0	0	0	0	0
EOG091201AH	1245101	1246418	18	nu	23724	0	10852	0	12872	5057	607	4669	2235	2822	3146	0	0	0	0	0	0	0	0	0	0	0	0	0	0	0	0	0	0
EOG091201AK	2372729	2373902	17	nu	19958	0	5920	0	14038	6281	439	4341	2807	3474	3416	0	0	0	0	0	0	0	0	0	0	0	0	0	0	0	0	0	0
EOG091201AL	3674511	3675766	8	nu	10048	0	2722	0	7326	2993	217	2440	1404	1589	1893	0	0	0	0	0	0	0	0	0	0	0	0	0	0	0	0	0	0
EOG091201AN	2703425	2704534	19	nu	21090	0	1180	0	19910	7334	381	6573	3425	3909	6003	0	0	0	0	0	0	0	0	0	0	0	0	0	0	0	0	0	0
EOG091201AO	2512215	2513306	19	nu	20748	0	2144	0	18604	8202	266	5878	3548	4654	4524	0	0	0	0	0	0	0	0	0	0	0	0	0	0	0	0	0	0
EOG091201AP	4194251	4195790	17	nu	26180	0	6322	0	19858	9632	230	6176	4295	5337	4050	0	0	0	0	0	0	0	0	0	0	0	0	0	0	0	0	0	0
EOG091201AQ	2534949	2536376	19	nu	27132	0	8422	0	18710	7628	569	6513	3464	4164	4569	0	0	0	0	0	0	0	0	0	0	0	0	0	0	0	0	0	0
EOG091201AS	3682249	3683158	18	nu	16380	0	2812	0	13568	5765	240	4477	2578	3187	3326	0	0	0	0	0	0	0	0	0	0	0	0	0	0	0	0	0	0
EOG091201AT	1727771	1728988	17	nu	20706	0	6722	0	13984	5713	275	5128	2433	3280	3143	0	0	0	0	0	0	0	0	0	0	0	0	0	0	0	0	0	0
EOG091201AV	2061853	2062944	18	nu	19656	0	2152	0	17504	8246	210	5418	3497	4749	3840	0	0	0	0	0	0	0	0	0	0	0	0	0	0	0	0	0	0
EOG091201AW	549035	550190	12	nu	13872	0	1634	0	12238	5441	237	3918	2118	3323	2879	0	0	0	0	0	0	0	0	0	0	0	0	0	0	0	0	0	0
EOG091201AZ	2521953	2523304	19	nu	25688	0	3744	64	21880	8841	616	7842	4012	4829	5197	0	64	0	0	0	0	0	0	0	0	0	0	0	0	0	0	0	0
EOG091201B2	2877345	2878502	19	nu	22002	0	2376	0	19626	9214	282	5494	3710	5504	4918	0	0	0	0	0	0	0	0	0	0	0	0	0	0	0	0	0	0
EOG091201B8	1967549	1968582	19	nu	19646	0	1152	0	18494	8640	174	5228	4110	4530	4626	0	0	0	0	0	0	0	0	0	0	0	0	0	0	0	0	0	0
EOG091201B9	3514891	3516490	19	nu	30400	0	6186	4	24210	11849	393	7689	7016	4833	4672	0	4	0	0	0	0	0	0	0	0	0	0	0	0	0	0	0	0
EOG091201BA	3272121	3273614	19	nu	28386	0	10536	0	17850	8693	353	5581	4292	4401	3576	0	0	0	0	0	0	0	0	0	0	0	0	0	0	0	0	0	0
EOG091201BB	309275	311000	14	nu	24164	0	6920	0	17244	6607	734	7296	2827	3780	3341	0	0	0	0	0	0	0	0	0	0	0	0	0	0	0	0	0	0
EOG091201BC	359553	361280	16	nu	27648	0	5428	0	22220	8729	824	7764	4072	4657	5727	0	0	0	0	0	0	0	0	0	0	0	0	0	0	0	0	0	0
EOG091201BF	2283285	2284528	17	nu	21148	0	6166	0	14982	5929	547	4884	2555	3374	4169	0	0	0	0	0	0	0	0	0	0	0	0	0	0	0	0	0	0
EOG091201BI	2389789	2391038	11	nu	13750	0	2012	0	11738	5181	452	3673	2303	2878	2884	0	0	0	0	0	0	0	0	0	0	0	0	0	0	0	0	0	0
EOG091201BJ	778281	779324	19	nu	19836	0	1018	21	18797	7608	224	5922	3407	4201	5267	0	21	0	0	0	0	0	0	0	0	0	0	0	0	0	0	0	0
EOG091201BN	639711	641316	19	nu	30514	0	13206	0	17308	6438	1079	6045	2801	3637	4825	0	0	0	0	0	0	0	0	0	0	0	0	0	0	0	0	0	0
EOG091201BT	2144945	2146296	11	nu	14872	0	3744	0	11128	4858	322	3347	2454	2404	2923	0	0	0	0	0	0	0	0	0	0	0	0	0	0	0	0	0	0
EOG091201BU	2822797	2823906	17	nu	18870	0	3652	0	15218	6523	269	4743	3056	3467	3952	0	0	0	0	0	0	0	0	0	0	0	0	0	0	0	0	0	0
EOG091201BV	2549541	2550712	19	nu	22268	0	2806	0	19462	8109	378	6671	3553	4556	4682	0	0	0	0	0	0	0	0	0	0	0	0	0	0	0	0	0	0
EOG091201BW	875203	876464	13	nu	16406	0	2942	0	13464	6114	293	4534	2896	3218	2816	0	0	0	0	0	0	0	0	0	0	0	0	0	0	0	0	0	0
EOG091201BY	1401115	1402372	19	nu	23902	0	4114	0	19788	9467	322	5330	4651	4816	4991	0	0	0	0	0	0	0	0	0	0	0	0	0	0	0	0	0	0
EOG091201C1	839263	841080	19	nu	34542	0	15460	0	19082	7789	862	5815	3734	4055	5478	0	0	0	0	0	0	0	0	0	0	0	0	0	0	0	0	0	0
EOG091201C2	1304231	1305182	19	nu	18088	0	740	0	17348	7575	89	4415	3293	4282	5358	0	0	0	0	0	0	0	0	0	0	0	0	0	0	0	0	0	0
EOG091201C5	3107417	3108738	18	nu	23796	0	3098	0	20698	10060	310	6161	4647	5413	4477	0	0	0	0	0	0	0	0	0	0	0	0	0	0	0	0	0	0
EOG091201C6	3142007	3143224	18	nu	21924	0	3176	0	18748	7447	505	6705	3299	4148	4596	0	0	0	0	0	0	0	0	0	0	0	0	0	0	0	0	0	0
EOG091201C7	113517	114744	18	nu	22104	0	3916	0	18188	8322	430	5723	3374	4948	4143	0	0	0	0	0	0	0	0	0	0	0	0	0	0	0	0	0	0
EOG091201CA	252333	253456	17	nu	19108	0	1230	0	17878	7001	246	5858	3627	3374	5019	0	0	0	0	0	0	0	0	0	0	0	0	0	0	0	0	0	0
EOG091201CE	2705547	2707412	16	nu	29856	0	8780	0	21076	8362	938	7717	3455	4907	4997	0	0	0	0	0	0	0	0	0	0	0	0	0	0	0	0	0	0
EOG091201CF	2977415	2979676	14	nu	31668	0	12978	0	18690	9295	470	6344	5852	3443	3051	0	0	0	0	0	0	0	0	0	0	0	0	0	0	0	0	0	0
EOG091201CH	953749	954898	19	nu	21850	0	3784	0	18066	8094	336	5364	3655	4439	4608	0	0	0	0	0	0	0	0	0	0	0	0	0	0	0	0	0	0
EOG091201CJ	2801801	2803264	14	nu	20496	0	6392	0	14104	6093	383	4597	2695	3398	3414	0	0	0	0	0	0	0	0	0	0	0	0	0	0	0	0	0	0
EOG091201CL	4010319	4011624	19	nu	24814	0	5866	0	18948	8559	444	6033	4429	4130	4356	0	0	0	0	0	0	0	0	0	0	0	0	0	0	0	0	0	0
EOG091201CN	1543641	1545214	19	nu	29906	0	9104	0	20802	8568	607	7288	4427	4141	4946	0	0	0	0	0	0	0	0	0	0	0	0	0	0	0	0	0	0
EOG091201CP	1610713	1612102	18	nu	25020	0	9476	0	15544	7017	456	4733	3102	3915	3794	0	0	0	0	0	0	0	0	0	0	0	0	0	0	0	0	0	0
EOG091201CQ	2201899	2202950	8	nu	8416	0	2416	0	6000	2528	57	1752	1185	1343	1720	0	0	0	0	0	0	0	0	0	0	0	0	0	0	0	0	0	0
EOG091201CV	3925465	3926712	19	nu	23712	0	1770	0	21942	8764	377	5530	3995	4769	7648	0	0	0	0	0	0	0	0	0	0	0	0	0	0	0	0	0	0
EOG091201CW	603601	604816	19	nu	23104	0	3402	0	19702	7825	573	6682	3748	4077	5195	0	0	0	0	0	0	0	0	0	0	0	0	0	0	0	0	0	0
EOG091201CX	2233799	2234918	19	nu	21280	0	1816	0	19464	8144	263	6487	3584	4560	4833	0	0	0	0	0	0	0	0	0	0	0	0	0	0	0	0	0	0
EOG091201D1	2741151	2742712	18	nu	28116	0	7834	0	20282	7927	716	6788	3929	3998	5567	0	0	0	0	0	0	0	0	0	0	0	0	0	0	0	0	0	0
EOG091201D4	1519219	1520452	19	nu	23446	0	3670	0	19776	7930	415	6647	4039	3891	5199	0	0	0	0	0	0	0	0	0	0	0	0	0	0	0	0	0	0
EOG091201D6	3715435	3716586	10	nu	11520	0	752	0	10768	4861	171	2923	2493	2368	2984	0	0	0	0	0	0	0	0	0	0	0	0	0	0	0	0	0	0
EOG091201D7	741055	742500	10	nu	14460	0	5222	0	9238	4189	341	3078	2110	2079	1971	0	0	0	0	0	0	0	0	0	0	0	0	0	0	0	0	0	0
EOG091201D8	3293225	3294378	19	nu	21926	0	3020	0	18906	8085	377	5921	3170	4915	4900	0	0	0	0	0	0	0	0	0	0	0	0	0	0	0	0	0	0
EOG091201DA	1185123	1186510	19	nu	26372	0	4270	0	22102	8542	582	7025	3908	4634	6535	0	0	0	0	0	0	0	0	0	0	0	0	0	0	0	0	0	0
EOG091201DB	2369571	2370634	19	nu	20216	0	1542	2	18672	8442	205	5903	3314	5128	4327	0	2	0	0	0	0	0	0	0	0	0	0	0	0	0	0	0	0
EOG091201DC	626589	627684	19	nu	20824	0	5282	0	15542	7045	168	4840	3429	3616	3657	0	0	0	0	0	0	0	0	0	0	0	0	0	0	0	0	0	0
EOG091201DD	2018589	2019704	19	nu	21204	0	2862	0	18342	7039	353	6360	3232	3807	4943	0	0	0	0	0	0	0	0	0	0	0	0	0	0	0	0	0	0
EOG091201DE	2107911	2109078	19	nu	22192	0	2896	0	19296	7585	460	6712	3652	3933	4999	0	0	0	0	0	0	0	0	0	0	0	0	0	0	0	0	0	0
EOG091201DF	363367	364584	19	nu	23142	0	2104	0	21038	8793	496	7178	3927	4866	5067	0	0	0	0	0	0	0	0	0	0	0	0	0	0	0	0	0	0
EOG091201DG	3335459	3336846	19	nu	26372	0	3476	0	22896	9254	503	7413	4371	4883	6229	0	0	0	0	0	0	0	0	0	0	0	0	0	0	0	0	0	0
EOG091201DI	2166807	2167916	19	nu	21090	0	2616	0	18474	7903	299	6023	3654	4249	4548	0	0	0	0	0	0	0	0	0	0	0	0	0	0	0	0	0	0
EOG091201DK	3543513	3544790	18	nu	23004	0	5814	0	17190	7018	445	6038	3389	3629	4134	0	0	0	0	0	0	0	0	0	0	0	0	0	0	0	0	0	0
EOG091201DN	892581	893732	18	nu	20736	0	3818	0	16918	8149	296	4889	3780	4369	3880	0	0	0	0	0	0	0	0	0	0	0	0	0	0	0	0	0	0
EOG091201DO	967907	969380	19	nu	28006	0	5830	0	22176	8690	596	7602	4381	4309	5884	0	0	0	0	0	0	0	0	0	0	0	0	0	0	0	0	0	0
EOG091201DU	3506739	3507728	18	nu	17820	0	3518	0	14302	5443	251	4930	2375	3068	3929	0	0	0	0	0	0	0	0	0	0	0	0	0	0	0	0	0	0
EOG091201DX	1372913	1373886	18	nu	17532	0	2146	0	15386	6545	146	4866	2625	3920	3975	0	0	0	0	0	0	0	0	0	0	0	0	0	0	0	0	0	0
EOG091201DZ	3965799	3967274	19	nu	28044	0	5726	0	22318	8739	486	8911	3497	5242	4668	0	0	0	0	0	0	0	0	0	0	0	0	0	0	0	0	0	0
EOG091201E0	737985	739234	19	nu	23750	0	6442	0	17308	7809	403	5534	4145	3664	3965	0	0	0	0	0	0	0	0	0	0	0	0	0	0	0	0	0	0
EOG091201E6	1059533	1060560	19	nu	19532	0	1704	0	17828	7582	145	5763	3501	4081	4483	0	0	0	0	0	0	0	0	0	0	0	0	0	0	0	0	0	0
EOG091201E8	3885957	3886842	17	nu	15062	0	836	0	14226	5628	221	4940	2517	3111	3658	0	0	0	0	0	0	0	0	0	0	0	0	0	0	0	0	0	0
EOG091201E9	4164729	4166172	19	nu	27436	0	6622	0	20814	8868	535	7023	4025	4843	4923	0	0	0	0	0	0	0	0	0	0	0	0	0	0	0	0	0	0
EOG091201ED	2797495	2798958	19	nu	27816	0	4464	0	23352	9551	451	8292	4240	5311	5509	0	0	0	0	0	0	0	0	0	0	0	0	0	0	0	0	0	0
EOG091201EG	1379207	1380696	19	nu	28310	0	10038	0	18272	8119	437	6219	4212	3907	3934	0	0	0	0	0	0	0	0	0	0	0	0	0	0	0	0	0	0
EOG091201EI	2315003	2316010	18	nu	18144	0	4378	0	13766	6512	429	3687	3375	3137	3567	0	0	0	0	0	0	0	0	0	0	0	0	0	0	0	0	0	0
EOG091201EK	2196059	2197512	13	nu	18902	0	7452	0	11450	4884	397	4492	2232	2652	2074	0	0	0	0	0	0	0	0	0	0	0	0	0	0	0	0	0	0
EOG091201EN	2728463	2729502	19	nu	19760	0	3880	0	15880	6712	247	5422	3058	3654	3746	0	0	0	0	0	0	0	0	0	0	0	0	0	0	0	0	0	0
EOG091201EV	1947045	1948234	17	nu	20230	0	3816	0	16414	6600	338	5954	3118	3482	3860	0	0	0	0	0	0	0	0	0	0	0	0	0	0	0	0	0	0
EOG091201EX	4123555	4124770	18	nu	21888	0	4166	0	17722	8302	334	5605	4512	3790	3815	0	0	0	0	0	0	0	0	0	0	0	0	0	0	0	0	0	0
EOG091201EY	2905597	2906558	19	nu	18278	0	1384	52	16842	7813	163	5048	3357	4456	3981	0	52	0	0	0	0	0	0	0	0	0	0	0	0	0	0	0	0
EOG091201EZ	2597439	2598594	12	nu	13872	0	3438	0	10434	4560	315	3521	2068	2492	2353	0	0	0	0	0	0	0	0	0	0	0	0	0	0	0	0	0	0
EOG091201F3	1047125	1048554	12	nu	17160	0	2744	0	14416	5970	553	4751	2716	3254	3695	0	0	0	0	0	0	0	0	0	0	0	0	0	0	0	0	0	0
EOG091201F4	86997	88754	19	nu	33402	0	10368	0	23034	10059	695	7786	4751	5308	5189	0	0	0	0	0	0	0	0	0	0	0	0	0	0	0	0	0	0
EOG091201F5	1678369	1679524	19	nu	21964	0	2066	0	19898	8545	469	5582	3875	4670	5771	0	0	0	0	0	0	0	0	0	0	0	0	0	0	0	0	0	0
EOG091201F6	1393951	1395058	19	nu	21052	0	952	0	20100	8453	469	6609	4108	4345	5038	0	0	0	0	0	0	0	0	0	0	0	0	0	0	0	0	0	0
EOG091201F7	2543683	2544928	18	nu	22428	0	6528	0	15900	7148	416	5050	3032	4116	3702	0	0	0	0	0	0	0	0	0	0	0	0	0	0	0	0	0	0
EOG091201F9	2347159	2348652	19	nu	28386	0	8898	0	19488	8074	604	6998	3480	4594	4416	0	0	0	0	0	0	0	0	0	0	0	0	0	0	0	0	0	0
EOG091201FC	702297	703306	19	nu	19190	0	4062	0	15128	6164	190	4856	2935	3229	4108	0	0	0	0	0	0	0	0	0	0	0	0	0	0	0	0	0	0
EOG091201FE	1403193	1404506	19	nu	24966	0	3852	0	21114	10639	200	6283	5758	4881	4192	0	0	0	0	0	0	0	0	0	0	0	0	0	0	0	0	0	0
EOG091201FJ	1170995	1172388	19	nu	26486	0	4814	0	21672	8458	649	8413	4016	4442	4801	0	0	0	0	0	0	0	0	0	0	0	0	0	0	0	0	0	0
EOG091201FK	258565	259882	14	nu	18452	0	4932	0	13520	6451	365	4161	3475	2976	2908	0	0	0	0	0	0	0	0	0	0	0	0	0	0	0	0	0	0
EOG091201FL	2357593	2359094	12	nu	18024	0	9682	0	8342	3870	245	2721	2037	1833	1751	0	0	0	0	0	0	0	0	0	0	0	0	0	0	0	0	0	0
EOG091201FM	3591171	3592314	16	nu	18304	0	6868	0	11436	5181	154	3035	2180	3001	3220	0	0	0	0	0	0	0	0	0	0	0	0	0	0	0	0	0	0
EOG091201FN	2333877	2335192	19	nu	25004	0	3328	0	21676	8150	385	8291	4022	4128	5235	0	0	0	0	0	0	0	0	0	0	0	0	0	0	0	0	0	0
EOG091201FO	2931919	2933084	19	nu	22154	0	3154	0	19000	8494	381	5901	3745	4749	4605	0	0	0	0	0	0	0	0	0	0	0	0	0	0	0	0	0	0
EOG091201FS	972989	974026	19	nu	19722	0	1764	0	17958	8050	204	5723	3894	4156	4185	0	0	0	0	0	0	0	0	0	0	0	0	0	0	0	0	0	0
EOG091201FU	1325747	1326756	19	nu	19190	0	3514	0	15676	6628	217	4985	2897	3731	4063	0	0	0	0	0	0	0	0	0	0	0	0	0	0	0	0	0	0
EOG091201FV	3598099	3599176	19	nu	20482	0	5938	0	14544	6152	150	4678	3005	3147	3714	0	0	0	0	0	0	0	0	0	0	0	0	0	0	0	0	0	0
EOG091201FX	3807049	3808672	19	nu	30856	0	7878	0	22978	10109	522	6804	4899	5210	6065	0	0	0	0	0	0	0	0	0	0	0	0	0	0	0	0	0	0
EOG091201FY	1815097	1816346	18	nu	22500	0	8806	0	13694	5435	529	4563	2525	2910	3696	0	0	0	0	0	0	0	0	0	0	0	0	0	0	0	0	0	0
EOG091201FZ	2449411	2451212	17	nu	30634	0	7246	2	23386	9228	823	8052	4280	4948	6106	0	2	0	0	0	0	0	0	0	0	0	0	0	0	0	0	0	0
EOG091201G0	4269791	4271148	19	nu	25802	0	4298	0	21504	8939	339	8174	3541	5398	4391	0	0	0	0	0	0	0	0	0	0	0	0	0	0	0	0	0	0
EOG091201G4	814179	815332	19	nu	21926	0	2514	0	19412	9439	181	6034	3573	5866	3939	0	0	0	0	0	0	0	0	0	0	0	0	0	0	0	0	0	0
EOG091201G7	1571801	1572900	17	nu	18700	0	1330	0	17370	7197	322	5680	3027	4170	4493	0	0	0	0	0	0	0	0	0	0	0	0	0	0	0	0	0	0
EOG091201G8	4286119	4287362	12	nu	14928	0	4124	0	10804	4823	251	2518	2153	2670	3463	0	0	0	0	0	0	0	0	0	0	0	0	0	0	0	0	0	0
EOG091201GD	2081755	2083030	11	nu	14036	0	2716	0	11320	5008	261	3663	2295	2713	2649	0	0	0	0	0	0	0	0	0	0	0	0	0	0	0	0	0	0
EOG091201GE	2626069	2627086	19	nu	19342	0	1986	2	17354	7462	105	5923	2818	4644	3969	0	2	0	0	0	0	0	0	0	0	0	0	0	0	0	0	0	0
EOG091201GF	1568333	1569512	19	nu	22420	0	1832	0	20588	8981	202	6512	3684	5297	5095	0	0	0	0	0	0	0	0	0	0	0	0	0	0	0	0	0	0
EOG091201GI	3434425	3436244	19	nu	34580	0	7030	0	27550	10706	488	11991	4185	6521	4853	0	0	0	0	0	0	0	0	0	0	0	0	0	0	0	0	0	0
EOG091201GK	1671497	1672506	19	nu	19190	0	4326	0	14864	5819	245	4711	2603	3216	4334	0	0	0	0	0	0	0	0	0	0	0	0	0	0	0	0	0	0
EOG091201GL	2085777	2086968	13	nu	15496	0	3716	0	11780	4896	321	3017	1996	2900	3867	0	0	0	0	0	0	0	0	0	0	0	0	0	0	0	0	0	0
EOG091201GM	2566397	2567662	18	nu	22788	0	4984	0	17804	6568	445	6289	3023	3545	4947	0	0	0	0	0	0	0	0	0	0	0	0	0	0	0	0	0	0
EOG091201GN	3570679	3571822	19	nu	21736	0	9236	0	12500	5063	419	4190	2282	2781	3247	0	0	0	0	0	0	0	0	0	0	0	0	0	0	0	0	0	0
EOG091201GO	595489	596484	19	nu	18924	0	4380	0	14544	6921	141	4388	3358	3563	3235	0	0	0	0	0	0	0	0	0	0	0	0	0	0	0	0	0	0
EOG091201GP	2615297	2616858	19	nu	29678	0	7326	0	22352	10100	537	7766	4851	5249	4486	0	0	0	0	0	0	0	0	0	0	0	0	0	0	0	0	0	0
EOG091201GR	3547693	3548910	12	nu	14616	0	2470	0	12146	5131	419	3871	2054	3077	3144	0	0	0	0	0	0	0	0	0	0	0	0	0	0	0	0	0	0
EOG091201GS	648641	649756	16	nu	17856	0	2044	0	15812	6371	355	5211	2978	3393	4230	0	0	0	0	0	0	0	0	0	0	0	0	0	0	0	0	0	0
EOG091201GT	3118901	3119930	19	nu	19570	0	4146	0	15424	6903	199	5063	3048	3855	3458	0	0	0	0	0	0	0	0	0	0	0	0	0	0	0	0	0	0
EOG091201GX	3751891	3752942	16	nu	16832	0	1134	0	15698	7513	235	4498	3013	4500	3687	0	0	0	0	0	0	0	0	0	0	0	0	0	0	0	0	0	0
EOG091201GY	1982253	1983206	17	nu	16218	0	3818	0	12400	5440	141	3934	2768	2672	3026	0	0	0	0	0	0	0	0	0	0	0	0	0	0	0	0	0	0
EOG091201H0	1476153	1477230	19	nu	20482	0	6728	0	13754	5824	303	5040	2379	3445	2890	0	0	0	0	0	0	0	0	0	0	0	0	0	0	0	0	0	0
EOG091201H4	581349	582752	19	nu	26676	0	9826	0	16850	6801	610	5329	3037	3764	4720	0	0	0	0	0	0	0	0	0	0	0	0	0	0	0	0	0	0
EOG091201H7	1927819	1929578	14	nu	24640	0	10668	0	13972	5839	297	4697	3077	2762	3436	0	0	0	0	0	0	0	0	0	0	0	0	0	0	0	0	0	0
EOG091201H8	1176053	1177090	19	nu	19722	0	1566	0	18156	8545	297	5297	3383	5162	4314	0	0	0	0	0	0	0	0	0	0	0	0	0	0	0	0	0	0
EOG091201H9	1004527	1005820	19	nu	24586	0	4206	0	20380	7295	568	7353	3584	3711	5732	0	0	0	0	0	0	0	0	0	0	0	0	0	0	0	0	0	0
EOG091201HE	1311191	1312300	19	nu	21090	0	1876	0	19214	8195	446	6328	3671	4524	4691	0	0	0	0	0	0	0	0	0	0	0	0	0	0	0	0	0	0
EOG091201HG	378085	379228	18	nu	20592	0	3046	0	17546	7624	248	5573	3273	4351	4349	0	0	0	0	0	0	0	0	0	0	0	0	0	0	0	0	0	0
EOG091201HI	2775689	2776688	12	nu	12000	0	1092	0	10908	5018	158	3241	2063	2955	2649	0	0	0	0	0	0	0	0	0	0	0	0	0	0	0	0	0	0
EOG091201HJ	3089437	3090900	19	nu	27816	0	4324	0	23492	9765	656	7863	4003	5762	5864	0	0	0	0	0	0	0	0	0	0	0	0	0	0	0	0	0	0
EOG091201HK	1382425	1383458	19	nu	19646	0	2956	0	16690	7481	295	5041	3466	4015	4168	0	0	0	0	0	0	0	0	0	0	0	0	0	0	0	0	0	0
EOG091201HL	3151609	3152588	19	nu	18620	0	5672	0	12948	5310	311	4595	3008	2302	3043	0	0	0	0	0	0	0	0	0	0	0	0	0	0	0	0	0	0
EOG091201HN	4140233	4141320	12	nu	13056	0	3064	0	9992	4897	208	2915	2809	2088	2180	0	0	0	0	0	0	0	0	0	0	0	0	0	0	0	0	0	0
EOG091201HU	3078921	3079996	19	nu	20444	0	762	0	19682	9996	236	6388	4553	5443	3298	0	0	0	0	0	0	0	0	0	0	0	0	0	0	0	0	0	0
EOG091201HW	2974727	2975654	14	nu	12992	0	3924	0	9068	4047	368	2939	1828	2219	2082	0	0	0	0	0	0	0	0	0	0	0	0	0	0	0	0	0	0
EOG091201HY	4161739	4162870	19	nu	21508	0	1008	0	20500	9159	410	5838	4463	4696	5503	0	0	0	0	0	0	0	0	0	0	0	0	0	0	0	0	0	0
EOG091201HZ	1695379	1696610	19	nu	23408	0	2932	0	20476	8819	520	6581	4145	4674	5076	0	0	0	0	0	0	0	0	0	0	0	0	0	0	0	0	0	0
EOG091201I6	3116557	3117624	18	nu	19224	0	2874	0	16350	6698	288	5737	3327	3371	3915	0	0	0	0	0	0	0	0	0	0	0	0	0	0	0	0	0	0
EOG091201I9	2451213	2452458	19	nu	23674	0	5306	0	18368	7021	484	5643	3228	3793	5704	0	0	0	0	0	0	0	0	0	0	0	0	0	0	0	0	0	0
EOG091201IA	1026279	1027418	18	nu	20520	0	4696	25	15799	6167	385	4199	3009	3158	5433	0	25	0	0	0	0	0	0	0	0	0	0	0	0	0	0	0	0
EOG091201IC	273493	274598	19	nu	21014	0	4424	0	16590	6619	333	5845	2824	3795	4126	0	0	0	0	0	0	0	0	0	0	0	0	0	0	0	0	0	0
EOG091201ID	2024387	2025668	18	nu	23076	0	7082	0	15994	6233	560	4609	3135	3098	5152	0	0	0	0	0	0	0	0	0	0	0	0	0	0	0	0	0	0
EOG091201IF	2984057	2985286	17	nu	20910	0	5606	0	15304	6159	323	4593	2744	3415	4552	0	0	0	0	0	0	0	0	0	0	0	0	0	0	0	0	0	0
EOG091201II	2752923	2754124	19	nu	22838	0	1388	0	21450	9268	321	7178	4226	5042	5004	0	0	0	0	0	0	0	0	0	0	0	0	0	0	0	0	0	0
EOG091201IM	478711	480404	12	nu	20328	0	6556	0	13772	6053	442	4655	3307	2746	3064	0	0	0	0	0	0	0	0	0	0	0	0	0	0	0	0	0	0
EOG091201IN	3617253	3618348	19	nu	20824	0	1002	0	19822	7522	219	6715	3687	3835	5585	0	0	0	0	0	0	0	0	0	0	0	0	0	0	0	0	0	0
EOG091201IO	1960437	1961478	19	nu	19798	0	3574	0	16224	6951	262	5184	3631	3320	4089	0	0	0	0	0	0	0	0	0	0	0	0	0	0	0	0	0	0
EOG091201IP	682669	683820	18	nu	20736	0	5628	0	15108	6371	243	4945	2945	3426	3792	0	0	0	0	0	0	0	0	0	0	0	0	0	0	0	0	0	0
EOG091201IQ	1180863	1181974	16	nu	17792	0	5322	0	12470	4593	565	4441	1857	2736	3436	0	0	0	0	0	0	0	0	0	0	0	0	0	0	0	0	0	0
EOG091201IR	3900307	3901326	19	nu	19380	0	820	0	18560	8398	175	5748	4287	4111	4414	0	0	0	0	0	0	0	0	0	0	0	0	0	0	0	0	0	0
EOG091201IS	1333291	1334542	19	nu	23788	0	3776	0	20012	8312	335	7533	3494	4818	4167	0	0	0	0	0	0	0	0	0	0	0	0	0	0	0	0	0	0
EOG091201IT	610515	612004	19	nu	28310	0	6846	2	21462	9578	327	7334	4698	4880	4550	0	2	0	0	0	0	0	0	0	0	0	0	0	0	0	0	0	0
EOG091201IU	2815935	2816914	19	nu	18620	0	640	0	17980	8317	213	5445	3818	4499	4218	0	0	0	0	0	0	0	0	0	0	0	0	0	0	0	0	0	0
EOG091201IW	3162119	3163128	11	nu	11110	0	780	0	10330	4736	266	3243	1910	2826	2351	0	0	0	0	0	0	0	0	0	0	0	0	0	0	0	0	0	0
EOG091201IX	3277673	3278934	18	nu	22716	0	4840	0	17876	6674	438	5130	2933	3741	6072	0	0	0	0	0	0	0	0	0	0	0	0	0	0	0	0	0	0
EOG091201IZ	897477	899532	18	nu	37008	0	7532	0	29476	11330	1062	8438	5493	5837	9708	0	0	0	0	0	0	0	0	0	0	0	0	0	0	0	0	0	0
EOG091201J4	880151	881106	19	nu	18164	0	3666	0	14498	5437	183	5088	2879	2558	3973	0	0	0	0	0	0	0	0	0	0	0	0	0	0	0	0	0	0
EOG091201J5	1779347	1780776	19	nu	27170	0	7060	0	20110	9407	447	6898	4843	4564	3805	0	0	0	0	0	0	0	0	0	0	0	0	0	0	0	0	0	0
EOG091201J8	4295331	4296928	18	nu	28764	0	9254	0	19510	8429	726	6074	3870	4559	5007	0	0	0	0	0	0	0	0	0	0	0	0	0	0	0	0	0	0
EOG091201J9	568689	569852	18	nu	20952	0	580	0	20372	8335	471	6849	3635	4700	5188	0	0	0	0	0	0	0	0	0	0	0	0	0	0	0	0	0	0
EOG091201JA	920603	922000	19	nu	26562	0	4530	0	22032	9797	429	6642	4064	5733	5593	0	0	0	0	0	0	0	0	0	0	0	0	0	0	0	0	0	0
EOG091201JC	992325	993506	17	nu	20094	0	3334	0	16760	6315	563	5785	3026	3289	4660	0	0	0	0	0	0	0	0	0	0	0	0	0	0	0	0	0	0
EOG091201JE	1760371	1761370	19	nu	19000	0	972	0	18028	7801	181	6200	3172	4629	4027	0	0	0	0	0	0	0	0	0	0	0	0	0	0	0	0	0	0
EOG091201JF	2289917	2290958	19	nu	19798	0	4428	0	15370	7184	299	4875	3243	3941	3311	0	0	0	0	0	0	0	0	0	0	0	0	0	0	0	0	0	0
EOG091201JG	3307527	3308564	19	nu	19722	0	5190	0	14532	6710	188	4950	3471	3239	2872	0	0	0	0	0	0	0	0	0	0	0	0	0	0	0	0	0	0
EOG091201JJ	4265527	4266882	11	nu	14916	0	3342	0	11574	4622	458	4069	2141	2481	2883	0	0	0	0	0	0	0	0	0	0	0	0	0	0	0	0	0	0
EOG091201JK	2381457	2383270	19	nu	34466	0	11812	0	22654	10218	747	7543	5341	4877	4893	0	0	0	0	0	0	0	0	0	0	0	0	0	0	0	0	0	0
EOG091201JL	3378039	3379082	19	nu	19836	0	1756	0	18080	8261	201	6029	4066	4195	3790	0	0	0	0	0	0	0	0	0	0	0	0	0	0	0	0	0	0
EOG091201JO	40339	41922	18	nu	28512	0	8856	2	19654	7746	879	6484	3546	4200	5424	0	2	0	0	0	0	0	0	0	0	0	0	0	0	0	0	0	0
EOG091201JQ	1297301	1298642	16	nu	21472	0	7104	0	14368	5332	472	4328	2460	2872	4708	0	0	0	0	0	0	0	0	0	0	0	0	0	0	0	0	0	0
EOG091201JU	80657	81532	19	nu	16644	0	988	0	15656	6482	64	5098	2850	3632	4076	0	0	0	0	0	0	0	0	0	0	0	0	0	0	0	0	0	0
EOG091201JX	4198327	4199942	11	nu	17776	0	3276	1	14499	6132	429	5239	2753	3379	3128	0	1	0	0	0	0	0	0	0	0	0	0	0	0	0	0	0	0
EOG091201JZ	3456815	3457840	19	nu	19494	0	3832	0	15662	7246	259	5400	3577	3669	3016	0	0	0	0	0	0	0	0	0	0	0	0	0	0	0	0	0	0
EOG091201K0	1111071	1112082	18	nu	18216	0	1276	1	16939	7271	156	6406	3225	4046	3262	0	1	0	0	0	0	0	0	0	0	0	0	0	0	0	0	0	0
EOG091201K4	1300445	1301504	19	nu	20140	0	1380	1	18759	8223	226	6245	3494	4729	4291	0	1	0	0	0	0	0	0	0	0	0	0	0	0	0	0	0	0
EOG091201K5	1721301	1722980	11	nu	18480	0	2164	0	16316	5961	766	6961	2543	3418	3394	0	0	0	0	0	0	0	0	0	0	0	0	0	0	0	0	0	0
EOG091201K6	1062459	1063796	17	nu	22746	0	8602	0	14144	5857	246	4072	2715	3142	4215	0	0	0	0	0	0	0	0	0	0	0	0	0	0	0	0	0	0
EOG091201K7	285957	287176	17	nu	20740	0	6206	0	14534	6872	302	4990	3312	3560	2672	0	0	0	0	0	0	0	0	0	0	0	0	0	0	0	0	0	0
EOG091201K9	1912423	1913584	19	nu	22078	0	3898	0	18180	7651	354	5758	3540	4111	4771	0	0	0	0	0	0	0	0	0	0	0	0	0	0	0	0	0	0
EOG091201KC	142015	143276	17	nu	21454	0	7558	0	13896	5506	521	4849	2597	2909	3541	0	0	0	0	0	0	0	0	0	0	0	0	0	0	0	0	0	0
EOG091201KF	503251	504980	19	nu	32870	0	12750	0	20120	7733	645	6967	3451	4282	5420	0	0	0	0	0	0	0	0	0	0	0	0	0	0	0	0	0	0
EOG091201KI	2394107	2395296	18	nu	21420	0	2836	0	18584	7643	481	6019	3381	4262	4922	0	0	0	0	0	0	0	0	0	0	0	0	0	0	0	0	0	0
EOG091201KK	1768379	1769548	19	nu	22230	0	4006	0	18224	6646	527	6758	3108	3538	4820	0	0	0	0	0	0	0	0	0	0	0	0	0	0	0	0	0	0
EOG091201KL	3079997	3081504	16	nu	24128	0	12466	0	11662	5076	397	3347	2565	2511	3239	0	0	0	0	0	0	0	0	0	0	0	0	0	0	0	0	0	0
EOG091201KN	1344045	1345630	19	nu	30134	0	8910	0	21224	9020	556	6943	3929	5091	5261	0	0	0	0	0	0	0	0	0	0	0	0	0	0	0	0	0	0
EOG091201KQ	2783477	2784616	19	nu	21660	0	2528	0	19132	9481	180	5581	4788	4693	4070	0	0	0	0	0	0	0	0	0	0	0	0	0	0	0	0	0	0
EOG091201KR	3918503	3919526	19	nu	19456	0	4412	2	15042	7094	284	4127	3186	3908	3821	0	2	0	0	0	0	0	0	0	0	0	0	0	0	0	0	0	0
EOG091201KS	2489059	2490542	19	nu	28196	0	8610	0	19586	8690	427	7183	3607	5083	3713	0	0	0	0	0	0	0	0	0	0	0	0	0	0	0	0	0	0
EOG091201KV	2933085	2934214	19	nu	21470	0	4436	0	17034	7200	414	5646	3004	4196	4188	0	0	0	0	0	0	0	0	0	0	0	0	0	0	0	0	0	0
EOG091201KW	2808167	2809378	14	nu	16968	0	6054	0	10914	4368	340	3035	1995	2373	3511	0	0	0	0	0	0	0	0	0	0	0	0	0	0	0	0	0	0
EOG091201KX	3666431	3667460	17	nu	17510	0	3856	0	13654	6383	258	3717	2535	3848	3554	0	0	0	0	0	0	0	0	0	0	0	0	0	0	0	0	0	0
EOG091201KZ	3132993	3134350	17	nu	23086	0	5300	0	17786	6898	430	6271	2957	3941	4617	0	0	0	0	0	0	0	0	0	0	0	0	0	0	0	0	0	0
EOG091201L0	3894465	3895606	12	nu	13704	0	5370	0	8334	3841	272	3105	1846	1995	1388	0	0	0	0	0	0	0	0	0	0	0	0	0	0	0	0	0	0
EOG091201L2	1772471	1773718	17	nu	21216	0	6702	0	14514	6534	351	4745	3345	3189	3235	0	0	0	0	0	0	0	0	0	0	0	0	0	0	0	0	0	0
EOG091201L7	3989477	3990654	17	nu	20026	0	2674	0	17352	6857	440	6059	2926	3931	4436	0	0	0	0	0	0	0	0	0	0	0	0	0	0	0	0	0	0
EOG091201L8	3311637	3312568	19	nu	17708	0	1526	0	16182	7600	198	4642	3610	3990	3940	0	0	0	0	0	0	0	0	0	0	0	0	0	0	0	0	0	0
EOG091201L9	4153873	4154868	19	nu	18924	0	1662	0	17262	7443	299	5903	2878	4565	3916	0	0	0	0	0	0	0	0	0	0	0	0	0	0	0	0	0	0
EOG091201LB	3520515	3521526	19	nu	19228	0	2040	0	17188	7038	582	5465	3128	3910	4685	0	0	0	0	0	0	0	0	0	0	0	0	0	0	0	0	0	0
EOG091201LC	1777569	1778738	19	nu	22230	0	8410	0	13820	6066	430	4118	2769	3297	3636	0	0	0	0	0	0	0	0	0	0	0	0	0	0	0	0	0	0
EOG091201LD	871967	873006	19	nu	19760	0	2220	0	17540	7899	255	5460	3588	4311	4181	0	0	0	0	0	0	0	0	0	0	0	0	0	0	0	0	0	0
EOG091201LF	1083255	1084142	18	nu	15984	0	1776	0	14208	6696	128	4145	3059	3637	3367	0	0	0	0	0	0	0	0	0	0	0	0	0	0	0	0	0	0
EOG091201LH	323549	325030	11	nu	16302	0	1784	0	14518	6576	523	4293	3021	3555	3649	0	0	0	0	0	0	0	0	0	0	0	0	0	0	0	0	0	0
EOG091201LI	3748603	3749434	19	nu	15808	0	3496	0	12312	5415	123	4069	2282	3133	2828	0	0	0	0	0	0	0	0	0	0	0	0	0	0	0	0	0	0
EOG091201LJ	2618843	2619818	18	nu	17568	0	1982	0	15586	6351	197	5462	2951	3400	3773	0	0	0	0	0	0	0	0	0	0	0	0	0	0	0	0	0	0
EOG091201LM	112615	113516	19	nu	17138	0	2234	0	14904	6617	185	4688	2883	3734	3599	0	0	0	0	0	0	0	0	0	0	0	0	0	0	0	0	0	0
EOG091201LN	3489731	3490936	15	nu	18090	0	6198	2	11890	4922	488	4267	2133	2789	2701	0	2	0	0	0	0	0	0	0	0	0	0	0	0	0	0	0	0
EOG091201LO	1157667	1159256	15	nu	23850	0	9828	0	14022	5264	734	5319	2655	2609	3439	0	0	0	0	0	0	0	0	0	0	0	0	0	0	0	0	0	0
EOG091201LZ	433879	435704	10	nu	18260	0	4666	2	13592	6366	442	4536	3233	3133	2690	0	2	0	0	0	0	0	0	0	0	0	0	0	0	0	0	0	0
EOG091201M1	2827799	2829096	15	nu	19470	0	6716	0	12754	6236	267	4074	3380	2856	2444	0	0	0	0	0	0	0	0	0	0	0	0	0	0	0	0	0	0
EOG091201M4	1812177	1813284	18	nu	19944	0	2846	0	17098	6808	329	5777	3104	3704	4513	0	0	0	0	0	0	0	0	0	0	0	0	0	0	0	0	0	0
EOG091201M5	2785317	2786576	12	nu	15120	0	2788	0	12332	4892	289	4890	2165	2727	2550	0	0	0	0	0	0	0	0	0	0	0	0	0	0	0	0	0	0
EOG091201M8	779325	780292	19	nu	18392	0	826	0	17566	7993	279	5588	3576	4417	3985	0	0	0	0	0	0	0	0	0	0	0	0	0	0	0	0	0	0
EOG091201M9	3309917	3310974	18	nu	19044	0	4864	0	14180	5405	360	5237	2565	2840	3538	0	0	0	0	0	0	0	0	0	0	0	0	0	0	0	0	0	0
EOG091201MA	1984919	1986316	19	nu	26562	0	6562	0	20000	7503	671	6724	3602	3901	5773	0	0	0	0	0	0	0	0	0	0	0	0	0	0	0	0	0	0
EOG091201MB	905913	906808	12	nu	10752	0	386	0	10366	4746	60	3102	2018	2728	2518	0	0	0	0	0	0	0	0	0	0	0	0	0	0	0	0	0	0
EOG091201MC	3061399	3062428	19	nu	19570	0	2620	0	16950	7533	239	5309	2985	4548	4108	0	0	0	0	0	0	0	0	0	0	0	0	0	0	0	0	0	0
EOG091201MD	2146297	2147184	19	nu	16872	0	1608	0	15264	6137	96	5326	2686	3451	3801	0	0	0	0	0	0	0	0	0	0	0	0	0	0	0	0	0	0
EOG091201ME	2004773	2005662	13	nu	11570	0	1962	1	9607	3810	243	3484	1783	2027	2313	0	1	0	0	0	0	0	0	0	0	0	0	0	0	0	0	0	0
EOG091201MH	3852587	3854038	15	nu	21780	0	6192	0	15588	6504	491	5072	3200	3304	4012	0	0	0	0	0	0	0	0	0	0	0	0	0	0	0	0	0	0
EOG091201MI	2738829	2739960	18	nu	20376	0	6164	0	14212	5861	349	4805	2880	2981	3546	0	0	0	0	0	0	0	0	0	0	0	0	0	0	0	0	0	0
EOG091201MJ	2513307	2514430	18	nu	20232	0	4798	0	15434	5836	511	5299	2655	3181	4299	0	0	0	0	0	0	0	0	0	0	0	0	0	0	0	0	0	0
EOG091201ML	344227	345212	19	nu	18734	0	1402	33	17299	7492	106	6002	2837	4655	3805	0	33	0	0	0	0	0	0	0	0	0	0	0	0	0	0	0	0
EOG091201MN	1496485	1497670	18	nu	21348	0	5968	0	15380	5222	606	5606	2520	2702	4552	0	0	0	0	0	0	0	0	0	0	0	0	0	0	0	0	0	0
EOG091201MQ	2711837	2712950	16	nu	17824	0	5578	0	12246	5046	316	4008	2380	2666	3192	0	0	0	0	0	0	0	0	0	0	0	0	0	0	0	0	0	0
EOG091201MR	1993919	1994966	19	nu	19912	0	3736	0	16176	7203	347	4962	3425	3778	4011	0	0	0	0	0	0	0	0	0	0	0	0	0	0	0	0	0	0
EOG091201MS	529211	530112	17	nu	15334	0	1276	0	14058	5745	151	5067	2410	3335	3246	0	0	0	0	0	0	0	0	0	0	0	0	0	0	0	0	0	0
EOG091201MT	2337595	2338690	17	nu	18632	0	3774	0	14858	7171	207	4397	3766	3405	3290	0	0	0	0	0	0	0	0	0	0	0	0	0	0	0	0	0	0
EOG091201MU	600751	601894	19	nu	21736	0	2776	0	18960	8661	155	6514	4514	4147	3785	0	0	0	0	0	0	0	0	0	0	0	0	0	0	0	0	0	0
EOG091201MV	2907123	2908594	18	nu	26496	0	3572	0	22924	10448	668	7310	5278	5170	5166	0	0	0	0	0	0	0	0	0	0	0	0	0	0	0	0	0	0
EOG091201MZ	2964907	2965958	19	nu	19988	0	2670	0	17318	7430	312	5244	3366	4064	4644	0	0	0	0	0	0	0	0	0	0	0	0	0	0	0	0	0	0
EOG091201N0	3813203	3814450	11	nu	13728	0	3562	0	10166	4641	175	3271	2388	2253	2254	0	0	0	0	0	0	0	0	0	0	0	0	0	0	0	0	0	0
EOG091201N3	511925	513108	19	nu	22496	0	7378	0	15118	6629	479	4184	3233	3396	4305	0	0	0	0	0	0	0	0	0	0	0	0	0	0	0	0	0	0
EOG091201N4	3225223	3226278	17	nu	17952	0	3536	0	14416	5717	330	3977	2655	3062	4722	0	0	0	0	0	0	0	0	0	0	0	0	0	0	0	0	0	0
EOG091201N5	854293	855600	19	nu	24852	0	5602	0	19250	8724	543	6279	3575	5149	4247	0	0	0	0	0	0	0	0	0	0	0	0	0	0	0	0	0	0
EOG091201N6	2814681	2815934	18	nu	22572	0	8884	0	13688	5323	435	3912	2642	2681	4453	0	0	0	0	0	0	0	0	0	0	0	0	0	0	0	0	0	0
EOG091201N7	2376123	2376916	19	nu	15086	0	2964	0	12122	5411	179	3902	2466	2945	2809	0	0	0	0	0	0	0	0	0	0	0	0	0	0	0	0	0	0
EOG091201NA	2149797	2151048	18	nu	22536	0	5718	0	16818	6765	502	5196	3199	3566	4857	0	0	0	0	0	0	0	0	0	0	0	0	0	0	0	0	0	0
EOG091201NB	50917	51868	19	nu	18088	0	2400	0	15688	6929	202	4555	3126	3803	4204	0	0	0	0	0	0	0	0	0	0	0	0	0	0	0	0	0	0
EOG091201ND	2961865	2963018	15	nu	17310	0	3332	0	13978	6211	350	4586	2859	3352	3181	0	0	0	0	0	0	0	0	0	0	0	0	0	0	0	0	0	0
EOG091201NF	1749269	1750384	19	nu	21204	0	4688	0	16516	7737	241	5089	3316	4421	3690	0	0	0	0	0	0	0	0	0	0	0	0	0	0	0	0	0	0
EOG091201NG	4196583	4197778	19	nu	22724	0	2414	0	20310	7886	595	7265	3679	4207	5159	0	0	0	0	0	0	0	0	0	0	0	0	0	0	0	0	0	0
EOG091201NJ	4276199	4277282	19	nu	20596	0	3208	0	17388	7127	413	5869	3233	3894	4392	0	0	0	0	0	0	0	0	0	0	0	0	0	0	0	0	0	0
EOG091201NK	1196323	1197516	18	nu	21492	0	8316	0	13176	5415	449	4471	2499	2916	3290	0	0	0	0	0	0	0	0	0	0	0	0	0	0	0	0	0	0
EOG091201NO	748509	750120	18	nu	29016	0	7076	0	21940	9516	764	6845	4069	5447	5579	0	0	0	0	0	0	0	0	0	0	0	0	0	0	0	0	0	0
EOG091201NP	1898231	1899236	19	nu	19114	0	2004	0	17110	6713	294	6533	2997	3716	3864	0	0	0	0	0	0	0	0	0	0	0	0	0	0	0	0	0	0
EOG091201NS	2928685	2930012	19	nu	25232	0	6350	0	18882	7558	597	6999	3426	4132	4325	0	0	0	0	0	0	0	0	0	0	0	0	0	0	0	0	0	0
EOG091201NU	873313	875202	19	nu	35910	0	15566	4	20340	9937	845	5963	5526	4411	4440	0	4	0	0	0	0	0	0	0	0	0	0	0	0	0	0	0	0
EOG091201NY	374077	375476	18	nu	25200	0	5980	0	19220	7791	633	6282	3498	4293	5147	0	0	0	0	0	0	0	0	0	0	0	0	0	0	0	0	0	0
EOG091201O1	2911407	2912492	19	nu	20634	0	3324	0	17310	7148	247	5794	3235	3913	4368	0	0	0	0	0	0	0	0	0	0	0	0	0	0	0	0	0	0
EOG091201O8	2634573	2635852	19	nu	24320	0	3030	0	21290	9698	276	7569	4531	5167	4023	0	0	0	0	0	0	0	0	0	0	0	0	0	0	0	0	0	0
EOG091201OA	4302641	4304518	19	nu	35682	0	14064	0	21618	9400	739	7127	4842	4558	5091	0	0	0	0	0	0	0	0	0	0	0	0	0	0	0	0	0	0
EOG091201OB	1976571	1977592	18	nu	18396	0	1936	0	16460	7032	167	5662	3183	3849	3766	0	0	0	0	0	0	0	0	0	0	0	0	0	0	0	0	0	0
EOG091201OC	3508771	3509758	9	nu	8892	0	1576	0	7316	3235	163	2248	1515	1720	1833	0	0	0	0	0	0	0	0	0	0	0	0	0	0	0	0	0	0
EOG091201OD	1974001	1975224	19	nu	23256	0	4906	0	18350	7224	544	6073	2997	4227	5053	0	0	0	0	0	0	0	0	0	0	0	0	0	0	0	0	0	0
EOG091201OE	3266517	3267532	12	nu	12192	0	2710	0	9482	4239	53	2615	2099	2140	2628	0	0	0	0	0	0	0	0	0	0	0	0	0	0	0	0	0	0
EOG091201OG	2679383	2680488	10	nu	11060	0	1008	0	10052	4221	308	3521	1791	2430	2310	0	0	0	0	0	0	0	0	0	0	0	0	0	0	0	0	0	0
EOG091201OJ	2272069	2273008	12	nu	11280	0	2630	0	8650	3468	211	2507	1638	1830	2675	0	0	0	0	0	0	0	0	0	0	0	0	0	0	0	0	0	0
EOG091201OL	3640699	3641708	19	nu	19190	0	1854	0	17336	7481	225	5755	3247	4234	4100	0	0	0	0	0	0	0	0	0	0	0	0	0	0	0	0	0	0
EOG091201ON	2658011	2659136	19	nu	21394	0	6270	0	15124	6887	294	5206	3285	3602	3031	0	0	0	0	0	0	0	0	0	0	0	0	0	0	0	0	0	0
EOG091201OP	2134463	2136096	19	nu	31046	0	14108	2	16936	7161	585	5520	3469	3692	4255	0	2	0	0	0	0	0	0	0	0	0	0	0	0	0	0	0	0
EOG091201OR	290683	291776	19	nu	20786	0	1512	0	19274	7768	306	6673	3626	4142	4833	0	0	0	0	0	0	0	0	0	0	0	0	0	0	0	0	0	0
EOG091201OT	809295	810432	17	nu	19346	0	7614	0	11732	4679	469	4332	2239	2440	2721	0	0	0	0	0	0	0	0	0	0	0	0	0	0	0	0	0	0
EOG091201OU	2469777	2470760	14	nu	13776	0	4172	0	9604	3947	171	2573	1658	2289	3084	0	0	0	0	0	0	0	0	0	0	0	0	0	0	0	0	0	0
EOG091201OY	184913	186322	19	nu	26790	0	11380	0	15410	5777	819	5025	2490	3287	4608	0	0	0	0	0	0	0	0	0	0	0	0	0	0	0	0	0	0
EOG091201OZ	1609841	1610712	19	nu	16568	0	1140	0	15428	6398	120	5132	3020	3378	3898	0	0	0	0	0	0	0	0	0	0	0	0	0	0	0	0	0	0
EOG091201P2	3901327	3902758	19	nu	27208	0	4298	0	22910	10290	777	7145	4638	5652	5475	0	0	0	0	0	0	0	0	0	0	0	0	0	0	0	0	0	0
EOG091201P3	2068865	2069992	18	nu	20304	0	2454	0	17850	7314	311	5844	3074	4240	4692	0	0	0	0	0	0	0	0	0	0	0	0	0	0	0	0	0	0
EOG091201P4	1803819	1804926	19	nu	21052	0	1598	0	19454	8248	337	6567	3647	4601	4639	0	0	0	0	0	0	0	0	0	0	0	0	0	0	0	0	0	0
EOG091201P5	3158673	3159944	19	nu	24168	0	5320	0	18848	8891	430	5701	4417	4474	4256	0	0	0	0	0	0	0	0	0	0	0	0	0	0	0	0	0	0
EOG091201P7	3594523	3595910	11	nu	15268	0	2166	0	13102	5197	471	4329	2217	2980	3576	0	0	0	0	0	0	0	0	0	0	0	0	0	0	0	0	0	0
EOG091201P8	4089787	4091222	18	nu	25848	0	8868	0	16980	6900	499	5613	3264	3636	4467	0	0	0	0	0	0	0	0	0	0	0	0	0	0	0	0	0	0
EOG091201PD	1834483	1835566	14	nu	15176	0	3918	0	11258	4546	259	3689	1963	2583	3023	0	0	0	0	0	0	0	0	0	0	0	0	0	0	0	0	0	0
EOG091201PE	963339	964950	19	nu	30628	0	7282	0	23346	9590	758	7241	4302	5288	6515	0	0	0	0	0	0	0	0	0	0	0	0	0	0	0	0	0	0
EOG091201PF	1661249	1662488	13	nu	16120	0	3134	0	12986	5336	514	4448	2294	3042	3202	0	0	0	0	0	0	0	0	0	0	0	0	0	0	0	0	0	0
EOG091201PH	678131	679338	13	nu	15704	0	3664	0	12040	4909	417	4169	2222	2687	2962	0	0	0	0	0	0	0	0	0	0	0	0	0	0	0	0	0	0
EOG091201PI	182159	183364	19	nu	22914	0	2650	0	20264	8754	444	5871	4548	4206	5639	0	0	0	0	0	0	0	0	0	0	0	0	0	0	0	0	0	0
EOG091201PK	2944199	2945334	19	nu	21584	0	2152	0	19432	8422	233	6943	3585	4837	4067	0	0	0	0	0	0	0	0	0	0	0	0	0	0	0	0	0	0
EOG091201PL	2344561	2345566	17	nu	17102	0	2430	0	14672	6260	247	4982	2926	3334	3430	0	0	0	0	0	0	0	0	0	0	0	0	0	0	0	0	0	0
EOG091201PM	971159	972184	19	nu	19494	0	2874	0	16620	6969	344	4444	3193	3776	5207	0	0	0	0	0	0	0	0	0	0	0	0	0	0	0	0	0	0
EOG091201PP	2642877	2643770	19	nu	16986	0	1530	0	15456	6810	125	4669	2877	3933	3977	0	0	0	0	0	0	0	0	0	0	0	0	0	0	0	0	0	0
EOG091201PR	1095625	1096948	12	nu	15888	0	1448	0	14440	6499	342	4700	2680	3819	3241	0	0	0	0	0	0	0	0	0	0	0	0	0	0	0	0	0	0
EOG091201PT	2871627	2872734	19	nu	21052	0	7152	0	13900	5676	350	4348	2783	2893	3876	0	0	0	0	0	0	0	0	0	0	0	0	0	0	0	0	0	0
EOG091201PV	718993	719976	19	nu	18696	0	1546	0	17150	7105	266	6047	2875	4230	3998	0	0	0	0	0	0	0	0	0	0	0	0	0	0	0	0	0	0
EOG091201PY	3479199	3480204	19	nu	19114	0	5252	0	13862	5868	357	4730	2570	3298	3264	0	0	0	0	0	0	0	0	0	0	0	0	0	0	0	0	0	0
EOG091201PZ	3972979	3973998	14	nu	14280	0	768	2	13510	6290	294	3896	2680	3610	3324	0	2	0	0	0	0	0	0	0	0	0	0	0	0	0	0	0	0
EOG091201Q3	1685635	1687084	9	nu	13050	0	1862	0	11188	4773	499	3666	2217	2556	2749	0	0	0	0	0	0	0	0	0	0	0	0	0	0	0	0	0	0
EOG091201Q4	630957	632110	17	nu	19618	0	4942	0	14676	7371	228	4195	3727	3644	3110	0	0	0	0	0	0	0	0	0	0	0	0	0	0	0	0	0	0
EOG091201Q8	1540979	1542026	19	nu	19912	0	3290	0	16622	7428	400	4638	3070	4358	4556	0	0	0	0	0	0	0	0	0	0	0	0	0	0	0	0	0	0
EOG091201Q9	4012239	4013232	19	nu	18886	0	1750	0	17136	6603	371	5784	2901	3702	4749	0	0	0	0	0	0	0	0	0	0	0	0	0	0	0	0	0	0
EOG091201QA	3122435	3123646	18	nu	21816	0	6624	0	15192	5306	500	5351	2393	2913	4535	0	0	0	0	0	0	0	0	0	0	0	0	0	0	0	0	0	0
EOG091201QB	4288747	4289874	19	nu	21432	0	1474	0	19958	7047	399	6373	3070	3977	6538	0	0	0	0	0	0	0	0	0	0	0	0	0	0	0	0	0	0
EOG091201QC	2691871	2693172	19	nu	24738	0	6658	0	18080	8745	345	5523	4652	4093	3812	0	0	0	0	0	0	0	0	0	0	0	0	0	0	0	0	0	0
EOG091201QE	1839005	1839906	9	nu	8118	0	1692	0	6426	2759	75	2028	1336	1423	1639	0	0	0	0	0	0	0	0	0	0	0	0	0	0	0	0	0	0
EOG091201QF	3031803	3033124	19	nu	25118	0	2674	1	22443	9882	704	7417	4509	5373	5144	0	1	0	0	0	0	0	0	0	0	0	0	0	0	0	0	0	0
EOG091201QJ	492525	493582	19	nu	20102	0	5254	0	14848	6308	401	4563	3004	3304	3977	0	0	0	0	0	0	0	0	0	0	0	0	0	0	0	0	0	0
EOG091201QL	4013233	4014508	18	nu	22968	0	9954	0	13014	5041	429	4971	2475	2566	3002	0	0	0	0	0	0	0	0	0	0	0	0	0	0	0	0	0	0
EOG091201QM	1608889	1609840	19	nu	18088	0	858	0	17230	6836	180	5954	3253	3583	4440	0	0	0	0	0	0	0	0	0	0	0	0	0	0	0	0	0	0
EOG091201QN	1558867	1560436	19	nu	29830	0	7426	0	22404	10513	469	7154	5810	4703	4737	0	0	0	0	0	0	0	0	0	0	0	0	0	0	0	0	0	0
EOG091201QQ	3546783	3547692	18	nu	16380	0	1182	2	15196	6999	128	4899	2825	4174	3298	0	2	0	0	0	0	0	0	0	0	0	0	0	0	0	0	0	0
EOG091201QR	3575505	3576698	19	nu	22686	0	4390	0	18296	7627	526	5910	3611	4016	4759	0	0	0	0	0	0	0	0	0	0	0	0	0	0	0	0	0	0
EOG091201QT	1159257	1160150	19	nu	16986	0	1606	0	15380	7091	155	4768	3276	3815	3521	0	0	0	0	0	0	0	0	0	0	0	0	0	0	0	0	0	0
EOG091201QU	1213055	1214374	19	nu	25080	0	4308	0	20772	7870	620	7168	3174	4696	5734	0	0	0	0	0	0	0	0	0	0	0	0	0	0	0	0	0	0
EOG091201QV	2952687	2954354	11	nu	18348	0	2016	0	16332	6771	705	6145	2932	3839	3416	0	0	0	0	0	0	0	0	0	0	0	0	0	0	0	0	0	0
EOG091201QX	583951	585322	18	nu	24696	0	5216	0	19480	7436	619	6469	3356	4080	5575	0	0	0	0	0	0	0	0	0	0	0	0	0	0	0	0	0	0
EOG091201QZ	3834093	3835462	19	nu	26030	0	9428	0	16602	7073	523	6076	3490	3583	3453	0	0	0	0	0	0	0	0	0	0	0	0	0	0	0	0	0	0
EOG091201R0	3252539	3253642	19	nu	20976	0	2018	0	18958	7970	460	5578	4056	3914	5410	0	0	0	0	0	0	0	0	0	0	0	0	0	0	0	0	0	0
EOG091201RB	1848195	1849442	17	nu	21216	0	4308	0	16908	7528	373	5701	3883	3645	3679	0	0	0	0	0	0	0	0	0	0	0	0	0	0	0	0	0	0
EOG091201RF	2598595	2599956	12	nu	16344	0	2868	0	13476	5970	375	4556	2628	3342	2950	0	0	0	0	0	0	0	0	0	0	0	0	0	0	0	0	0	0
EOG091201RH	3559685	3561196	19	nu	28728	0	7882	0	20846	8190	743	7271	3419	4771	5385	0	0	0	0	0	0	0	0	0	0	0	0	0	0	0	0	0	0
EOG091201RI	2221579	2222582	19	nu	19076	0	5666	0	13410	5743	277	4656	2490	3253	3011	0	0	0	0	0	0	0	0	0	0	0	0	0	0	0	0	0	0
EOG091201RN	1647591	1649228	19	nu	31122	0	10750	46	20326	8348	747	6536	3748	4600	5442	0	46	0	0	0	0	0	0	0	0	0	0	0	0	0	0	0	0
EOG091201RO	3805195	3806258	19	nu	20216	0	2074	0	18142	7443	318	4878	3209	4234	5821	0	0	0	0	0	0	0	0	0	0	0	0	0	0	0	0	0	0
EOG091201RR	2247715	2248684	19	nu	18430	0	5354	0	13076	5642	233	3963	2725	2917	3471	0	0	0	0	0	0	0	0	0	0	0	0	0	0	0	0	0	0
EOG091201RU	623291	624274	19	nu	18696	0	1150	0	17546	6938	340	6427	2969	3969	4181	0	0	0	0	0	0	0	0	0	0	0	0	0	0	0	0	0	0
EOG091201RV	3428993	3429862	15	nu	13050	0	1474	0	11576	5015	199	3680	2373	2642	2881	0	0	0	0	0	0	0	0	0	0	0	0	0	0	0	0	0	0
EOG091201RW	24705	25512	10	nu	8080	0	2584	0	5496	2510	137	1614	1109	1401	1372	0	0	0	0	0	0	0	0	0	0	0	0	0	0	0	0	0	0
EOG091201RX	2592239	2593406	17	nu	19856	0	2528	2	17326	7434	386	5173	3413	4021	4719	0	2	0	0	0	0	0	0	0	0	0	0	0	0	0	0	0	0
EOG091201RY	981883	982922	19	nu	19760	0	7296	0	12464	5459	249	4192	2594	2865	2813	0	0	0	0	0	0	0	0	0	0	0	0	0	0	0	0	0	0
EOG091201RZ	2430431	2431742	19	nu	24928	0	7670	0	17258	6933	558	6072	3268	3665	4253	0	0	0	0	0	0	0	0	0	0	0	0	0	0	0	0	0	0
EOG091201S1	1218569	1219610	19	nu	19798	0	8468	0	11330	5094	347	4004	2410	2684	2232	0	0	0	0	0	0	0	0	0	0	0	0	0	0	0	0	0	0
EOG091201S3	834177	835112	17	nu	15912	0	1964	0	13948	5768	190	4776	2621	3147	3404	0	0	0	0	0	0	0	0	0	0	0	0	0	0	0	0	0	0
EOG091201S4	2471689	2472770	17	nu	18394	0	5838	0	12556	4952	397	4410	1974	2978	3194	0	0	0	0	0	0	0	0	0	0	0	0	0	0	0	0	0	0
EOG091201S8	427715	428848	13	nu	14742	0	4942	0	9800	4690	186	2915	2358	2332	2195	0	0	0	0	0	0	0	0	0	0	0	0	0	0	0	0	0	0
EOG091201S9	4001899	4003174	18	nu	22968	0	9542	33	13393	5967	367	4552	2874	3093	2874	0	33	0	0	0	0	0	0	0	0	0	0	0	0	0	0	0	0
EOG091201SE	3244795	3245646	19	nu	16188	0	970	0	15218	6917	107	4545	2961	3956	3756	0	0	0	0	0	0	0	0	0	0	0	0	0	0	0	0	0	0
EOG091201SG	3175505	3176884	19	nu	26220	0	9522	0	16698	7624	387	5050	4105	3519	4024	0	0	0	0	0	0	0	0	0	0	0	0	0	0	0	0	0	0
EOG091201SI	2468915	2469776	15	nu	12930	0	556	0	12374	5207	100	4024	2109	3098	3143	0	0	0	0	0	0	0	0	0	0	0	0	0	0	0	0	0	0
EOG091201SK	137973	139016	16	nu	16704	0	936	0	15768	7182	335	4859	3253	3929	3727	0	0	0	0	0	0	0	0	0	0	0	0	0	0	0	0	0	0
EOG091201SL	81533	82778	18	nu	22428	0	2268	0	20160	8041	561	7618	3704	4337	4501	0	0	0	0	0	0	0	0	0	0	0	0	0	0	0	0	0	0
EOG091201SM	1585741	1586740	18	nu	18000	0	968	0	17032	7418	302	5410	3300	4118	4204	0	0	0	0	0	0	0	0	0	0	0	0	0	0	0	0	0	0
EOG091201SN	260961	261986	16	nu	16416	0	1508	0	14908	6387	326	4475	2985	3402	4046	0	0	0	0	0	0	0	0	0	0	0	0	0	0	0	0	0	0
EOG091201SQ	1800125	1801830	18	nu	30708	0	15504	0	15204	5552	853	5151	2664	2888	4501	0	0	0	0	0	0	0	0	0	0	0	0	0	0	0	0	0	0
EOG091201SR	4102141	4103070	18	nu	16740	0	2714	0	14026	6225	197	4593	2848	3377	3208	0	0	0	0	0	0	0	0	0	0	0	0	0	0	0	0	0	0
EOG091201SY	2104431	2105404	16	nu	15584	0	1530	0	14054	6405	249	3423	2855	3550	4226	0	0	0	0	0	0	0	0	0	0	0	0	0	0	0	0	0	0
EOG091201T0	2577273	2578528	19	nu	23864	0	6522	0	17342	8408	388	4558	4451	3957	4376	0	0	0	0	0	0	0	0	0	0	0	0	0	0	0	0	0	0
EOG091201T1	3673051	3674510	19	nu	27740	0	8700	0	19040	7985	600	6199	3209	4776	4856	0	0	0	0	0	0	0	0	0	0	0	0	0	0	0	0	0	0
EOG091201T6	1027923	1029682	14	nu	24640	0	9036	1	15603	7084	641	4819	3517	3567	3700	0	1	0	0	0	0	0	0	0	0	0	0	0	0	0	0	0	0
EOG091201T8	3576699	3577804	16	nu	17696	0	2926	0	14770	7123	204	4540	3236	3887	3107	0	0	0	0	0	0	0	0	0	0	0	0	0	0	0	0	0	0
EOG091201T9	3742033	3743090	19	nu	20102	0	2640	0	17462	7485	357	5862	2997	4488	4115	0	0	0	0	0	0	0	0	0	0	0	0	0	0	0	0	0	0
EOG091201TA	3264325	3266048	19	nu	32756	0	12786	0	19970	8135	808	7525	3656	4479	4310	0	0	0	0	0	0	0	0	0	0	0	0	0	0	0	0	0	0
EOG091201TB	2114139	2115260	19	nu	21318	0	3040	2	18276	8407	402	5291	3738	4669	4578	0	2	0	0	0	0	0	0	0	0	0	0	0	0	0	0	0	0
EOG091201TC	2915867	2917020	17	nu	19618	0	3624	0	15994	6385	482	5435	2791	3594	4174	0	0	0	0	0	0	0	0	0	0	0	0	0	0	0	0	0	0
EOG091201TD	877143	878354	18	nu	21816	0	9204	0	12612	5516	461	3995	2649	2867	3101	0	0	0	0	0	0	0	0	0	0	0	0	0	0	0	0	0	0
EOG091201TE	2080731	2081754	18	nu	18432	0	2958	0	15474	6653	260	5056	2971	3682	3765	0	0	0	0	0	0	0	0	0	0	0	0	0	0	0	0	0	0
EOG091201TF	386037	387008	19	nu	18468	0	1396	0	17072	7119	364	5566	3132	3987	4387	0	0	0	0	0	0	0	0	0	0	0	0	0	0	0	0	0	0
EOG091201TH	3681163	3682248	15	nu	16290	0	8274	0	8016	3630	187	2547	1796	1834	1839	0	0	0	0	0	0	0	0	0	0	0	0	0	0	0	0	0	0
EOG091201TN	3123647	3125064	19	nu	26942	0	9280	0	17662	7797	446	6340	3555	4242	3525	0	0	0	0	0	0	0	0	0	0	0	0	0	0	0	0	0	0
EOG091201TO	280863	281734	19	nu	16568	0	2156	0	14412	7131	181	3697	3207	3924	3584	0	0	0	0	0	0	0	0	0	0	0	0	0	0	0	0	0	0
EOG091201TS	607853	609258	17	nu	23902	0	5008	23	18871	8001	479	7207	3931	4070	3663	0	23	0	0	0	0	0	0	0	0	0	0	0	0	0	0	0	0
EOG091201TT	4152897	4153872	19	nu	18544	0	2278	0	16266	7518	281	4869	3036	4482	3879	0	0	0	0	0	0	0	0	0	0	0	0	0	0	0	0	0	0
EOG091201TU	3247075	3248092	19	nu	19342	0	2900	0	16442	7635	162	5319	4129	3506	3488	0	0	0	0	0	0	0	0	0	0	0	0	0	0	0	0	0	0
EOG091201TV	2966357	2967428	18	nu	19296	0	3656	0	15640	7331	107	5007	3460	3871	3302	0	0	0	0	0	0	0	0	0	0	0	0	0	0	0	0	0	0
EOG091201TW	1204213	1205098	19	nu	16834	0	3794	0	13040	6033	266	3650	2542	3491	3357	0	0	0	0	0	0	0	0	0	0	0	0	0	0	0	0	0	0
EOG091201TY	3380811	3381934	19	nu	21356	0	3602	0	17754	6882	507	6238	2932	3950	4634	0	0	0	0	0	0	0	0	0	0	0	0	0	0	0	0	0	0
EOG091201TZ	3016527	3017750	17	nu	20808	0	10060	0	10748	4719	269	3391	2286	2433	2638	0	0	0	0	0	0	0	0	0	0	0	0	0	0	0	0	0	0
EOG091201U1	2485163	2486262	19	nu	20900	0	3964	0	16936	6500	530	5716	2889	3611	4720	0	0	0	0	0	0	0	0	0	0	0	0	0	0	0	0	0	0
EOG091201U3	3051663	3053148	15	nu	22290	0	10450	0	11840	4934	393	4330	2322	2612	2576	0	0	0	0	0	0	0	0	0	0	0	0	0	0	0	0	0	0
EOG091201U4	41923	42868	18	nu	17028	0	2146	0	14882	6522	266	4420	3229	3293	3940	0	0	0	0	0	0	0	0	0	0	0	0	0	0	0	0	0	0
EOG091201U6	1236351	1237234	18	nu	15912	0	726	0	15186	6768	83	5155	2917	3851	3263	0	0	0	0	0	0	0	0	0	0	0	0	0	0	0	0	0	0
EOG091201U7	1313557	1314550	19	nu	18886	0	3962	0	14924	5555	237	4360	2711	2844	5009	0	0	0	0	0	0	0	0	0	0	0	0	0	0	0	0	0	0
EOG091201U8	1968583	1970190	17	nu	27336	0	9370	0	17966	7301	564	6234	3472	3829	4431	0	0	0	0	0	0	0	0	0	0	0	0	0	0	0	0	0	0
EOG091201U9	1072635	1073530	19	nu	17024	0	1022	0	16002	7025	259	5189	2776	4249	3788	0	0	0	0	0	0	0	0	0	0	0	0	0	0	0	0	0	0
EOG091201UA	849783	850884	14	nu	15428	0	1644	0	13784	5571	532	4621	2369	3202	3592	0	0	0	0	0	0	0	0	0	0	0	0	0	0	0	0	0	0
EOG091201UD	88755	89588	19	nu	15846	0	1024	0	14822	6084	134	4727	2660	3424	4011	0	0	0	0	0	0	0	0	0	0	0	0	0	0	0	0	0	0
EOG091201UF	1338513	1339540	18	nu	18504	0	3486	0	15018	6914	270	4507	3106	3808	3597	0	0	0	0	0	0	0	0	0	0	0	0	0	0	0	0	0	0
EOG091201UI	806307	807210	18	nu	16272	0	1286	0	14986	6892	181	4538	2620	4272	3556	0	0	0	0	0	0	0	0	0	0	0	0	0	0	0	0	0	0
EOG091201UN	120485	121502	19	nu	19342	0	1962	0	17380	6773	250	6191	3035	3738	4416	0	0	0	0	0	0	0	0	0	0	0	0	0	0	0	0	0	0
EOG091201UO	988457	989504	16	nu	16768	0	4634	0	12134	4998	280	3953	2120	2878	3183	0	0	0	0	0	0	0	0	0	0	0	0	0	0	0	0	0	0
EOG091201UQ	1271775	1272838	18	nu	19152	0	3002	1	16149	7108	305	5426	3033	4075	3615	0	1	0	0	0	0	0	0	0	0	0	0	0	0	0	0	0	0
EOG091201UT	325929	326898	18	nu	17460	0	3318	0	14142	6280	89	4463	2607	3673	3399	0	0	0	0	0	0	0	0	0	0	0	0	0	0	0	0	0	0
EOG091201UU	2246691	2247714	18	nu	18432	0	2524	0	15908	6627	190	5777	3017	3610	3504	0	0	0	0	0	0	0	0	0	0	0	0	0	0	0	0	0	0
EOG091201UW	1672507	1673362	19	nu	16264	0	552	0	15712	6917	84	5206	2895	4022	3589	0	0	0	0	0	0	0	0	0	0	0	0	0	0	0	0	0	0
EOG091201UX	1899237	1900236	19	nu	19000	0	2698	0	16302	6546	293	5609	2980	3566	4147	0	0	0	0	0	0	0	0	0	0	0	0	0	0	0	0	0	0
EOG091201UY	15961	17098	19	nu	21622	0	2826	0	18796	8028	335	6199	4199	3829	4569	0	0	0	0	0	0	0	0	0	0	0	0	0	0	0	0	0	0
EOG091201V1	505613	506592	19	nu	18620	0	2370	0	16250	7267	268	5617	3024	4243	3366	0	0	0	0	0	0	0	0	0	0	0	0	0	0	0	0	0	0
EOG091201V3	3411205	3412258	19	nu	20026	0	3228	0	16798	6843	417	5717	2909	3934	4238	0	0	0	0	0	0	0	0	0	0	0	0	0	0	0	0	0	0
EOG091201V4	276971	278146	18	nu	21168	0	4770	0	16398	7232	296	5599	3495	3737	3567	0	0	0	0	0	0	0	0	0	0	0	0	0	0	0	0	0	0
EOG091201V5	166475	167836	19	nu	25878	0	5608	0	20270	9254	573	6938	4365	4889	4078	0	0	0	0	0	0	0	0	0	0	0	0	0	0	0	0	0	0
EOG091201VB	1970191	1971504	15	nu	19710	0	4824	0	14886	6046	525	4317	2636	3410	4523	0	0	0	0	0	0	0	0	0	0	0	0	0	0	0	0	0	0
EOG091201VC	1230609	1232066	18	nu	26244	0	4988	0	21256	9162	442	7561	4244	4918	4533	0	0	0	0	0	0	0	0	0	0	0	0	0	0	0	0	0	0
EOG091201VE	2348913	2349814	19	nu	17138	0	268	0	16870	7158	210	5821	3421	3737	3891	0	0	0	0	0	0	0	0	0	0	0	0	0	0	0	0	0	0
EOG091201VF	1853531	1854796	19	nu	24054	0	3040	0	21014	9916	356	6778	4740	5176	4320	0	0	0	0	0	0	0	0	0	0	0	0	0	0	0	0	0	0
EOG091201VG	576125	577412	11	nu	14168	0	3302	0	10866	4514	499	3593	2077	2437	2759	0	0	0	0	0	0	0	0	0	0	0	0	0	0	0	0	0	0
EOG091201VI	1716321	1717422	19	nu	20938	0	2094	0	18844	8069	367	6184	4057	4012	4591	0	0	0	0	0	0	0	0	0	0	0	0	0	0	0	0	0	0
EOG091201VJ	4088025	4089090	19	nu	20254	0	1648	0	18606	7466	428	5869	3313	4153	5271	0	0	0	0	0	0	0	0	0	0	0	0	0	0	0	0	0	0
EOG091201VK	2737947	2738828	19	nu	16758	0	2594	0	14164	6152	156	4632	2932	3220	3380	0	0	0	0	0	0	0	0	0	0	0	0	0	0	0	0	0	0
EOG091201VM	2184867	2185866	14	nu	14000	0	1968	0	12032	4861	224	3873	2233	2628	3298	0	0	0	0	0	0	0	0	0	0	0	0	0	0	0	0	0	0
EOG091201VP	501781	502800	16	nu	16320	0	3244	0	13076	5797	283	3251	2572	3225	4028	0	0	0	0	0	0	0	0	0	0	0	0	0	0	0	0	0	0
EOG091201VQ	3582275	3583184	18	nu	16380	0	2530	0	13850	6256	218	4416	2787	3469	3178	0	0	0	0	0	0	0	0	0	0	0	0	0	0	0	0	0	0
EOG091201VV	2342367	2343512	19	nu	21774	0	4606	0	17168	7093	462	5966	3248	3845	4109	0	0	0	0	0	0	0	0	0	0	0	0	0	0	0	0	0	0
EOG091201VX	453823	455602	16	nu	28480	0	13234	0	15246	6933	652	4994	3649	3284	3319	0	0	0	0	0	0	0	0	0	0	0	0	0	0	0	0	0	0
EOG091201VY	3260117	3261466	15	nu	20250	0	5698	0	14552	5996	576	4767	2670	3326	3789	0	0	0	0	0	0	0	0	0	0	0	0	0	0	0	0	0	0
EOG091201W0	457039	458004	8	nu	7728	0	224	0	7504	3478	208	2633	1687	1791	1393	0	0	0	0	0	0	0	0	0	0	0	0	0	0	0	0	0	0
EOG091201W1	3321481	3322724	19	nu	23636	0	3484	0	20152	9376	284	6824	5109	4267	3952	0	0	0	0	0	0	0	0	0	0	0	0	0	0	0	0	0	0
EOG091201W3	879311	880150	16	nu	13440	0	290	0	13150	5905	131	4311	2766	3139	2934	0	0	0	0	0	0	0	0	0	0	0	0	0	0	0	0	0	0
EOG091201W5	2493429	2494418	19	nu	18810	0	3072	0	15738	6488	296	5275	2816	3672	3975	0	0	0	0	0	0	0	0	0	0	0	0	0	0	0	0	0	0
EOG091201W9	2067337	2068466	19	nu	21470	0	3872	0	17598	7176	356	6015	3238	3938	4407	0	0	0	0	0	0	0	0	0	0	0	0	0	0	0	0	0	0
EOG091201WA	735513	736396	18	nu	15912	0	980	0	14932	6131	238	4829	2687	3444	3972	0	0	0	0	0	0	0	0	0	0	0	0	0	0	0	0	0	0
EOG091201WE	3590227	3591170	18	nu	16992	0	1952	0	15040	6321	320	5246	2936	3385	3473	0	0	0	0	0	0	0	0	0	0	0	0	0	0	0	0	0	0
EOG091201WI	1943207	1944492	13	nu	16718	0	6438	0	10280	4097	574	2839	1955	2142	3344	0	0	0	0	0	0	0	0	0	0	0	0	0	0	0	0	0	0
EOG091201WJ	3586305	3587166	19	nu	16378	0	428	0	15950	7390	78	5072	3085	4305	3488	0	0	0	0	0	0	0	0	0	0	0	0	0	0	0	0	0	0
EOG091201WL	4009399	4010318	19	nu	17480	0	1370	0	16110	7566	255	4742	3362	4204	3802	0	0	0	0	0	0	0	0	0	0	0	0	0	0	0	0	0	0
EOG091201WM	2559341	2560324	19	nu	18696	0	1132	0	17564	7198	327	6252	2814	4384	4114	0	0	0	0	0	0	0	0	0	0	0	0	0	0	0	0	0	0
EOG091201WN	3935393	3936642	17	nu	21250	0	7198	0	14052	5985	387	4994	2648	3337	3073	0	0	0	0	0	0	0	0	0	0	0	0	0	0	0	0	0	0
EOG091201WO	2056839	2057830	12	nu	11904	0	1966	0	9938	4989	224	2586	2050	2939	2363	0	0	0	0	0	0	0	0	0	0	0	0	0	0	0	0	0	0
EOG091201WP	1536509	1537422	19	nu	17366	0	586	0	16780	7468	189	4945	3510	3958	4367	0	0	0	0	0	0	0	0	0	0	0	0	0	0	0	0	0	0
EOG091201WS	3739867	3740914	19	nu	19912	0	5502	0	14410	6445	410	4586	3078	3367	3379	0	0	0	0	0	0	0	0	0	0	0	0	0	0	0	0	0	0
EOG091201WT	3327661	3328954	18	nu	23292	0	6142	0	17150	6672	633	5753	2846	3826	4725	0	0	0	0	0	0	0	0	0	0	0	0	0	0	0	0	0	0
EOG091201WU	4244487	4245622	19	nu	21584	0	5648	0	15936	6249	424	5461	2819	3430	4226	0	0	0	0	0	0	0	0	0	0	0	0	0	0	0	0	0	0
EOG091201X1	3691185	3692322	18	nu	20484	0	5342	0	15142	6280	323	5180	3140	3140	3682	0	0	0	0	0	0	0	0	0	0	0	0	0	0	0	0	0	0
EOG091201X9	534175	535190	17	nu	17272	0	4376	0	12896	5976	199	4272	3070	2906	2648	0	0	0	0	0	0	0	0	0	0	0	0	0	0	0	0	0	0
EOG091201XA	3319363	3320290	19	nu	17632	0	1860	0	15772	7373	346	4789	3286	4087	3610	0	0	0	0	0	0	0	0	0	0	0	0	0	0	0	0	0	0
EOG091201XB	1331659	1332592	13	nu	12142	0	1734	0	10408	4123	377	3335	1944	2179	2950	0	0	0	0	0	0	0	0	0	0	0	0	0	0	0	0	0	0
EOG091201XC	801195	802326	19	nu	21508	0	3744	0	17764	6663	539	6667	2777	3886	4434	0	0	0	0	0	0	0	0	0	0	0	0	0	0	0	0	0	0
EOG091201XD	3975947	3977214	19	nu	24092	0	8062	0	16030	6853	343	5514	3055	3798	3663	0	0	0	0	0	0	0	0	0	0	0	0	0	0	0	0	0	0
EOG091201XF	708683	709396	19	nu	13566	0	1730	0	11836	5722	168	3554	2491	3231	2560	0	0	0	0	0	0	0	0	0	0	0	0	0	0	0	0	0	0
EOG091201XG	3076955	3078092	18	nu	20484	0	5276	0	15208	6391	319	4802	2666	3725	4015	0	0	0	0	0	0	0	0	0	0	0	0	0	0	0	0	0	0
EOG091201XK	474427	475320	12	nu	10728	0	2472	0	8256	3401	168	2997	1585	1816	1858	0	0	0	0	0	0	0	0	0	0	0	0	0	0	0	0	0	0
EOG091201XL	3196249	3197288	10	nu	10400	0	834	0	9566	4411	167	2853	2087	2324	2302	0	0	0	0	0	0	0	0	0	0	0	0	0	0	0	0	0	0
EOG091201XM	1150303	1152098	19	nu	34124	0	11704	0	22420	8910	753	8180	4375	4535	5330	0	0	0	0	0	0	0	0	0	0	0	0	0	0	0	0	0	0
EOG091201XN	2101669	2102736	19	nu	20292	0	2938	0	17354	8248	170	5552	3714	4534	3554	0	0	0	0	0	0	0	0	0	0	0	0	0	0	0	0	0	0
EOG091201XP	3795981	3797178	15	nu	17970	0	1602	0	16368	6989	359	5120	3300	3689	4259	0	0	0	0	0	0	0	0	0	0	0	0	0	0	0	0	0	0
EOG091201XS	3037197	3038196	14	nu	14000	0	3496	0	10504	3955	440	3332	1847	2108	3217	0	0	0	0	0	0	0	0	0	0	0	0	0	0	0	0	0	0
EOG091201XX	4293933	4294938	16	nu	16096	0	5388	0	10708	4381	323	3783	1903	2478	2544	0	0	0	0	0	0	0	0	0	0	0	0	0	0	0	0	0	0
EOG091201Y0	3072947	3074196	16	nu	20000	0	9710	0	10290	4039	423	3381	1903	2136	2870	0	0	0	0	0	0	0	0	0	0	0	0	0	0	0	0	0	0
EOG091201Y2	1200743	1201656	18	nu	16452	0	3432	0	13020	4941	351	4416	2366	2575	3663	0	0	0	0	0	0	0	0	0	0	0	0	0	0	0	0	0	0
EOG091201Y3	4108973	4109930	19	nu	18202	0	4412	0	13790	5960	332	4671	2876	3084	3159	0	0	0	0	0	0	0	0	0	0	0	0	0	0	0	0	0	0
EOG091201Y4	3526531	3528038	11	nu	16588	0	6292	0	10296	3980	383	4307	1815	2165	2009	0	0	0	0	0	0	0	0	0	0	0	0	0	0	0	0	0	0
EOG091201Y7	90817	91782	10	nu	9660	0	2284	0	7376	3481	101	2456	1636	1845	1439	0	0	0	0	0	0	0	0	0	0	0	0	0	0	0	0	0	0
EOG091201Y8	1627785	1628674	18	nu	16020	0	1230	0	14790	6317	286	5265	2729	3588	3208	0	0	0	0	0	0	0	0	0	0	0	0	0	0	0	0	0	0
EOG091201YA	2789973	2791158	14	nu	16604	0	4682	0	11922	5951	236	3342	2527	3424	2629	0	0	0	0	0	0	0	0	0	0	0	0	0	0	0	0	0	0
EOG091201YF	3612259	3613214	14	nu	13384	0	1128	0	12256	5403	269	3598	2613	2790	3255	0	0	0	0	0	0	0	0	0	0	0	0	0	0	0	0	0	0
EOG091201YJ	811437	812462	19	nu	19494	0	4386	0	15108	6374	337	4983	2978	3396	3751	0	0	0	0	0	0	0	0	0	0	0	0	0	0	0	0	0	0
EOG091201YK	3907557	3908428	19	nu	16568	0	858	0	15710	5940	131	5139	2741	3199	4631	0	0	0	0	0	0	0	0	0	0	0	0	0	0	0	0	0	0
EOG091201YL	2540693	2541786	19	nu	20786	0	3162	0	17624	7804	187	6190	4318	3486	3630	0	0	0	0	0	0	0	0	0	0	0	0	0	0	0	0	0	0
EOG091201YN	2809379	2810738	19	nu	25840	0	4762	2	21076	8635	513	7861	3829	4806	4580	0	2	0	0	0	0	0	0	0	0	0	0	0	0	0	0	0	0
EOG091201YO	4277427	4278454	19	nu	19532	0	6194	0	13338	5569	307	4606	2498	3071	3163	0	0	0	0	0	0	0	0	0	0	0	0	0	0	0	0	0	0
EOG091201YQ	1343041	1344044	13	nu	13052	0	4938	0	8114	3121	282	2615	1489	1632	2378	0	0	0	0	0	0	0	0	0	0	0	0	0	0	0	0	0	0
EOG091201YR	78001	79094	18	nu	19692	0	2896	0	16796	7685	428	5408	3298	4387	3703	0	0	0	0	0	0	0	0	0	0	0	0	0	0	0	0	0	0
EOG091201YT	1104997	1106018	19	nu	19418	0	7706	0	11712	5076	208	3920	2297	2779	2716	0	0	0	0	0	0	0	0	0	0	0	0	0	0	0	0	0	0
EOG091201YW	1523075	1524158	18	nu	19512	0	1560	0	17952	7207	335	5602	3769	3438	5143	0	0	0	0	0	0	0	0	0	0	0	0	0	0	0	0	0	0
EOG091201YX	2267949	2268972	19	nu	19456	0	3736	0	15720	6644	335	5128	3130	3514	3948	0	0	0	0	0	0	0	0	0	0	0	0	0	0	0	0	0	0
EOG091201YY	1924437	1925278	19	nu	15998	0	236	1	15761	6867	114	5077	2856	4011	3817	0	1	0	0	0	0	0	0	0	0	0	0	0	0	0	0	0	0
EOG091201YZ	2863495	2864484	19	nu	18810	0	3728	0	15082	5783	357	5323	2701	3082	3976	0	0	0	0	0	0	0	0	0	0	0	0	0	0	0	0	0	0
EOG091201Z0	519109	520090	19	nu	18658	0	3124	1	15533	6972	399	4973	3004	3968	3588	0	1	0	0	0	0	0	0	0	0	0	0	0	0	0	0	0	0
EOG091201Z1	2354923	2355852	19	nu	17670	0	3496	0	14174	5364	373	4712	2581	2783	4098	0	0	0	0	0	0	0	0	0	0	0	0	0	0	0	0	0	0
EOG091201Z2	3552083	3552866	12	nu	9408	0	1780	0	7628	3224	84	2140	1575	1649	2264	0	0	0	0	0	0	0	0	0	0	0	0	0	0	0	0	0	0
EOG091201Z5	3743091	3744690	19	nu	30400	0	13610	0	16790	6721	661	6148	3206	3515	3921	0	0	0	0	0	0	0	0	0	0	0	0	0	0	0	0	0	0
EOG091201Z6	3211241	3212266	19	nu	19494	0	1870	0	17624	7869	226	5461	3990	3879	4294	0	0	0	0	0	0	0	0	0	0	0	0	0	0	0	0	0	0
EOG091201Z8	1229323	1230608	17	nu	21862	0	7644	0	14218	5624	554	4799	2416	3208	3795	0	0	0	0	0	0	0	0	0	0	0	0	0	0	0	0	0	0
EOG091201ZA	2812269	2813172	16	nu	14464	0	1186	0	13278	5999	214	3947	2952	3047	3332	0	0	0	0	0	0	0	0	0	0	0	0	0	0	0	0	0	0
EOG091201ZC	3802589	3803580	19	nu	18848	0	3870	0	14978	7272	221	4561	3525	3747	3145	0	0	0	0	0	0	0	0	0	0	0	0	0	0	0	0	0	0
EOG091201ZH	2178763	2179946	19	nu	22496	0	7844	0	14652	7034	380	4645	3534	3500	2973	0	0	0	0	0	0	0	0	0	0	0	0	0	0	0	0	0	0
EOG091201ZJ	117185	118308	12	nu	13488	0	2924	0	10564	4975	288	3299	1985	2990	2290	0	0	0	0	0	0	0	0	0	0	0	0	0	0	0	0	0	0
EOG091201ZP	3791867	3792962	19	nu	20824	0	3972	0	16852	6932	498	5610	3307	3625	4310	0	0	0	0	0	0	0	0	0	0	0	0	0	0	0	0	0	0
EOG091201ZR	459279	460448	17	nu	19890	0	2622	0	17268	7532	475	5582	3277	4255	4154	0	0	0	0	0	0	0	0	0	0	0	0	0	0	0	0	0	0
EOG091201ZT	4118757	4119780	16	nu	16384	0	1286	0	15098	7065	315	4738	3371	3694	3295	0	0	0	0	0	0	0	0	0	0	0	0	0	0	0	0	0	0
EOG091201ZW	2836475	2837256	18	nu	14076	0	1858	0	12218	5925	193	3495	2612	3313	2798	0	0	0	0	0	0	0	0	0	0	0	0	0	0	0	0	0	0
EOG091201ZX	2635853	2636888	18	nu	18648	0	3198	0	15450	6341	356	5444	2857	3484	3665	0	0	0	0	0	0	0	0	0	0	0	0	0	0	0	0	0	0
EOG09120200	4227343	4228160	19	nu	15542	0	716	0	14826	7383	71	4104	3258	4125	3339	0	0	0	0	0	0	0	0	0	0	0	0	0	0	0	0	0	0
EOG09120201	1078255	1079224	19	nu	18430	0	1206	0	17224	7434	426	5578	3233	4201	4212	0	0	0	0	0	0	0	0	0	0	0	0	0	0	0	0	0	0
EOG09120202	758801	759862	16	nu	16992	0	4630	0	12362	4873	406	4281	2550	2323	3208	0	0	0	0	0	0	0	0	0	0	0	0	0	0	0	0	0	0
EOG09120205	313539	314560	14	nu	14308	0	4140	0	10168	3779	253	3030	1842	1937	3359	0	0	0	0	0	0	0	0	0	0	0	0	0	0	0	0	0	0
EOG09120206	2899633	2900566	19	nu	17746	0	1124	0	16622	6885	249	5660	3058	3827	4077	0	0	0	0	0	0	0	0	0	0	0	0	0	0	0	0	0	0
EOG09120208	1843629	1844858	13	nu	15990	0	1210	0	14780	5717	455	4395	2768	2949	4668	0	0	0	0	0	0	0	0	0	0	0	0	0	0	0	0	0	0
EOG0912020D	3333811	3334836	14	nu	14364	0	3038	0	11326	5342	263	3303	2357	2985	2681	0	0	0	0	0	0	0	0	0	0	0	0	0	0	0	0	0	0
EOG0912020G	146079	147216	18	nu	20484	0	1566	0	18918	7815	599	6248	3283	4532	4855	0	0	0	0	0	0	0	0	0	0	0	0	0	0	0	0	0	0
EOG0912020I	2524049	2524866	19	nu	15542	0	1240	0	14302	6573	171	4096	2780	3793	3633	0	0	0	0	0	0	0	0	0	0	0	0	0	0	0	0	0	0
EOG0912020J	2320255	2321330	19	nu	20444	0	7104	0	13340	5173	512	4496	2543	2630	3671	0	0	0	0	0	0	0	0	0	0	0	0	0	0	0	0	0	0
EOG0912020N	82779	83942	19	nu	22116	0	3000	58	19058	7961	492	6249	3402	4559	4848	0	58	0	0	0	0	0	0	0	0	0	0	0	0	0	0	0	0
EOG0912020P	2359095	2359934	13	nu	10920	0	760	0	10160	4709	167	3047	2013	2696	2404	0	0	0	0	0	0	0	0	0	0	0	0	0	0	0	0	0	0
EOG0912020S	642391	643380	19	nu	18810	0	2996	0	15814	6248	370	5470	3089	3159	4096	0	0	0	0	0	0	0	0	0	0	0	0	0	0	0	0	0	0
EOG0912020V	2850711	2851904	18	nu	21492	0	5008	0	16484	6349	491	5697	2939	3410	4438	0	0	0	0	0	0	0	0	0	0	0	0	0	0	0	0	0	0
EOG0912020W	1090217	1091120	19	nu	17176	0	3220	1	13955	5881	129	4821	3097	2784	3253	0	1	0	0	0	0	0	0	0	0	0	0	0	0	0	0	0	0
EOG0912020X	3192401	3193324	15	nu	13860	0	5178	0	8682	3644	346	1991	1704	1940	3047	0	0	0	0	0	0	0	0	0	0	0	0	0	0	0	0	0	0
EOG0912020Y	1329567	1330456	18	nu	16020	0	1766	0	14254	5965	261	4388	2966	2999	3901	0	0	0	0	0	0	0	0	0	0	0	0	0	0	0	0	0	0
EOG09120214	2880463	2881356	16	nu	14304	0	2272	2	12030	5684	107	3746	2842	2842	2600	0	2	0	0	0	0	0	0	0	0	0	0	0	0	0	0	0	0
EOG09120218	1797839	1798732	19	nu	16986	0	1222	0	15764	6955	259	5106	3301	3654	3703	0	0	0	0	0	0	0	0	0	0	0	0	0	0	0	0	0	0
EOG09120219	2716661	2717760	17	nu	18700	0	5038	0	13662	5968	374	3601	2640	3328	4093	0	0	0	0	0	0	0	0	0	0	0	0	0	0	0	0	0	0
EOG0912021A	2800733	2801800	19	nu	20292	0	5260	0	15032	6255	329	4852	3167	3088	3925	0	0	0	0	0	0	0	0	0	0	0	0	0	0	0	0	0	0
EOG0912021B	1867619	1868848	19	nu	23370	0	2976	1	20393	8511	508	7546	3747	4764	4336	0	1	0	0	0	0	0	0	0	0	0	0	0	0	0	0	0	0
EOG0912021E	866441	867886	19	nu	27474	0	8436	0	19038	7766	767	6023	3809	3957	5249	0	0	0	0	0	0	0	0	0	0	0	0	0	0	0	0	0	0
EOG0912021G	342855	344226	19	nu	26068	0	6176	0	19892	8824	578	6233	4485	4339	4835	0	0	0	0	0	0	0	0	0	0	0	0	0	0	0	0	0	0
EOG0912021I	307143	308296	19	nu	21926	0	4138	0	17788	8221	327	4205	4284	3937	5362	0	0	0	0	0	0	0	0	0	0	0	0	0	0	0	0	0	0
EOG0912021J	2987397	2988346	18	nu	17100	0	5706	0	11394	5758	184	2399	2519	3239	3237	0	0	0	0	0	0	0	0	0	0	0	0	0	0	0	0	0	0
EOG0912021L	542677	544100	19	nu	27056	0	11646	0	15410	6345	594	4814	3056	3289	4251	0	0	0	0	0	0	0	0	0	0	0	0	0	0	0	0	0	0
EOG0912021N	206221	207522	16	nu	20832	0	6396	0	14436	6408	448	4826	3129	3279	3202	0	0	0	0	0	0	0	0	0	0	0	0	0	0	0	0	0	0
EOG0912021P	3106557	3107416	17	nu	14620	0	3578	0	11042	4608	235	3443	2348	2260	2991	0	0	0	0	0	0	0	0	0	0	0	0	0	0	0	0	0	0
EOG0912021Q	697385	698824	17	nu	24480	0	5094	0	19386	9592	357	6083	5632	3960	3711	0	0	0	0	0	0	0	0	0	0	0	0	0	0	0	0	0	0
EOG0912021R	2009777	2010906	11	nu	12430	0	3192	0	9238	4119	347	2921	1896	2223	2198	0	0	0	0	0	0	0	0	0	0	0	0	0	0	0	0	0	0
EOG0912021S	693795	694638	19	nu	16036	0	734	0	15302	5877	173	5430	2642	3235	3995	0	0	0	0	0	0	0	0	0	0	0	0	0	0	0	0	0	0
EOG0912021U	3513617	3514538	19	nu	17518	0	1090	0	16428	7422	247	5379	3038	4384	3627	0	0	0	0	0	0	0	0	0	0	0	0	0	0	0	0	0	0
EOG0912021X	3844619	3846036	18	nu	25524	0	9566	0	15958	6719	395	5455	3242	3477	3784	0	0	0	0	0	0	0	0	0	0	0	0	0	0	0	0	0	0
EOG0912021Z	701471	702296	12	nu	9912	0	1526	0	8386	3991	177	2446	1790	2201	1949	0	0	0	0	0	0	0	0	0	0	0	0	0	0	0	0	0	0
EOG09120220	4054647	4055712	19	nu	20254	0	2746	0	17508	7872	433	5488	3024	4848	4148	0	0	0	0	0	0	0	0	0	0	0	0	0	0	0	0	0	0
EOG09120225	1759487	1760370	19	nu	16796	0	1946	0	14850	6730	139	4852	2967	3763	3268	0	0	0	0	0	0	0	0	0	0	0	0	0	0	0	0	0	0
EOG09120226	3179177	3179992	19	nu	15504	0	512	0	14992	6631	112	5299	2952	3679	3062	0	0	0	0	0	0	0	0	0	0	0	0	0	0	0	0	0	0
EOG09120227	857955	859198	14	nu	17416	0	1976	0	15440	5310	535	5556	2707	2603	4574	0	0	0	0	0	0	0	0	0	0	0	0	0	0	0	0	0	0
EOG09120229	104801	105700	19	nu	17100	0	3154	0	13946	5680	288	4815	2280	3400	3451	0	0	0	0	0	0	0	0	0	0	0	0	0	0	0	0	0	0
EOG0912022B	3948049	3949318	17	nu	21590	0	7572	0	14018	5346	601	5654	2368	2978	3018	0	0	0	0	0	0	0	0	0	0	0	0	0	0	0	0	0	0
EOG0912022D	3139863	3140496	19	nu	12046	0	2566	1	9479	4254	262	2799	1875	2379	2426	0	1	0	0	0	0	0	0	0	0	0	0	0	0	0	0	0	0
EOG0912022E	3765347	3766428	18	nu	19476	0	7560	0	11916	4688	468	4341	2158	2530	2887	0	0	0	0	0	0	0	0	0	0	0	0	0	0	0	0	0	0
EOG0912022F	612005	612848	10	nu	8440	0	2020	0	6420	2859	158	1922	1308	1551	1639	0	0	0	0	0	0	0	0	0	0	0	0	0	0	0	0	0	0
EOG0912022I	1781865	1782770	19	nu	17214	0	1632	0	15582	8207	73	4117	3968	4239	3258	0	0	0	0	0	0	0	0	0	0	0	0	0	0	0	0	0	0
EOG0912022J	1383725	1384542	19	nu	15542	0	900	0	14642	5877	213	5504	2447	3430	3261	0	0	0	0	0	0	0	0	0	0	0	0	0	0	0	0	0	0
EOG0912022K	4091223	4092312	17	nu	18530	0	6108	0	12422	5545	397	4147	2613	2932	2730	0	0	0	0	0	0	0	0	0	0	0	0	0	0	0	0	0	0
EOG0912022M	3101389	3102372	18	nu	17712	0	974	0	16738	6819	296	5251	3255	3564	4668	0	0	0	0	0	0	0	0	0	0	0	0	0	0	0	0	0	0
EOG0912022N	3761013	3762134	18	nu	20196	0	4024	0	16172	6073	457	5983	2615	3458	4116	0	0	0	0	0	0	0	0	0	0	0	0	0	0	0	0	0	0
EOG0912022O	3769681	3770898	19	nu	23142	0	5010	0	18132	7798	350	6498	3514	4284	3836	0	0	0	0	0	0	0	0	0	0	0	0	0	0	0	0	0	0
EOG0912022P	3661513	3662696	16	nu	18944	0	5902	0	13042	5860	279	4463	3110	2750	2719	0	0	0	0	0	0	0	0	0	0	0	0	0	0	0	0	0	0
EOG0912022Q	4207955	4209298	12	nu	16128	0	4982	0	11146	4482	476	3029	2090	2392	3635	0	0	0	0	0	0	0	0	0	0	0	0	0	0	0	0	0	0
EOG0912022R	4085373	4086706	17	nu	22678	0	8682	0	13996	6552	402	4446	3112	3440	2998	0	0	0	0	0	0	0	0	0	0	0	0	0	0	0	0	0	0
EOG0912022T	2878503	2879252	11	nu	8250	0	3250	0	5000	2030	79	1487	1026	1004	1483	0	0	0	0	0	0	0	0	0	0	0	0	0	0	0	0	0	0
EOG0912022X	2872735	2873570	19	nu	15884	0	1414	0	14470	6408	252	4627	2862	3546	3435	0	0	0	0	0	0	0	0	0	0	0	0	0	0	0	0	0	0
EOG0912022Y	2180797	2181814	19	nu	19342	0	3978	0	15364	6101	449	5231	2624	3477	4032	0	0	0	0	0	0	0	0	0	0	0	0	0	0	0	0	0	0
EOG0912022Z	2864485	2865298	18	nu	14652	0	2382	0	12270	4846	187	3318	2053	2793	4106	0	0	0	0	0	0	0	0	0	0	0	0	0	0	0	0	0	0
EOG09120232	1725119	1725938	19	nu	15580	0	1158	0	14422	6620	238	3138	3007	3613	4664	0	0	0	0	0	0	0	0	0	0	0	0	0	0	0	0	0	0
EOG09120233	2307525	2308484	19	nu	18240	0	2250	0	15990	7577	278	4896	3239	4338	3517	0	0	0	0	0	0	0	0	0	0	0	0	0	0	0	0	0	0
EOG09120234	2197513	2198310	18	nu	14364	0	1002	0	13362	5936	133	3936	2865	3071	3490	0	0	0	0	0	0	0	0	0	0	0	0	0	0	0	0	0	0
EOG09120238	219743	220714	9	nu	8748	0	2240	0	6508	2542	210	2193	1190	1352	1773	0	0	0	0	0	0	0	0	0	0	0	0	0	0	0	0	0	0
EOG09120239	105701	106488	18	nu	14184	0	704	0	13480	5934	93	4114	2387	3547	3432	0	0	0	0	0	0	0	0	0	0	0	0	0	0	0	0	0	0
EOG0912023C	881903	882820	18	nu	16524	0	534	0	15990	6755	344	4972	2892	3863	4263	0	0	0	0	0	0	0	0	0	0	0	0	0	0	0	0	0	0
EOG0912023D	1595343	1596292	17	nu	16150	0	3042	0	13108	5939	273	3716	2940	2999	3453	0	0	0	0	0	0	0	0	0	0	0	0	0	0	0	0	0	0
EOG0912023F	424911	426000	18	nu	19620	0	7428	0	12192	5306	498	4221	2773	2533	2665	0	0	0	0	0	0	0	0	0	0	0	0	0	0	0	0	0	0
EOG0912023H	547251	548190	19	nu	17860	0	1928	0	15932	6996	208	6202	3160	3836	2734	0	0	0	0	0	0	0	0	0	0	0	0	0	0	0	0	0	0
EOG0912023L	4094625	4096146	12	nu	18264	0	7492	0	10772	5079	385	3358	2780	2299	2335	0	0	0	0	0	0	0	0	0	0	0	0	0	0	0	0	0	0
EOG0912023S	1021535	1022400	11	nu	9526	0	3354	0	6172	2823	83	2040	1162	1661	1309	0	0	0	0	0	0	0	0	0	0	0	0	0	0	0	0	0	0
EOG0912023T	2764953	2765920	19	nu	18392	0	2488	0	15904	7119	322	4909	3178	3941	3876	0	0	0	0	0	0	0	0	0	0	0	0	0	0	0	0	0	0
EOG0912023U	3631065	3631908	18	nu	15192	0	926	0	14266	5751	277	4017	2802	2949	4498	0	0	0	0	0	0	0	0	0	0	0	0	0	0	0	0	0	0
EOG0912023V	332969	333748	18	nu	14040	0	578	0	13462	5582	150	4532	2680	2902	3348	0	0	0	0	0	0	0	0	0	0	0	0	0	0	0	0	0	0
EOG0912023X	633609	634608	17	nu	17000	0	4336	0	12664	5190	251	4113	2078	3112	3361	0	0	0	0	0	0	0	0	0	0	0	0	0	0	0	0	0	0
EOG0912023Z	726617	727784	19	nu	22192	0	5174	0	17018	7071	431	5906	3274	3797	4041	0	0	0	0	0	0	0	0	0	0	0	0	0	0	0	0	0	0
EOG09120240	3919527	3920898	18	nu	24696	0	8952	0	15744	6038	711	5206	3028	3010	4500	0	0	0	0	0	0	0	0	0	0	0	0	0	0	0	0	0	0
EOG09120244	3345235	3346204	13	nu	12610	0	2330	0	10280	4484	214	2709	2041	2443	3087	0	0	0	0	0	0	0	0	0	0	0	0	0	0	0	0	0	0
EOG09120245	2656959	2658010	19	nu	19988	0	4640	0	15348	6186	509	5459	2956	3230	3703	0	0	0	0	0	0	0	0	0	0	0	0	0	0	0	0	0	0
EOG09120248	2591147	2592238	19	nu	20748	0	5944	0	14804	5915	567	5194	2936	2979	3695	0	0	0	0	0	0	0	0	0	0	0	0	0	0	0	0	0	0
EOG09120249	1208861	1210580	13	nu	22360	0	8964	0	13396	6084	455	4206	3477	2607	3106	0	0	0	0	0	0	0	0	0	0	0	0	0	0	0	0	0	0
EOG0912024A	4048603	4049386	15	nu	11760	0	3580	0	8180	3777	133	2015	1807	1970	2388	0	0	0	0	0	0	0	0	0	0	0	0	0	0	0	0	0	0
EOG0912024B	3299131	3300076	19	nu	17974	0	940	0	17034	6789	315	4897	2873	3916	5348	0	0	0	0	0	0	0	0	0	0	0	0	0	0	0	0	0	0
EOG0912024C	3501291	3502206	18	nu	16488	0	3442	0	13046	5559	389	3604	2496	3063	3883	0	0	0	0	0	0	0	0	0	0	0	0	0	0	0	0	0	0
EOG0912024G	239331	240146	19	nu	15504	0	1258	0	14246	6415	162	4073	2882	3533	3758	0	0	0	0	0	0	0	0	0	0	0	0	0	0	0	0	0	0
EOG0912024L	2771459	2772228	15	nu	11550	0	3166	0	8384	3607	129	2660	1439	2168	2117	0	0	0	0	0	0	0	0	0	0	0	0	0	0	0	0	0	0
EOG0912024M	1527685	1529298	11	nu	17754	0	6926	0	10828	4191	422	3599	1929	2262	3038	0	0	0	0	0	0	0	0	0	0	0	0	0	0	0	0	0	0
EOG0912024Q	3600465	3601704	19	nu	23560	0	4086	0	19474	8500	391	6532	3765	4735	4442	0	0	0	0	0	0	0	0	0	0	0	0	0	0	0	0	0	0
EOG0912024W	1079225	1080192	14	nu	13552	0	3760	0	9792	4470	220	3437	2130	2340	1885	0	0	0	0	0	0	0	0	0	0	0	0	0	0	0	0	0	0
EOG0912024Y	145429	146078	18	nu	11700	0	518	0	11182	5002	160	3335	2110	2892	2845	0	0	0	0	0	0	0	0	0	0	0	0	0	0	0	0	0	0
EOG09120255	2734391	2735530	19	nu	21660	0	7958	0	13702	6170	471	4739	2995	3175	2793	0	0	0	0	0	0	0	0	0	0	0	0	0	0	0	0	0	0
EOG09120257	37039	38088	19	nu	19950	0	4944	0	15006	6789	246	4832	3661	3128	3385	0	0	0	0	0	0	0	0	0	0	0	0	0	0	0	0	0	0
EOG0912025C	539163	540206	16	nu	16704	0	2166	0	14538	6608	278	4315	2897	3711	3615	0	0	0	0	0	0	0	0	0	0	0	0	0	0	0	0	0	0
EOG0912025G	2306153	2307232	14	nu	15120	0	3442	0	11678	4824	304	3723	2387	2437	3131	0	0	0	0	0	0	0	0	0	0	0	0	0	0	0	0	0	0
EOG0912025J	2305063	2306152	19	nu	20710	0	3014	0	17696	8013	454	5176	3384	4629	4507	0	0	0	0	0	0	0	0	0	0	0	0	0	0	0	0	0	0
EOG0912025Q	139017	140096	19	nu	20520	0	2192	0	18328	7713	443	6272	3598	4115	4343	0	0	0	0	0	0	0	0	0	0	0	0	0	0	0	0	0	0
EOG0912025S	2666441	2667462	18	nu	18396	0	1668	0	16728	6934	486	5542	3051	3883	4252	0	0	0	0	0	0	0	0	0	0	0	0	0	0	0	0	0	0
EOG0912025U	826787	827706	12	nu	11040	0	3142	0	7898	3268	173	2376	1472	1796	2254	0	0	0	0	0	0	0	0	0	0	0	0	0	0	0	0	0	0
EOG0912025V	3824369	3825268	17	nu	15300	0	1206	0	14094	6224	361	3521	2777	3447	4349	0	0	0	0	0	0	0	0	0	0	0	0	0	0	0	0	0	0
EOG0912025Y	1941603	1943206	19	nu	30476	0	9990	0	20486	6947	882	7456	3157	3790	6083	0	0	0	0	0	0	0	0	0	0	0	0	0	0	0	0	0	0
EOG0912025Z	1279651	1280488	19	nu	15922	0	980	0	14942	5732	126	5753	2571	3161	3457	0	0	0	0	0	0	0	0	0	0	0	0	0	0	0	0	0	0
EOG09120260	712557	713664	17	nu	18836	0	5162	0	13674	6305	221	4198	2959	3346	3171	0	0	0	0	0	0	0	0	0	0	0	0	0	0	0	0	0	0
EOG09120261	3034951	3036050	19	nu	20900	0	1794	0	19106	8370	367	6705	3737	4633	4031	0	0	0	0	0	0	0	0	0	0	0	0	0	0	0	0	0	0
EOG09120263	900807	901772	19	nu	18354	0	3806	0	14548	6220	406	4776	2778	3442	3552	0	0	0	0	0	0	0	0	0	0	0	0	0	0	0	0	0	0
EOG09120266	3690237	3691184	19	nu	18012	0	5656	0	12356	5283	292	4129	2504	2779	2944	0	0	0	0	0	0	0	0	0	0	0	0	0	0	0	0	0	0
EOG09120269	2856077	2857258	17	nu	20094	0	1468	0	18626	6729	522	6733	3244	3485	5164	0	0	0	0	0	0	0	0	0	0	0	0	0	0	0	0	0	0
EOG0912026B	2492711	2493428	18	nu	12924	0	1272	0	11652	4466	64	4289	1972	2494	2897	0	0	0	0	0	0	0	0	0	0	0	0	0	0	0	0	0	0
EOG0912026E	3626377	3627800	12	nu	17088	0	3066	0	14022	6438	600	4871	2640	3798	2713	0	0	0	0	0	0	0	0	0	0	0	0	0	0	0	0	0	0
EOG0912026F	601895	602880	18	nu	17748	0	2458	0	15290	6482	317	4961	2851	3631	3847	0	0	0	0	0	0	0	0	0	0	0	0	0	0	0	0	0	0
EOG0912026G	530113	531014	17	nu	15334	0	1996	0	13338	5352	304	4428	2098	3254	3558	0	0	0	0	0	0	0	0	0	0	0	0	0	0	0	0	0	0
EOG0912026N	3166473	3167748	18	nu	22968	0	8698	0	14270	5620	518	4923	2541	3079	3727	0	0	0	0	0	0	0	0	0	0	0	0	0	0	0	0	0	0
EOG0912026O	2006645	2007496	19	nu	16188	0	2052	0	14136	6734	296	4125	3244	3490	3277	0	0	0	0	0	0	0	0	0	0	0	0	0	0	0	0	0	0
EOG0912026P	2830319	2831938	18	nu	29160	0	11512	0	17648	8124	474	5901	4252	3872	3623	0	0	0	0	0	0	0	0	0	0	0	0	0	0	0	0	0	0
EOG0912026U	3363681	3364958	19	nu	24282	0	6476	1	17805	7568	559	5328	3851	3717	4909	0	1	0	0	0	0	0	0	0	0	0	0	0	0	0	0	0	0
EOG0912026X	366479	367538	18	nu	19080	0	5848	0	13232	4714	360	3991	2168	2546	4527	0	0	0	0	0	0	0	0	0	0	0	0	0	0	0	0	0	0
EOG0912026Y	1032653	1033504	18	nu	15336	0	2014	0	13322	5833	213	4059	2449	3384	3430	0	0	0	0	0	0	0	0	0	0	0	0	0	0	0	0	0	0
EOG0912026Z	1402373	1403192	19	nu	15580	0	2630	0	12950	6025	120	4222	2900	3125	2703	0	0	0	0	0	0	0	0	0	0	0	0	0	0	0	0	0	0
EOG09120273	509951	510836	19	nu	16834	0	730	0	16104	6754	323	5173	2939	3815	4177	0	0	0	0	0	0	0	0	0	0	0	0	0	0	0	0	0	0
EOG09120274	2297257	2298192	19	nu	17784	0	4528	0	13256	5550	241	4340	2387	3163	3366	0	0	0	0	0	0	0	0	0	0	0	0	0	0	0	0	0	0
EOG09120275	692171	693062	16	nu	14272	0	3388	0	10884	5043	210	3371	2791	2252	2470	0	0	0	0	0	0	0	0	0	0	0	0	0	0	0	0	0	0
EOG09120277	4223737	4224610	18	nu	15732	0	3894	0	11838	4995	351	3754	2207	2788	3089	0	0	0	0	0	0	0	0	0	0	0	0	0	0	0	0	0	0
EOG09120279	1262137	1262986	19	nu	16150	0	824	0	15326	7496	163	4254	3551	3945	3576	0	0	0	0	0	0	0	0	0	0	0	0	0	0	0	0	0	0
EOG0912027F	308297	309274	18	nu	17604	0	7012	0	10592	4074	496	3812	1822	2252	2706	0	0	0	0	0	0	0	0	0	0	0	0	0	0	0	0	0	0
EOG0912027H	1014293	1015232	19	nu	17860	0	1732	0	16128	6658	309	4924	3060	3598	4546	0	0	0	0	0	0	0	0	0	0	0	0	0	0	0	0	0	0
EOG0912027I	3684857	3685778	19	nu	17518	0	5536	0	11982	4924	401	3983	2493	2431	3075	0	0	0	0	0	0	0	0	0	0	0	0	0	0	0	0	0	0
EOG0912027J	2714345	2715238	18	nu	16092	0	2018	0	14074	6369	271	4254	2773	3596	3451	0	0	0	0	0	0	0	0	0	0	0	0	0	0	0	0	0	0
EOG0912027L	4087293	4088024	19	nu	13908	0	796	0	13112	5985	124	4137	2782	3203	2990	0	0	0	0	0	0	0	0	0	0	0	0	0	0	0	0	0	0
EOG0912027M	2810739	2811658	18	nu	16560	0	3008	0	13552	6421	225	4577	2721	3700	2554	0	0	0	0	0	0	0	0	0	0	0	0	0	0	0	0	0	0
EOG0912027N	2308485	2309448	15	nu	14460	0	2942	0	11518	4486	265	4107	2129	2357	2925	0	0	0	0	0	0	0	0	0	0	0	0	0	0	0	0	0	0
EOG0912027Q	48593	49620	18	nu	18504	0	826	0	17678	7176	266	6475	3229	3947	4027	0	0	0	0	0	0	0	0	0	0	0	0	0	0	0	0	0	0
EOG0912027U	654375	655870	18	nu	26928	0	15578	0	11350	3908	422	3927	1920	1988	3515	0	0	0	0	0	0	0	0	0	0	0	0	0	0	0	0	0	0
EOG0912027V	2784617	2785316	19	nu	13300	0	1828	0	11472	5372	58	3352	2387	2985	2748	0	0	0	0	0	0	0	0	0	0	0	0	0	0	0	0	0	0
EOG0912027W	2601237	2602014	19	nu	14782	0	582	0	14200	5520	174	4902	2331	3189	3778	0	0	0	0	0	0	0	0	0	0	0	0	0	0	0	0	0	0
EOG0912027X	2779109	2780160	19	nu	19988	0	4592	0	15396	5783	394	5455	2427	3356	4158	0	0	0	0	0	0	0	0	0	0	0	0	0	0	0	0	0	0
EOG0912027Y	496925	497792	13	nu	11284	0	2928	0	8356	4345	72	2454	1987	2358	1557	0	0	0	0	0	0	0	0	0	0	0	0	0	0	0	0	0	0
EOG09120280	3603315	3604254	12	nu	11280	0	2188	0	9092	3933	373	2808	1651	2282	2351	0	0	0	0	0	0	0	0	0	0	0	0	0	0	0	0	0	0
EOG09120281	684109	684896	19	nu	14972	0	380	0	14592	6019	167	4283	2641	3378	4290	0	0	0	0	0	0	0	0	0	0	0	0	0	0	0	0	0	0
EOG09120284	391397	392322	11	nu	10186	0	918	0	9268	4390	251	2569	2095	2295	2309	0	0	0	0	0	0	0	0	0	0	0	0	0	0	0	0	0	0
EOG09120285	3336847	3337920	19	nu	20406	0	3866	0	16540	6694	527	5652	2982	3712	4194	0	0	0	0	0	0	0	0	0	0	0	0	0	0	0	0	0	0
EOG09120287	3587325	3588264	19	nu	17860	0	1258	0	16602	6963	309	5482	2873	4090	4157	0	0	0	0	0	0	0	0	0	0	0	0	0	0	0	0	0	0
EOG09120288	215503	216456	19	nu	18126	0	2138	0	15988	7194	164	3550	3299	3895	5244	0	0	0	0	0	0	0	0	0	0	0	0	0	0	0	0	0	0
EOG09120289	1007559	1008880	14	nu	18508	0	6408	0	12100	5068	527	4070	2448	2620	2962	0	0	0	0	0	0	0	0	0	0	0	0	0	0	0	0	0	0
EOG0912028A	3120809	3121864	19	nu	20064	0	3528	0	16536	8283	184	4261	4611	3672	3992	0	0	0	0	0	0	0	0	0	0	0	0	0	0	0	0	0	0
EOG0912028B	3487565	3488558	19	nu	18886	0	1356	0	17530	7342	293	6443	3036	4306	3745	0	0	0	0	0	0	0	0	0	0	0	0	0	0	0	0	0	0
EOG0912028E	820887	821964	16	nu	17248	0	2508	1	14739	6258	331	3642	2894	3364	4839	0	1	0	0	0	0	0	0	0	0	0	0	0	0	0	0	0	0
EOG0912028F	4108113	4108972	19	nu	16340	0	1726	0	14614	5719	233	4827	2848	2871	4068	0	0	0	0	0	0	0	0	0	0	0	0	0	0	0	0	0	0
EOG0912028H	102433	103568	19	nu	21584	0	8010	0	13574	6383	271	4503	3096	3287	2688	0	0	0	0	0	0	0	0	0	0	0	0	0	0	0	0	0	0
EOG0912028K	3001411	3002420	18	nu	18180	0	5836	0	12344	5105	454	4668	2147	2958	2571	0	0	0	0	0	0	0	0	0	0	0	0	0	0	0	0	0	0
EOG0912028M	3261467	3262322	15	nu	12840	0	660	0	12180	5103	232	4131	2615	2488	2946	0	0	0	0	0	0	0	0	0	0	0	0	0	0	0	0	0	0
EOG0912028N	1246419	1247330	19	nu	17328	0	2924	0	14404	5116	232	4317	2223	2893	4971	0	0	0	0	0	0	0	0	0	0	0	0	0	0	0	0	0	0
EOG0912028Q	1033505	1034300	19	nu	15124	0	2222	0	12902	4722	222	4391	2089	2633	3789	0	0	0	0	0	0	0	0	0	0	0	0	0	0	0	0	0	0
EOG0912028R	329425	330476	18	nu	18936	0	1674	0	17262	8213	249	5363	4581	3632	3686	0	0	0	0	0	0	0	0	0	0	0	0	0	0	0	0	0	0
EOG0912028T	3436613	3437492	19	nu	16720	0	2174	0	14546	5943	190	4818	2722	3221	3785	0	0	0	0	0	0	0	0	0	0	0	0	0	0	0	0	0	0
EOG0912028U	917543	918362	18	nu	14760	0	2584	0	12176	5408	153	3954	2387	3021	2814	0	0	0	0	0	0	0	0	0	0	0	0	0	0	0	0	0	0
EOG0912028V	1154811	1155570	19	nu	14440	0	1540	0	12900	5669	87	4116	2677	2992	3115	0	0	0	0	0	0	0	0	0	0	0	0	0	0	0	0	0	0
EOG0912028W	670571	671390	19	nu	15580	0	2618	0	12962	4799	298	4682	2332	2467	3481	0	0	0	0	0	0	0	0	0	0	0	0	0	0	0	0	0	0
EOG0912028X	1995373	1996698	19	nu	25194	0	2816	0	22378	8671	488	8157	3952	4719	5550	0	0	0	0	0	0	0	0	0	0	0	0	0	0	0	0	0	0
EOG0912028Y	924043	924974	18	nu	16776	0	4228	0	12548	5144	334	3890	2437	2707	3514	0	0	0	0	0	0	0	0	0	0	0	0	0	0	0	0	0	0
EOG09120291	2131909	2133122	19	nu	23066	0	7978	0	15088	6518	469	5239	3490	3028	3331	0	0	0	0	0	0	0	0	0	0	0	0	0	0	0	0	0	0
EOG09120298	3921561	3922394	19	nu	15846	0	1020	0	14826	6629	345	4487	3049	3580	3710	0	0	0	0	0	0	0	0	0	0	0	0	0	0	0	0	0	0
EOG0912029C	2964059	2964906	19	nu	16112	0	1462	0	14650	6654	175	4364	2986	3668	3632	0	0	0	0	0	0	0	0	0	0	0	0	0	0	0	0	0	0
EOG0912029D	541787	542676	19	nu	16910	0	2376	0	14534	6266	351	4856	2962	3304	3412	0	0	0	0	0	0	0	0	0	0	0	0	0	0	0	0	0	0
EOG0912029E	2353709	2354922	17	nu	20638	0	2574	0	18064	7836	549	7454	3709	4127	2774	0	0	0	0	0	0	0	0	0	0	0	0	0	0	0	0	0	0
EOG0912029I	1286643	1287904	18	nu	22716	0	9074	0	13642	4752	545	4808	2347	2405	4082	0	0	0	0	0	0	0	0	0	0	0	0	0	0	0	0	0	0
EOG0912029K	3396169	3397044	19	nu	16644	0	1982	1	14661	6669	215	4508	2828	3841	3484	0	1	0	0	0	0	0	0	0	0	0	0	0	0	0	0	0	0
EOG0912029L	1291695	1292646	19	nu	18088	0	3958	0	14130	5221	374	5462	2240	2981	3447	0	0	0	0	0	0	0	0	0	0	0	0	0	0	0	0	0	0
EOG0912029N	3047387	3048440	17	nu	17918	0	4328	0	13590	5154	447	5496	2456	2698	2940	0	0	0	0	0	0	0	0	0	0	0	0	0	0	0	0	0	0
EOG0912029P	3627801	3628982	19	nu	22458	0	3028	0	19430	7709	703	6580	3467	4242	5141	0	0	0	0	0	0	0	0	0	0	0	0	0	0	0	0	0	0
EOG0912029R	3324925	3325932	12	nu	12096	0	1414	0	10682	4539	231	3542	1918	2621	2601	0	0	0	0	0	0	0	0	0	0	0	0	0	0	0	0	0	0
EOG0912029T	1337577	1338512	19	nu	17784	0	3546	0	14238	6515	440	4536	2600	3915	3187	0	0	0	0	0	0	0	0	0	0	0	0	0	0	0	0	0	0
EOG0912029W	121503	122312	16	nu	12960	0	3756	0	9204	3825	190	3087	1722	2103	2292	0	0	0	0	0	0	0	0	0	0	0	0	0	0	0	0	0	0
EOG0912029X	156183	157574	18	nu	25056	0	4570	0	20486	8562	759	6677	3816	4746	5247	0	0	0	0	0	0	0	0	0	0	0	0	0	0	0	0	0	0
EOG0912029Y	1606277	1607176	18	nu	16200	0	3258	0	12942	5626	239	3874	2761	2865	3442	0	0	0	0	0	0	0	0	0	0	0	0	0	0	0	0	0	0
EOG091202A2	4271149	4271966	19	nu	15542	0	1294	0	14248	6588	217	4384	3340	3248	3276	0	0	0	0	0	0	0	0	0	0	0	0	0	0	0	0	0	0
EOG091202A6	537567	538754	13	nu	15444	0	6664	0	8780	3937	443	2778	1992	1945	2065	0	0	0	0	0	0	0	0	0	0	0	0	0	0	0	0	0	0
EOG091202A7	2542745	2543682	10	nu	9380	0	262	0	9118	4807	212	1551	2153	2654	2760	0	0	0	0	0	0	0	0	0	0	0	0	0	0	0	0	0	0
EOG091202A8	2616859	2617738	19	nu	16720	0	3072	2	13646	5005	329	4706	2447	2558	3935	0	2	0	0	0	0	0	0	0	0	0	0	0	0	0	0	0	0
EOG091202A9	3173569	3174414	19	nu	16074	0	1552	0	14522	6341	156	5287	2711	3630	2894	0	0	0	0	0	0	0	0	0	0	0	0	0	0	0	0	0	0
EOG091202AA	1900569	1901744	19	nu	22344	0	3472	0	18872	8636	581	4945	4343	4293	5291	0	0	0	0	0	0	0	0	0	0	0	0	0	0	0	0	0	0
EOG091202AB	3215219	3216504	18	nu	23148	0	7080	0	16068	6788	622	6008	3032	3756	3272	0	0	0	0	0	0	0	0	0	0	0	0	0	0	0	0	0	0
EOG091202AC	961177	962002	19	nu	15694	0	3104	0	12590	5528	180	3993	2270	3258	3069	0	0	0	0	0	0	0	0	0	0	0	0	0	0	0	0	0	0
EOG091202AG	3723463	3724272	17	nu	13770	0	1168	0	12602	5631	120	3950	2578	3053	3021	0	0	0	0	0	0	0	0	0	0	0	0	0	0	0	0	0	0
EOG091202AH	4187467	4188318	18	nu	15336	0	2996	0	12340	5380	193	4037	2431	2949	2923	0	0	0	0	0	0	0	0	0	0	0	0	0	0	0	0	0	0
EOG091202AI	1581451	1582380	16	nu	14880	0	3842	0	11038	4452	342	4057	2095	2357	2529	0	0	0	0	0	0	0	0	0	0	0	0	0	0	0	0	0	0
EOG091202AK	1679525	1680278	19	nu	14326	0	2622	0	11704	4982	128	3632	2296	2686	3090	0	0	0	0	0	0	0	0	0	0	0	0	0	0	0	0	0	0
EOG091202AL	2876017	2876970	16	nu	15264	0	1236	0	14028	6027	223	3292	2834	3193	4709	0	0	0	0	0	0	0	0	0	0	0	0	0	0	0	0	0	0
EOG091202AO	4167623	4168640	19	nu	19342	0	4574	0	14768	6194	230	5412	2695	3499	3162	0	0	0	0	0	0	0	0	0	0	0	0	0	0	0	0	0	0
EOG091202AP	497793	498574	19	nu	14858	0	2548	0	12310	5881	85	3968	3326	2555	2461	0	0	0	0	0	0	0	0	0	0	0	0	0	0	0	0	0	0
EOG091202AS	4105705	4106702	19	nu	18962	0	1924	0	17038	7168	292	5591	2758	4410	4279	0	0	0	0	0	0	0	0	0	0	0	0	0	0	0	0	0	0
EOG091202AT	106489	107416	16	nu	14848	0	7076	0	7772	2872	377	3132	1639	1233	1768	0	0	0	0	0	0	0	0	0	0	0	0	0	0	0	0	0	0
EOG091202AU	3184345	3185042	19	nu	13262	0	1512	0	11750	4857	74	3684	2132	2725	3209	0	0	0	0	0	0	0	0	0	0	0	0	0	0	0	0	0	0
EOG091202AY	894379	895278	15	nu	13500	0	5488	0	8012	3838	141	2290	1787	2051	1884	0	0	0	0	0	0	0	0	0	0	0	0	0	0	0	0	0	0
EOG091202B0	25513	26558	19	nu	19874	0	1974	0	17900	8100	534	5569	2950	5150	4231	0	0	0	0	0	0	0	0	0	0	0	0	0	0	0	0	0	0
EOG091202B1	807211	808006	12	nu	9552	0	1316	0	8236	3708	108	2687	1708	2000	1841	0	0	0	0	0	0	0	0	0	0	0	0	0	0	0	0	0	0
EOG091202B6	2090051	2090946	19	nu	17024	0	3618	0	13406	5060	411	3654	2186	2874	4692	0	0	0	0	0	0	0	0	0	0	0	0	0	0	0	0	0	0
EOG091202B8	1183047	1184356	17	nu	22270	0	4530	0	17740	6185	652	6730	2817	3368	4825	0	0	0	0	0	0	0	0	0	0	0	0	0	0	0	0	0	0
EOG091202BB	4195791	4196582	17	nu	13464	0	2834	0	10630	4458	195	2708	2125	2333	3464	0	0	0	0	0	0	0	0	0	0	0	0	0	0	0	0	0	0
EOG091202BC	2235321	2236236	18	nu	16488	0	4406	0	12082	5392	296	3721	2036	3356	2969	0	0	0	0	0	0	0	0	0	0	0	0	0	0	0	0	0	0
EOG091202BF	914747	915834	19	nu	20672	0	2894	0	17778	7192	467	6180	3173	4019	4406	0	0	0	0	0	0	0	0	0	0	0	0	0	0	0	0	0	0
EOG091202BK	2240427	2241280	17	nu	14518	0	1524	0	12994	5070	183	4560	2341	2729	3364	0	0	0	0	0	0	0	0	0	0	0	0	0	0	0	0	0	0
EOG091202BL	3744691	3745524	18	nu	15012	0	2650	0	12362	5722	393	3922	2675	3047	2718	0	0	0	0	0	0	0	0	0	0	0	0	0	0	0	0	0	0
EOG091202BN	3045579	3046538	16	nu	15360	0	2872	0	12488	5553	327	4046	2305	3248	2889	0	0	0	0	0	0	0	0	0	0	0	0	0	0	0	0	0	0
EOG091202BP	2637691	2638654	15	nu	14460	0	5576	0	8884	3864	281	2664	2030	1834	2356	0	0	0	0	0	0	0	0	0	0	0	0	0	0	0	0	0	0
EOG091202BR	338203	339140	19	nu	17822	0	3072	0	14750	5904	377	5492	2614	3290	3354	0	0	0	0	0	0	0	0	0	0	0	0	0	0	0	0	0	0
EOG091202BS	2681007	2681748	19	nu	14098	0	2278	0	11820	5328	114	3728	2512	2816	2764	0	0	0	0	0	0	0	0	0	0	0	0	0	0	0	0	0	0
EOG091202BU	3451915	3452630	17	nu	12172	0	688	0	11484	4753	86	3799	1994	2759	2932	0	0	0	0	0	0	0	0	0	0	0	0	0	0	0	0	0	0
EOG091202BX	1025071	1025746	18	nu	12168	0	556	0	11612	5802	58	3065	2383	3419	2745	0	0	0	0	0	0	0	0	0	0	0	0	0	0	0	0	0	0
EOG091202BY	4084345	4085372	17	nu	17476	0	4012	1	13463	5679	220	5179	2675	3004	2605	0	1	0	0	0	0	0	0	0	0	0	0	0	0	0	0	0	0
EOG091202BZ	1009319	1010744	19	nu	27094	0	7702	0	19392	8097	369	7192	4074	4023	4103	0	0	0	0	0	0	0	0	0	0	0	0	0	0	0	0	0	0
EOG091202C2	949389	950208	12	nu	9840	0	2856	0	6984	3524	162	1923	1671	1853	1537	0	0	0	0	0	0	0	0	0	0	0	0	0	0	0	0	0	0
EOG091202C6	1818549	1819338	19	nu	15010	0	2120	0	12890	5269	302	4251	2463	2806	3370	0	0	0	0	0	0	0	0	0	0	0	0	0	0	0	0	0	0
EOG091202C7	3908561	3909510	13	nu	12350	0	2758	0	9592	4317	221	2421	1891	2426	2854	0	0	0	0	0	0	0	0	0	0	0	0	0	0	0	0	0	0
EOG091202C8	218581	219742	17	nu	19754	0	5590	0	14164	7657	254	3687	3902	3755	2820	0	0	0	0	0	0	0	0	0	0	0	0	0	0	0	0	0	0
EOG091202CA	3649931	3650652	19	nu	13718	0	244	0	13474	6032	121	4266	2560	3472	3176	0	0	0	0	0	0	0	0	0	0	0	0	0	0	0	0	0	0
EOG091202CB	2321331	2322126	17	nu	13532	0	974	0	12558	4810	219	3883	2228	2582	3865	0	0	0	0	0	0	0	0	0	0	0	0	0	0	0	0	0	0
EOG091202CE	58197	58944	19	nu	14212	0	1532	0	12680	5519	103	4237	2559	2960	2924	0	0	0	0	0	0	0	0	0	0	0	0	0	0	0	0	0	0
EOG091202CF	197301	198096	19	nu	15124	0	2356	0	12768	5558	231	4436	2425	3133	2774	0	0	0	0	0	0	0	0	0	0	0	0	0	0	0	0	0	0
EOG091202CH	2022883	2023898	18	nu	18288	0	1700	63	16525	6861	439	5027	3131	3730	4637	0	63	0	0	0	0	0	0	0	0	0	0	0	0	0	0	0	0
EOG091202CI	2423551	2424526	13	nu	12688	0	2986	1	9701	4462	259	2782	2194	2268	2457	0	1	0	0	0	0	0	0	0	0	0	0	0	0	0	0	0	0
EOG091202CP	1876859	1877870	19	nu	19228	0	4368	0	14860	7490	193	4312	3722	3768	3058	0	0	0	0	0	0	0	0	0	0	0	0	0	0	0	0	0	0
EOG091202CQ	1131703	1132846	19	nu	21736	0	7064	0	14672	5445	482	4822	2656	2789	4405	0	0	0	0	0	0	0	0	0	0	0	0	0	0	0	0	0	0
EOG091202CS	356893	357822	18	nu	16740	0	2572	0	14168	6748	151	4427	3218	3530	2993	0	0	0	0	0	0	0	0	0	0	0	0	0	0	0	0	0	0
EOG091202CU	3859411	3860492	18	nu	19476	0	2392	0	17084	8185	234	5403	4143	4042	3496	0	0	0	0	0	0	0	0	0	0	0	0	0	0	0	0	0	0
EOG091202CV	38089	38986	12	nu	10776	0	2556	0	8220	3712	224	2424	1819	1893	2084	0	0	0	0	0	0	0	0	0	0	0	0	0	0	0	0	0	0
EOG091202CY	3193325	3194446	11	nu	12342	0	3370	0	8972	3964	316	2295	1694	2270	2713	0	0	0	0	0	0	0	0	0	0	0	0	0	0	0	0	0	0
EOG091202CZ	3002911	3003684	18	nu	13932	0	1650	0	12282	5177	131	4055	2222	2955	3050	0	0	0	0	0	0	0	0	0	0	0	0	0	0	0	0	0	0
EOG091202D1	3183199	3184344	19	nu	21774	0	5690	0	16084	7499	333	5198	3327	4172	3387	0	0	0	0	0	0	0	0	0	0	0	0	0	0	0	0	0	0
EOG091202D2	3944441	3945298	19	nu	16302	0	1350	0	14952	6498	306	4719	3098	3400	3735	0	0	0	0	0	0	0	0	0	0	0	0	0	0	0	0	0	0
EOG091202D7	2432945	2433974	18	nu	18540	0	3078	0	15462	6773	443	5080	3427	3346	3609	0	0	0	0	0	0	0	0	0	0	0	0	0	0	0	0	0	0
EOG091202D9	375477	376446	19	nu	18430	0	4384	0	14046	6165	304	4584	3133	3032	3297	0	0	0	0	0	0	0	0	0	0	0	0	0	0	0	0	0	0
EOG091202DA	523877	525382	15	nu	22590	0	8710	0	13880	6308	558	4956	3301	3007	2616	0	0	0	0	0	0	0	0	0	0	0	0	0	0	0	0	0	0
EOG091202DB	1927043	1927818	19	nu	14744	0	206	0	14538	6050	191	4601	3014	3036	3887	0	0	0	0	0	0	0	0	0	0	0	0	0	0	0	0	0	0
EOG091202DC	686869	687658	19	nu	15010	0	1460	0	13550	5416	271	4682	2469	2947	3452	0	0	0	0	0	0	0	0	0	0	0	0	0	0	0	0	0	0
EOG091202DE	4119781	4120934	19	nu	21926	0	2618	0	19308	7757	543	6696	3300	4457	4855	0	0	0	0	0	0	0	0	0	0	0	0	0	0	0	0	0	0
EOG091202DG	803127	803820	19	nu	13186	0	2348	1	10837	4940	86	3518	2402	2538	2379	0	1	0	0	0	0	0	0	0	0	0	0	0	0	0	0	0	0
EOG091202DH	4238459	4239388	19	nu	17670	0	1826	0	15844	6842	330	4968	2983	3859	4034	0	0	0	0	0	0	0	0	0	0	0	0	0	0	0	0	0	0
EOG091202DJ	3554889	3555852	17	nu	16388	0	1940	0	14448	6564	296	4390	2973	3591	3494	0	0	0	0	0	0	0	0	0	0	0	0	0	0	0	0	0	0
EOG091202DM	2037149	2037930	19	nu	14858	0	1168	0	13690	5463	184	4545	2567	2896	3682	0	0	0	0	0	0	0	0	0	0	0	0	0	0	0	0	0	0
EOG091202DN	752207	753364	19	nu	22002	0	5938	0	16064	8325	302	5171	3311	5014	2568	0	0	0	0	0	0	0	0	0	0	0	0	0	0	0	0	0	0
EOG091202DO	628341	629290	11	nu	10450	0	2448	0	8002	3457	201	2590	1662	1795	1955	0	0	0	0	0	0	0	0	0	0	0	0	0	0	0	0	0	0
EOG091202DP	704515	705484	18	nu	17460	0	1860	0	15600	6728	379	5016	3115	3613	3856	0	0	0	0	0	0	0	0	0	0	0	0	0	0	0	0	0	0
EOG091202DR	3768699	3769680	18	nu	17676	0	6060	0	11616	6093	246	3376	2672	3421	2147	0	0	0	0	0	0	0	0	0	0	0	0	0	0	0	0	0	0
EOG091202DS	615355	616138	18	nu	14112	0	2590	2	11520	5135	232	3326	2202	2933	3059	0	2	0	0	0	0	0	0	0	0	0	0	0	0	0	0	0	0
EOG091202DU	1835567	1836470	16	nu	14464	0	1584	0	12880	5353	283	4490	2373	2980	3037	0	0	0	0	0	0	0	0	0	0	0	0	0	0	0	0	0	0
EOG091202DZ	405049	405708	18	nu	11880	0	126	0	11754	5107	64	3535	2089	3018	3112	0	0	0	0	0	0	0	0	0	0	0	0	0	0	0	0	0	0
EOG091202E2	3864529	3865648	13	nu	14560	0	3120	0	11440	4306	405	3954	2091	2215	3180	0	0	0	0	0	0	0	0	0	0	0	0	0	0	0	0	0	0
EOG091202E6	3267917	3268848	16	nu	14912	0	1636	0	13276	5299	351	3909	2541	2758	4068	0	0	0	0	0	0	0	0	0	0	0	0	0	0	0	0	0	0
EOG091202E7	2021651	2022570	18	nu	16560	0	4940	0	11620	4475	300	4504	1912	2563	2641	0	0	0	0	0	0	0	0	0	0	0	0	0	0	0	0	0	0
EOG091202EB	1999839	2000664	19	nu	15694	0	1556	0	14138	5639	115	4997	2561	3078	3502	0	0	0	0	0	0	0	0	0	0	0	0	0	0	0	0	0	0
EOG091202EE	1570399	1571244	19	nu	16074	0	2696	0	13378	5343	249	4096	2275	3068	3939	0	0	0	0	0	0	0	0	0	0	0	0	0	0	0	0	0	0
EOG091202EI	3418531	3419240	17	nu	12070	0	624	0	11446	5216	94	3370	2118	3098	2860	0	0	0	0	0	0	0	0	0	0	0	0	0	0	0	0	0	0
EOG091202EJ	447443	448208	19	nu	14554	0	1334	0	13220	6129	111	4383	2898	3231	2708	0	0	0	0	0	0	0	0	0	0	0	0	0	0	0	0	0	0
EOG091202EK	2857259	2858058	18	nu	14400	0	4458	0	9942	4578	186	3436	2213	2365	1928	0	0	0	0	0	0	0	0	0	0	0	0	0	0	0	0	0	0
EOG091202EM	777555	778280	17	nu	12342	0	2784	0	9558	4353	70	2984	2204	2149	2221	0	0	0	0	0	0	0	0	0	0	0	0	0	0	0	0	0	0
EOG091202EN	93913	94944	11	nu	11352	0	3232	0	8120	3811	251	2303	2065	1746	2006	0	0	0	0	0	0	0	0	0	0	0	0	0	0	0	0	0	0
EOG091202ET	3093969	3095126	18	nu	20844	0	5640	0	15204	5775	625	5189	2521	3254	4240	0	0	0	0	0	0	0	0	0	0	0	0	0	0	0	0	0	0
EOG091202EW	1406639	1407404	19	nu	14554	0	614	0	13940	5995	190	4748	2509	3486	3197	0	0	0	0	0	0	0	0	0	0	0	0	0	0	0	0	0	0
EOG091202EX	4014509	4015296	18	nu	14184	0	2516	0	11668	5033	165	3761	2278	2755	2874	0	0	0	0	0	0	0	0	0	0	0	0	0	0	0	0	0	0
EOG091202F1	2813173	2814022	19	nu	16150	0	2412	0	13738	5842	164	4521	2786	3056	3375	0	0	0	0	0	0	0	0	0	0	0	0	0	0	0	0	0	0
EOG091202F2	4204565	4205398	19	nu	15846	0	2312	0	13534	5976	202	4374	2665	3311	3184	0	0	0	0	0	0	0	0	0	0	0	0	0	0	0	0	0	0
EOG091202F5	2715239	2716230	18	nu	17856	0	5974	0	11882	4903	438	3668	2275	2628	3311	0	0	0	0	0	0	0	0	0	0	0	0	0	0	0	0	0	0
EOG091202FC	3034007	3034950	19	nu	17936	0	2236	0	15700	6186	372	5381	2600	3586	4133	0	0	0	0	0	0	0	0	0	0	0	0	0	0	0	0	0	0
EOG091202FJ	1103469	1104996	13	nu	19864	0	5642	0	14222	6144	581	5061	2481	3663	3017	0	0	0	0	0	0	0	0	0	0	0	0	0	0	0	0	0	0
EOG091202FK	3042499	3043314	18	nu	14688	0	866	0	13822	6044	73	4497	2564	3480	3281	0	0	0	0	0	0	0	0	0	0	0	0	0	0	0	0	0	0
EOG091202FM	2774897	2775688	19	nu	15048	0	1688	29	13331	5373	139	5435	2262	3111	2523	0	29	0	0	0	0	0	0	0	0	0	0	0	0	0	0	0	0
EOG091202FN	803821	804706	19	nu	16834	0	1932	0	14902	6422	220	5538	3221	3201	2942	0	0	0	0	0	0	0	0	0	0	0	0	0	0	0	0	0	0
EOG091202FP	2436051	2436926	19	nu	16644	0	3480	0	13164	5149	199	4448	2354	2795	3567	0	0	0	0	0	0	0	0	0	0	0	0	0	0	0	0	0	0
EOG091202FS	1705035	1706120	19	nu	20634	0	5338	0	15296	5412	517	5558	2309	3103	4326	0	0	0	0	0	0	0	0	0	0	0	0	0	0	0	0	0	0
EOG091202FV	2048607	2050162	19	nu	29564	0	9758	2	19804	7931	708	6616	3539	4392	5257	0	2	0	0	0	0	0	0	0	0	0	0	0	0	0	0	0	0
EOG091202FW	220895	222032	15	nu	17070	0	6358	0	10712	4394	387	4045	2070	2324	2273	0	0	0	0	0	0	0	0	0	0	0	0	0	0	0	0	0	0
EOG091202FY	3680227	3681162	19	nu	17784	0	3294	0	14490	5468	349	4763	2537	2931	4259	0	0	0	0	0	0	0	0	0	0	0	0	0	0	0	0	0	0
EOG091202FZ	1837343	1838378	19	nu	19684	0	2678	0	17006	7432	470	5416	3212	4220	4158	0	0	0	0	0	0	0	0	0	0	0	0	0	0	0	0	0	0
EOG091202G0	143277	144344	19	nu	20292	0	5200	0	15092	5549	444	4890	2728	2821	4653	0	0	0	0	0	0	0	0	0	0	0	0	0	0	0	0	0	0
EOG091202G1	4225049	4225886	18	nu	15084	0	5378	0	9706	4330	192	2809	2200	2130	2567	0	0	0	0	0	0	0	0	0	0	0	0	0	0	0	0	0	0
EOG091202G2	1546775	1547454	19	nu	12920	0	844	0	12076	5382	111	3640	2052	3330	3054	0	0	0	0	0	0	0	0	0	0	0	0	0	0	0	0	0	0
EOG091202G4	3530437	3531226	19	nu	15010	0	472	0	14538	6793	139	4276	2947	3846	3469	0	0	0	0	0	0	0	0	0	0	0	0	0	0	0	0	0	0
EOG091202G7	261987	262752	19	nu	14554	0	3274	0	11280	5096	250	3405	2229	2867	2779	0	0	0	0	0	0	0	0	0	0	0	0	0	0	0	0	0	0
EOG091202G8	774453	775424	19	nu	18468	0	4034	0	14434	5616	506	5320	2383	3233	3498	0	0	0	0	0	0	0	0	0	0	0	0	0	0	0	0	0	0
EOG091202G9	3457841	3458808	19	nu	18392	0	1054	0	17338	7327	383	5659	3569	3758	4352	0	0	0	0	0	0	0	0	0	0	0	0	0	0	0	0	0	0
EOG091202GA	1763767	1764778	19	nu	19228	0	5354	2	13872	5618	447	4573	2893	2725	3681	0	2	0	0	0	0	0	0	0	0	0	0	0	0	0	0	0	0
EOG091202GB	1376055	1377314	19	nu	23940	0	8390	0	15550	7225	571	5011	3135	4090	3314	0	0	0	0	0	0	0	0	0	0	0	0	0	0	0	0	0	0
EOG091202GF	2291073	2292336	17	nu	21488	0	2596	0	18892	7989	635	6347	3575	4414	4556	0	0	0	0	0	0	0	0	0	0	0	0	0	0	0	0	0	0
EOG091202GH	554765	555514	18	nu	13500	0	2738	0	10762	4959	82	3026	2671	2288	2777	0	0	0	0	0	0	0	0	0	0	0	0	0	0	0	0	0	0
EOG091202GJ	287603	288362	17	nu	12920	0	2626	0	10294	5097	175	3061	2351	2746	2136	0	0	0	0	0	0	0	0	0	0	0	0	0	0	0	0	0	0
EOG091202GK	2017079	2017802	19	nu	13756	0	2384	0	11372	5106	76	3577	2133	2973	2689	0	0	0	0	0	0	0	0	0	0	0	0	0	0	0	0	0	0
EOG091202GL	1816347	1817154	11	nu	8888	0	2168	0	6720	2579	231	2329	1139	1440	1812	0	0	0	0	0	0	0	0	0	0	0	0	0	0	0	0	0	0
EOG091202GM	544101	545072	19	nu	18468	0	3594	0	14874	6966	241	4482	3077	3889	3426	0	0	0	0	0	0	0	0	0	0	0	0	0	0	0	0	0	0
EOG091202GO	4073579	4074394	19	nu	15504	0	2830	0	12674	4925	255	4300	2075	2850	3449	0	0	0	0	0	0	0	0	0	0	0	0	0	0	0	0	0	0
EOG091202GV	4031129	4032086	19	nu	18202	0	4342	0	13860	6015	371	4350	2217	3798	3495	0	0	0	0	0	0	0	0	0	0	0	0	0	0	0	0	0	0
EOG091202GX	3237959	3238830	19	nu	16568	0	1426	0	15142	6227	336	5486	2580	3647	3429	0	0	0	0	0	0	0	0	0	0	0	0	0	0	0	0	0	0
EOG091202GY	4082317	4083402	11	nu	11946	0	3428	0	8518	3683	414	2647	1616	2067	2188	0	0	0	0	0	0	0	0	0	0	0	0	0	0	0	0	0	0
EOG091202GZ	334441	335218	19	nu	14782	0	2370	0	12412	5132	176	4016	2546	2586	3264	0	0	0	0	0	0	0	0	0	0	0	0	0	0	0	0	0	0
EOG091202H0	3997751	3998542	19	nu	15048	0	2746	0	12302	4776	178	3973	2043	2733	3553	0	0	0	0	0	0	0	0	0	0	0	0	0	0	0	0	0	0
EOG091202H1	2214355	2215230	19	nu	16644	0	1524	0	15120	6877	288	4589	3204	3673	3654	0	0	0	0	0	0	0	0	0	0	0	0	0	0	0	0	0	0
EOG091202H5	1467	2370	18	nu	16272	0	2528	0	13744	5486	349	4551	2532	2954	3707	0	0	0	0	0	0	0	0	0	0	0	0	0	0	0	0	0	0
EOG091202HA	70623	71526	19	nu	17176	0	1320	0	15856	6627	372	4095	2766	3861	5134	0	0	0	0	0	0	0	0	0	0	0	0	0	0	0	0	0	0
EOG091202HB	1084143	1085080	18	nu	16884	0	2694	0	14190	5925	341	3507	2524	3401	4758	0	0	0	0	0	0	0	0	0	0	0	0	0	0	0	0	0	0
EOG091202HC	369841	370960	18	nu	20160	0	3174	0	16986	6887	534	5902	3144	3743	4197	0	0	0	0	0	0	0	0	0	0	0	0	0	0	0	0	0	0
EOG091202HD	3736675	3737390	16	nu	11456	0	562	0	10894	4504	104	3964	1815	2689	2426	0	0	0	0	0	0	0	0	0	0	0	0	0	0	0	0	0	0
EOG091202HE	4037169	4037866	18	nu	12564	0	932	0	11632	4901	131	4060	2230	2671	2671	0	0	0	0	0	0	0	0	0	0	0	0	0	0	0	0	0	0
EOG091202HF	2858059	2858954	19	nu	17024	0	3828	0	13196	5026	267	4487	2450	2576	3683	0	0	0	0	0	0	0	0	0	0	0	0	0	0	0	0	0	0
EOG091202HG	4262909	4263972	19	nu	20216	0	2788	0	17428	7831	382	5383	3519	4312	4214	0	0	0	0	0	0	0	0	0	0	0	0	0	0	0	0	0	0
EOG091202HJ	1857689	1858598	17	nu	15470	0	7286	0	8184	4143	171	2300	2247	1896	1741	0	0	0	0	0	0	0	0	0	0	0	0	0	0	0	0	0	0
EOG091202HK	2276885	2277864	12	nu	11760	0	1408	0	10352	4096	406	3214	2113	1983	3042	0	0	0	0	0	0	0	0	0	0	0	0	0	0	0	0	0	0
EOG091202HL	3747133	3748186	19	nu	20026	0	3486	0	16540	6417	488	5462	2927	3490	4661	0	0	0	0	0	0	0	0	0	0	0	0	0	0	0	0	0	0
EOG091202HN	4240201	4241086	19	nu	16834	0	2000	2	14832	7009	145	4426	3775	3234	3397	0	2	0	0	0	0	0	0	0	0	0	0	0	0	0	0	0	0
EOG091202HO	3729575	3730374	19	nu	15200	0	2970	0	12230	5070	217	3831	2325	2745	3329	0	0	0	0	0	0	0	0	0	0	0	0	0	0	0	0	0	0
EOG091202HP	896671	897476	19	nu	15314	0	2728	0	12586	5493	323	3308	2520	2973	3785	0	0	0	0	0	0	0	0	0	0	0	0	0	0	0	0	0	0
EOG091202HR	4104827	4105704	19	nu	16682	0	2430	0	14252	5925	178	4978	3261	2664	3349	0	0	0	0	0	0	0	0	0	0	0	0	0	0	0	0	0	0
EOG091202HS	2362175	2363082	17	nu	15436	0	2526	0	12910	5532	241	4465	2337	3195	2913	0	0	0	0	0	0	0	0	0	0	0	0	0	0	0	0	0	0
EOG091202HT	3995569	3996510	19	nu	17898	0	5190	0	12708	4879	275	3647	2277	2602	4182	0	0	0	0	0	0	0	0	0	0	0	0	0	0	0	0	0	0
EOG091202HW	1890219	1891258	18	nu	18720	0	5452	0	13268	5491	421	4882	2513	2978	2895	0	0	0	0	0	0	0	0	0	0	0	0	0	0	0	0	0	0
EOG091202HX	1732717	1733576	19	nu	16340	0	3384	0	12956	6292	112	3855	2872	3420	2809	0	0	0	0	0	0	0	0	0	0	0	0	0	0	0	0	0	0
EOG091202HY	700559	701470	19	nu	17328	0	2048	33	15247	6222	350	5366	2450	3772	3659	0	33	0	0	0	0	0	0	0	0	0	0	0	0	0	0	0	0
EOG091202HZ	1156657	1157666	18	nu	18180	0	6662	0	11518	4497	441	3886	1990	2507	3135	0	0	0	0	0	0	0	0	0	0	0	0	0	0	0	0	0	0
EOG091202I2	1321635	1323132	11	nu	16478	0	5838	0	10640	3985	476	3978	1952	2033	2677	0	0	0	0	0	0	0	0	0	0	0	0	0	0	0	0	0	0
EOG091202I3	3235725	3236954	18	nu	22140	0	3228	0	18912	6909	663	6309	3117	3792	5694	0	0	0	0	0	0	0	0	0	0	0	0	0	0	0	0	0	0
EOG091202I4	1949355	1949832	9	nu	4302	0	210	0	4092	1624	94	1078	730	894	1390	0	0	0	0	0	0	0	0	0	0	0	0	0	0	0	0	0	0
EOG091202I6	635419	636558	18	nu	20520	0	4202	0	16318	6198	476	5819	2989	3209	4301	0	0	0	0	0	0	0	0	0	0	0	0	0	0	0	0	0	0
EOG091202I8	1865417	1866224	18	nu	14544	0	1386	0	13158	5977	279	3819	2686	3291	3362	0	0	0	0	0	0	0	0	0	0	0	0	0	0	0	0	0	0
EOG091202I9	83943	84796	16	nu	13664	0	1760	0	11904	5025	224	3656	2106	2919	3223	0	0	0	0	0	0	0	0	0	0	0	0	0	0	0	0	0	0
EOG091202IA	1663463	1664530	19	nu	20292	0	6336	0	13956	6674	373	4707	3509	3165	2575	0	0	0	0	0	0	0	0	0	0	0	0	0	0	0	0	0	0
EOG091202IC	2249689	2250522	19	nu	15846	0	1412	0	14434	6189	250	4296	2732	3457	3949	0	0	0	0	0	0	0	0	0	0	0	0	0	0	0	0	0	0
EOG091202ID	1894777	1895640	13	nu	11232	0	1908	0	9324	4338	208	2979	1907	2431	2007	0	0	0	0	0	0	0	0	0	0	0	0	0	0	0	0	0	0
EOG091202IE	1427925	1428798	19	nu	16606	0	1530	0	15076	6630	304	4553	3276	3354	3893	0	0	0	0	0	0	0	0	0	0	0	0	0	0	0	0	0	0
EOG091202IF	1287905	1288934	19	nu	19570	0	2634	0	16936	6997	487	5810	2792	4205	4129	0	0	0	0	0	0	0	0	0	0	0	0	0	0	0	0	0	0
EOG091202IG	771725	772516	19	nu	15048	0	1366	0	13682	5929	143	4672	2738	3191	3081	0	0	0	0	0	0	0	0	0	0	0	0	0	0	0	0	0	0
EOG091202II	3185629	3186542	11	nu	10054	0	3234	0	6820	3081	220	2295	1585	1496	1444	0	0	0	0	0	0	0	0	0	0	0	0	0	0	0	0	0	0
EOG091202IJ	2486263	2487000	16	nu	11808	0	468	0	11340	4805	94	3760	1980	2825	2775	0	0	0	0	0	0	0	0	0	0	0	0	0	0	0	0	0	0
EOG091202IK	3292109	3292780	19	nu	12768	0	322	0	12446	5246	86	4081	2282	2964	3119	0	0	0	0	0	0	0	0	0	0	0	0	0	0	0	0	0	0
EOG091202IL	2575261	2576140	14	nu	12320	0	5422	0	6898	3059	214	2035	1362	1697	1804	0	0	0	0	0	0	0	0	0	0	0	0	0	0	0	0	0	0
EOG091202IN	3317919	3319362	16	nu	23104	0	6574	0	16530	7819	453	5429	3878	3941	3282	0	0	0	0	0	0	0	0	0	0	0	0	0	0	0	0	0	0
EOG091202IO	1638317	1639362	19	nu	19874	0	4892	0	14982	6127	398	5432	2772	3355	3423	0	0	0	0	0	0	0	0	0	0	0	0	0	0	0	0	0	0
EOG091202IP	3846713	3847488	10	nu	7760	0	226	0	7534	3305	162	1845	1529	1776	2384	0	0	0	0	0	0	0	0	0	0	0	0	0	0	0	0	0	0
EOG091202IQ	2568497	2569290	19	nu	15086	0	1250	0	13836	6865	225	4054	3262	3603	2917	0	0	0	0	0	0	0	0	0	0	0	0	0	0	0	0	0	0
EOG091202IR	2480063	2480862	10	nu	8000	0	902	0	7098	3054	81	2444	1362	1692	1600	0	0	0	0	0	0	0	0	0	0	0	0	0	0	0	0	0	0
EOG091202IS	744451	745252	19	nu	15238	0	2090	0	13148	5465	242	3961	2667	2798	3722	0	0	0	0	0	0	0	0	0	0	0	0	0	0	0	0	0	0
EOG091202IV	656673	657428	19	nu	14364	0	2716	0	11648	5047	181	3916	2233	2814	2685	0	0	0	0	0	0	0	0	0	0	0	0	0	0	0	0	0	0
EOG091202IY	2418915	2419750	16	nu	13376	0	428	0	12948	5934	248	4365	2281	3653	2649	0	0	0	0	0	0	0	0	0	0	0	0	0	0	0	0	0	0
EOG091202J4	4103071	4104290	19	nu	23180	0	5548	0	17632	6859	630	6031	3546	3313	4742	0	0	0	0	0	0	0	0	0	0	0	0	0	0	0	0	0	0
EOG091202J6	2870575	2871626	16	nu	16832	0	2880	0	13952	6250	411	4401	2828	3422	3301	0	0	0	0	0	0	0	0	0	0	0	0	0	0	0	0	0	0
EOG091202J7	1706887	1708040	19	nu	21926	0	5208	0	16718	7609	443	6258	4210	3399	2851	0	0	0	0	0	0	0	0	0	0	0	0	0	0	0	0	0	0
EOG091202J8	1051309	1052008	19	nu	13300	0	1344	0	11956	4645	133	4410	1753	2892	2901	0	0	0	0	0	0	0	0	0	0	0	0	0	0	0	0	0	0
EOG091202J9	3512143	3512892	17	nu	12750	0	1930	0	10820	4477	237	3145	1959	2518	3198	0	0	0	0	0	0	0	0	0	0	0	0	0	0	0	0	0	0
EOG091202JA	823071	824242	16	nu	18752	0	4906	2	13844	6393	496	4189	2820	3573	3262	0	2	0	0	0	0	0	0	0	0	0	0	0	0	0	0	0	0
EOG091202JB	1125433	1126814	15	nu	20730	0	9318	0	11412	4947	507	3968	2466	2481	2497	0	0	0	0	0	0	0	0	0	0	0	0	0	0	0	0	0	0
EOG091202JC	2147185	2148046	7	nu	6034	0	642	0	5392	2423	202	1681	1138	1285	1288	0	0	0	0	0	0	0	0	0	0	0	0	0	0	0	0	0	0
EOG091202JD	4237905	4238458	19	nu	10526	0	1826	0	8700	3595	265	2783	1849	1746	2322	0	0	0	0	0	0	0	0	0	0	0	0	0	0	0	0	0	0
EOG091202JE	2681749	2682904	14	nu	16184	0	4240	0	11944	4779	501	3688	2140	2639	3477	0	0	0	0	0	0	0	0	0	0	0	0	0	0	0	0	0	0
EOG091202JH	1156009	1156656	18	nu	11664	0	1224	0	10440	4177	183	3060	1797	2380	3203	0	0	0	0	0	0	0	0	0	0	0	0	0	0	0	0	0	0
EOG091202JJ	233169	233738	13	nu	7410	0	1728	0	5682	2673	127	1808	1266	1407	1201	0	0	0	0	0	0	0	0	0	0	0	0	0	0	0	0	0	0
EOG091202JL	244911	245720	16	nu	12960	0	658	0	12302	5422	217	4055	2309	3113	2825	0	0	0	0	0	0	0	0	0	0	0	0	0	0	0	0	0	0
EOG091202JM	94945	95842	19	nu	17062	0	2714	0	14348	5494	399	4968	2435	3059	3886	0	0	0	0	0	0	0	0	0	0	0	0	0	0	0	0	0	0
EOG091202JO	490715	491870	19	nu	21964	0	4722	0	17242	7308	462	6397	3075	4233	3537	0	0	0	0	0	0	0	0	0	0	0	0	0	0	0	0	0	0
EOG091202JQ	2894849	2895702	18	nu	15372	0	2778	1	12593	4994	331	4379	2135	2859	3220	0	1	0	0	0	0	0	0	0	0	0	0	0	0	0	0	0	0
EOG091202JS	1113953	1114910	19	nu	18202	0	2974	0	15228	5627	355	4936	2963	2664	4665	0	0	0	0	0	0	0	0	0	0	0	0	0	0	0	0	0	0
EOG091202JT	2636889	2637690	15	nu	12030	0	2000	0	10030	3896	261	3454	1726	2170	2680	0	0	0	0	0	0	0	0	0	0	0	0	0	0	0	0	0	0
EOG091202JU	2229541	2230662	13	nu	14586	0	4166	0	10420	4381	463	3192	2162	2219	2847	0	0	0	0	0	0	0	0	0	0	0	0	0	0	0	0	0	0
EOG091202JV	3952207	3952914	19	nu	13452	0	724	0	12728	5064	137	4357	1950	3114	3307	0	0	0	0	0	0	0	0	0	0	0	0	0	0	0	0	0	0
EOG091202JW	659907	660740	16	nu	13344	0	4212	0	9132	4101	188	2917	2044	2057	2114	0	0	0	0	0	0	0	0	0	0	0	0	0	0	0	0	0	0
EOG091202K2	1425981	1426984	18	nu	18072	0	6200	0	11872	4300	471	4086	1797	2503	3486	0	0	0	0	0	0	0	0	0	0	0	0	0	0	0	0	0	0
EOG091202K4	3304759	3305692	19	nu	17746	0	3300	0	14446	6395	324	4293	2919	3476	3758	0	0	0	0	0	0	0	0	0	0	0	0	0	0	0	0	0	0
EOG091202K7	2380607	2381456	19	nu	16150	0	2260	0	13890	6461	297	4454	2795	3666	2975	0	0	0	0	0	0	0	0	0	0	0	0	0	0	0	0	0	0
EOG091202K9	2580169	2581098	19	nu	17670	0	1374	0	16296	6878	273	4175	3075	3803	5243	0	0	0	0	0	0	0	0	0	0	0	0	0	0	0	0	0	0
EOG091202KA	731363	732328	19	nu	18354	0	3708	0	14646	5788	395	4968	2676	3112	3890	0	0	0	0	0	0	0	0	0	0	0	0	0	0	0	0	0	0
EOG091202KB	711057	712000	18	nu	16992	0	4540	0	12452	4691	463	4291	1981	2710	3470	0	0	0	0	0	0	0	0	0	0	0	0	0	0	0	0	0	0
EOG091202KC	1649229	1650206	19	nu	18582	0	6100	0	12482	5458	386	4056	2557	2901	2968	0	0	0	0	0	0	0	0	0	0	0	0	0	0	0	0	0	0
EOG091202KD	1430091	1430900	19	nu	15390	0	1662	0	13728	5379	328	4632	2438	2941	3717	0	0	0	0	0	0	0	0	0	0	0	0	0	0	0	0	0	0
EOG091202KF	3519333	3520514	19	nu	22458	0	5146	0	17312	7122	617	5736	2953	4169	4454	0	0	0	0	0	0	0	0	0	0	0	0	0	0	0	0	0	0
EOG091202KH	1425113	1425980	7	nu	6076	0	1466	0	4610	2398	158	1260	1006	1392	952	0	0	0	0	0	0	0	0	0	0	0	0	0	0	0	0	0	0
EOG091202KI	553717	554764	19	nu	19912	0	4516	0	15396	6674	347	5512	2931	3743	3210	0	0	0	0	0	0	0	0	0	0	0	0	0	0	0	0	0	0
EOG091202KJ	4141539	4142238	19	nu	13300	0	632	0	12668	5644	136	3978	2279	3365	3046	0	0	0	0	0	0	0	0	0	0	0	0	0	0	0	0	0	0
EOG091202KM	331035	331760	17	nu	12342	0	1404	0	10938	4337	385	3549	2265	2072	3052	0	0	0	0	0	0	0	0	0	0	0	0	0	0	0	0	0	0
EOG091202KS	1866499	1867618	18	nu	20160	0	2804	0	17356	8310	332	5486	4771	3539	3560	0	0	0	0	0	0	0	0	0	0	0	0	0	0	0	0	0	0
EOG091202KV	1375091	1376054	19	nu	18316	0	2190	0	16126	8326	174	4875	4603	3723	2925	0	0	0	0	0	0	0	0	0	0	0	0	0	0	0	0	0	0
EOG091202KX	1650565	1651274	19	nu	13490	0	3080	21	10389	4573	155	2935	2175	2398	2881	0	21	0	0	0	0	0	0	0	0	0	0	0	0	0	0	0	0
EOG091202L1	4229007	4229808	18	nu	14436	0	1974	0	12462	5375	209	3636	2612	2763	3451	0	0	0	0	0	0	0	0	0	0	0	0	0	0	0	0	0	0
EOG091202L3	4181751	4182630	18	nu	15840	0	1408	0	14432	6388	246	4834	3039	3349	3210	0	0	0	0	0	0	0	0	0	0	0	0	0	0	0	0	0	0
EOG091202L4	1931241	1932356	19	nu	21204	0	8288	0	12916	5177	504	5289	2398	2779	2450	0	0	0	0	0	0	0	0	0	0	0	0	0	0	0	0	0	0
EOG091202L6	1179721	1180378	19	nu	12502	0	2906	21	9575	4924	194	3197	2665	2259	1454	0	21	0	0	0	0	0	0	0	0	0	0	0	0	0	0	0	0
EOG091202L9	3638593	3639646	18	nu	18972	0	6366	0	12606	5104	459	4462	2106	2998	3040	0	0	0	0	0	0	0	0	0	0	0	0	0	0	0	0	0	0
EOG091202LA	3781099	3781868	19	nu	14630	0	1866	0	12764	5664	154	4113	2324	3340	2987	0	0	0	0	0	0	0	0	0	0	0	0	0	0	0	0	0	0
EOG091202LB	1514693	1515494	19	nu	15238	0	1712	0	13526	5208	237	3805	2309	2899	4513	0	0	0	0	0	0	0	0	0	0	0	0	0	0	0	0	0	0
EOG091202LD	3134351	3135196	19	nu	16074	0	1232	0	14842	5610	345	4143	2719	2891	5089	0	0	0	0	0	0	0	0	0	0	0	0	0	0	0	0	0	0
EOG091202LE	766131	766878	19	nu	14212	0	2210	0	12002	5295	107	4050	2487	2808	2657	0	0	0	0	0	0	0	0	0	0	0	0	0	0	0	0	0	0
EOG091202LF	2164221	2165092	19	nu	16568	0	3046	0	13522	5354	309	4819	2094	3260	3349	0	0	0	0	0	0	0	0	0	0	0	0	0	0	0	0	0	0
EOG091202LN	3178251	3179176	19	nu	17594	0	3426	0	14168	6753	183	4245	3377	3376	3170	0	0	0	0	0	0	0	0	0	0	0	0	0	0	0	0	0	0
EOG091202LT	2573869	2574986	19	nu	21242	0	4482	0	16760	8773	273	4802	5173	3600	3185	0	0	0	0	0	0	0	0	0	0	0	0	0	0	0	0	0	0
EOG091202LW	169319	170106	19	nu	14972	0	2308	0	12664	5232	239	4143	2274	2958	3289	0	0	0	0	0	0	0	0	0	0	0	0	0	0	0	0	0	0
EOG091202LZ	3610823	3611672	18	nu	15300	0	2540	0	12760	5566	210	3939	2654	2912	3255	0	0	0	0	0	0	0	0	0	0	0	0	0	0	0	0	0	0
EOG091202M5	2697233	2698168	18	nu	16848	0	1822	0	15026	6097	325	5074	2675	3422	3855	0	0	0	0	0	0	0	0	0	0	0	0	0	0	0	0	0	0
EOG091202M6	586039	587632	12	nu	19128	0	8120	0	11008	4301	506	3665	2138	2163	3042	0	0	0	0	0	0	0	0	0	0	0	0	0	0	0	0	0	0
EOG091202M7	3237215	3237958	19	nu	14136	0	1754	0	12382	5375	120	2776	2631	2744	4231	0	0	0	0	0	0	0	0	0	0	0	0	0	0	0	0	0	0
EOG091202M9	1563949	1564796	11	nu	9328	0	1764	0	7564	3242	196	2758	1435	1807	1564	0	0	0	0	0	0	0	0	0	0	0	0	0	0	0	0	0	0
EOG091202MC	4093795	4094624	19	nu	15770	0	1928	0	13842	6542	139	4736	3420	3122	2564	0	0	0	0	0	0	0	0	0	0	0	0	0	0	0	0	0	0
EOG091202MD	1141871	1142876	18	nu	18108	0	2702	20	15386	7703	174	4151	3896	3807	3532	0	20	0	0	0	0	0	0	0	0	0	0	0	0	0	0	0	0
EOG091202MG	1330457	1331658	18	nu	21636	0	7284	0	14352	6026	439	4809	2804	3222	3517	0	0	0	0	0	0	0	0	0	0	0	0	0	0	0	0	0	0
EOG091202MI	3920899	3921560	19	nu	12578	0	2150	0	10428	4231	89	3440	2152	2079	2757	0	0	0	0	0	0	0	0	0	0	0	0	0	0	0	0	0	0
EOG091202MP	580137	581348	19	nu	23028	0	7838	0	15190	6338	455	5250	3214	3124	3602	0	0	0	0	0	0	0	0	0	0	0	0	0	0	0	0	0	0
EOG091202MQ	115113	116516	19	nu	26676	0	8214	21	18441	7352	702	7462	3606	3746	3627	0	21	0	0	0	0	0	0	0	0	0	0	0	0	0	0	0	0
EOG091202MU	3015239	3016526	14	nu	18032	0	5872	0	12160	4512	528	4972	1906	2606	2676	0	0	0	0	0	0	0	0	0	0	0	0	0	0	0	0	0	0
EOG091202MW	2120435	2121206	19	nu	14668	0	1334	1	13333	5328	206	4417	2529	2799	3588	0	1	0	0	0	0	0	0	0	0	0	0	0	0	0	0	0	0
EOG091202MY	1703549	1704362	18	nu	14652	0	1820	0	12832	5732	281	3834	2574	3158	3266	0	0	0	0	0	0	0	0	0	0	0	0	0	0	0	0	0	0
EOG091202N2	1762061	1763086	19	nu	19494	0	5348	0	14146	6446	147	3529	2959	3487	4171	0	0	0	0	0	0	0	0	0	0	0	0	0	0	0	0	0	0
EOG091202N3	3770899	3771838	12	nu	11280	0	1688	0	9592	3770	434	3447	1764	2006	2375	0	0	0	0	0	0	0	0	0	0	0	0	0	0	0	0	0	0
EOG091202N5	3044871	3045578	17	nu	12036	0	1466	0	10570	4640	78	3519	1853	2787	2411	0	0	0	0	0	0	0	0	0	0	0	0	0	0	0	0	0	0
EOG091202N7	918843	919614	19	nu	14668	0	1136	0	13532	5208	105	4565	2225	2983	3759	0	0	0	0	0	0	0	0	0	0	0	0	0	0	0	0	0	0
EOG091202N8	3276197	3276954	19	nu	14402	0	1046	0	13356	5673	256	4216	2181	3492	3467	0	0	0	0	0	0	0	0	0	0	0	0	0	0	0	0	0	0
EOG091202N9	2371	3136	19	nu	14554	0	2424	0	12130	5065	226	3762	2371	2694	3303	0	0	0	0	0	0	0	0	0	0	0	0	0	0	0	0	0	0
EOG091202NA	3584347	3585148	16	nu	12832	0	3574	0	9258	4171	131	2934	1961	2210	2153	0	0	0	0	0	0	0	0	0	0	0	0	0	0	0	0	0	0
EOG091202NC	3507729	3508770	19	nu	19798	0	4324	0	15474	7002	461	5546	2686	4316	2926	0	0	0	0	0	0	0	0	0	0	0	0	0	0	0	0	0	0
EOG091202NH	486925	487654	12	nu	8760	0	788	0	7972	3159	137	3130	1411	1748	1683	0	0	0	0	0	0	0	0	0	0	0	0	0	0	0	0	0	0
EOG091202NJ	3781869	3782648	19	nu	14820	0	2370	0	12450	5115	276	4085	2208	2907	3250	0	0	0	0	0	0	0	0	0	0	0	0	0	0	0	0	0	0
EOG091202NK	2569291	2570240	19	nu	18050	0	2628	0	15422	6435	411	4994	3246	3189	3993	0	0	0	0	0	0	0	0	0	0	0	0	0	0	0	0	0	0
EOG091202NR	2970965	2972572	9	nu	14472	0	4010	0	10462	4382	595	3439	2045	2337	2641	0	0	0	0	0	0	0	0	0	0	0	0	0	0	0	0	0	0
EOG091202NV	2366047	2367050	19	nu	19076	0	3638	0	15438	6405	387	5389	2535	3870	3644	0	0	0	0	0	0	0	0	0	0	0	0	0	0	0	0	0	0
EOG091202NW	2975655	2977216	19	nu	29678	0	8870	0	20808	10200	442	7063	5831	4369	3545	0	0	0	0	0	0	0	0	0	0	0	0	0	0	0	0	0	0
EOG091202NX	2816915	2817626	19	nu	13528	0	1098	0	12430	5210	141	4128	2425	2785	3092	0	0	0	0	0	0	0	0	0	0	0	0	0	0	0	0	0	0
EOG091202NY	3585149	3585874	19	nu	13794	0	1140	0	12654	5410	259	3936	2385	3025	3308	0	0	0	0	0	0	0	0	0	0	0	0	0	0	0	0	0	0
EOG091202O0	1366703	1367740	18	nu	18684	0	4808	0	13876	5878	341	4551	2564	3314	3447	0	0	0	0	0	0	0	0	0	0	0	0	0	0	0	0	0	0
EOG091202O1	3762135	3763220	12	nu	13032	0	3148	1	9883	4675	327	3079	2193	2482	2129	0	1	0	0	0	0	0	0	0	0	0	0	0	0	0	0	0	0
EOG091202O3	3248093	3249200	19	nu	21052	0	4126	1	16925	8427	281	5630	4293	4134	2868	0	1	0	0	0	0	0	0	0	0	0	0	0	0	0	0	0	0
EOG091202O4	1764779	1766018	19	nu	23560	0	5394	14	18152	7404	471	6617	3234	4170	4131	0	14	0	0	0	0	0	0	0	0	0	0	0	0	0	0	0	0
EOG091202O5	3274895	3275760	18	nu	15588	0	1386	0	14202	6266	323	4314	2636	3630	3622	0	0	0	0	0	0	0	0	0	0	0	0	0	0	0	0	0	0
EOG091202O8	4268519	4269456	19	nu	17822	0	2648	0	15174	6149	437	5091	2568	3581	3934	0	0	0	0	0	0	0	0	0	0	0	0	0	0	0	0	0	0
EOG091202O9	1925279	1926622	13	nu	17472	0	5732	0	11740	5557	300	3789	3112	2445	2394	0	0	0	0	0	0	0	0	0	0	0	0	0	0	0	0	0	0
EOG091202OD	2931199	2931918	19	nu	13680	0	1746	0	11934	5180	268	3894	2211	2969	2860	0	0	0	0	0	0	0	0	0	0	0	0	0	0	0	0	0	0
EOG091202OE	959449	960222	16	nu	12384	0	4318	0	8066	3302	243	2779	1447	1855	1985	0	0	0	0	0	0	0	0	0	0	0	0	0	0	0	0	0	0
EOG091202OJ	3176885	3178250	16	nu	21856	0	6234	0	15622	6327	551	4931	2792	3535	4364	0	0	0	0	0	0	0	0	0	0	0	0	0	0	0	0	0	0
EOG091202OL	528509	529210	19	nu	13338	0	1476	0	11862	5228	201	3479	2529	2699	3155	0	0	0	0	0	0	0	0	0	0	0	0	0	0	0	0	0	0
EOG091202OM	629291	630202	18	nu	16416	0	1612	0	14804	6322	347	4686	2657	3665	3796	0	0	0	0	0	0	0	0	0	0	0	0	0	0	0	0	0	0
EOG091202OO	4279337	4280060	17	nu	12308	0	3392	0	8916	3779	153	2850	1579	2200	2287	0	0	0	0	0	0	0	0	0	0	0	0	0	0	0	0	0	0
EOG091202OP	2060421	2061236	18	nu	14688	0	844	0	13844	5782	252	4849	2160	3622	3213	0	0	0	0	0	0	0	0	0	0	0	0	0	0	0	0	0	0
EOG091202OQ	1525139	1526002	19	nu	16416	0	3054	0	13362	5128	368	4977	2154	2974	3257	0	0	0	0	0	0	0	0	0	0	0	0	0	0	0	0	0	0
EOG091202OR	1058511	1059532	13	nu	13286	0	1754	0	11532	4492	456	3805	2137	2355	3235	0	0	0	0	0	0	0	0	0	0	0	0	0	0	0	0	0	0
EOG091202OS	4193445	4194250	19	nu	15314	0	1588	0	13726	6209	257	4046	2923	3286	3471	0	0	0	0	0	0	0	0	0	0	0	0	0	0	0	0	0	0
EOG091202OU	1011619	1012462	19	nu	16036	0	970	0	15066	6162	293	5008	2804	3358	3896	0	0	0	0	0	0	0	0	0	0	0	0	0	0	0	0	0	0
EOG091202OW	3065299	3066216	13	nu	11934	0	3404	0	8530	3362	280	3505	1505	1857	1663	0	0	0	0	0	0	0	0	0	0	0	0	0	0	0	0	0	0
EOG091202OX	3316917	3317918	17	nu	17034	0	2724	0	14310	6130	355	4853	2769	3361	3327	0	0	0	0	0	0	0	0	0	0	0	0	0	0	0	0	0	0
EOG091202OZ	3916483	3918502	19	nu	38380	0	15346	0	23034	10913	768	7814	5590	5323	4307	0	0	0	0	0	0	0	0	0	0	0	0	0	0	0	0	0	0
EOG091202P3	2243555	2244472	19	nu	17442	0	1968	0	15474	7603	142	4729	3274	4329	3142	0	0	0	0	0	0	0	0	0	0	0	0	0	0	0	0	0	0
EOG091202P4	190965	191858	19	nu	16986	0	2366	39	14581	5840	258	4661	3162	2678	4080	0	39	0	0	0	0	0	0	0	0	0	0	0	0	0	0	0	0
EOG091202P5	756255	757242	19	nu	18772	0	2520	0	16252	6935	428	5006	3310	3625	4311	0	0	0	0	0	0	0	0	0	0	0	0	0	0	0	0	0	0
EOG091202P7	2281143	2281934	19	nu	15048	0	1744	0	13304	5720	301	4138	2642	3078	3446	0	0	0	0	0	0	0	0	0	0	0	0	0	0	0	0	0	0
EOG091202P9	1374473	1375090	17	nu	10506	0	476	0	10030	4481	51	2900	1803	2678	2649	0	0	0	0	0	0	0	0	0	0	0	0	0	0	0	0	0	0
EOG091202PD	2804361	2805036	19	nu	12844	0	424	0	12420	5481	123	3864	2740	2741	3075	0	0	0	0	0	0	0	0	0	0	0	0	0	0	0	0	0	0
EOG091202PG	1814363	1815096	19	nu	13946	0	772	0	13174	6480	179	3944	2913	3567	2750	0	0	0	0	0	0	0	0	0	0	0	0	0	0	0	0	0	0
EOG091202PH	1181975	1183046	18	nu	19296	0	4422	0	14874	6488	458	4744	3002	3486	3642	0	0	0	0	0	0	0	0	0	0	0	0	0	0	0	0	0	0
EOG091202PI	1964007	1965086	19	nu	20520	0	7482	0	13038	4998	446	4768	2147	2851	3272	0	0	0	0	0	0	0	0	0	0	0	0	0	0	0	0	0	0
EOG091202PK	3302815	3303628	19	nu	15466	0	2846	0	12620	5138	334	4390	2592	2546	3092	0	0	0	0	0	0	0	0	0	0	0	0	0	0	0	0	0	0
EOG091202PM	4253235	4254250	19	nu	19304	0	2492	0	16812	6600	444	5297	3036	3564	4915	0	0	0	0	0	0	0	0	0	0	0	0	0	0	0	0	0	0
EOG091202PN	2848553	2849430	18	nu	15804	0	1654	0	14150	5894	373	4764	2479	3415	3492	0	0	0	0	0	0	0	0	0	0	0	0	0	0	0	0	0	0
EOG091202PR	1548665	1549428	19	nu	14516	0	2444	0	12072	5271	277	3211	2158	3113	3590	0	0	0	0	0	0	0	0	0	0	0	0	0	0	0	0	0	0
EOG091202PT	3618889	3619806	19	nu	17442	0	2622	0	14820	6651	360	4336	2656	3995	3833	0	0	0	0	0	0	0	0	0	0	0	0	0	0	0	0	0	0
EOG091202PU	3518517	3519332	15	nu	12240	0	3470	0	8770	3771	263	2802	1708	2063	2197	0	0	0	0	0	0	0	0	0	0	0	0	0	0	0	0	0	0
EOG091202PV	3417663	3418530	19	nu	16492	0	1102	0	15390	6994	287	4772	2683	4311	3624	0	0	0	0	0	0	0	0	0	0	0	0	0	0	0	0	0	0
EOG091202Q1	463931	464636	19	nu	13414	0	1020	0	12394	5285	120	3940	2564	2721	3169	0	0	0	0	0	0	0	0	0	0	0	0	0	0	0	0	0	0
EOG091202Q2	2438747	2439452	18	nu	12708	0	1786	0	10922	4857	151	3486	1792	3065	2579	0	0	0	0	0	0	0	0	0	0	0	0	0	0	0	0	0	0
EOG091202Q8	1388337	1389330	16	nu	15904	0	4438	2	11464	4441	527	4043	2103	2338	2980	0	2	0	0	0	0	0	0	0	0	0	0	0	0	0	0	0	0
EOG091202Q9	3763221	3763994	17	nu	13158	0	1326	0	11832	4696	305	3103	2172	2524	4033	0	0	0	0	0	0	0	0	0	0	0	0	0	0	0	0	0	0
EOG091202QB	3245647	3246732	19	nu	20634	0	2896	0	17738	8663	444	5213	3234	5429	3862	0	0	0	0	0	0	0	0	0	0	0	0	0	0	0	0	0	0
EOG091202QD	124097	125116	19	nu	19380	0	7988	0	11392	4738	414	3725	2313	2425	2929	0	0	0	0	0	0	0	0	0	0	0	0	0	0	0	0	0	0
EOG091202QF	3648099	3649408	10	nu	13100	0	1460	0	11640	4573	483	4278	2199	2374	2789	0	0	0	0	0	0	0	0	0	0	0	0	0	0	0	0	0	0
EOG091202QG	1832147	1833358	19	nu	23028	0	7104	0	15924	6773	598	5038	3065	3708	4113	0	0	0	0	0	0	0	0	0	0	0	0	0	0	0	0	0	0
EOG091202QL	141263	142014	19	nu	14288	0	632	0	13656	5713	158	4855	2390	3323	3088	0	0	0	0	0	0	0	0	0	0	0	0	0	0	0	0	0	0
EOG091202QP	3632411	3633646	17	nu	21012	0	7360	33	13619	5997	472	4941	3143	2854	2681	0	33	0	0	0	0	0	0	0	0	0	0	0	0	0	0	0	0
EOG091202QQ	1484311	1484988	19	nu	12882	0	972	0	11910	5074	76	3897	2264	2810	2939	0	0	0	0	0	0	0	0	0	0	0	0	0	0	0	0	0	0
EOG091202QR	2862387	2863116	19	nu	13870	0	918	0	12952	5713	194	4057	2449	3264	3182	0	0	0	0	0	0	0	0	0	0	0	0	0	0	0	0	0	0
EOG091202QT	742501	743644	14	nu	16016	0	3336	0	12680	5326	579	4200	2286	3040	3154	0	0	0	0	0	0	0	0	0	0	0	0	0	0	0	0	0	0
EOG091202QV	514837	515578	19	nu	14098	0	1272	0	12826	5400	246	4405	2284	3116	3021	0	0	0	0	0	0	0	0	0	0	0	0	0	0	0	0	0	0
EOG091202QW	2084173	2085034	13	nu	11206	0	1518	44	9644	3700	369	3268	1476	2224	2676	0	44	0	0	0	0	0	0	0	0	0	0	0	0	0	0	0	0
EOG091202QY	1752917	1754032	18	nu	20088	0	4716	0	15372	5820	625	5542	2770	3050	4010	0	0	0	0	0	0	0	0	0	0	0	0	0	0	0	0	0	0
EOG091202R2	98739	99670	16	nu	14912	0	2960	0	11952	5389	500	3940	2340	3049	2623	0	0	0	0	0	0	0	0	0	0	0	0	0	0	0	0	0	0
EOG091202R7	1619815	1620734	18	nu	16560	0	2892	0	13668	6150	219	4033	2873	3277	3485	0	0	0	0	0	0	0	0	0	0	0	0	0	0	0	0	0	0
EOG091202R9	964951	965760	19	nu	15390	0	4362	0	11028	4384	302	4168	1853	2531	2476	0	0	0	0	0	0	0	0	0	0	0	0	0	0	0	0	0	0
EOG091202RA	3148867	3150348	19	nu	28158	0	7514	0	20644	8430	729	7277	3810	4620	4937	0	0	0	0	0	0	0	0	0	0	0	0	0	0	0	0	0	0
EOG091202RB	2100429	2101172	13	nu	9672	0	2026	0	7646	3606	120	2321	1663	1943	1719	0	0	0	0	0	0	0	0	0	0	0	0	0	0	0	0	0	0
EOG091202RG	107417	108208	18	nu	14256	0	3182	0	11074	3881	361	4009	1476	2405	3184	0	0	0	0	0	0	0	0	0	0	0	0	0	0	0	0	0	0
EOG091202RI	3050083	3050824	19	nu	14098	0	1232	0	12866	5693	165	4129	2406	3287	3044	0	0	0	0	0	0	0	0	0	0	0	0	0	0	0	0	0	0
EOG091202RJ	256081	256802	16	nu	11552	0	2330	0	9222	4318	132	2646	1972	2346	2258	0	0	0	0	0	0	0	0	0	0	0	0	0	0	0	0	0	0
EOG091202RL	1702287	1703156	19	nu	16530	0	2886	0	13644	5519	299	3201	2454	3065	4924	0	0	0	0	0	0	0	0	0	0	0	0	0	0	0	0	0	0
EOG091202RQ	2875457	2876016	18	nu	10080	0	2502	0	7578	3025	255	2400	1285	1740	2153	0	0	0	0	0	0	0	0	0	0	0	0	0	0	0	0	0	0
EOG091202RR	4243679	4244486	19	nu	15352	0	796	0	14556	6304	200	5493	2469	3835	2759	0	0	0	0	0	0	0	0	0	0	0	0	0	0	0	0	0	0
EOG091202RS	1064205	1065030	19	nu	15694	0	3358	0	12336	4946	363	3963	2327	2619	3427	0	0	0	0	0	0	0	0	0	0	0	0	0	0	0	0	0	0
EOG091202RU	1409201	1409898	14	nu	9772	0	994	0	8778	3859	115	2732	1431	2428	2187	0	0	0	0	0	0	0	0	0	0	0	0	0	0	0	0	0	0
EOG091202RV	1146523	1147454	19	nu	17708	0	3272	0	14436	5712	418	3823	2614	3098	4901	0	0	0	0	0	0	0	0	0	0	0	0	0	0	0	0	0	0
EOG091202RW	3419241	3419970	19	nu	13870	0	3732	1	10137	3974	330	3865	2035	1939	2298	0	1	0	0	0	0	0	0	0	0	0	0	0	0	0	0	0	0
EOG091202RY	1706121	1706886	19	nu	14554	0	2874	0	11680	4696	310	4215	2537	2159	2769	0	0	0	0	0	0	0	0	0	0	0	0	0	0	0	0	0	0
EOG091202RZ	2241281	2242192	17	nu	15504	0	322	0	15182	6226	447	3833	2826	3400	5123	0	0	0	0	0	0	0	0	0	0	0	0	0	0	0	0	0	0
EOG091202S0	1607177	1608370	15	nu	17910	0	7450	0	10460	4621	351	3663	2320	2301	2176	0	0	0	0	0	0	0	0	0	0	0	0	0	0	0	0	0	0
EOG091202S3	1227415	1228268	16	nu	13664	0	806	0	12858	5537	290	4289	2304	3233	3032	0	0	0	0	0	0	0	0	0	0	0	0	0	0	0	0	0	0
EOG091202S4	29173	29972	19	nu	15200	0	1530	0	13670	6525	239	4222	2620	3905	2923	0	0	0	0	0	0	0	0	0	0	0	0	0	0	0	0	0	0
EOG091202S5	1240867	1241560	15	nu	10410	0	1680	0	8730	3859	297	2521	1755	2104	2350	0	0	0	0	0	0	0	0	0	0	0	0	0	0	0	0	0	0
EOG091202S6	4214025	4214822	19	nu	15162	0	2778	0	12384	6372	112	3350	3273	3099	2662	0	0	0	0	0	0	0	0	0	0	0	0	0	0	0	0	0	0
EOG091202S7	1288935	1289734	18	nu	14400	0	2456	0	11944	5287	302	4062	2927	2360	2595	0	0	0	0	0	0	0	0	0	0	0	0	0	0	0	0	0	0
EOG091202S8	4252367	4253234	19	nu	16492	0	1264	0	15228	7047	298	4338	2994	4053	3843	0	0	0	0	0	0	0	0	0	0	0	0	0	0	0	0	0	0
EOG091202S9	3036051	3036928	14	nu	12292	0	1620	0	10672	5693	113	2856	3095	2598	2123	0	0	0	0	0	0	0	0	0	0	0	0	0	0	0	0	0	0
EOG091202SA	2361477	2362174	16	nu	11168	0	1074	0	10094	4560	166	3212	1780	2780	2322	0	0	0	0	0	0	0	0	0	0	0	0	0	0	0	0	0	0
EOG091202SC	2309449	2310220	14	nu	10808	0	1908	0	8900	3934	98	3225	2401	1533	1741	0	0	0	0	0	0	0	0	0	0	0	0	0	0	0	0	0	0
EOG091202SD	298215	298926	19	nu	13528	0	926	0	12602	4934	220	4139	2169	2765	3529	0	0	0	0	0	0	0	0	0	0	0	0	0	0	0	0	0	0
EOG091202SI	2917517	2918604	19	nu	20672	0	2432	0	18240	7413	442	6874	3233	4180	3953	0	0	0	0	0	0	0	0	0	0	0	0	0	0	0	0	0	0
EOG091202SJ	1793927	1794626	18	nu	12600	0	530	0	12070	5074	146	4449	2504	2570	2547	0	0	0	0	0	0	0	0	0	0	0	0	0	0	0	0	0	0
EOG091202SK	893733	894378	19	nu	12274	0	1388	0	10886	4399	154	3152	2131	2268	3335	0	0	0	0	0	0	0	0	0	0	0	0	0	0	0	0	0	0
[truncated: 2,248 more rows]
