# Supplementary material for: Genome sequences identify three families of Coleoptera as morphologically derived click beetles (Elateridae)
Source: Sci Rep. 2018 Nov 20;8:17084. doi: 10.1038/s41598-018-35328-0 (PMC6244081; doi:10.1038/s41598-018-35328-0)
Supplement: Supplementary file 2 — Supplementary Dataset 1 [file 41598_2018_35328_MOESM2_ESM.zip › Supplementary_Data/Table8.xls]

## Sheet: Table8
FASconCAT INFO:
SUPERMATRIX FILE	P CODING CHARACTERS [%]	P MISSING DATA [?] [%]	P INDELS [%]	P AMBIGUITIES [%]	P PARSIMONY INFORMATIVE SITES [%]	P GC CONTENT [%]	PRINTED AS FASTA	PRINTED AS NEXUS	PRINTED AS PHYLIP
supermatrix	78.684	0	4.685	16.631	47.541	32.268	YES	NO	NO
FILE	START POSITION SUPERMATRIX	END POSITION SUPERMATRIX	N SEQUENCES	SEQUENCE TYPE	N CHARACTERS	N MISSING DATA [?]	N INDELS	N AMBIGUITIES	N PARSIMONY INFORMATIVE SITES	N GC CONTENT	N CODING CHARACTERS	A	C	G	T	U	N	Y	R	W	S	K	M	D	V	H	B	F	L	I	P	Q	E
AP47.mafft	35830	36183	55	nu	19470	0	1539	0	17931	6572	125	6424	2465	4107	4935	0	0	0	0	0	0	0	0	0	0	0	0	0	0	0	0	0	0
Ace.mafft	20014	20826	52	nu	42276	0	1152	0	41124	17835	386	12318	8427	9408	10971	0	0	0	0	0	0	0	0	0	0	0	0	0	0	0	0	0	0
Art1.mafft	37327	38055	54	nu	39366	0	414	0	38952	15435	340	11768	6716	8719	11749	0	0	0	0	0	0	0	0	0	0	0	0	0	0	0	0	0	0
BOP1.mafft	12260	13021	54	nu	41148	0	1341	0	39807	16457	477	11954	7246	9211	11396	0	0	0	0	0	0	0	0	0	0	0	0	0	0	0	0	0	0
Bx42.mafft	42929	43915	41	nu	40467	0	1119	0	39348	17152	482	14147	7988	9164	8049	0	0	0	0	0	0	0	0	0	0	0	0	0	0	0	0	0	0
CAD.mafft	15020	16255	55	nu	67980	0	3045	0	64935	25691	628	21051	11405	14286	18193	0	0	0	0	0	0	0	0	0	0	0	0	0	0	0	0	0	0
CG11652.mafft	28056	28802	53	nu	39591	0	2916	0	36675	15066	450	11027	6987	8079	10582	0	0	0	0	0	0	0	0	0	0	0	0	0	0	0	0	0	0
CG3999.mafft	25547	26350	55	nu	44220	0	813	0	43407	19285	385	12590	8494	10791	11532	0	0	0	0	0	0	0	0	0	0	0	0	0	0	0	0	0	0
CG4933.mafft	30370	30738	56	nu	20664	0	659	0	20005	7583	198	6493	2991	4592	5929	0	0	0	0	0	0	0	0	0	0	0	0	0	0	0	0	0	0
CG6512.mafft	36184	37326	45	nu	51435	0	1618	0	49817	20080	499	16128	8433	11647	13609	0	0	0	0	0	0	0	0	0	0	0	0	0	0	0	0	0	0
CG7288.mafft	25211	25546	47	nu	15792	0	168	0	15624	5911	168	4959	2930	2981	4754	0	0	0	0	0	0	0	0	0	0	0	0	0	0	0	0	0	0
CG8545.mafft	38566	39210	50	nu	32250	0	1203	0	31047	12398	367	9494	5491	6907	9155	0	0	0	0	0	0	0	0	0	0	0	0	0	0	0	0	0	0
CaP60A.mafft	9617	10642	56	nu	57456	0	291	0	57165	25522	469	15743	12838	12684	15900	0	0	0	0	0	0	0	0	0	0	0	0	0	0	0	0	0	0
CadN.mafft	39211	40272	52	nu	55224	0	738	0	54486	22635	475	17555	9613	13022	14296	0	0	0	0	0	0	0	0	0	0	0	0	0	0	0	0	0	0
Cdk7.mafft	32329	32814	55	nu	26730	0	1338	0	25392	9251	254	8463	4160	5091	7678	0	0	0	0	0	0	0	0	0	0	0	0	0	0	0	0	0	0
Crc.mafft	44686	45228	56	nu	30408	0	600	0	29808	13370	279	10593	6689	6681	5845	0	0	0	0	0	0	0	0	0	0	0	0	0	0	0	0	0	0
Dhc98D.mafft	48466	49488	55	nu	56265	0	774	0	55491	22042	514	16343	9635	12407	17106	0	0	0	0	0	0	0	0	0	0	0	0	0	0	0	0	0	0
DopR2.mafft	28803	29399	55	nu	32835	0	3525	3	29307	13585	244	7654	6925	6660	8068	0	3	0	0	0	0	0	0	0	0	0	0	0	0	0	0	0	0
Elp3.mafft	38056	38565	39	nu	19890	0	387	0	19503	7724	249	6222	3287	4437	5557	0	0	0	0	0	0	0	0	0	0	0	0	0	0	0	0	0	0
Emb.mafft	8258	9616	42	nu	57078	0	14208	0	42870	16943	525	13324	7412	9531	12603	0	0	0	0	0	0	0	0	0	0	0	0	0	0	0	0	0	0
FBXO11.mafft	7478	8257	55	nu	42900	0	1551	0	41349	16753	287	12986	6336	10417	11610	0	0	0	0	0	0	0	0	0	0	0	0	0	0	0	0	0	0
Gapdh2.mafft	46474	47082	50	nu	30450	0	1611	0	28839	13475	277	7703	6878	6597	7661	0	0	0	0	0	0	0	0	0	0	0	0	0	0	0	0	0	0
Hem.mafft	40273	41492	56	nu	68320	0	1238	0	67082	26323	549	22328	12615	13708	18431	0	0	0	0	0	0	0	0	0	0	0	0	0	0	0	0	0	0
Hmgs.mafft	5056	5508	54	nu	24462	0	2740	0	21722	9338	260	5687	4245	5093	6697	0	0	0	0	0	0	0	0	0	0	0	0	0	0	0	0	0	0
Hr38.mafft	24626	25210	49	nu	28665	0	1353	0	27312	12183	253	8091	6262	5921	7038	0	0	0	0	0	0	0	0	0	0	0	0	0	0	0	0	0	0
Hsc70-5.mafft	1	627	55	nu	34485	0	594	0	33891	14147	297	10461	6562	7585	9283	0	0	0	0	0	0	0	0	0	0	0	0	0	0	0	0	0	0
Idh.mafft	6725	7477	44	nu	33132	0	705	0	32427	13266	401	10079	6093	7173	9082	0	0	0	0	0	0	0	0	0	0	0	0	0	0	0	0	0	0
Int6.mafft	16256	16720	55	nu	25575	0	1206	0	24369	8998	197	7041	4305	4693	8330	0	0	0	0	0	0	0	0	0	0	0	0	0	0	0	0	0	0
IntS11.mafft	4534	5055	54	nu	28188	0	1299	0	26889	10387	196	8373	4442	5945	8129	0	0	0	0	0	0	0	0	0	0	0	0	0	0	0	0	0	0
Lar.mafft	34453	35356	52	nu	47008	0	1122	0	45886	18268	459	15406	9740	8528	12212	0	0	0	0	0	0	0	0	0	0	0	0	0	0	0	0	0	0
Ndae1.mafft	51721	52284	45	nu	25380	0	636	0	24744	10439	274	6708	4516	5923	7597	0	0	0	0	0	0	0	0	0	0	0	0	0	0	0	0	0	0
Notch.mafft	2173	3327	38	nu	43890	0	9804	0	34086	14675	524	10084	6352	8323	9327	0	0	0	0	0	0	0	0	0	0	0	0	0	0	0	0	0	0
Nrx-IV.mafft	16721	17887	51	nu	59517	0	1518	0	57999	23245	651	17263	9709	13536	17491	0	0	0	0	0	0	0	0	0	0	0	0	0	0	0	0	0	0
Past1.mafft	6241	6724	55	nu	26620	0	999	0	25621	10223	185	7464	4511	5712	7934	0	0	0	0	0	0	0	0	0	0	0	0	0	0	0	0	0	0
RnrL.mafft	20827	22389	40	nu	62520	0	1698	3	60819	24870	836	18998	11839	13031	16951	0	3	0	0	0	0	0	0	0	0	0	0	0	0	0	0	0	0
RpII140.mafft	628	1362	52	nu	38220	0	600	0	37620	14836	300	12032	6782	8054	10752	0	0	0	0	0	0	0	0	0	0	0	0	0	0	0	0	0	0
Rpn1.mafft	23053	24006	37	nu	35298	0	1629	0	33669	14082	411	9807	6182	7900	9780	0	0	0	0	0	0	0	0	0	0	0	0	0	0	0	0	0	0
Rpn3.mafft	24007	24625	57	nu	35283	0	212	0	35071	14590	291	10206	6915	7675	10275	0	0	0	0	0	0	0	0	0	0	0	0	0	0	0	0	0	0
SIPA1L1.mafft	3931	4533	45	nu	27135	0	480	0	26655	11219	277	8260	4914	6305	7176	0	0	0	0	0	0	0	0	0	0	0	0	0	0	0	0	0	0
Shal.mafft	5509	6240	49	nu	35868	0	267	0	35601	15780	281	8697	7808	7972	11124	0	0	0	0	0	0	0	0	0	0	0	0	0	0	0	0	0	0
Shot.mafft	42476	42928	52	nu	23556	0	408	0	23148	8746	207	8693	4216	4530	5709	0	0	0	0	0	0	0	0	0	0	0	0	0	0	0	0	0	0
Spt6.mafft	31348	32328	34	nu	33354	0	1881	0	31473	13049	420	10600	5845	7204	7824	0	0	0	0	0	0	0	0	0	0	0	0	0	0	0	0	0	0
Su(H).mafft	51277	51720	47	nu	20868	0	492	0	20376	8020	165	6552	3542	4478	5804	0	0	0	0	0	0	0	0	0	0	0	0	0	0	0	0	0	0
Sur-8.mafft	41493	42475	55	nu	54065	0	19350	0	34715	12937	401	10974	6533	6404	10804	0	0	0	0	0	0	0	0	0	0	0	0	0	0	0	0	0	0
Taf2.mafft	47083	47787	33	nu	23265	0	933	0	22332	8449	341	6995	3953	4496	6888	0	0	0	0	0	0	0	0	0	0	0	0	0	0	0	0	0	0
TfIIEalpha.mafft	11795	12259	53	nu	24645	0	282	0	24363	8828	224	8616	3563	5265	6919	0	0	0	0	0	0	0	0	0	0	0	0	0	0	0	0	0	0
Top2.mafft	13022	14368	29	nu	39063	0	990	0	38073	14705	736	13473	6426	8279	9895	0	0	0	0	0	0	0	0	0	0	0	0	0	0	0	0	0	0
Trpml.mafft	10643	11794	45	nu	51840	0	2001	0	49839	17761	719	15103	7985	9776	16975	0	0	0	0	0	0	0	0	0	0	0	0	0	0	0	0	0	0
VGAT.mafft	35357	35829	54	nu	25542	0	3732	0	21810	8756	180	5641	4124	4632	7413	0	0	0	0	0	0	0	0	0	0	0	0	0	0	0	0	0	0
Vacht.mafft	3328	3930	55	nu	33165	0	285	0	32880	15828	237	8014	7808	8020	9038	0	0	0	0	0	0	0	0	0	0	0	0	0	0	0	0	0	0
alpha-Spec.mafft	22390	23052	52	nu	34476	0	2106	0	32370	13944	282	10682	5977	7967	7744	0	0	0	0	0	0	0	0	0	0	0	0	0	0	0	0	0	0
alphaCOP.mafft	14369	15019	47	nu	30597	0	1598	0	28999	11277	365	9088	5328	5949	8634	0	0	0	0	0	0	0	0	0	0	0	0	0	0	0	0	0	0
beta'Cop.mafft	49489	51276	35	nu	62580	0	834	0	61746	26024	856	18037	10880	15144	17685	0	0	0	0	0	0	0	0	0	0	0	0	0	0	0	0	0	0
calypso.mafft	32815	33225	46	nu	18906	0	528	0	18378	7410	175	5913	3410	4000	5055	0	0	0	0	0	0	0	0	0	0	0	0	0	0	0	0	0	0
dbo.mafft	26351	27209	35	nu	30065	0	1367	0	28698	11601	332	8548	4965	6636	8549	0	0	0	0	0	0	0	0	0	0	0	0	0	0	0	0	0	0
dnc.mafft	30739	31347	53	nu	32277	0	339	0	31938	14203	241	9411	7215	6988	8324	0	0	0	0	0	0	0	0	0	0	0	0	0	0	0	0	0	0
dyl.mafft	29400	30369	55	nu	53350	0	6468	0	46882	21217	468	13943	10815	10402	11722	0	0	0	0	0	0	0	0	0	0	0	0	0	0	0	0	0	0
fz2.mafft	1363	2172	55	nu	44550	0	8238	3	36309	15418	404	8892	6904	8514	11999	0	3	0	0	0	0	0	0	0	0	0	0	0	0	0	0	0	0
ico.mafft	33226	34452	56	nu	68712	0	1947	0	66765	24925	686	22347	10770	14155	19493	0	0	0	0	0	0	0	0	0	0	0	0	0	0	0	0	0	0
nero.mafft	47788	48465	38	nu	25764	0	5736	0	20028	8305	368	6409	3666	4639	5314	0	0	0	0	0	0	0	0	0	0	0	0	0	0	0	0	0	0
nito.mafft	52285	53253	52	nu	50388	0	5868	0	44520	20729	460	12389	9320	11409	11402	0	0	0	0	0	0	0	0	0	0	0	0	0	0	0	0	0	0
nonC.mafft	18482	20013	32	nu	49024	0	3958	36	45030	17478	786	15433	8199	9279	12119	0	36	0	0	0	0	0	0	0	0	0	0	0	0	0	0	0	0
sec71.mafft	17888	18481	35	nu	20790	0	405	0	20385	8920	266	5572	3974	4946	5893	0	0	0	0	0	0	0	0	0	0	0	0	0	0	0	0	0	0
sxc.mafft	45229	46473	53	nu	65985	0	1131	0	64854	27145	517	19517	13637	13508	18192	0	0	0	0	0	0	0	0	0	0	0	0	0	0	0	0	0	0
wls.mafft	43916	44685	54	nu	41580	0	2041	0	39539	15055	412	9840	6985	8070	14644	0	0	0	0	0	0	0	0	0	0	0	0	0	0	0	0	0	0
zip.mafft	27210	28055	34	nu	28764	0	168	0	28596	11094	349	9239	5424	5670	8263	0	0	0	0	0	0	0	0	0	0	0	0	0	0	0	0	0	0
supermatrix	1	53253	57	nu	3035421	0	142196	504834	2388391	979458	25317	731845	448602	530856	677088	0	504834	0	0	0	0	0	0	0	0	0	0	0	0	0	0	0	0
Taxon check
Taxon	N CONCATENATED SEQs	N INFORMATIVE SEQs	N MISSING SEQs
Lycidae_Porrostoma_CSR113	66	52	14
Rhagophthalmidae_sp._INB128	66	56	10
Lampyridae_Pyrocoelia_INB017	66	58	8
Lycidae_Benibotarus_YL0447	66	50	16
Lycidae_Platerodrilus_YL0458	66	47	19
Lampyridae_Pristolycus_INB060	66	62	4
Cantharidae_Heteromastix_CSR077	66	52	14
Elateridae_Cardiotarsus_INB210	66	39	27
Lampyridae_Diaphanes_INB158	66	63	3
Cantharidae_Themus_INB063	66	61	5
Elateridae_sp._INB164	66	57	9
Elateridae_Hemicrepidius_INB016	66	60	6
Elateridae_Penia_INB163	66	61	5
Elateridae_Pectocera_INB159	66	56	10
Artematopodidae_Artematopus_CSR004	66	62	4
Lampyridae_Drilaster_INB157	66	60	6
Elateridae_Denticollis_INB162	66	65	1
Cantharidae_Themus_INB001	66	56	10
Omethidae_Drilonius_INB127	66	58	8
Ignelater	66	57	9
Lycidae_Libnetis_YL0478	66	59	7
Buprestidae_Coroebus_INB018	66	57	9
Lampyridae_Cyphonocerus_INB062	66	53	13
Cantharidae_Prothemus_INB064	66	59	7
Cantharidae_Lycocerus_INB155	66	59	7
Plastocerus	66	58	8
Throscidae_Trixagus_INB125	66	54	12
Melanotus_cribricolis	66	54	12
Throscidae_Trixagus_CSR056	66	34	32
Omalisus	66	56	10
Cantharidae_Ichthyurus_INB065	66	53	13
Lampyridae_Vesta_INB059	66	44	22
Eucnemidae_Anischia_CSR022	66	62	4
Eucnemidae_Hemiopsida_CSR104	66	51	15
Drilus	66	56	10
Elateridae_Osslimus_CSR092	66	61	5
Rhagophthalmidae_Rhagophthalmus_CSR132	66	52	14
Cantharidae_Fissocantharis_INB156	66	62	4
Elateridae_Denticollis_INB165	66	54	12
Buprestidae_Trachys_INB084	66	58	8
Elateridae_Cebrio_TH4	66	58	8
Lycidae_Dilophotes_YL0454	66	53	13
Phengodidae_Stenophrixothrix_CSR041	66	62	4
Lycidae_Lycostomus_YL0616	66	47	19
Lycidae_Macrolycus_YL0509	66	57	9
Buprestidae_Dicerca_INB083	66	51	15
Cantharidae_Malthinus_INB154	66	65	1
Elateridae_Agrypnus_INB160	66	54	12
Artematopodidae_Eurypogon_INB202	66	62	4
Elateridae_Ampedus_INB161	66	58	8
Eucnemidae_Otho_INB035	66	58	8
Cantharidae_Laemoglyptus_INB153	66	61	5
Omethidae_Drilonius_INB129	66	55	11
Elateridae_Melanotus_INB211	66	64	2
Lampyridae_Luciola_INB061	66	62	4
Lampyridae_Gorhamia_TH3	66	60	6
Rhagophthalmidae_Rhagophthalmus_CSR048	66	54	12
------------------------------------------------------------
Defined Options:
-----------------
READ IN ALL files:	YES
READ IN SINGLE files:	NO
FILE HANDLING:	Supermatrix
SEQUENCE TRANSLATION	NO
EXCLUDING 3rd POSITION	Remain
RY CODING	NO
BUILD CONSENSUS	NO
RENAME SEQUENCE NAMES	NO
-----------------
OUTPUT FORMAT:
PHYLIP:	NO
NEXUS:	NO
FASTA:	YES
PARTITION:	Supermatrix
PARSIMONY:	NO
PROTTEST:	NO
------------------------------------------------------------
